# Supplementary material for: A nuclear protein quality control system for elimination of nucleolus-related inclusions
Source: EMBO J. 2024 Dec 17;44(3):801–23. doi: 10.1038/s44318-024-00333-9 (PMC11791210; doi:10.1038/s44318-024-00333-9)
Supplement: Supplementary file 4 — Dataset EV1 [file 44318_2024_333_MOESM4_ESM.xlsx]

## Sheet: Legend
SILAC-baaed proteomic analysis on MG132-induced inclusions. H1299 cells were labelled with light and heavy amino acids and were either unstressed (CTR), stressed with MG132, or stressed and allowed to recover for 8h and inclusions were isolated as described in Methods. SILAC quantitation was performed between MG132 vs CTR unstressed cells and 8h recovery vs MG132.

## Sheet: MG132_CTL
Protein IDs	Majority protein IDs	Peptide counts (all)	Peptide counts (razor+unique)	Peptide counts (unique)	Protein names	Gene names	Fasta headers	Number of proteins	Peptides	Razor + unique peptides	Unique peptides	Sequence coverage [%]	Mol. weight [kDa]	Score	Ratio H/L MG132_k8r10_CTL_k0r0_R1	Ratio H/L MG132_k8r10_CTL_k0r0_R2	Ratio H/L MG132_k8r10_CTL_k0r0_R3				Log2 Ratio H/L MG132_k8r10_CTL_k0r0_R1	Log2 Ratio H/L MG132_k8r10_CTL_k0r0_R2	Log2 Ratio H/L MG132_k8r10_CTL_k0r0_R3				N: T-test Difference MG132_k8r10_CTL_k0r0	N: T-test p-value MG132_k8r10_CTL_k0r0	N: -Log T-test p-value MG132_k8r10_CTL_k0r0	N: T-test q-value MG132_k8r10_CTL_k0r0	N: T-test Difference MG132_k8r10_R8H_k0r0	N: T-test p-value MG132_k8r10_R8H_k0r0	N: -Log T-test p-value MG132_k8r10_R8H_k0r0	N: T-test q-value MG132_k8r10_R8H_k0r0	nb val Ratio H/L MG132_k8r10_CTL_k0r0	nb val Ratio H/L MG132_k8r10_CTL_k0r0	test H/L MG132_k8r10_CTL_k0r0	test H/L MG132_k8r10__R8H_k0r0	Sum tests	Test contains "ribosom" but not "mitochondrial"	increased variant MG132 vs 8H + ribosomal proteins	increased variant MG132 vs 8H	decreased variant MG132 vs 8H + ribosomal proteins	decreased variant MG132 vs 8H	#	iBAQ peptides	iBAQ MG132_k8r10_CTL_k0r0_R1	iBAQ L MG132_k8r10_CTL_k0r0_R1	iBAQ H MG132_k8r10_CTL_k0r0_R1
P62913;Q5VVC8	P62913;Q5VVC8	5;4	5;4	5;4	60S ribosomal protein L11	RPL11	sp|P62913|RL11_HUMAN Large ribosomal subunit protein uL5 OS=Homo sapiens OX=9606 GN=RPL11 PE=1 SV=2;tr|Q5VVC8|Q5VVC8_HUMAN Large ribosomal subunit protein uL5 OS=Homo sapiens OX=9606 GN=RPL11 PE=1 SV=2	2	5	5	5	28.1	20.252	13.637	2.4837	2.2512	1.7181				1.31249	1.17069	0.780814				1.088	0.0206843	1.68436	0.050414	0.557442	0.00705245	2.15166	0.0245166	3	0	1	0	1	1	1	0	0	0	1	10	35206000	10702000	24505000
P0CG48;F5H2Z3;Q96C32;J3QKN0;F5GXK7;F5H747;F5H388;B4DV12;F5H265;F5GYU3;F5H6Q2;J3QS39;P0CG47;J3QTR3;P62987;P62979;M0R1V7;F5GZ39;M0R1M6;J3QSA3	P0CG48;F5H2Z3;Q96C32;J3QKN0;F5GXK7;F5H747;F5H388;B4DV12;F5H265;F5GYU3;F5H6Q2;J3QS39;P0CG47;J3QTR3;P62987;P62979;M0R1V7;F5GZ39;M0R1M6;J3QSA3	11;11;11;11;11;11;11;11;11;11;11;11;11;10;10;10;8;7;6;6	11;11;11;11;11;11;11;11;11;11;11;11;11;10;10;10;8;7;6;6	5;5;5;5;5;5;5;5;5;5;5;5;5;4;4;4;4;4;0;4	Polyubiquitin-C;Ubiquitin;Polyubiquitin-B;Ubiquitin;Ubiquitin-60S ribosomal protein L40;Ubiquitin;60S ribosomal protein L40;Ubiquitin-40S ribosomal protein S27a;Ubiquitin;40S ribosomal protein S27a	UBC;UBB;RPS27A;UBA52	sp|P0CG48|UBC_HUMAN Polyubiquitin-C OS=Homo sapiens OX=9606 GN=UBC PE=1 SV=3;tr|F5H2Z3|F5H2Z3_HUMAN Ubiquitin C (Fragment) OS=Homo sapiens OX=9606 GN=UBC PE=1 SV=1;tr|Q96C32|Q96C32_HUMAN UBC protein OS=Homo sapiens OX=9606 GN=UBC PE=1 SV=1;tr|J3QKN0|J3QKN0	20	11	11	5	96.9	77.038	228.1	8.8298	14.32	13.931				3.14238	3.83996	3.80023				3.59419	0.00393722	2.40481	0.017287	1.16323	0.0018856	2.72455	0.0142639	3	0	1	0	1	1	1	0	0	0	2	44	269940000	11674000	258270000
P62249;M0R210;M0R3H0;M0R1M5;Q6IPX4;M0QX76	P62249;M0R210;M0R3H0	13;11;7;6;5;4	13;11;7;6;5;4	13;11;7;6;5;4	40S ribosomal protein S16	RPS16	sp|P62249|RS16_HUMAN Small ribosomal subunit protein uS9 OS=Homo sapiens OX=9606 GN=RPS16 PE=1 SV=2;tr|M0R210|M0R210_HUMAN 40S ribosomal protein S16 OS=Homo sapiens OX=9606 GN=RPS16 PE=1 SV=1;tr|M0R3H0|M0R3H0_HUMAN 40S ribosomal protein S16 OS=Homo sapiens	6	13	13	13	65.1	16.445	70.468	5.1776	5.1488	4.6394				2.37228	2.36424	2.21394				2.31682	0.000493617	3.30661	0.00842273	0.48625	0.0138803	1.8576	0.0374657	3	0	1	0	1	1	1	0	0	0	3	11	215210000	25888000	189320000
P51812;B7ZB17;B4DG22;B1AXG1;Q15418;E9PGT3;F2Z2J1;Q15349;Q9UK32;A0A2R8Y603;B1AXG2;E9PMM7;A0A2R8YGB7;B7Z3B5;A0A2R8Y7S9;D6R910;D6RA62;D6RE03;E9PAN7;A0A8V8TMM3;A0A8V8TLL8;A0A8I5KST9;A0A8V8TMW0;D6RHW7;A0A994J700;V9GXZ1;O60307;Q9Y2H9;O15021	P51812;B7ZB17;B4DG22;B1AXG1	13;12;12;12;4;4;3;3;3;3;2;2;2;2;2;2;2;2;2;1;1;1;1;1;1;1;1;1;1	13;12;12;12;4;4;3;3;3;3;2;2;2;2;2;2;2;2;2;1;1;1;1;1;1;1;1;1;1	12;11;11;11;3;3;3;3;2;3;2;2;2;2;2;2;2;2;2;0;0;0;0;1;0;0;0;0;0	Ribosomal protein S6 kinase alpha-3	RPS6KA3	sp|P51812|KS6A3_HUMAN Ribosomal protein S6 kinase alpha-3 OS=Homo sapiens OX=9606 GN=RPS6KA3 PE=1 SV=1;tr|B7ZB17|B7ZB17_HUMAN Ribosomal protein S6 kinase A3 OS=Homo sapiens OX=9606 GN=RPS6KA3 PE=1 SV=1;tr|B4DG22|B4DG22_HUMAN Ribosomal protein S6 kinase A3	29	13	13	12	18.9	83.735	46.985	4.6635	4.1267	3.572				2.22141	2.04499	1.83673				2.03438	0.0029731	2.52679	0.0151291	1.03434	0.000148635	3.82788	0.0101571	3	0	1	0	1	1	1	0	0	0	4	44	472150	29009	443150
P39019;A0A075B6E2;M0R2L9;M0QYF7;M0R140	P39019;A0A075B6E2	9;5;3;3;3	9;5;3;3;3	9;5;3;3;3	40S ribosomal protein S19	RPS19	sp|P39019|RS19_HUMAN Small ribosomal subunit protein eS19 OS=Homo sapiens OX=9606 GN=RPS19 PE=1 SV=2;tr|A0A075B6E2|A0A075B6E2_HUMAN Small ribosomal subunit protein eS19 OS=Homo sapiens OX=9606 GN=RPS19 PE=1 SV=1	5	9	9	9	47.6	16.06	17.175	4.0787	3.6075	3.1463				2.02811	1.851	1.65366				1.84426	0.00342105	2.46584	0.016121	0.477399	0.025356	1.59592	0.0570065	3	0	1	0	1	1	1	0	0	0	5	10	16345000	2208900	14136000
Q9Y3A5;A0A8V8TLA5;A0A8V8TMS1;A0A8V8TLR8;A0A8V8TLC6;A0A8V8TMR6;F8WE72;A0A8V8TLS5;A0A8V8TN15	Q9Y3A5;A0A8V8TLA5;A0A8V8TMS1;A0A8V8TLR8;A0A8V8TLC6;A0A8V8TMR6	6;5;4;4;3;3;2;1;1	6;5;4;4;3;3;2;1;1	6;5;4;4;3;3;2;1;1	Ribosome maturation protein SBDS	SBDS	sp|Q9Y3A5|SBDS_HUMAN Ribosome maturation protein SBDS OS=Homo sapiens OX=9606 GN=SBDS PE=1 SV=4;tr|A0A8V8TLA5|A0A8V8TLA5_HUMAN Ribosome maturation protein SBDS OS=Homo sapiens OX=9606 GN=SBDS PE=1 SV=1;tr|A0A8V8TMS1|A0A8V8TMS1_HUMAN SBDS ribosome maturatio	9	6	6	6	25.2	28.763	15.711	3.439	3.1661	2.9382				1.78199	1.66271	1.55493				1.66654	0.00154461	2.81118	0.0111835	0.351801	0.00410506	2.38668	0.0186274	3	0	1	0	1	1	1	0	0	0	6	17	1902500	420570	1482000
P23396;E9PL09;E9PPU1;H0YEU2;F2Z2S8;H0YF32;H0YCJ7;E9PQ96;E9PJH4;E9PK82;E9PSF4;H0YES8;E9PQX2	P23396;E9PL09;E9PPU1;H0YEU2;F2Z2S8;H0YF32;H0YCJ7	10;9;7;7;6;6;6;4;4;4;3;1;1	10;9;7;7;6;6;6;4;4;4;3;1;1	10;9;7;7;6;6;6;4;4;4;3;1;1	40S ribosomal protein S3	RPS3	sp|P23396|RS3_HUMAN Small ribosomal subunit protein uS3 OS=Homo sapiens OX=9606 GN=RPS3 PE=1 SV=2;tr|E9PL09|E9PL09_HUMAN Small ribosomal subunit protein uS3 OS=Homo sapiens OX=9606 GN=RPS3 PE=1 SV=1;tr|E9PPU1|E9PPU1_HUMAN Ribosomal protein S3 OS=Homo sapie	13	10	10	10	46.9	26.688	64.167	3.0375	2.862	2.5611				1.60288	1.51702	1.35676				1.49222	0.00232788	2.63304	0.0133789	0.724183	0.00277141	2.5573	0.0159668	3	0	1	0	1	1	1	0	0	0	7	19	24667000	5858400	18808000
H3BNC9;P08708;H0YN88;A0A075B716;A0A0J9YXP0;A0A087X171;A0A087WVR7;A0A087WXG7;A0A024R214;Q9BZB8;A0A0J9YYC4	H3BNC9;P08708	5;3;2;2;2;2;2;2;2;2;1	5;3;2;2;2;2;2;2;2;2;1	5;3;2;2;2;2;2;2;2;2;1	40S ribosomal protein S17	RPS17	tr|H3BNC9|H3BNC9_HUMAN Small ribosomal subunit protein eS17 OS=Homo sapiens OX=9606 PE=3 SV=2;sp|P08708|RS17_HUMAN Small ribosomal subunit protein eS17 OS=Homo sapiens OX=9606 GN=RPS17 PE=1 SV=2	11	5	5	5	14.4	64.532	39.182	3.4282	2.6106	2.3428				1.77745	1.38438	1.22823				1.46336	0.012238	1.91229	0.0343843	0.743975	0.00657582	2.18205	0.0235644	3	0	1	0	1	1	1	0	0	0	8	25	3176000	756440	2419600
P63173;J3KT73;J3QL01;J3KSP2	P63173;J3KT73;J3QL01;J3KSP2	4;3;3;2	4;3;3;2	4;3;3;2	60S ribosomal protein L38	RPL38	sp|P63173|RL38_HUMAN Large ribosomal subunit protein eL38 OS=Homo sapiens OX=9606 GN=RPL38 PE=1 SV=2;tr|J3KT73|J3KT73_HUMAN Large ribosomal subunit protein eL38 OS=Homo sapiens OX=9606 GN=RPL38 PE=1 SV=1;tr|J3QL01|J3QL01_HUMAN Large ribosomal subunit prote	4	4	4	4	45.7	8.2178	8.1001	3.0398	3.0103	2.2745				1.60398	1.58991	1.18555				1.45981	0.00871666	2.05965	0.0276028	0.523575	0.0295379	1.52962	0.0637706	3	0	1	0	1	1	1	0	0	0	9	3	17076000	4533100	12543000
P62269;A0A0G2JQH2;Q5GGW2;J3JS69	P62269	7;2;2;1	7;2;2;1	7;2;2;1	40S ribosomal protein S18	RPS18	sp|P62269|RS18_HUMAN Small ribosomal subunit protein uS13 OS=Homo sapiens OX=9606 GN=RPS18 PE=1 SV=3	4	7	7	7	35.5	17.718	33.01	2.8234	2.9446	2.4463				1.49743	1.55807	1.2906				1.4487	0.00310892	2.50739	0.0154276	0.616293	0.00319418	2.49564	0.0169454	3	0	1	0	1	1	1	0	0	0	10	9	25273000	4746100	20527000
Q9Y4W2;A0A7I2V4E5;A0A7I2V3Q3;A0A7I2V3R6;A0A7I2V653;A0A7I2YQI7;A0A7I2V5R7;A0A7I2V4V0	Q9Y4W2;A0A7I2V4E5;A0A7I2V3Q3;A0A7I2V3R6;A0A7I2V653;A0A7I2YQI7;A0A7I2V5R7	20;18;18;13;13;13;13;2	20;18;18;13;13;13;13;2	20;18;18;13;13;13;13;2	Ribosomal biogenesis protein LAS1L	LAS1L	sp|Q9Y4W2|LAS1L_HUMAN Ribosomal biogenesis protein LAS1L OS=Homo sapiens OX=9606 GN=LAS1L PE=1 SV=2;tr|A0A7I2V4E5|A0A7I2V4E5_HUMAN LAS1 like ribosome biogenesis factor OS=Homo sapiens OX=9606 GN=LAS1L PE=1 SV=1;tr|A0A7I2V3Q3|A0A7I2V3Q3_HUMAN LAS1 like ribo	8	20	20	20	30.8	83.064	213.17	2.6818	2.9185	2.5633				1.4232	1.54523	1.358				1.44214	0.00144451	2.84028	0.0109757	1.14526	0.00176303	2.75374	0.0141567	3	0	1	0	1	1	1	0	0	0	11	40	4732700	876050	3856600
P18077;C9K025;F8WBS5;F8WB72	P18077;C9K025;F8WBS5;F8WB72	6;5;4;4	6;5;4;4	6;5;4;4	60S ribosomal protein L35a	RPL35A	sp|P18077|RL35A_HUMAN Large ribosomal subunit protein eL33 OS=Homo sapiens OX=9606 GN=RPL35A PE=1 SV=2;tr|C9K025|C9K025_HUMAN Large ribosomal subunit protein eL33 (Fragment) OS=Homo sapiens OX=9606 GN=RPL35A PE=1 SV=1;tr|F8WBS5|F8WBS5_HUMAN Large ribosomal	4	6	6	6	44.5	12.538	61.137	2.933	3.0254	2.1167				1.55238	1.59713	1.08182				1.41044	0.013382	1.87348	0.036752	0.608211	0.0055625	2.25473	0.0218852	3	0	1	0	1	1	1	0	0	0	12	7	104120000	26511000	77608000
Q96EU6;C9J4X5;Q9H160	Q96EU6	3;1;1	3;1;1	3;1;1	Ribosomal RNA processing protein 36 homolog	RRP36	sp|Q96EU6|RRP36_HUMAN Ribosomal RNA processing protein 36 homolog OS=Homo sapiens OX=9606 GN=RRP36 PE=1 SV=1	3	3	3	3	13.1	29.823	9.6836	2.6345	2.574	2.5334				1.39753	1.36401	1.34107				1.36754	0.000143648	3.8427	0.005955	0.554732	0.0340063	1.46844	0.0710332	3	0	1	0	1	1	1	0	0	0	13	17	424480	91483	333000
P32969;H0Y9V9;D6RAN4;A0A2R8Y5Y7;H0Y9R4	P32969;H0Y9V9;D6RAN4;A0A2R8Y5Y7;H0Y9R4	4;3;3;3;2	4;3;3;3;2	4;3;3;3;2	60S ribosomal protein L9	RPL9	sp|P32969|RL9_HUMAN Large ribosomal subunit protein uL6 OS=Homo sapiens OX=9606 GN=RPL9 PE=1 SV=1;tr|H0Y9V9|H0Y9V9_HUMAN Large ribosomal subunit protein uL6 OS=Homo sapiens OX=9606 GN=RPL9 PE=1 SV=2;tr|D6RAN4|D6RAN4_HUMAN Large ribosomal subunit protein uL	5	4	4	4	22.9	21.863	24.734	2.763	3.118	1.8195				1.46624	1.64062	0.863542				1.32347	0.030212	1.51982	0.0680599	0.78953	0.018073	1.74297	0.0448303	3	0	1	0	1	1	1	0	0	0	14	9	4417700	2111500	2306200
A0A7P0S5H5;P60866;E5RIP1;E5RJX2;G3XAN0	A0A7P0S5H5;P60866;E5RIP1;E5RJX2;G3XAN0	2;2;1;1;1	2;2;1;1;1	2;2;1;1;1	40S ribosomal protein S20	RPS20	tr|A0A7P0S5H5|A0A7P0S5H5_HUMAN Small ribosomal subunit protein uS10 (Fragment) OS=Homo sapiens OX=9606 GN=RPS20 PE=1 SV=1;sp|P60866|RS20_HUMAN Small ribosomal subunit protein uS10 OS=Homo sapiens OX=9606 GN=RPS20 PE=1 SV=1;tr|E5RIP1|E5RIP1_HUMAN Ribosomal	5	2	2	2	16.9	15.312	6.6461	2.742	2.5021	2.2733				1.45523	1.32314	1.18479				1.32105	0.0034748	2.45907	0.0162746	0.519976	0.00909013	2.04143	0.0282328	3	0	1	0	1	1	1	0	0	0	15	5	881480	232770	648710
M0QZC5;P62280;M0R1H6;M0R1H5	M0QZC5;P62280;M0R1H6	6;6;3;1	6;6;3;1	6;6;3;1	40S ribosomal protein S11	RPS11	tr|M0QZC5|M0QZC5_HUMAN Ribosomal protein S11 OS=Homo sapiens OX=9606 GN=RPS11 PE=1 SV=1;sp|P62280|RS11_HUMAN Small ribosomal subunit protein uS17 OS=Homo sapiens OX=9606 GN=RPS11 PE=1 SV=3;tr|M0R1H6|M0R1H6_HUMAN Ribosomal protein S11 OS=Homo sapiens OX=960	4	6	6	6	34.7	13.997	10.08	2.5451	2.6545	1.9031				1.34772	1.40844	0.928351				1.22817	0.0147686	1.83066	0.0393319	0.77808	0.025995	1.58511	0.0581285	3	0	1	0	1	1	1	0	0	0	16	9	28814000	9145600	19669000
P62851	P62851	6	6	6	40S ribosomal protein S25	RPS25	sp|P62851|RS25_HUMAN Small ribosomal subunit protein eS25 OS=Homo sapiens OX=9606 GN=RPS25 PE=1 SV=1	1	6	6	6	38.4	13.742	11.601	2.49	2.214	1.9985				1.31615	1.14666	0.998918				1.15391	0.00624914	2.20418	0.0223918	0.354638	0.0151053	1.82087	0.0397671	3	0	1	0	1	1	1	0	0	0	17	5	31651000	8499200	23152000
H0YMV8;C9JLI6;Q71UM5	H0YMV8;C9JLI6;Q71UM5	1;1;1	1;1;1	1;1;1	40S ribosomal protein S27;40S ribosomal protein S27-like	RPS27L	tr|H0YMV8|H0YMV8_HUMAN 40S ribosomal protein S27 OS=Homo sapiens OX=9606 GN=RPS27L PE=1 SV=1;tr|C9JLI6|C9JLI6_HUMAN 40S ribosomal protein S27 OS=Homo sapiens OX=9606 GN=RPS27L PE=1 SV=1;sp|Q71UM5|RS27L_HUMAN Ribosomal protein eS27-like OS=Homo sapiens OX=9	3	1	1	1	11	11.345	2.9225	2.3177	2.1311	1.9014				1.21269	1.0916	0.927062				1.07712	0.00585342	2.23259	0.0217328	0.715286	0.00675523	2.17036	0.0239485	3	0	1	0	1	1	1	0	0	0	18	5	3241500	997530	2244000
P56182;D6RE82	P56182	13;2	13;2	13;2	Ribosomal RNA processing protein 1 homolog A	RRP1	sp|P56182|RRP1_HUMAN Ribosomal RNA processing protein 1 homolog A OS=Homo sapiens OX=9606 GN=RRP1 PE=1 SV=1	2	13	13	13	26.9	52.839	116.57	2.2484	2.1155	1.8687				1.1689	1.081	0.902035				1.05064	0.0055386	2.2566	0.0210319	0.567829	0.0184748	1.73342	0.0454341	3	0	1	0	1	1	1	0	0	0	19	25	1652900	369950	1283000
P15880;H0YEN5;E9PQD7;E9PMM9;I3L404;E9PPT0;E9PM36	P15880;H0YEN5;E9PQD7;E9PMM9	7;6;5;4;3;3;3	7;6;5;4;3;3;3	7;6;5;4;3;3;3	40S ribosomal protein S2	RPS2	sp|P15880|RS2_HUMAN Small ribosomal subunit protein uS5 OS=Homo sapiens OX=9606 GN=RPS2 PE=1 SV=2;tr|H0YEN5|H0YEN5_HUMAN Small ribosomal subunit protein uS5 (Fragment) OS=Homo sapiens OX=9606 GN=RPS2 PE=1 SV=1;tr|E9PQD7|E9PQD7_HUMAN Ribosomal protein S2 OS	7	7	7	7	26.3	31.324	14.35	2.1406	2.1705	1.8456				1.09802	1.11803	0.88409				1.03338	0.00520787	2.28334	0.0202196	0.616866	0.00502366	2.29898	0.0206351	3	0	1	0	1	1	1	0	0	0	20	18	9944400	2982600	6961800
Q9Y221;J3QLW7;J3QRD6;J3QRR4	Q9Y221;J3QLW7	5;4;2;2	5;4;2;2	5;4;2;2	60S ribosome subunit biogenesis protein NIP7 homolog	NIP7	sp|Q9Y221|NIP7_HUMAN 60S ribosome subunit biogenesis protein NIP7 homolog OS=Homo sapiens OX=9606 GN=NIP7 PE=1 SV=1;tr|J3QLW7|J3QLW7_HUMAN Nucleolar pre-rRNA processing protein NIP7 OS=Homo sapiens OX=9606 GN=NIP7 PE=1 SV=1	4	5	5	5	30.6	20.462	7.0362	2.252	2.1205	1.7651				1.17121	1.0844	0.81975				1.02512	0.0104648	1.98027	0.0309022	0.552825	0.00221488	2.65465	0.0148114	3	0	1	0	1	1	1	0	0	0	21	10	1519000	471130	1047900
P62701;C9JEH7;Q8TD47;P22090	P62701	13;6;6;6	13;6;6;6	13;6;6;6	40S ribosomal protein S4, X isoform	RPS4X	sp|P62701|RS4X_HUMAN Small ribosomal subunit protein eS4, X isoform OS=Homo sapiens OX=9606 GN=RPS4X PE=1 SV=2	4	13	13	13	45.6	29.597	67.53	2.1062	2.166	1.8068				1.07464	1.11503	0.853437				1.01437	0.0063637	2.19629	0.0226957	0.547948	0.00723719	2.14043	0.0248873	3	0	1	0	1	1	1	0	0	0	22	16	30821000	10004000	20817000
P46781;B5MCT8;C9JM19;F2Z3C0;A8MXK4	P46781;B5MCT8;C9JM19	12;8;8;3;3	12;8;8;3;3	12;8;8;3;3	40S ribosomal protein S9	RPS9	sp|P46781|RS9_HUMAN Small ribosomal subunit protein uS4 OS=Homo sapiens OX=9606 GN=RPS9 PE=1 SV=3;tr|B5MCT8|B5MCT8_HUMAN Small ribosomal subunit protein uS4 OS=Homo sapiens OX=9606 GN=RPS9 PE=1 SV=1;tr|C9JM19|C9JM19_HUMAN Small ribosomal subunit protein uS	5	12	12	12	47.4	22.591	53.284	2.0249	2.1526	1.8019				1.01785	1.10608	0.849519				0.99115	0.00571571	2.24293	0.0214161	0.67228	0.0119286	1.92341	0.033786	3	0	1	0	1	1	1	0	0	0	23	11	64353000	21647000	42706000
P42677	P42677	1	1	1	40S ribosomal protein S27	RPS27	sp|P42677|RS27_HUMAN Small ribosomal subunit protein eS27 OS=Homo sapiens OX=9606 GN=RPS27 PE=1 SV=3	1	1	1	1	13.1	9.461	3.6643	2.049	2.083	1.8238				1.03492	1.05866	0.866948				0.986843	00:05:21.206000	2.42973	0.0167018	0.572547	0.000940438	3.02667	0.0121928	3	0	1	0	1	1	1	0	0	0	24	4	8303900	2791500	5512500
P62263;A0A2R8Y811;E5RH77	P62263;A0A2R8Y811;E5RH77	4;4;3	4;4;3	4;4;3	40S ribosomal protein S14	RPS14	sp|P62263|RS14_HUMAN Small ribosomal subunit protein uS11 OS=Homo sapiens OX=9606 GN=RPS14 PE=1 SV=3;tr|A0A2R8Y811|A0A2R8Y811_HUMAN Small ribosomal subunit protein uS11 (Fragment) OS=Homo sapiens OX=9606 GN=RPS14 PE=1 SV=1;tr|E5RH77|E5RH77_HUMAN Small ribo	3	4	4	4	29.8	16.273	65.626	2.1645	1.9083	1.8783				1.11403	0.932288	0.909427				0.98525	0.00428855	2.36769	0.0181705	0.283328	0.0468792	1.32902	0.0912459	3	0	1	0	1	1	1	0	0	0	25	4	48845000	15386000	33458000
C9J4Z3;P61513;G5E9R3;M0R0A1;Q6P4E4;E9PEL3;M0R2L6	C9J4Z3;P61513;G5E9R3;M0R0A1;Q6P4E4;E9PEL3;M0R2L6	2;2;1;1;1;1;1	2;2;1;1;1;1;1	2;2;1;1;1;1;1	60S ribosomal protein L37a	RPL37A	tr|C9J4Z3|C9J4Z3_HUMAN Ribosomal protein L37a OS=Homo sapiens OX=9606 GN=RPL37A PE=1 SV=1;sp|P61513|RL37A_HUMAN Large ribosomal subunit protein eL43 OS=Homo sapiens OX=9606 GN=RPL37A PE=1 SV=2;tr|G5E9R3|G5E9R3_HUMAN Ribosomal protein L37a OS=Homo sapiens O	7	2	2	2	39.7	7.624	59.003	1.969	2.1534	1.6595				0.977463	1.10662	0.730749				0.938276	0.0135294	1.86872	0.0370239	0.665965	0.00795042	2.09961	0.0260375	3	0	1	0	1	1	1	0	0	0	26	4	17366000	5959700	11406000
C9J9K3;A0A8V8TMX1;A0A0C4DG17;A0A8V8TLA4;P08865;A0A8I5KQE6;F8WD59;A0A8V8TMP3;A0A8V8TMZ8	C9J9K3;A0A8V8TMX1;A0A0C4DG17;A0A8V8TLA4;P08865;A0A8I5KQE6;F8WD59	7;7;7;7;7;6;4;3;1	7;7;7;7;7;6;4;3;1	7;7;7;7;7;6;4;3;1	40S ribosomal protein SA	RPSA	tr|C9J9K3|C9J9K3_HUMAN 40S ribosomal protein SA (Fragment) OS=Homo sapiens OX=9606 GN=RPSA PE=1 SV=8;tr|A0A8V8TMX1|A0A8V8TMX1_HUMAN 40S ribosomal protein SA OS=Homo sapiens OX=9606 GN=RPSA PE=1 SV=1;tr|A0A0C4DG17|A0A0C4DG17_HUMAN Small ribosomal subunit pr	9	7	7	7	35.7	29.404	42.045	2.1215	1.8696	1.6555				1.08508	0.90273	0.727267				0.905027	0.0127788	1.89351	0.035497	0.278346	0.00140401	2.85263	0.012902	3	0	1	0	1	1	1	0	0	0	27	13	7528200	2544900	4983300
I3L3P7;P62244;I3L246;H3BN98;H3BV27;H3BT37;I3L303;H3BVC7	I3L3P7;P62244;I3L246;H3BN98	3;3;2;2;1;1;1;1	3;3;2;2;1;1;1;1	3;3;2;2;1;1;1;1	40S ribosomal protein S15a	RPS15A	tr|I3L3P7|I3L3P7_HUMAN 40S ribosomal protein S15a OS=Homo sapiens OX=9606 GN=RPS15A PE=1 SV=1;sp|P62244|RS15A_HUMAN Small ribosomal subunit protein uS8 OS=Homo sapiens OX=9606 GN=RPS15A PE=1 SV=2;tr|I3L246|I3L246_HUMAN 40S ribosomal protein S15a OS=Homo sa	8	3	3	3	26	11.477	8.5174	1.8928	1.9424	1.6406				0.920522	0.95784	0.714224				0.864195	0.00759696	2.11936	0.0254356	0.402033	0.0073619	2.13301	0.0250746	3	0	1	0	1	1	1	0	0	0	28	7	21858000	6988400	14870000
A0A087WVM7;Q92979;V9GYP5;A0A087WWQ2	A0A087WVM7;Q92979;V9GYP5;A0A087WWQ2	2;2;1;1	2;2;1;1	2;2;1;1	Ribosomal RNA small subunit methyltransferase NEP1	EMG1	tr|A0A087WVM7|A0A087WVM7_HUMAN EMG1 N1-specific pseudouridine methyltransferase (Fragment) OS=Homo sapiens OX=9606 GN=EMG1 PE=1 SV=1;sp|Q92979|NEP1_HUMAN Ribosomal RNA small subunit methyltransferase NEP1 OS=Homo sapiens OX=9606 GN=EMG1 PE=1 SV=4;tr|V9GYP5	4	2	2	2	12.8	16.532	3.4296	1.9692	1.6849	1.7393				0.97761	0.752663	0.798507				0.842926	0.00656372	2.18285	0.0229946	0.532416	0.0180867	1.74264	0.0448303	3	0	1	0	1	1	1	0	0	0	29	9	867020	317980	549040
P62266;D6RD47	P62266;D6RD47	3;2	3;2	3;2	40S ribosomal protein S23	RPS23	sp|P62266|RS23_HUMAN Small ribosomal subunit protein uS12 OS=Homo sapiens OX=9606 GN=RPS23 PE=1 SV=3;tr|D6RD47|D6RD47_HUMAN Small ribosomal subunit protein uS12 OS=Homo sapiens OX=9606 GN=RPS23 PE=1 SV=1	2	3	3	3	16.1	15.807	6.6734	2.0547	1.7559	1.5922				1.03893	0.812211	0.671022				0.84072	0.0158606	1.79968	0.0414686	0.513902	0.0157565	1.80254	0.0408172	3	0	1	0	1	1	1	0	0	0	30	6	4279400	1231200	3048200
P46783;A0A2R8Y6L3;F6U211;A0A2R8Y7H1;A0A2R8YFH6;A0A1W2PQS6;Q9NQ39;S4R435	P46783;A0A2R8Y6L3;F6U211;A0A2R8Y7H1;A0A2R8YFH6;A0A1W2PQS6;Q9NQ39	5;3;3;3;3;3;3;2	5;3;3;3;3;3;3;2	5;3;3;3;3;3;3;2	40S ribosomal protein S10;Putative 40S ribosomal protein S10-like	RPS10;RPS10P5	sp|P46783|RS10_HUMAN Small ribosomal subunit protein eS10 OS=Homo sapiens OX=9606 GN=RPS10 PE=1 SV=1;tr|A0A2R8Y6L3|A0A2R8Y6L3_HUMAN Small ribosomal subunit protein eS10 (Fragment) OS=Homo sapiens OX=9606 GN=RPS10 PE=3 SV=1;tr|F6U211|F6U211_HUMAN Small ribo	8	5	5	5	27.9	18.898	27.149	1.8695	1.8981	1.3354				0.902653	0.924556	0.417272				0.74816	0.0456447	1.34061	0.0938748	0.0367321	0.82801	0.0819644	1	3	0	1	0	1	1	1	0	0	0	31	8	5466700	2731700	2735000
Q14137;A0A075B729	Q14137	14;5	14;5	14;5	Ribosome biogenesis protein BOP1	BOP1	sp|Q14137|BOP1_HUMAN Ribosome biogenesis protein BOP1 OS=Homo sapiens OX=9606 GN=BOP1 PE=1 SV=2	2	14	14	14	23.6	83.629	148.25	1.7208	1.6034	1.6469				0.783079	0.681134	0.719753				0.727989	0.00166203	2.77936	0.0115439	0.414979	0.0155057	1.80951	0.0404023	3	0	1	0	1	1	1	0	0	0	32	34	3151700	873480	2278200
P25398	P25398	2	2	2	40S ribosomal protein S12	RPS12	sp|P25398|RS12_HUMAN Small ribosomal subunit protein eS12 OS=Homo sapiens OX=9606 GN=RPS12 PE=1 SV=3	1	2	2	2	13.6	14.515	2.5969	1.6839	1.7108	1.5673				0.751806	0.774671	0.648281				0.72492	0.00286471	2.54292	0.0148204	0.364421	0.0322849	1.491	0.0684551	3	0	1	0	1	1	1	0	0	0	33	7	394430	120090	274340
Q8WVC2;P63220;Q9BYK1;Q9BYK2	Q8WVC2;P63220;Q9BYK1	3;3;2;1	3;3;2;1	3;3;2;1	40S ribosomal protein S21	RPS21	tr|Q8WVC2|Q8WVC2_HUMAN 40S ribosomal protein S21 OS=Homo sapiens OX=9606 GN=RPS21 PE=1 SV=1;sp|P63220|RS21_HUMAN Small ribosomal subunit protein eS21 OS=Homo sapiens OX=9606 GN=RPS21 PE=1 SV=1;tr|Q9BYK1|Q9BYK1_HUMAN Small ribosomal subunit protein eS21 OS=	4	3	3	3	48.1	8.85	26.755	1.9005	1.5813	1.4692				0.926379	0.661111	0.555031				0.714174	0.0230861	1.63665	0.0550496	0.121052	0.426777	0.369799	0.620186	3	0	1	0	1	1	1	0	0	0	34	5	2221500	639920	1581600
P62854;Q5JNZ5	P62854;Q5JNZ5	2;1	2;1	2;1	40S ribosomal protein S26;Putative 40S ribosomal protein S26-like 1	RPS26;RPS26P11	sp|P62854|RS26_HUMAN Small ribosomal subunit protein eS26 OS=Homo sapiens OX=9606 GN=RPS26 PE=1 SV=3;sp|Q5JNZ5|RS26L_HUMAN Putative ribosomal protein eS26-like OS=Homo sapiens OX=9606 GN=RPS26P11 PE=5 SV=1	2	2	2	2	19.1	13.015	7.481	1.7637	1.3505	1.7667				0.818605	0.433494	0.821057				0.691052	0.0330179	1.48125	0.0726639	0.320457	0.208753	0.680368	0.323052	3	0	1	0	1	1	1	0	0	0	35	5	4071500	270500	3801000
O60287	O60287	21	21	21	Nucleolar pre-ribosomal-associated protein 1	URB1	sp|O60287|NPA1P_HUMAN Nucleolar pre-ribosomal-associated protein 1 OS=Homo sapiens OX=9606 GN=URB1 PE=1 SV=4	1	21	21	21	10.8	254.39	101.22	1.696	1.5924	1.522				0.762136	0.671203	0.605968				0.679769	0.00440859	2.3557	0.0184175	0.879481	0.0348385	1.45794	0.0723741	3	0	1	0	1	1	1	0	0	0	36	112	643080	215210	427870
Q9Y3A4;Q9NSQ0	Q9Y3A4	7;2	7;2	7;2	Ribosomal RNA-processing protein 7 homolog A	RRP7A	sp|Q9Y3A4|RRP7A_HUMAN Ribosomal RNA-processing protein 7 homolog A OS=Homo sapiens OX=9606 GN=RRP7A PE=1 SV=2	2	7	7	7	25	32.334	16.73	1.6826	1.5398	1.5312				0.750692	0.622743	0.614663				0.662699	0.00439086	2.35745	0.0184175	0.677433	0.01046	1.98047	0.0309569	3	0	1	0	1	1	1	0	0	0	37	15	1816300	717450	1098900
Q5JR95;P62241	Q5JR95;P62241	7;7	7;7	7;7	40S ribosomal protein S8	RPS8	tr|Q5JR95|Q5JR95_HUMAN Small ribosomal subunit protein eS8 OS=Homo sapiens OX=9606 GN=RPS8 PE=1 SV=1;sp|P62241|RS8_HUMAN Small ribosomal subunit protein eS8 OS=Homo sapiens OX=9606 GN=RPS8 PE=1 SV=2	2	7	7	7	36.7	21.879	104.5	1.5781	1.6454	1.4708				0.658189	0.718438	0.556601				0.644409	0.00532733	2.27349	0.0205247	0.590133	0.0020289	2.69274	0.014538	3	0	1	0	1	1	1	0	0	0	38	8	24325000	8902200	15423000
P62906	P62906	6	6	6	60S ribosomal protein L10a	RPL10A	sp|P62906|RL10A_HUMAN Large ribosomal subunit protein uL1 OS=Homo sapiens OX=9606 GN=RPL10A PE=1 SV=2	1	6	6	6	23	24.831	10.356	1.5817	1.6467	1.3485				0.661476	0.719578	0.431356				0.604136	0.020567	1.68683	0.0502548	0.268512	0.0103086	1.9868	0.0307126	3	0	1	0	1	1	1	0	0	0	39	10	21132000	8289000	12843000
F8W7C6;X1WI28;P27635;H7C123;H7C2C5;Q96L21	F8W7C6;X1WI28;P27635	5;4;4;2;2;1	5;4;4;2;2;1	5;4;4;2;2;1	60S ribosomal protein L10	RPL10	tr|F8W7C6|F8W7C6_HUMAN Large ribosomal subunit protein uL16 OS=Homo sapiens OX=9606 GN=RPL10 PE=1 SV=2;tr|X1WI28|X1WI28_HUMAN Large ribosomal subunit protein uL16 (Fragment) OS=Homo sapiens OX=9606 GN=RPL10 PE=1 SV=7;sp|P27635|RL10_HUMAN Large ribosomal su	6	5	5	5	31.9	18.565	54.011	1.584	1.5344	1.3769				0.663572	0.617675	0.461424				0.58089	0.0109131	1.96205	0.0317329	0.486156	0.00644214	2.19097	0.0232085	3	0	1	0	1	1	1	0	0	0	40	8	10748000	4014300	6733600
Q6DKI1;R4GMU7	Q6DKI1;R4GMU7	7;6	7;6	7;6	60S ribosomal protein L7-like 1	RPL7L1	sp|Q6DKI1|RL7L_HUMAN Ribosomal protein uL30-like OS=Homo sapiens OX=9606 GN=RPL7L1 PE=1 SV=2;tr|R4GMU7|R4GMU7_HUMAN Ribosomal protein L7 like 1 (Fragment) OS=Homo sapiens OX=9606 GN=RPL7L1 PE=1 SV=2	2	7	7	7	31.8	29.669	17.478	1.5438	1.5367	1.3482				0.626486	0.619836	0.431035				0.559119	0.0128783	1.89014	0.0357101	0.581228	0.0169134	1.77177	0.0430203	3	0	1	0	1	1	1	0	0	0	41	14	1920100	733880	1186200
A0A2R8Y6J3;P46777;Q5T7N0;A0A2R8Y4A2	A0A2R8Y6J3;P46777	8;8;1;1	8;8;1;1	8;8;1;1	60S ribosomal protein L5	RPL5	tr|A0A2R8Y6J3|A0A2R8Y6J3_HUMAN Large ribosomal subunit protein uL18 (Fragment) OS=Homo sapiens OX=9606 GN=RPL5 PE=1 SV=1;sp|P46777|RL5_HUMAN Large ribosomal subunit protein uL18 OS=Homo sapiens OX=9606 GN=RPL5 PE=1 SV=3	4	8	8	8	26.5	27.045	34.639	1.5165	1.4184	1.3058				0.600745	0.504264	0.384934				0.496648	0.0154294	1.81165	0.0406601	0.106832	0.0330514	1.48081	0.0695852	3	0	1	0	1	1	1	0	0	0	42	11	8828500	3453200	5375300
Q9GZL7	Q9GZL7	7	7	7	Ribosome biogenesis protein WDR12	WDR12	sp|Q9GZL7|WDR12_HUMAN Ribosome biogenesis protein WDR12 OS=Homo sapiens OX=9606 GN=WDR12 PE=1 SV=2	1	7	7	7	20.3	47.707	15.628	1.4509	1.4759	1.3107				0.536948	0.561595	0.390338				0.496294	0.0114025	1.943	0.03273	0.382936	0.0126389	1.89829	0.0351635	3	0	1	0	1	1	1	0	0	0	43	22	74843	74843	0
P61247;E9PFI5;H0Y9Y4;D6RG13;D6RAT0;H0Y8L7;D6R9B6;D6RB09;D6RAS7;D6RI02;D6RED7;D6RGE0	P61247;E9PFI5;H0Y9Y4;D6RG13;D6RAT0;H0Y8L7;D6R9B6;D6RB09	9;7;7;7;7;6;5;5;4;3;3;2	9;7;7;7;7;6;5;5;4;3;3;2	9;7;7;7;7;6;5;5;4;3;3;2	40S ribosomal protein S3a	RPS3A	sp|P61247|RS3A_HUMAN Small ribosomal subunit protein eS1 OS=Homo sapiens OX=9606 GN=RPS3A PE=1 SV=2;tr|E9PFI5|E9PFI5_HUMAN Small ribosomal subunit protein eS1 OS=Homo sapiens OX=9606 GN=RPS3A PE=1 SV=1;tr|H0Y9Y4|H0Y9Y4_HUMAN Ribosomal protein S3A (Fragment	12	9	9	9	34.8	29.945	41.036	1.5205	1.4855	1.2365				0.604546	0.570949	0.306262				0.493919	0.0345915	1.46103	0.0754124	0.202915	0.00628883	2.20143	0.0230101	3	0	1	0	1	1	1	0	0	0	44	17	15268000	5479700	9788600
O95478;A0A0A0MQZ6;H0YAI9	O95478;A0A0A0MQZ6	7;4;2	7;4;2	7;4;2	Ribosome biogenesis protein NSA2 homolog	NSA2	sp|O95478|NSA2_HUMAN Ribosome biogenesis protein NSA2 homolog OS=Homo sapiens OX=9606 GN=NSA2 PE=1 SV=1;tr|A0A0A0MQZ6|A0A0A0MQZ6_HUMAN NSA2 ribosome biogenesis factor OS=Homo sapiens OX=9606 GN=NSA2 PE=1 SV=1	3	7	7	7	31.5	30.065	28.146	1.5426	1.3761	1.3128				0.625364	0.460585	0.392647				0.492866	0.0190902	1.71919	0.0476053	0.561842	0.00451658	2.34519	0.0194783	3	0	1	0	1	1	1	0	0	0	45	11	20651000	8802200	11848000
P42766;F2Z388	P42766;F2Z388	3;2	3;2	3;2	60S ribosomal protein L35	RPL35	sp|P42766|RL35_HUMAN Large ribosomal subunit protein uL29 OS=Homo sapiens OX=9606 GN=RPL35 PE=1 SV=2;tr|F2Z388|F2Z388_HUMAN Large ribosomal subunit protein uL29 OS=Homo sapiens OX=9606 GN=RPL35 PE=1 SV=1	2	3	3	3	21.1	14.551	25.714	1.3089	1.4915	1.3321				0.388355	0.576764	0.413702				0.459607	0.0161005	1.79316	0.0417892	0.310129	0.0183443	1.7365	0.0452377	3	0	1	0	1	1	1	0	0	0	46	3	77395000	31655000	45740000
Q9H7B2;Q5VXN0;U3KQN5;Q5VXM9	Q9H7B2;Q5VXN0	5;4;1;1	5;4;1;1	5;4;1;1	Ribosome production factor 2 homolog	RPF2	sp|Q9H7B2|RPF2_HUMAN Ribosome production factor 2 homolog OS=Homo sapiens OX=9606 GN=RPF2 PE=1 SV=2;tr|Q5VXN0|Q5VXN0_HUMAN Ribosome production factor 2 homolog (Fragment) OS=Homo sapiens OX=9606 GN=RPF2 PE=1 SV=1	4	5	5	5	16	35.582	17.517	1.4285	1.4696	1.1955				0.514501	0.555423	0.257614				0.442513	0.0416102	1.3808	0.0870531	0.413344	0.0757059	1.12087	0.133573	3	0	1	0	1	1	1	0	0	0	47	14	2986500	1306600	1679900
Q14146;Q5VYD0	Q14146	13;2	13;2	13;2	Unhealthy ribosome biogenesis protein 2 homolog	URB2	sp|Q14146|URB2_HUMAN Unhealthy ribosome biogenesis protein 2 homolog OS=Homo sapiens OX=9606 GN=URB2 PE=1 SV=2	2	13	13	13	9.3	170.54	29.122	1.3374	1.2977	1.2835				0.419431	0.375957	0.360083				0.385157	0.00211446	2.6748	0.0128346	0.589105	0.064291	1.19185	0.117109	3	0	1	0	1	1	1	0	0	0	48	70	512850	221960	290890
P26373;J3QSB4;J3KS98;H3BUK8;H3BTH3	P26373	11;5;3;1;1	11;5;3;1;1	11;5;3;1;1	60S ribosomal protein L13	RPL13	sp|P26373|RL13_HUMAN Large ribosomal subunit protein eL13 OS=Homo sapiens OX=9606 GN=RPL13 PE=1 SV=4	5	11	11	11	42.7	24.261	261.95	1.3411	1.387	1.1943				0.423417	0.471968	0.256165				0.38385	0.0277927	1.55607	0.0637121	0.21727	0.00758071	2.12029	0.0254392	3	0	1	0	1	1	1	0	0	0	49	9	97284000	39697000	57587000
Q9Y3U8;J3KTD3;J3QSB5	Q9Y3U8	3;1;1	3;1;1	3;1;1	60S ribosomal protein L36	RPL36	sp|Q9Y3U8|RL36_HUMAN Large ribosomal subunit protein eL36 OS=Homo sapiens OX=9606 GN=RPL36 PE=1 SV=3	3	3	3	3	20	12.254	38.431	0.77769	0.74063	0.73965				-0.362733	-0.433175	-0.435085				-0.410331	0.00334888	2.4751	0.0159498	-0.419791	0.00362978	2.44012	0.0179356	3	0	1	0	1	1	0	0	1	0	50	3	45969000	23719000	22250000
J3QR09;J3KTE4;A0A7I2YQG2;P84098;A0A7I2V638;A0A7I2V4U6;A0A7I2V2L0;A0A7I2V512	J3QR09;J3KTE4;A0A7I2YQG2;P84098	6;6;6;6;2;2;2;2	6;6;6;6;2;2;2;2	6;6;6;6;2;2;2;2	Ribosomal protein L19;60S ribosomal protein L19	RPL19	tr|J3QR09|J3QR09_HUMAN Ribosomal protein L19 OS=Homo sapiens OX=9606 GN=RPL19 PE=1 SV=1;tr|J3KTE4|J3KTE4_HUMAN Ribosomal protein L19 OS=Homo sapiens OX=9606 GN=RPL19 PE=1 SV=1;tr|A0A7I2YQG2|A0A7I2YQG2_HUMAN Ribosomal protein L19 OS=Homo sapiens OX=9606 GN=	8	6	6	6	19.7	23.134	51.676	0.74111	0.74976	0.72907				-0.43224	-0.415499	-0.455871				-0.434537	0.000725504	3.13936	0.00883815	-0.385798	0.00366589	2.43582	0.0179564	3	0	1	0	1	1	0	0	1	0	51	6	48740000	28711000	20029000
P43365	P43365	4	4	3	Melanoma-associated antigen 12	MAGEA12	sp|P43365|MAGAC_HUMAN Melanoma-associated antigen 12 OS=Homo sapiens OX=9606 GN=MAGEA12 PE=1 SV=2	1	4	4	3	11.8	34.836	9.4314	33.852	31.055	33.929				5.08117	4.95675	5.08445				5.04079	6.95104e-05	4.15795	0.00531508	1.70973	6.72961e-05	4.17201	0.00898228	3	0	1	0	1	0	0	1	0	0	52	14	2346800	74278	2272500
P24385;F5H437	P24385	6;1	6;1	6;1	G1/S-specific cyclin-D1	CCND1	sp|P24385|CCND1_HUMAN G1/S-specific cyclin-D1 OS=Homo sapiens OX=9606 GN=CCND1 PE=1 SV=1	2	6	6	6	18.6	33.729	10.496	29.96	NaN	28.855				4.90497	NaN	4.85075				4.87786	0.00353794	2.45125	0.0163682	1.50162	0.00116498	2.93368	0.0126142	3	0	1	0	1	0	0	1	0	0	53	20	642890	19696	623200
P61956	P61956	4	4	2	Small ubiquitin-related modifier 2	SUMO2	sp|P61956|SUMO2_HUMAN Small ubiquitin-related modifier 2 OS=Homo sapiens OX=9606 GN=SUMO2 PE=1 SV=3	1	4	4	2	35.8	10.871	69.573	36.593	26.206	22.336				5.1935	4.71183	4.4813				4.79554	0.00190871	2.71926	0.012243	0.372904	0.00431539	2.36498	0.0190386	3	0	1	0	1	0	0	1	0	0	54	2	309170000	6749700	302420000
F8VQW0;F8VX73;F8VPI1;F8W201;F8W086;F8VR05;F8VQQ5;F8VSI7;F8VVJ4;P55061;F8W1G3	F8VQW0;F8VX73;F8VPI1;F8W201;F8W086;F8VR05;F8VQQ5;F8VSI7;F8VVJ4;P55061;F8W1G3	2;2;2;2;2;2;2;2;2;2;1	2;2;2;2;2;2;2;2;2;2;1	2;2;2;2;2;2;2;2;2;2;1	Bax inhibitor 1	TMBIM6	tr|F8VQW0|F8VQW0_HUMAN Transmembrane BAX inhibitor motif containing 6 (Fragment) OS=Homo sapiens OX=9606 GN=TMBIM6 PE=1 SV=1;tr|F8VX73|F8VX73_HUMAN Transmembrane BAX inhibitor motif containing 6 (Fragment) OS=Homo sapiens OX=9606 GN=TMBIM6 PE=1 SV=1;tr|F8V	11	2	2	2	51.2	4.7756	3.6834	30.673	21.553	21.517				4.9389	4.42982	4.4274				4.59871	0.00136531	2.86477	0.0109757	2.04141	1.48765e-05	4.8275	0.00663308	3	0	1	0	1	0	0	1	0	0	55	3	2100100	72906	2027200
A0A804HKE3;O14977;A0A804HLH4;A0A804HKI3;E5RIB7;A0A804HIJ4;U3KQI8	A0A804HKE3;O14977;A0A804HLH4;A0A804HKI3	4;4;3;3;1;1;1	4;4;3;3;1;1;1	4;4;3;3;1;1;1	Antizyme inhibitor 1	AZIN1	tr|A0A804HKE3|A0A804HKE3_HUMAN Antizyme inhibitor 1 OS=Homo sapiens OX=9606 GN=AZIN1 PE=1 SV=1;sp|O14977|AZIN1_HUMAN Antizyme inhibitor 1 OS=Homo sapiens OX=9606 GN=AZIN1 PE=1 SV=2;tr|A0A804HLH4|A0A804HLH4_HUMAN Antizyme inhibitor 1 OS=Homo sapiens OX=9606	7	4	4	4	12.9	39.083	9.0489	23.77	24.993	22.831				4.57107	4.64345	4.51292				4.57581	6.80738e-05	4.16702	0.00531508	1.73661	0.000659189	3.18099	0.0117032	3	0	1	0	1	0	0	1	0	0	56	15	1192500	37419	1155100
Q16850;A0A8I5KRT9	Q16850;A0A8I5KRT9	11;9	1;1	1;1	Lanosterol 14-alpha demethylase	CYP51A1	sp|Q16850|CP51A_HUMAN Lanosterol 14-alpha demethylase OS=Homo sapiens OX=9606 GN=CYP51A1 PE=1 SV=4;tr|A0A8I5KRT9|A0A8I5KRT9_HUMAN Cytochrome P450 family 51 subfamily A member 1 OS=Homo sapiens OX=9606 GN=CYP51A1 PE=1 SV=1	2	11	1	1	23.2	57.278	5.2789	25.149	22.577	NaN				4.65243	4.49678	NaN				4.57461	0.0108293	1.9654	0.031594	1.87471	0.0360986	1.44251	0.074524	3	0	1	0	1	0	0	1	0	0	57	26	271610	11298	260310
Q03393;E9PNN3;E9PKY8;E9PJM0	Q03393;E9PNN3	3;2;1;1	3;2;1;1	3;2;1;1	6-pyruvoyl tetrahydrobiopterin synthase	PTS	sp|Q03393|PTPS_HUMAN 6-pyruvoyl tetrahydrobiopterin synthase OS=Homo sapiens OX=9606 GN=PTS PE=1 SV=1;tr|E9PNN3|E9PNN3_HUMAN 6-pyruvoyl tetrahydrobiopterin synthase OS=Homo sapiens OX=9606 GN=PTS PE=1 SV=1	4	3	3	3	20.7	16.386	6.5413	28.146	18.575	25.549				4.81486	4.21529	4.67519				4.56845	0.00156816	2.80461	0.011223	1.34499	0.00158402	2.80024	0.0136651	3	0	1	0	1	0	0	1	0	0	58	10	1376800	28531	1348300
Q9BTE7;E9PQV9;E9PM04;E9PLH8;E9PM78;H0YD80;E9PLS2;H0YCN4;J3QQL8	Q9BTE7;E9PQV9;E9PM04;E9PLH8;E9PM78;H0YD80;E9PLS2	6;4;4;3;3;3;3;2;1	6;4;4;3;3;3;3;2;1	6;4;4;3;3;3;3;2;1	DCN1-like protein 5;DCN1-like protein	DCUN1D5	sp|Q9BTE7|DCNL5_HUMAN DCN1-like protein 5 OS=Homo sapiens OX=9606 GN=DCUN1D5 PE=1 SV=1;tr|E9PQV9|E9PQV9_HUMAN Defective in cullin neddylation 1 domain containing 5 OS=Homo sapiens OX=9606 GN=DCUN1D5 PE=1 SV=1;tr|E9PM04|E9PM04_HUMAN DCN1-like protein OS=Hom	9	6	6	6	21.1	27.508	15.963	NaN	24.826	21.857				NaN	4.63378	4.45002				4.5419	0.0128766	1.8902	0.0357101	1.37762	0.00914176	2.03897	0.028311	3	0	1	0	1	0	0	1	0	0	59	13	282440	0	282440
Q9NX07	Q9NX07	3	3	3	tRNA selenocysteine 1-associated protein 1	TRNAU1AP	sp|Q9NX07|TSAP1_HUMAN tRNA selenocysteine 1-associated protein 1 OS=Homo sapiens OX=9606 GN=TRNAU1AP PE=1 SV=1	1	3	3	3	9.1	32.498	5.4537	21.385	24.154	NaN				4.41853	4.59419	NaN				4.50636	0.0124065	1.90635	0.0347331		1	0	1	3	0	1	0	1	0	0	1	0	0	60	10	1274300	31210	1243000
M0R2S1	M0R2S1	7	1	1		UBA52	tr|M0R2S1|M0R2S1_HUMAN Ubiquitin-ribosomal protein eL40 fusion protein (Fragment) OS=Homo sapiens OX=9606 GN=UBA52 PE=1 SV=1	1	7	1	1	37.7	15.476	146.14	NaN	21.784	23.296				NaN	4.4452	4.54201				4.4936	0.00685757	2.16383	0.0236976	1.51209	0.00186252	2.7299	0.0141812	3	0	1	0	1	0	0	1	0	0	61	7	4361800	249610	4112200
Q7Z6K1	Q7Z6K1	4	4	4	THAP domain-containing protein 5	THAP5	sp|Q7Z6K1|THAP5_HUMAN THAP domain-containing protein 5 OS=Homo sapiens OX=9606 GN=THAP5 PE=1 SV=2	1	4	4	4	13.2	45.416	34.83	23.203	21.732	NaN				4.53624	4.44175	NaN				4.48899	0.00669993	2.17393	0.023327	1.63218	0.0413485	1.38354	0.082867	3	0	1	0	1	0	0	1	0	0	62	19	385910	11138	374770
P00374;B4DM58;C9JJ68;Q86XF0	P00374;B4DM58	8;5;3;3	8;5;3;3	8;5;3;3	Dihydrofolate reductase	DHFR	sp|P00374|DYR_HUMAN Dihydrofolate reductase OS=Homo sapiens OX=9606 GN=DHFR PE=1 SV=2;tr|B4DM58|B4DM58_HUMAN Dihydrofolate reductase OS=Homo sapiens OX=9606 GN=DHFR PE=1 SV=1	4	8	8	8	41.7	21.452	45.735	36.009	16.786	17.489				5.17029	4.06919	4.12838				4.45595	0.00637808	2.19531	0.0227167	1.66737	0.00100323	2.9986	0.0122848	3	0	1	0	1	0	0	1	0	0	63	13	12504000	382670	12121000
P48200	P48200	2	2	2	Iron-responsive element-binding protein 2	IREB2	sp|P48200|IREB2_HUMAN Iron-responsive element-binding protein 2 OS=Homo sapiens OX=9606 GN=IREB2 PE=1 SV=4	1	2	2	2	2	105.06	2.5121	21.937	23.679	20.289				4.45529	4.56554	4.34263				4.45449	0.000208627	3.68063	0.0065791	1.59772	0.0021743	2.66268	0.0148114	3	0	1	0	1	0	0	1	0	0	64	43	79195	3365.8	75829
Q53FT3;E9PPG8	Q53FT3;E9PPG8	2;1	2;1	2;1	Protein Hikeshi	C11orf73	sp|Q53FT3|HIKES_HUMAN Protein Hikeshi OS=Homo sapiens OX=9606 GN=HIKESHI PE=1 SV=2;tr|E9PPG8|E9PPG8_HUMAN Protein Hikeshi OS=Homo sapiens OX=9606 GN=HIKESHI PE=1 SV=1	2	2	2	2	12.7	21.627	4.5889	24.312	21.887	15.685				4.6036	4.452	3.97131				4.3423	0.00192088	2.7165	0.0122688	1.1196	0.0125751	1.90049	0.0350532	3	0	1	0	1	0	0	1	0	0	65	5	1123200	42109	1081100
A0A0D9SFF0;Q08050;H0YG99;H0YGS4	A0A0D9SFF0;Q08050	7;7;3;1	7;7;3;1	7;7;3;1	Forkhead box protein M1	FOXM1	tr|A0A0D9SFF0|A0A0D9SFF0_HUMAN Forkhead box M1 OS=Homo sapiens OX=9606 GN=FOXM1 PE=1 SV=1;sp|Q08050|FOXM1_HUMAN Forkhead box protein M1 OS=Homo sapiens OX=9606 GN=FOXM1 PE=1 SV=3	4	7	7	7	17.1	82.741	30.483	20.132	22.202	18.471				4.33142	4.47262	4.20719				4.33708	0.000312392	3.5053	0.00754697	1.36207	0.00399715	2.39825	0.0186274	3	0	1	0	1	0	0	1	0	0	66	34	178610	4548	174060
F5GZ90;Q9NZJ0	F5GZ90;Q9NZJ0	11;11	11;11	11;11	Denticleless protein homolog	DTL	tr|F5GZ90|F5GZ90_HUMAN Denticleless E3 ubiquitin protein ligase homolog OS=Homo sapiens OX=9606 GN=DTL PE=1 SV=1;sp|Q9NZJ0|DTL_HUMAN Denticleless protein homolog OS=Homo sapiens OX=9606 GN=DTL PE=1 SV=3	2	11	11	11	16.6	74.999	32.096	13.991	24.304	21.307				3.80643	4.60312	4.41326				4.27427	0.00314463	2.50243	0.015458	1.72959	0.00171459	2.76584	0.0139882	3	0	1	0	1	0	0	1	0	0	67	33	2183700	88301	2095400
A0A804HIB9;B7Z4P9;Q9NP72;A0A8C8NLQ3;A0A804HKK8;A0A804HJ83;A0A087X163;A0A804HIM2;H0Y6T8;A0A804HKV1;A0A804HLG5;A0A804HK95;Q5W0J0	A0A804HIB9;B7Z4P9;Q9NP72;A0A8C8NLQ3	4;4;4;3;1;1;1;1;1;1;1;1;1	4;4;4;3;1;1;1;1;1;1;1;1;1	4;4;4;3;1;1;1;1;1;1;1;1;1	Ras-related protein Rab-18	RAB18	tr|A0A804HIB9|A0A804HIB9_HUMAN Ras-related protein Rab-18 OS=Homo sapiens OX=9606 GN=RAB18 PE=1 SV=1;tr|B7Z4P9|B7Z4P9_HUMAN Ras-related protein Rab-18 OS=Homo sapiens OX=9606 GN=RAB18 PE=1 SV=1;sp|Q9NP72|RAB18_HUMAN Ras-related protein Rab-18 OS=Homo sapie	13	4	4	4	28.8	14.84	8.3246	20.141	18.793	18.189				4.33206	4.23212	4.18499				4.24973	0.000104076	3.98265	0.00573157	2.1631	7.35462e-05	4.13344	0.00909326	3	0	1	0	1	0	0	1	0	0	68	9	2831700	107180	2724500
O75787;A0A1B0GUT7;A0A1B0GVW0;B7Z1I9;A0A1B0GVI9;A0A1B0GVC7;B7Z413;A0A1B0GTB0;A0A1B0GTU8;A0A1B0GVB9;A0A1B0GWD6;A0A1C7CYW4;A0A1B0GWJ8;H7C3E1;A0A1B0GU12;A0A1B0GV60;A0A1B0GV24;A0A1B0GW13;A0A1B0GUV3	O75787;A0A1B0GUT7;A0A1B0GVW0;B7Z1I9;A0A1B0GVI9;A0A1B0GVC7;B7Z413;A0A1B0GTB0;A0A1B0GTU8;A0A1B0GVB9;A0A1B0GWD6;A0A1C7CYW4;A0A1B0GWJ8;H7C3E1;A0A1B0GU12	5;5;5;5;4;4;4;4;4;4;4;4;3;3;3;1;1;1;1	5;5;5;5;4;4;4;4;4;4;4;4;3;3;3;1;1;1;1	5;5;5;5;4;4;4;4;4;4;4;4;3;3;3;1;1;1;1	Renin receptor	ATP6AP2	sp|O75787|RENR_HUMAN Renin receptor OS=Homo sapiens OX=9606 GN=ATP6AP2 PE=1 SV=2;tr|A0A1B0GUT7|A0A1B0GUT7_HUMAN Renin receptor OS=Homo sapiens OX=9606 GN=ATP6AP2 PE=1 SV=1;tr|A0A1B0GVW0|A0A1B0GVW0_HUMAN Renin receptor OS=Homo sapiens OX=9606 GN=ATP6AP2 PE=	19	5	5	5	12.6	39.008	7.7405	17.794	18.774	20.501				4.15332	4.23066	4.35762				4.2472	0.000196558	3.70651	0.00657533	1.69461	0.000548428	3.26088	0.0117032	3	0	1	0	1	0	0	1	0	0	69	15	890780	15107	875680
H0YLI7;P59780;A0A0A6YYH1;H0YLX6;H0YN38	H0YLI7;P59780;A0A0A6YYH1	5;5;4;1;1	5;5;4;1;1	5;5;4;1;1	AP-3 complex subunit sigma-2	AP3S2;C15orf38-AP3S2	tr|H0YLI7|H0YLI7_HUMAN Adaptor related protein complex 3 subunit sigma 2 OS=Homo sapiens OX=9606 GN=AP3S2 PE=1 SV=1;sp|P59780|AP3S2_HUMAN AP-3 complex subunit sigma-2 OS=Homo sapiens OX=9606 GN=AP3S2 PE=2 SV=1;tr|A0A0A6YYH1|A0A0A6YYH1_HUMAN Arpin OS=Homo s	5	5	5	5	23.9	23.398	31.481	28.324	15.156	15.808				4.82395	3.92182	3.98258				4.24278	0.00467487	2.33023	0.0189876	1.0525	0.00641018	2.19313	0.0232029	3	0	1	0	1	0	0	1	0	0	70	10	1059800	128440	931390
E5RHG8;Q15369;A0A8I5KYG1;A0A8J9AD82;R4GMY8	E5RHG8;Q15369;A0A8I5KYG1;A0A8J9AD82;R4GMY8	4;4;3;3;2	4;4;3;3;2	4;4;3;3;2	Transcription elongation factor B polypeptide 1	TCEB1	tr|E5RHG8|E5RHG8_HUMAN Elongin-C (Fragment) OS=Homo sapiens OX=9606 GN=ELOC PE=1 SV=1;sp|Q15369|ELOC_HUMAN Elongin-C OS=Homo sapiens OX=9606 GN=ELOC PE=1 SV=1;tr|A0A8I5KYG1|A0A8I5KYG1_HUMAN Elongin-C OS=Homo sapiens OX=9606 GN=ELOC PE=1 SV=1;tr|A0A8J9AD82|	5	4	4	4	57.3	9.9601	106.19	18.952	19.386	16.999				4.24428	4.27694	4.08738				4.20287	0.000193745	3.71277	0.00657533	0.975031	0.00542001	2.266	0.0216199	3	0	1	0	1	0	0	1	0	0	71	7	7045700	372110	6673600
O00762;A0A0A0MSE8;A0A087WVK1	O00762	4;1;1	4;1;1	4;1;1	Ubiquitin-conjugating enzyme E2 C	UBE2C	sp|O00762|UBE2C_HUMAN Ubiquitin-conjugating enzyme E2 C OS=Homo sapiens OX=9606 GN=UBE2C PE=1 SV=1	3	4	4	4	25.7	19.652	14.388	18.577	17.146	NaN				4.21545	4.0998	NaN				4.15762	0.0088534	2.05289	0.0278446	1.16901	0.0021734	2.66286	0.0148114	3	0	1	0	1	0	0	1	0	0	72	11	1462000	74287	1387700
P62487;E9PIU7;H0YEE4;E9PKH3	P62487	3;1;1;1	3;1;1;1	3;1;1;1	DNA-directed RNA polymerase II subunit RPB7	POLR2G	sp|P62487|RPB7_HUMAN DNA-directed RNA polymerase II subunit RPB7 OS=Homo sapiens OX=9606 GN=POLR2G PE=1 SV=1	4	3	3	3	18.6	19.294	4.4725	18.955	NaN	16.759				4.24451	NaN	4.06686				4.15569	0.0136047	1.86631	0.0371917	1.12745	0.00253776	2.59555	0.0155198	3	0	1	0	1	0	0	1	0	0	73	10	1314900	65425	1249500
Q9UKZ1;H7C0C7	Q9UKZ1	3;1	3;1	3;1	CCR4-NOT transcription complex subunit 11	CNOT11	sp|Q9UKZ1|CNO11_HUMAN CCR4-NOT transcription complex subunit 11 OS=Homo sapiens OX=9606 GN=CNOT11 PE=1 SV=1	2	3	3	3	8	55.215	22.361	16.762	NaN	18.751				4.06712	NaN	4.2289				4.14801	0.0124125	1.90614	0.0347331	1.06819	0.00219134	2.65929	0.0148114	3	0	1	0	1	0	0	1	0	0	74	25	218550	13282	205270
O43257	O43257	2	2	2	Zinc finger HIT domain-containing protein 1	ZNHIT1	sp|O43257|ZNHI1_HUMAN Zinc finger HIT domain-containing protein 1 OS=Homo sapiens OX=9606 GN=ZNHIT1 PE=1 SV=1	1	2	2	2	23.4	17.536	18.769	18.483	16.25	NaN				4.20813	4.02237	NaN				4.11525	0.0143658	1.84267	0.0385745	1.65613	0.00281722	2.55018	0.0160219	3	0	1	0	1	0	0	1	0	0	75	6	2868800	119430	2749400
D6RID8;Q6P1K8;Q13888;D6RJD3;D6RIT7;D6RGC9;R4GMS9;D6RAW1	D6RID8;Q6P1K8;Q13888;D6RJD3;D6RIT7;D6RGC9;R4GMS9	7;7;7;5;4;4;4;2	7;7;7;5;4;4;4;2	7;7;7;5;4;4;4;2	General transcription factor IIH subunit 2-like protein;General transcription factor IIH subunit 2	GTF2H2C;GTF2H2	tr|D6RID8|D6RID8_HUMAN GTF2H2 family member C (Fragment) OS=Homo sapiens OX=9606 GN=GTF2H2C PE=1 SV=1;sp|Q6P1K8|T2H2L_HUMAN General transcription factor IIH subunit 2-like protein OS=Homo sapiens OX=9606 GN=GTF2H2C PE=1 SV=1;sp|Q13888|TF2H2_HUMAN General t	8	7	7	7	34	28.483	14.686	18.858	17.249	15.315				4.2371	4.10844	3.93687				4.09414	0.000450879	3.34594	0.00816487	1.32409	0.00405266	2.39226	0.0186274	3	0	1	0	1	0	0	1	0	0	76	17	1622200	94288	1528000
K7ES31;K7ERF1;Q9UBQ5;K7EQM4;A0A087WVB9	K7ES31;K7ERF1;Q9UBQ5	4;4;4;1;1	4;4;4;1;1	4;4;4;1;1	Eukaryotic translation initiation factor 3 subunit K	EIF3K	tr|K7ES31|K7ES31_HUMAN Eukaryotic translation initiation factor 3 subunit K OS=Homo sapiens OX=9606 GN=EIF3K PE=1 SV=1;tr|K7ERF1|K7ERF1_HUMAN Eukaryotic translation initiation factor 3 subunit K OS=Homo sapiens OX=9606 GN=EIF3K PE=1 SV=1;sp|Q9UBQ5|EIF3K_HU	5	4	4	4	28.5	15.875	15.938	20.516	12.825	18.08				4.35868	3.68089	4.17632				4.07196	0.00246394	2.60837	0.0137605	1.25639	0.00595237	2.22531	0.0224221	3	0	1	0	1	0	0	1	0	0	77	7	42976000	450130	42526000
F5H6G4;Q96G75	F5H6G4;Q96G75	2;2	2;2	2;2	Protein RMD5 homolog B	RMND5B	tr|F5H6G4|F5H6G4_HUMAN RING-type E3 ubiquitin transferase OS=Homo sapiens OX=9606 GN=RMND5B PE=1 SV=1;sp|Q96G75|RMD5B_HUMAN E3 ubiquitin-protein transferase RMND5B OS=Homo sapiens OX=9606 GN=RMND5B PE=1 SV=1	2	2	2	2	5	42.69	2.5059	17.202	16.382	NaN				4.1045	4.03404	NaN				4.06927	0.00551188	2.2587	0.0209599	1.61268	0.00161027	2.7931	0.0136651	3	0	1	0	1	0	0	1	0	0	78	18	237300	12573	224720
P56937;V9GYN3	P56937	4;1	4;1	4;1	3-keto-steroid reductase	HSD17B7	sp|P56937|DHB7_HUMAN 3-keto-steroid reductase/17-beta-hydroxysteroid dehydrogenase 7 OS=Homo sapiens OX=9606 GN=HSD17B7 PE=1 SV=1	2	4	4	4	12.9	38.206	11.649	21.193	13.606	16.313				4.40552	3.76617	4.02795				4.06655	0.00207592	2.68279	0.0126956	1.58026	0.00184285	2.73451	0.0141567	3	0	1	0	1	0	0	1	0	0	79	15	1092800	0	1092800
C9IYN7;Q0PNE2;C9JLH5;C9JA82;C9J2D6;C9J9N8;C9JEX8;F8WE64	C9IYN7;Q0PNE2;C9JLH5;C9JA82;C9J2D6;C9J9N8;C9JEX8	4;4;3;3;3;3;3;1	4;4;3;3;3;3;3;1	4;4;3;3;3;3;3;1	Elongator complex protein 6	ELP6	tr|C9IYN7|C9IYN7_HUMAN Elongator complex protein 6 OS=Homo sapiens OX=9606 GN=ELP6 PE=1 SV=1;sp|Q0PNE2|ELP6_HUMAN Elongator complex protein 6 OS=Homo sapiens OX=9606 GN=ELP6 PE=1 SV=1;tr|C9JLH5|C9JLH5_HUMAN Elongator acetyltransferase complex subunit 6 (Fr	8	4	4	4	23.8	21.674	5.4322	16.016	NaN	17.269				4.00144	NaN	4.11011				4.05578	0.00852825	2.06914	0.0272977	0.975206	0.150909	0.821285	0.241517	3	0	1	0	1	0	0	1	0	0	80	13	552950	11074	541870
O95551;X6R5A3	O95551;X6R5A3	5;3	5;3	5;3	Tyrosyl-DNA phosphodiesterase 2	TDP2	sp|O95551|TYDP2_HUMAN Tyrosyl-DNA phosphodiesterase 2 OS=Homo sapiens OX=9606 GN=TDP2 PE=1 SV=1;tr|X6R5A3|X6R5A3_HUMAN Tyrosyl-DNA phosphodiesterase 2 OS=Homo sapiens OX=9606 GN=TDP2 PE=1 SV=1	2	5	5	5	16.6	40.929	15.209	21.939	11.82	17.493				4.45543	3.56316	4.12871				4.0491	0.00411766	2.38535	0.0177012	1.71273	0.00162716	2.78857	0.0136651	3	0	1	0	1	0	0	1	0	0	81	16	1267700	23964	1243700
Q9NWX5;F6TX30	Q9NWX5;F6TX30	3;2	3;2	3;2	Ankyrin repeat and SOCS box protein 6	ASB6	sp|Q9NWX5|ASB6_HUMAN Ankyrin repeat and SOCS box protein 6 OS=Homo sapiens OX=9606 GN=ASB6 PE=1 SV=1;tr|F6TX30|F6TX30_HUMAN Ankyrin repeat and SOCS box containing 6 OS=Homo sapiens OX=9606 GN=ASB6 PE=1 SV=1	2	3	3	3	10.5	47.135	19.164	17.666	16.151	15.627				4.1429	4.01355	3.96597				4.04081	0.000171104	3.76674	0.00640466	1.50868	0.00914745	2.0387	0.0283118	3	0	1	0	1	0	0	1	0	0	82	27	213630	9159	204470
Q9NQ89;F5H744;F5GXX6;F5H271	Q9NQ89	7;2;2;1	7;2;2;1	7;2;2;1	Protein C12orf4	C12orf4	sp|Q9NQ89|FERY3_HUMAN Ferry endosomal RAB5 effector complex subunit 3 OS=Homo sapiens OX=9606 GN=FERRY3 PE=1 SV=1	4	7	7	7	16.7	63.8	160.33	16.297	16.17	15.538				4.02653	4.01525	3.95773				3.99984	2.83694e-05	4.54715	0.00488593	1.45744	0.00398814	2.39923	0.0186274	3	0	1	0	1	0	0	1	0	0	83	29	56117	0	56117
F8VYN9;P40616;B4DZG7;F8VP99;F8VP63	F8VYN9;P40616;B4DZG7	3;3;2;1;1	3;3;2;1;1	3;3;2;1;1	ADP-ribosylation factor-like protein 1	ARL1	tr|F8VYN9|F8VYN9_HUMAN ADP-ribosylation factor-like protein 1 OS=Homo sapiens OX=9606 GN=ARL1 PE=1 SV=1;sp|P40616|ARL1_HUMAN ADP-ribosylation factor-like protein 1 OS=Homo sapiens OX=9606 GN=ARL1 PE=1 SV=1;tr|B4DZG7|B4DZG7_HUMAN ADP ribosylation factor lik	5	3	3	3	17	21.778	5.6727	17.125	14.265	16.5				4.09803	3.83441	4.04439				3.99228	0.000405723	3.39177	0.00799323	1.94142	0.00609383	2.21511	0.0225781	3	0	1	0	1	0	0	1	0	0	84	10	2588800	119970	2468800
Q9NW38;A0A8Q3WL68;A0A8Q3SIK5;A0A8Q3WL92;B5MC31;A0A8Q3WMB7;A0A8Q3WMH1;A0A8Q3SIE7;A0A8Q3SIV2;A0A8Q3SIL3;A0A8Q3WLC1;A0A8Q3WMD8;H7C1M0;A0A8Q3WLH7;A0A8Q3WM99;A0A8Q3WL81;A0A8Q3WLC2;C9J512;A0A8Q3WLE2;A0A8Q3WMB2;A0A8Q3WMF8;A0A8Q3WLA5;A0A8Q3WL63;A0A8Q3SIQ9;A0A8Q3SIK9;A0A8Q3SIR9;A0A8Q3WLA4;C9JZA9;A0A8Q3SIH1;A0A8Q3WL96;A0A8Q3SIV1;A0A8Q3WLF5;A0A8Q3SIM8;A0A8Q3SIX5;A0A8Q3WLB5;A0A8Q3SIK6;A0A8Q3SIQ5;A0A8Q3WLD6;A…	Q9NW38;A0A8Q3WL68;A0A8Q3SIK5;A0A8Q3WL92;B5MC31;A0A8Q3WMB7;A0A8Q3WMH1;A0A8Q3SIE7;A0A8Q3SIV2;A0A8Q3SIL3;A0A8Q3WLC1;A0A8Q3WMD8;H7C1M0;A0A8Q3WLH7;A0A8Q3WM99;A0A8Q3WL81;A0A8Q3WLC2;C9J512;A0A8Q3WLE2;A0A8Q3WMB2;A0A8Q3WMF8;A0A8Q3WLA5;A0A8Q3WL63;A0A8Q3SIQ9;A0A8Q3SIK9;A0A8Q3SIR9;A0A8Q3WLA4;C9JZA9;A0A8Q3SIH1;A0A8Q3WL96;A0A8Q3SIV1;A0A8Q3WLF5;A0A8Q3SIM8;A0A8Q3SIX5;A0A8Q3WLB5;A0A8Q3SIK6;A0A8Q3SIQ5;A0A8Q3WLD6;A…	4;4;4;4;4;4;4;4;4;4;4;4;4;4;3;3;3;3;3;3;3;3;3;3;3;3;3;3;3;3;3;3;2;2;2;2;2;2;2;2;2;2;2;2;2;2;2;2;2;2;2;2;2;2;2;2;2;2;1;1;1	4;4;4;4;4;4;4;4;4;4;4;4;4;4;3;3;3;3;3;3;3;3;3;3;3;3;3;3;3;3;3;3;2;2;2;2;2;2;2;2;2;2;2;2;2;2;2;2;2;2;2;2;2;2;2;2;2;2;1;1;1	4;4;4;4;4;4;4;4;4;4;4;4;4;4;3;3;3;3;3;3;3;3;3;3;3;3;3;3;3;3;3;3;2;2;2;2;2;2;2;2;2;2;2;2;2;2;2;2;2;2;2;2;2;2;2;2;2;2;1;1;1	E3 ubiquitin-protein ligase FANCL	FANCL	sp|Q9NW38|FANCL_HUMAN E3 ubiquitin-protein ligase FANCL OS=Homo sapiens OX=9606 GN=FANCL PE=1 SV=2;tr|A0A8Q3WL68|A0A8Q3WL68_HUMAN FA complementation group L OS=Homo sapiens OX=9606 GN=FANCL PE=1 SV=1;tr|A0A8Q3SIK5|A0A8Q3SIK5_HUMAN FA complementation group	61	4	4	4	10.9	42.904	5.9873	27.84	23.261	5.9253				4.79909	4.53984	2.56689				3.96861	0.0301252	1.52107	0.0679508	1.36376	0.00117157	2.93123	0.0126364	3	0	1	0	1	0	0	1	0	0	85	19	810820	31268	779550
Q9NWF9;F8W6D1	Q9NWF9	10;3	10;3	10;3	E3 ubiquitin-protein ligase RNF216	RNF216	sp|Q9NWF9|RN216_HUMAN E3 ubiquitin-protein ligase RNF216 OS=Homo sapiens OX=9606 GN=RNF216 PE=1 SV=3	2	10	10	10	12.5	99.405	28.542	15.728	15.345	14.915				3.97526	3.9397	3.89869				3.93788	3.15595e-05	4.50087	0.004998	2.19165	0.000607771	3.21626	0.0117032	3	0	1	0	1	0	0	1	0	0	86	45	1185800	64641	1121200
M0QXF7;M0QYN0;Q969H8	M0QXF7;M0QYN0;Q969H8	3;3;3	3;3;3	3;3;3	Myeloid-derived growth factor	MYDGF	tr|M0QXF7|M0QXF7_HUMAN Myeloid derived growth factor (Fragment) OS=Homo sapiens OX=9606 GN=MYDGF PE=1 SV=1;tr|M0QYN0|M0QYN0_HUMAN Myeloid derived growth factor OS=Homo sapiens OX=9606 GN=MYDGF PE=1 SV=1;sp|Q969H8|MYDGF_HUMAN Myeloid-derived growth factor O	3	3	3	3	42.9	9.5594	8.9489	16.214	NaN	14.468				4.01917	NaN	3.85479				3.93698	0.013288	1.87654	0.0366071	1.81	0.000232879	3.63287	0.0104737	3	0	1	0	1	0	0	1	0	0	87	6	1881200	104250	1776900
Q96J01;D6RGZ2;D6REC9	Q96J01	5;2;2	5;2;2	5;2;2	THO complex subunit 3	THOC3	sp|Q96J01|THOC3_HUMAN THO complex subunit 3 OS=Homo sapiens OX=9606 GN=THOC3 PE=1 SV=1	3	5	5	5	16	38.771	6.1221	15.25	15.951	14.398				3.93074	3.99557	3.8478				3.9247	0.000118719	3.92548	0.00578714	1.3099	0.000755614	3.1217	0.0117032	3	0	1	0	1	0	0	1	0	0	88	16	1831400	97915	1733500
O95400	O95400	5	5	5	CD2 antigen cytoplasmic tail-binding protein 2	CD2BP2	sp|O95400|CD2B2_HUMAN CD2 antigen cytoplasmic tail-binding protein 2 OS=Homo sapiens OX=9606 GN=CD2BP2 PE=1 SV=1	1	5	5	5	19.4	37.646	13.451	17.314	14.606	13.378				4.11387	3.86849	3.74179				3.90805	0.000780082	3.10786	0.00890293	0.472917	0.00282176	2.54948	0.0160219	3	0	1	0	1	0	0	1	0	0	89	13	746310	11466	734840
O43929;CON__Q2YDI2;C9JGH7;C9J2X8;Q53SE3	O43929	7;3;1;1;1	7;3;1;1;1	7;3;1;1;1	Origin recognition complex subunit 4	ORC4	sp|O43929|ORC4_HUMAN Origin recognition complex subunit 4 OS=Homo sapiens OX=9606 GN=ORC4 PE=1 SV=2	5	7	7	7	16.3	50.377	29.002	16.257	NaN	13.342				4.02299	NaN	3.7379				3.88045	0.0233749	1.63125	0.0555648	1.0912	0.0027135	2.56647	0.0158708	3	0	1	0	1	0	0	1	0	0	90	25	1610900	61443	1549500
Q8TAM1	Q8TAM1	5	5	5	Bardet-Biedl syndrome 10 protein	BBS10	sp|Q8TAM1|BBS10_HUMAN Bardet-Biedl syndrome 10 protein OS=Homo sapiens OX=9606 GN=BBS10 PE=1 SV=2	1	5	5	5	10.8	80.837	29.894	15.794	17.555	11.459				3.9813	4.13381	3.51841				3.87784	0.00226892	2.64418	0.0133406	1.81512	0.000108618	3.9641	0.00920082	3	0	1	0	1	0	0	1	0	0	91	32	403880	12855	391030
O43187	O43187	7	7	7	Interleukin-1 receptor-associated kinase-like 2	IRAK2	sp|O43187|IRAK2_HUMAN Interleukin-1 receptor-associated kinase-like 2 OS=Homo sapiens OX=9606 GN=IRAK2 PE=1 SV=2	1	7	7	7	11.7	69.432	34.144	12.714	17.126	14.11				3.66835	4.09812	3.81865				3.8617	0.00106152	2.97407	0.0100271	0.958941	0.0598935	1.22262	0.110724	3	0	1	0	1	0	0	1	0	0	92	31	397380	39505	357870
A0A804HKG8;A0A804HIU8;A0A804HJW9;A0A804HLF7;A0A804HL74;Q93063;A0A804HKG2	A0A804HKG8;A0A804HIU8;A0A804HJW9;A0A804HLF7;A0A804HL74;Q93063;A0A804HKG2	2;2;2;2;2;2;1	2;2;2;2;2;2;1	2;2;2;2;2;2;1	Exostosin-2	EXT2	tr|A0A804HKG8|A0A804HKG8_HUMAN Exostosin glycosyltransferase 2 OS=Homo sapiens OX=9606 GN=EXT2 PE=1 SV=1;tr|A0A804HIU8|A0A804HIU8_HUMAN Exostosin glycosyltransferase 2 OS=Homo sapiens OX=9606 GN=EXT2 PE=1 SV=1;tr|A0A804HJW9|A0A804HJW9_HUMAN Exostosin glyco	7	2	2	2	7.7	45.335	22.647	15.751	NaN	13.011				3.97737	NaN	3.70166				3.83952	0.0228476	1.64116	0.0545545	1.81238	1	0	1	3	0	1	0	1	0	0	1	0	0	93	19	123440	0	123440
A0A0C4DGQ5;P04632;U3KQE2;K7EIV0;A0A075B7C0;K7EKD8;K7ELJ7;U3KPR7;K7EM73;Q96L46;K7ES78;K7EMQ1	A0A0C4DGQ5;P04632;U3KQE2;K7EIV0;A0A075B7C0;K7EKD8;K7ELJ7;U3KPR7;K7EM73	5;5;4;4;4;4;4;3;3;2;1;1	5;5;4;4;4;4;4;3;3;2;1;1	5;5;4;4;4;4;4;3;3;2;1;1	Calpain small subunit 1	CAPNS1	tr|A0A0C4DGQ5|A0A0C4DGQ5_HUMAN Calpain small subunit 1 OS=Homo sapiens OX=9606 GN=CAPNS1 PE=1 SV=1;sp|P04632|CPNS1_HUMAN Calpain small subunit 1 OS=Homo sapiens OX=9606 GN=CAPNS1 PE=1 SV=1;tr|U3KQE2|U3KQE2_HUMAN Calpain small subunit 1 (Fragment) OS=Homo s	12	5	5	5	15.8	33.786	31.479	15.634	14.626	12.354				3.96661	3.87046	3.62691				3.82133	0.000699166	3.15542	0.00880394	1.43877	0.00094772	3.02332	0.0121928	3	0	1	0	1	0	0	1	0	0	94	12	8618100	527840	8090300
O75665;A0A804HL42;A0A804HIZ6;A0A804HKD3;A0A804HK98;A0A804HK70;A6NF31;A0A804HHU8	O75665	13;4;4;1;1;1;1;1	13;4;4;1;1;1;1;1	13;4;4;1;1;1;1;1	Oral-facial-digital syndrome 1 protein	OFD1	sp|O75665|OFD1_HUMAN Centriole and centriolar satellite protein OFD1 OS=Homo sapiens OX=9606 GN=OFD1 PE=1 SV=1	8	13	13	13	12.7	116.67	44.631	13.186	14.899	14.308				3.72094	3.89714	3.83875				3.81894	0.000184086	3.73498	0.00646607	1.46473	0.00361651	2.44171	0.0179356	3	0	1	0	1	0	0	1	0	0	95	58	815650	175110	640550
Q969N2;A0A1W2PPR6;A0A1W2PNP0;A0A1W2PR73;A0A1W2PPS0;A0A1W2PPC3;A0A1W2PP57;A0A1W2PRZ8;A0A1W2PPK4;A0A1W2PP53;A0A1W2PR92;A0A1W2PPQ7;A0A1W2PSC5;A0A1W2PRV7;A0A1W2PQ52;A0A1W2PRH2;A0A1W2PPI8;A0A1W2PQ29;H7C2Y2;A0A1W2PNW9;A0A1W2PRG1;A0A1W2PQY1;A0A1W2PP13	Q969N2;A0A1W2PPR6;A0A1W2PNP0;A0A1W2PR73;A0A1W2PPS0;A0A1W2PPC3;A0A1W2PP57;A0A1W2PRZ8;A0A1W2PPK4;A0A1W2PP53;A0A1W2PR92;A0A1W2PPQ7;A0A1W2PSC5;A0A1W2PRV7;A0A1W2PQ52;A0A1W2PRH2;A0A1W2PPI8;A0A1W2PQ29;H7C2Y2;A0A1W2PNW9;A0A1W2PRG1;A0A1W2PQY1;A0A1W2PP13	2;2;2;2;2;2;2;2;1;1;1;1;1;1;1;1;1;1;1;1;1;1;1	2;2;2;2;2;2;2;2;1;1;1;1;1;1;1;1;1;1;1;1;1;1;1	2;2;2;2;2;2;2;2;1;1;1;1;1;1;1;1;1;1;1;1;1;1;1	GPI transamidase component PIG-T	PIGT	sp|Q969N2|PIGT_HUMAN GPI transamidase component PIG-T OS=Homo sapiens OX=9606 GN=PIGT PE=1 SV=1;tr|A0A1W2PPR6|A0A1W2PPR6_HUMAN Phosphatidylinositol glycan anchor biosynthesis class T OS=Homo sapiens OX=9606 GN=PIGT PE=1 SV=2;tr|A0A1W2PNP0|A0A1W2PNP0_HUMAN	23	2	2	2	3.8	65.699	2.1783	15.315	15.198	11.409				3.93687	3.92581	3.5121				3.79159	0.00135638	2.86762	0.0109757	1.88911	0.0001711	3.76675	0.0103163	3	0	1	0	1	0	0	1	0	0	96	29	78554	4968.6	73585
Q86YS6;C9JFM7;A4D1S5	Q86YS6;C9JFM7	6;3;1	6;3;1	6;3;1	Ras-related protein Rab-43	RAB43	sp|Q86YS6|RAB43_HUMAN Ras-related protein Rab-43 OS=Homo sapiens OX=9606 GN=RAB43 PE=1 SV=1;tr|C9JFM7|C9JFM7_HUMAN Ras-related protein Rab-10 (Fragment) OS=Homo sapiens OX=9606 GN=RAB43 PE=1 SV=1	3	6	6	6	31.1	23.339	13.261	15.556	16.354	10.415				3.9594	4.03157	3.38059				3.79052	0.0029411	2.53149	0.0150461	1.79289	0.00196979	2.70558	0.01433	3	0	1	0	1	0	0	1	0	0	97	17	281300	0	281300
P13196	P13196	6	6	6	5-aminolevulinate synthase, nonspecific, mitochondrial	ALAS1	sp|P13196|HEM1_HUMAN 5-aminolevulinate synthase, non-specific, mitochondrial OS=Homo sapiens OX=9606 GN=ALAS1 PE=1 SV=2	1	6	6	6	12.3	70.58	50.414	11.614	12.59	18.037				3.53779	3.65421	4.17289				3.7883	0.00264478	2.57761	0.0142344	1.99867	0.033495	1.47502	0.0702956	3	0	1	0	1	0	0	1	0	0	98	36	245610	0	245610
C9JW94;Q9HBM1	C9JW94;Q9HBM1	2;2	2;2	2;2	Kinetochore protein Spc25	SPC25	tr|C9JW94|C9JW94_HUMAN Kinetochore protein Spc25 (Fragment) OS=Homo sapiens OX=9606 GN=SPC25 PE=1 SV=1;sp|Q9HBM1|SPC25_HUMAN Kinetochore protein Spc25 OS=Homo sapiens OX=9606 GN=SPC25 PE=1 SV=1	2	2	2	2	20	13.643	3.3959	12.773	14.664	NaN				3.67503	3.87421	NaN				3.77462	0.0167931	1.77487	0.04325	0.864584	0.0570479	1.24376	0.106609	3	0	1	0	1	0	0	1	0	0	99	5	885000	65747	819250
Q8WWK9;C9J7Y4	Q8WWK9	5;1	5;1	5;1	Cytoskeleton-associated protein 2	CKAP2	sp|Q8WWK9|CKAP2_HUMAN Cytoskeleton-associated protein 2 OS=Homo sapiens OX=9606 GN=CKAP2 PE=1 SV=1	2	5	5	5	7.9	76.986	23.194	14.699	NaN	12.618				3.87765	NaN	3.65741				3.76753	0.018602	1.73044	0.0466707	1.3206	0.000668667	3.17479	0.0117032	3	0	1	0	1	0	0	1	0	0	100	39	279760	11251	268510
A0A0B4J287;Q9H0A8;H3BM91;H3BPG2	A0A0B4J287;Q9H0A8;H3BM91	3;3;2;1	3;3;2;1	3;3;2;1	COMM domain-containing protein 4	COMMD4	tr|A0A0B4J287|A0A0B4J287_HUMAN COMM domain containing 4 OS=Homo sapiens OX=9606 GN=COMMD4 PE=1 SV=1;sp|Q9H0A8|COMD4_HUMAN COMM domain-containing protein 4 OS=Homo sapiens OX=9606 GN=COMMD4 PE=1 SV=1;tr|H3BM91|H3BM91_HUMAN COMM domain containing 4 (Fragment	4	3	3	3	21.5	19.382	22.036	17.255	12.426	11.704				4.10894	3.63529	3.54893				3.76439	0.00213147	2.67132	0.0128686	1.25878	0.000606904	3.21688	0.0117032	3	0	1	0	1	0	0	1	0	0	101	10	2203100	252840	1950300
A0A8V8TLM3;Q9Y244;A0A8V8TMM8;A0A1W2PS02	A0A8V8TLM3;Q9Y244;A0A8V8TMM8;A0A1W2PS02	6;6;4;3	6;6;4;3	6;6;4;3	Proteasome maturation protein	POMP	tr|A0A8V8TLM3|A0A8V8TLM3_HUMAN Proteasome maturation protein OS=Homo sapiens OX=9606 GN=POMP PE=1 SV=1;sp|Q9Y244|POMP_HUMAN Proteasome maturation protein OS=Homo sapiens OX=9606 GN=POMP PE=1 SV=1;tr|A0A8V8TMM8|A0A8V8TMM8_HUMAN Proteasome maturation protein	4	6	6	6	51	16.226	36.222	20.253	11.038	10.915				4.34006	3.46441	3.44824				3.7509	0.00611294	2.21375	0.0221776	1.03005	0.00644125	2.19103	0.0232085	3	0	1	0	1	0	0	1	0	0	102	11	703600	32972	670630
P01033;Q5H9B4;Q5H9B5;Q5H9A7	P01033;Q5H9B4;Q5H9B5;Q5H9A7	2;1;1;1	2;1;1;1	2;1;1;1	Metalloproteinase inhibitor 1	TIMP1	sp|P01033|TIMP1_HUMAN Metalloproteinase inhibitor 1 OS=Homo sapiens OX=9606 GN=TIMP1 PE=1 SV=1;tr|Q5H9B4|Q5H9B4_HUMAN Metalloproteinase inhibitor 1 (Fragment) OS=Homo sapiens OX=9606 GN=TIMP1 PE=1 SV=8;tr|Q5H9B5|Q5H9B5_HUMAN Metalloproteinase inhibitor 1 O	4	2	2	2	11.6	23.171	3.9733	13.917	13.575	12.614				3.79878	3.76288	3.65695				3.73954	0.000129575	3.88748	0.00587744	1.3981	0.000187629	3.7267	0.010435	3	0	1	0	1	0	0	1	0	0	103	11	1260400	84095	1176300
Q96S44;Q5JZ02	Q96S44	3;1	3;1	3;1	TP53-regulating kinase	TP53RK	sp|Q96S44|PRPK_HUMAN EKC/KEOPS complex subunit TP53RK OS=Homo sapiens OX=9606 GN=TP53RK PE=1 SV=2	2	3	3	3	11.9	28.16	5.9837	13.885	14.586	11.304				3.79546	3.86651	3.49876				3.72024	0.000915229	3.03847	0.00958628	1.57759	0.00246156	2.60879	0.0153225	3	0	1	0	1	0	0	1	0	0	104	12	309970	11260	298710
Q8IY47	Q8IY47	5	5	5	Kelch repeat and BTB domain-containing protein 2	KBTBD2	sp|Q8IY47|KBTB2_HUMAN Kelch repeat and BTB domain-containing protein 2 OS=Homo sapiens OX=9606 GN=KBTBD2 PE=1 SV=2	1	5	5	5	9.3	71.33	31.484	13.02	NaN	13.275				3.70266	NaN	3.73064				3.71665	0.00239651	2.62042	0.0136117	1.82698	0.00024657	3.60806	0.0104737	3	0	1	0	1	0	0	1	0	0	105	31	287390	9140.7	278250
Q8TEL6	Q8TEL6	8	8	8	Short transient receptor potential channel 4-associated protein	TRPC4AP	sp|Q8TEL6|TP4AP_HUMAN Short transient receptor potential channel 4-associated protein OS=Homo sapiens OX=9606 GN=TRPC4AP PE=1 SV=2	1	8	8	8	12.5	90.851	12.269	13.725	NaN	12.187				3.77873	NaN	3.60727				3.693	0.0147761	1.83044	0.0393319	1.58724	0.000423897	3.37274	0.0117032	3	0	1	0	1	0	0	1	0	0	106	43	353460	7790.3	345670
H0YE25;H0YF25;Q8NB37;H0YER3;E9PQD8;E9PLI5	H0YE25;H0YF25;Q8NB37;H0YER3;E9PQD8;E9PLI5	2;2;2;1;1;1	2;2;2;1;1;1	2;2;2;1;1;1	Parkinson disease 7 domain-containing protein 1	PDDC1	tr|H0YE25|H0YE25_HUMAN Glutamine amidotransferase-like class 1 domain-containing protein 1 (Fragment) OS=Homo sapiens OX=9606 GN=GATD1 PE=1 SV=1;tr|H0YF25|H0YF25_HUMAN Glutamine amidotransferase-like class 1 domain-containing protein 1 (Fragment) OS=Homo s	6	2	2	2	12.5	15.439	2.9864	15.731	12.059	10.813				3.97554	3.59204	3.4347				3.66742	0.00191245	2.71841	0.012243	1.43679	0.00277332	2.557	0.0159668	3	0	1	0	1	0	0	1	0	0	107	8	573440	40875	532560
Q9BTT0;E9PPH5;Q5TB25;H0YCE2;Q5TB19	Q9BTT0;E9PPH5;Q5TB25	4;2;2;1;1	4;2;2;1;1	4;2;2;1;1	Acidic leucine-rich nuclear phosphoprotein 32 family member E	ANP32E	sp|Q9BTT0|AN32E_HUMAN Acidic leucine-rich nuclear phosphoprotein 32 family member E OS=Homo sapiens OX=9606 GN=ANP32E PE=1 SV=1;tr|E9PPH5|E9PPH5_HUMAN Acidic leucine-rich nuclear phosphoprotein 32 family member (Fragment) OS=Homo sapiens OX=9606 GN=ANP32E	5	4	4	4	20.5	30.692	64.389	12.688	16.758	9.4914				3.66539	4.06678	3.24662				3.6596	0.00415997	2.38091	0.0177683	1.26556	0.00914008	2.03905	0.028311	3	0	1	0	1	0	0	1	0	0	108	8	3554600	304750	3249800
Q9Y2H1;H0YGN4;I3L0D0;F5H7Z3;F5GY51;F5H277	Q9Y2H1	4;1;1;1;1;1	4;1;1;1;1;1	4;1;1;1;1;1	Serine/threonine-protein kinase 38-like	STK38L	sp|Q9Y2H1|ST38L_HUMAN Serine/threonine-protein kinase 38-like OS=Homo sapiens OX=9606 GN=STK38L PE=1 SV=3	6	4	4	4	13.1	54.002	9.6057	12.602	12.125	12.932				3.65558	3.59991	3.69287				3.64946	5.47697e-05	4.26146	0.00531508	1.08334	0.00164972	2.78259	0.0137408	3	0	1	0	1	0	0	1	0	0	109	24	294360	20872	273490
Q7L5N1;E7EM64;H7C3T0	Q7L5N1;E7EM64	7;7;1	7;7;1	7;7;1	COP9 signalosome complex subunit 6	COPS6	sp|Q7L5N1|CSN6_HUMAN COP9 signalosome complex subunit 6 OS=Homo sapiens OX=9606 GN=COPS6 PE=1 SV=1;tr|E7EM64|E7EM64_HUMAN COP9 signalosome complex subunit 6 OS=Homo sapiens OX=9606 GN=COPS6 PE=1 SV=1	3	7	7	7	24.5	36.163	51.678	13.357	13.058	11.282				3.73952	3.70686	3.49595				3.64745	0.000437673	3.35885	0.00813367	1.56829	0.00329177	2.48257	0.0172808	3	0	1	0	1	0	0	1	0	0	110	12	4996700	418890	4577800
H0YJX0;A0A0C4DGH8;A0A0C4DGY3;A0A0C4DGX9;G3V2Z9;G3V324;Q8TAM2	H0YJX0;A0A0C4DGH8;A0A0C4DGY3;A0A0C4DGX9;G3V2Z9;G3V324;Q8TAM2	5;5;5;4;3;3;3	5;5;5;4;3;3;3	5;5;5;4;3;3;3	Tetratricopeptide repeat protein 8	TTC8	tr|H0YJX0|H0YJX0_HUMAN Tetratricopeptide repeat domain 8 (Fragment) OS=Homo sapiens OX=9606 GN=TTC8 PE=1 SV=1;tr|A0A0C4DGH8|A0A0C4DGH8_HUMAN Tetratricopeptide repeat domain 8 OS=Homo sapiens OX=9606 GN=TTC8 PE=1 SV=1;tr|A0A0C4DGY3|A0A0C4DGY3_HUMAN Tetratri	7	5	5	5	15.3	49.68	25.498	16.852	10.921	10.595				4.07485	3.44903	3.40531				3.64306	0.00350534	2.45527	0.0162882	1.71317	0.00036999	3.43181	0.0114847	3	0	1	0	1	0	0	1	0	0	111	19	685530	67699	617830
O43683;A0A590UK50;A0A590UJ99;C9JRC7;C9JQA4;C9IYH4	O43683;A0A590UK50	17;10;5;3;3;1	17;10;5;3;3;1	17;10;5;3;3;1	Mitotic checkpoint serine/threonine-protein kinase BUB1	BUB1	sp|O43683|BUB1_HUMAN Mitotic checkpoint serine/threonine-protein kinase BUB1 OS=Homo sapiens OX=9606 GN=BUB1 PE=1 SV=1;tr|A0A590UK50|A0A590UK50_HUMAN BUB1 mitotic checkpoint serine/threonine kinase (Fragment) OS=Homo sapiens OX=9606 GN=BUB1 PE=1 SV=1	6	17	17	17	21.4	122.37	201.56	14.34	16.373	8.1338				3.84197	4.03325	3.02393				3.63305	0.00718042	2.14385	0.0245352	1.49179	0.00414983	2.38197	0.0186497	3	0	1	0	1	0	0	1	0	0	112	54	689750	27415	662330
A0A8Q3SI66;A0A8Q3SID9;A0A8Q3WKY8;Q14790;E7EQ01;E7ETB7;E7EQ06;E7EVN1;C9JB29	A0A8Q3SI66;A0A8Q3SID9;A0A8Q3WKY8;Q14790;E7EQ01;E7ETB7;E7EQ06	7;7;6;6;5;5;5;3;3	7;7;6;6;5;5;5;3;3	7;7;6;6;5;5;5;3;3	Caspase-8;Caspase-8 subunit p18;Caspase-8 subunit p10	CASP8	tr|A0A8Q3SI66|A0A8Q3SI66_HUMAN Caspase 8 (Fragment) OS=Homo sapiens OX=9606 GN=CASP8 PE=1 SV=1;tr|A0A8Q3SID9|A0A8Q3SID9_HUMAN Caspase 8 OS=Homo sapiens OX=9606 GN=CASP8 PE=1 SV=1;tr|A0A8Q3WKY8|A0A8Q3WKY8_HUMAN Caspase 8 OS=Homo sapiens OX=9606 GN=CASP8 PE=	9	7	7	7	28.5	35.275	20.269	NaN	12.702	11.872				NaN	3.66698	3.56949				3.61824	0.0085763	2.0667	0.0273419	1.98291	0.00634425	2.19762	0.0230686	3	0	1	0	1	0	0	1	0	0	113	19	34674	0	34674
Q5T6V5;Q5T6V7;Q5T6V6	Q5T6V5;Q5T6V7	5;3;1	5;3;1	5;3;1	UPF0553 protein C9orf64	C9orf64	sp|Q5T6V5|QNG1_HUMAN Queuosine 5-phosphate N-glycosylase/hydrolase OS=Homo sapiens OX=9606 GN=QNG1 PE=1 SV=1;tr|Q5T6V7|Q5T6V7_HUMAN Queuosine 5-phosphate N-glycosylase/hydrolase OS=Homo sapiens OX=9606 GN=QNG1 PE=1 SV=1	3	5	5	5	16.1	39.028	31.85	10.697	13.33	12.934				3.41913	3.7366	3.6931				3.61628	0.000754206	3.12251	0.00884985	1.53808	0.00171092	2.76677	0.0139882	3	0	1	0	1	0	0	1	0	0	114	23	423190	14560	408630
Q8IWA4;H7C5H5;C9JQT7	Q8IWA4;H7C5H5	7;7;2	6;6;1	6;6;1	Mitofusin-1	MFN1	sp|Q8IWA4|MFN1_HUMAN Mitofusin-1 OS=Homo sapiens OX=9606 GN=MFN1 PE=1 SV=3;tr|H7C5H5|H7C5H5_HUMAN Mitofusin 1 (Fragment) OS=Homo sapiens OX=9606 GN=MFN1 PE=1 SV=1	3	7	6	6	11.2	84.159	12.781	10.544	14.233	NaN				3.39835	3.83117	NaN				3.61476	0.038068	1.41944	0.0813627	1.87826	0.00198486	2.70227	0.01433	3	0	1	0	1	0	0	1	0	0	115	44	53315	10223	43092
H7C2Z6;H7BXD5;P28676;C9JIZ3	H7C2Z6;H7BXD5;P28676;C9JIZ3	2;2;2;1	2;2;2;1	2;2;2;1	Grancalcin	GCA	tr|H7C2Z6|H7C2Z6_HUMAN Grancalcin (Fragment) OS=Homo sapiens OX=9606 GN=GCA PE=1 SV=1;tr|H7BXD5|H7BXD5_HUMAN Grancalcin OS=Homo sapiens OX=9606 GN=GCA PE=1 SV=1;sp|P28676|GRAN_HUMAN Grancalcin OS=Homo sapiens OX=9606 GN=GCA PE=1 SV=2;tr|C9JIZ3|C9JIZ3_HUMAN	4	2	2	2	21.2	16.712	4.8582	14.153	12.662	10.203				3.82304	3.66243	3.35092				3.61213	0.00146882	2.83303	0.0109988	1.05126	0.0129259	1.88854	0.0357946	3	0	1	0	1	0	0	1	0	0	116	9	431190	30802	400390
Q9NYT0;H0YJ64;H0YIZ5;G3V337;H0YJD0	Q9NYT0;H0YJ64	8;4;3;1;1	8;4;3;1;1	8;4;3;1;1	Pleckstrin-2	PLEK2	sp|Q9NYT0|PLEK2_HUMAN Pleckstrin-2 OS=Homo sapiens OX=9606 GN=PLEK2 PE=1 SV=1;tr|H0YJ64|H0YJ64_HUMAN Pleckstrin 2 (Fragment) OS=Homo sapiens OX=9606 GN=PLEK2 PE=1 SV=1	5	8	8	8	23.2	39.97	12.802	12.787	11.944	11.935				3.67661	3.57821	3.57713				3.61065	8.34219e-05	4.07872	0.0057101	1.28057	0.000653146	3.18499	0.0117032	3	0	1	0	1	0	0	1	0	0	117	20	1325500	76259	1249200
P23921;E9PL69	P23921	5;2	5;2	5;2	Ribonucleoside-diphosphate reductase large subunit	RRM1	sp|P23921|RIR1_HUMAN Ribonucleoside-diphosphate reductase large subunit OS=Homo sapiens OX=9606 GN=RRM1 PE=1 SV=1	2	5	5	5	5.8	90.069	10.355	13.733	10.758	NaN				3.77957	3.42734	NaN				3.60346	0.0310899	1.50738	0.0694381	1.51893	0.0024173	2.61667	0.0152193	3	0	1	0	1	0	0	1	0	0	118	44	72224	4701.9	67522
Q9UFF9;B7Z9U0;E5RIL2;E5RFJ4;E5RHL9;E5RJC5;E5RHP3;E5RGE4	Q9UFF9;B7Z9U0;E5RIL2	4;3;3;1;1;1;1;1	4;3;3;1;1;1;1;1	4;3;3;1;1;1;1;1	CCR4-NOT transcription complex subunit 8	CNOT8	sp|Q9UFF9|CNOT8_HUMAN CCR4-NOT transcription complex subunit 8 OS=Homo sapiens OX=9606 GN=CNOT8 PE=1 SV=1;tr|B7Z9U0|B7Z9U0_HUMAN CCR4-NOT transcription complex subunit 8 OS=Homo sapiens OX=9606 GN=CNOT8 PE=1 SV=1;tr|E5RIL2|E5RIL2_HUMAN poly(A)-specific rib	8	4	4	4	16.1	33.54	39.813	15.477	16.175	7.0724				3.95205	4.01569	2.8222				3.59665	0.0114188	1.94238	0.032759	1.57583	0.00094393	3.02506	0.0121928	3	0	1	0	1	0	0	1	0	0	119	16	2269400	117630	2151800
E5RFX8;G5E954;H0YBQ5;E5RFK5;P24863;E5RI39;J3KP90;E5RIH8;Q5JV82	E5RFX8;G5E954;H0YBQ5;E5RFK5;P24863;E5RI39;J3KP90	3;3;3;3;3;2;2;1;1	3;3;3;3;3;2;2;1;1	3;3;3;3;3;2;2;1;1	Cyclin-C	CCNC	tr|E5RFX8|E5RFX8_HUMAN Cyclin C (Fragment) OS=Homo sapiens OX=9606 GN=CCNC PE=1 SV=1;tr|G5E954|G5E954_HUMAN Cyclin-C OS=Homo sapiens OX=9606 GN=CCNC PE=1 SV=1;tr|H0YBQ5|H0YBQ5_HUMAN Cyclin-C (Fragment) OS=Homo sapiens OX=9606 GN=CCNC PE=1 SV=1;tr|E5RFK5|E5	9	3	3	3	17.3	19.13	4.6686	10.371	14.082	11.765				3.37448	3.81578	3.55643				3.58223	0.00127518	2.89443	0.0107725	1.30309	0.00410648	2.38653	0.0186274	3	0	1	0	1	0	0	1	0	0	120	9	395340	38492	356850
A0A087WYL7;G3V4A5;O75586	A0A087WYL7;G3V4A5;O75586	8;8;8	8;8;8	8;8;8	Mediator of RNA polymerase II transcription subunit 6	MED6	tr|A0A087WYL7|A0A087WYL7_HUMAN Mediator of RNA polymerase II transcription subunit 6 OS=Homo sapiens OX=9606 GN=MED6 PE=1 SV=1;tr|G3V4A5|G3V4A5_HUMAN Mediator of RNA polymerase II transcription subunit 6 OS=Homo sapiens OX=9606 GN=MED6 PE=1 SV=1;sp|O75586|	3	8	8	8	23	29.682	18.787	7.0261	15.458	15.098				2.81272	3.95028	3.91629				3.55976	0.0108388	1.96502	0.0316046	1.63912	0.00695873	2.15747	0.0243161	3	0	1	0	1	0	0	1	0	0	121	14	1098300	82823	1015500
A0A9L9PXM3;A0A5F9ZHB6;P49642;F8VSB2;A0A3B3ITS8;F8VNY2;H0YIP2	A0A9L9PXM3;A0A5F9ZHB6;P49642	5;5;5;2;2;2;1	5;5;5;2;2;2;1	5;5;5;2;2;2;1	DNA primase small subunit	PRIM1	tr|A0A9L9PXM3|A0A9L9PXM3_HUMAN DNA primase OS=Homo sapiens OX=9606 GN=PRIM1 PE=1 SV=1;tr|A0A5F9ZHB6|A0A5F9ZHB6_HUMAN DNA primase OS=Homo sapiens OX=9606 GN=PRIM1 PE=1 SV=1;sp|P49642|PRI1_HUMAN DNA primase small subunit OS=Homo sapiens OX=9606 GN=PRIM1 PE=1	7	5	5	5	14.1	50.258	40.939	7.6905	17.196	11.926				2.94308	4.104	3.57604				3.54104	0.00886217	2.05246	0.0278446	1.49168	3.19786e-05	4.49514	0.00758157	3	0	1	0	1	0	0	1	0	0	122	28	698940	18118	680830
F5H0F9;Q9UJX4;F5GY68;H0YFB5;F5H3S5;F5H0N1;F5GZ05	F5H0F9;Q9UJX4;F5GY68	10;10;5;4;3;3;1	10;10;5;4;3;3;1	10;10;5;4;3;3;1	Anaphase-promoting complex subunit 5	ANAPC5	tr|F5H0F9|F5H0F9_HUMAN Anaphase-promoting complex subunit 5 OS=Homo sapiens OX=9606 GN=ANAPC5 PE=1 SV=1;sp|Q9UJX4|APC5_HUMAN Anaphase-promoting complex subunit 5 OS=Homo sapiens OX=9606 GN=ANAPC5 PE=1 SV=2;tr|F5GY68|F5GY68_HUMAN Anaphase-promoting complex	7	10	10	10	16	83.674	33.451	12.309	15.582	7.8826				3.62164	3.96181	2.97867				3.52071	0.00663697	2.17803	0.0231666	1.56761	0.00036919	3.43275	0.0114847	3	0	1	0	1	0	0	1	0	0	123	41	480720	0	480720
H3BUD2;H3BS05;H3BR94;Q9BTE1	H3BUD2;H3BS05;H3BR94;Q9BTE1	1;1;1;1	1;1;1;1	1;1;1;1	Dynactin subunit 5	DCTN5	tr|H3BUD2|H3BUD2_HUMAN Dynactin subunit 5 OS=Homo sapiens OX=9606 GN=DCTN5 PE=1 SV=1;tr|H3BS05|H3BS05_HUMAN Dynactin subunit 5 OS=Homo sapiens OX=9606 GN=DCTN5 PE=1 SV=1;tr|H3BR94|H3BR94_HUMAN Dynactin subunit 5 OS=Homo sapiens OX=9606 GN=DCTN5 PE=1 SV=1;s	4	1	1	1	20.8	6.0239	2.6198	NaN	11.594	11.325				NaN	3.53531	3.50144				3.51837	0.00306401	2.51371	0.0153613	0.639246	0.00275391	2.56005	0.0159634	3	0	1	0	1	0	0	1	0	0	124	4	2572500	0	2572500
Q8IUR6	Q8IUR6	3	3	3	CREB3 regulatory factor	CREBRF	sp|Q8IUR6|CRERF_HUMAN CREB3 regulatory factor OS=Homo sapiens OX=9606 GN=CREBRF PE=1 SV=2	1	3	3	3	8.9	72.148	35.611	12.494	10.472	11.413				3.64316	3.38847	3.51261				3.51474	0.000437411	3.35911	0.00813367	1.23314	0.0120962	1.91735	0.034155	3	0	1	0	1	0	0	1	0	0	125	31	161320	8286.2	153030
M0QX27;M0R2E9;M0R0H5;M0QYR6;M0R1I2;Q03405	M0QX27;M0R2E9;M0R0H5;M0QYR6;M0R1I2;Q03405	1;1;1;1;1;1	1;1;1;1;1;1	1;1;1;1;1;1	Urokinase plasminogen activator surface receptor	PLAUR	tr|M0QX27|M0QX27_HUMAN Plasminogen activator, urokinase receptor (Fragment) OS=Homo sapiens OX=9606 GN=PLAUR PE=1 SV=1;tr|M0R2E9|M0R2E9_HUMAN Plasminogen activator, urokinase receptor (Fragment) OS=Homo sapiens OX=9606 GN=PLAUR PE=1 SV=1;tr|M0R0H5|M0R0H5_H	6	1	1	1	16.7	8.9121	7.0234	14.203	9.7456	10.601				3.82812	3.28475	3.40613				3.50633	0.00219821	2.65793	0.0131277	1.48564	0.00437956	2.35857	0.0191976	3	0	1	0	1	0	0	1	0	0	126	4	2175500	140070	2035400
A0A8Q3SJ96;A0A8Q3WL53;H3BNS0;O15360;H3BT53;A0A8Q3SIN0;H3BS84;H3BV66;H3BQW7;A0A8Q3SID5	A0A8Q3SJ96;A0A8Q3WL53;H3BNS0;O15360;H3BT53	7;7;7;7;5;3;2;1;1;1	7;7;7;7;5;3;2;1;1;1	7;7;7;7;5;3;2;1;1;1	Fanconi anemia group A protein	FANCA	tr|A0A8Q3SJ96|A0A8Q3SJ96_HUMAN FA complementation group A OS=Homo sapiens OX=9606 GN=FANCA PE=1 SV=1;tr|A0A8Q3WL53|A0A8Q3WL53_HUMAN FA complementation group A OS=Homo sapiens OX=9606 GN=FANCA PE=1 SV=1;tr|H3BNS0|H3BNS0_HUMAN FA complementation group A OS=H	10	7	7	7	5.4	149.57	9.7133	13.991	7.8988	12.784				3.80643	2.98163	3.67627				3.48811	0.00534367	2.27216	0.02054	1.96347	0.0027672	2.55796	0.0159668	3	0	1	0	1	0	0	1	0	0	127	60	258600	9752.6	248850
Q9BXW9;A0A6Q8PFY3;H7BZJ7	Q9BXW9;A0A6Q8PFY3	11;10;3	11;10;3	11;10;3	Fanconi anemia group D2 protein	FANCD2	sp|Q9BXW9|FACD2_HUMAN Fanconi anemia group D2 protein OS=Homo sapiens OX=9606 GN=FANCD2 PE=1 SV=2;tr|A0A6Q8PFY3|A0A6Q8PFY3_HUMAN FA complementation group D2 (Fragment) OS=Homo sapiens OX=9606 GN=FANCD2 PE=1 SV=1	3	11	11	11	9.6	164.13	22.86	11.022	11.414	NaN				3.46231	3.51273	NaN				3.48752	0.00460161	2.33709	0.0188407	1.92262	0.00901509	2.04503	0.0280488	3	0	1	0	1	0	0	1	0	0	128	68	134720	0	134720
Q7L590;Q5T670;C9J600	Q7L590;Q5T670	19;18;3	19;18;3	19;18;3	Protein MCM10 homolog	MCM10	sp|Q7L590|MCM10_HUMAN Protein MCM10 homolog OS=Homo sapiens OX=9606 GN=MCM10 PE=1 SV=2;tr|Q5T670|Q5T670_HUMAN Protein MCM10 homolog OS=Homo sapiens OX=9606 GN=MCM10 PE=1 SV=1	3	19	19	19	22.6	98.182	73.534	13.636	15.043	6.8723				3.76935	3.91102	2.78079				3.48705	0.0102336	1.98997	0.0304389	1.04125	0.00292988	2.53315	0.016328	3	0	1	0	1	0	0	1	0	0	129	43	1631400	80755	1550700
P20337	P20337	2	1	1	Ras-related protein Rab-3B	RAB3B	sp|P20337|RAB3B_HUMAN Ras-related protein Rab-3B OS=Homo sapiens OX=9606 GN=RAB3B PE=1 SV=2	1	2	1	1	9.1	24.758	2.5293	11.216	11.313	10.316				3.48749	3.49991	3.36681				3.4514	0.00015122	3.82039	0.0060489	1.3432	0.00186239	2.72993	0.0141812	3	0	1	0	1	0	0	1	0	0	130	13	474330	39934	434390
Q15382;C9J931;C9J469;F8WBL3	Q15382;C9J931	7;5;1;1	7;5;1;1	7;5;1;1	GTP-binding protein Rheb	RHEB	sp|Q15382|RHEB_HUMAN GTP-binding protein Rheb OS=Homo sapiens OX=9606 GN=RHEB PE=1 SV=1;tr|C9J931|C9J931_HUMAN Ras homolog, mTORC1 binding OS=Homo sapiens OX=9606 GN=RHEB PE=1 SV=1	4	7	7	7	37	20.497	10.48	10.711	12.544	9.5372				3.42102	3.64893	3.25357				3.44117	0.00110673	2.95596	0.0102229	1.43105	0.000513239	3.28968	0.0117032	3	0	1	0	1	0	0	1	0	0	131	9	11445000	651580	10793000
D6RHD3;Q9BS16;D6RC76;D6RJF0	D6RHD3;Q9BS16;D6RC76;D6RJF0	2;2;1;1	2;2;1;1	2;2;1;1	Centromere protein K	CENPK	tr|D6RHD3|D6RHD3_HUMAN Centromere protein K OS=Homo sapiens OX=9606 GN=CENPK PE=1 SV=1;sp|Q9BS16|CENPK_HUMAN Centromere protein K OS=Homo sapiens OX=9606 GN=CENPK PE=1 SV=1;tr|D6RC76|D6RC76_HUMAN Centromere protein K (Fragment) OS=Homo sapiens OX=9606 GN=C	4	2	2	2	7.9	28.245	3.1624	12.995	10.874	8.9227				3.69988	3.44281	3.15748				3.43339	0.0020752	2.68294	0.0126956	1.07131	0.0021419	2.6692	0.0148114	3	0	1	0	1	0	0	1	0	0	132	12	297000	26526	270480
Q8IWB1;REV__I3NI21;REV__I3L288;X6RK76;REV__Q96B96;REV__I3NI23	Q8IWB1	3;1;1;1;1;1	3;1;1;1;1;1	3;1;1;1;1;1	Inositol 1,4,5-trisphosphate receptor-interacting protein	ITPRIP	sp|Q8IWB1|IPRI_HUMAN Inositol 1,4,5-trisphosphate receptor-interacting protein OS=Homo sapiens OX=9606 GN=ITPRIP PE=1 SV=1	6	3	3	3	7.5	62.059	5.3285	9.2183	12.4	NaN				3.2045	3.63227	NaN				3.41838	0.0397805	1.40033	0.0839149	1.7659	0.000772467	3.11212	0.0117558	3	0	1	0	1	0	0	1	0	0	133	32	60013	4297.4	55715
Q08257;C9JH92;A6NP24	Q08257;C9JH92;A6NP24	6;5;5	6;5;5	6;5;5	Quinone oxidoreductase	CRYZ	sp|Q08257|QOR_HUMAN Quinone oxidoreductase OS=Homo sapiens OX=9606 GN=CRYZ PE=1 SV=1;tr|C9JH92|C9JH92_HUMAN Quinone oxidoreductase (Fragment) OS=Homo sapiens OX=9606 GN=CRYZ PE=1 SV=1;tr|A6NP24|A6NP24_HUMAN Quinone oxidoreductase (Fragment) OS=Homo sapiens	3	6	6	6	26.4	35.206	17.399	8.9652	12.077	10.997				3.16434	3.59419	3.45904				3.40585	0.00138551	2.85839	0.0109757	1.45629	0.000590283	3.22894	0.0117032	3	0	1	0	1	0	0	1	0	0	134	20	422510	0	422510
O43299;A0A3B3ISJ0;A0A3B3IS81;A0A3B3IRY2;A0A3B3ITJ1;A0A3B3IRY4;A0A3B3IU94	O43299;A0A3B3ISJ0	15;11;5;3;3;2;1	15;11;5;3;3;2;1	15;11;5;3;3;2;1	AP-5 complex subunit zeta-1	AP5Z1	sp|O43299|AP5Z1_HUMAN AP-5 complex subunit zeta-1 OS=Homo sapiens OX=9606 GN=AP5Z1 PE=1 SV=2;tr|A0A3B3ISJ0|A0A3B3ISJ0_HUMAN Adaptor related protein complex 5 subunit zeta 1 OS=Homo sapiens OX=9606 GN=AP5Z1 PE=1 SV=1	7	15	15	15	22.6	88.604	114.52	7.179	25.816	6.3008				2.84378	4.69019	2.65553				3.3965	0.0346386	1.46044	0.0754835	1.19438	3.30545e-06	5.48077	0.00486767	3	0	1	0	1	0	0	1	0	0	135	47	1127700	134310	993410
P14635;E9PC90;H0YA62;D6RHI0	P14635;E9PC90	7;6;2;2	7;6;2;2	7;6;2;2	G2/mitotic-specific cyclin-B1	CCNB1	sp|P14635|CCNB1_HUMAN G2/mitotic-specific cyclin-B1 OS=Homo sapiens OX=9606 GN=CCNB1 PE=1 SV=1;tr|E9PC90|E9PC90_HUMAN G2/mitotic-specific cyclin-B1 (Fragment) OS=Homo sapiens OX=9606 GN=CCNB1 PE=1 SV=1	4	7	7	7	22.4	48.337	26.018	16.306	8.0801	8.8269				4.02733	3.01437	3.14191				3.39454	0.0086906	2.06095	0.0275532	1.28364	0.000367367	3.4349	0.0114847	3	0	1	0	1	0	0	1	0	0	136	19	1209500	117960	1091500
Q86X76	Q86X76	3	3	3	Nitrilase homolog 1	NIT1	sp|Q86X76|NIT1_HUMAN Deaminated glutathione amidase OS=Homo sapiens OX=9606 GN=NIT1 PE=1 SV=2	1	3	3	3	10.1	35.896	7.9907	11.645	10	9.9147				3.54164	3.32193	3.30957				3.39105	0.000493787	3.30646	0.00842273	1.3951	1.31947e-06	5.8796	0.00486767	3	0	1	0	1	0	0	1	0	0	137	19	295380	0	295380
O00487	O00487	11	11	11	26S proteasome non-ATPase regulatory subunit 14	PSMD14	sp|O00487|PSDE_HUMAN 26S proteasome non-ATPase regulatory subunit 14 OS=Homo sapiens OX=9606 GN=PSMD14 PE=1 SV=1	1	11	11	11	36.5	34.577	30.542	14.095	7.2824	11.098				3.81711	2.86441	3.47223				3.38458	0.00670224	2.17378	0.023327	1.24951	0.00059257	3.22726	0.0117032	3	0	1	0	1	0	0	1	0	0	138	15	23709000	1808500	21900000
P54687;F5H2F2;A0A087WYF2	P54687	5;1;1	5;1;1	5;1;1	Branched-chain-amino-acid aminotransferase, cytosolic	BCAT1	sp|P54687|BCAT1_HUMAN Branched-chain-amino-acid aminotransferase, cytosolic OS=Homo sapiens OX=9606 GN=BCAT1 PE=1 SV=3	3	5	5	5	14.8	42.966	15.074	10.721	12.391	8.3143				3.42237	3.63122	3.05559				3.36973	0.00248342	2.60495	0.0137971	1.40253	0.0041115	2.386	0.0186345	3	0	1	0	1	0	0	1	0	0	139	18	1526500	8335.2	1518100
Q16760;H7BZR7	Q16760;H7BZR7	2;1	2;1	2;1	Diacylglycerol kinase delta	DGKD	sp|Q16760|DGKD_HUMAN Diacylglycerol kinase delta OS=Homo sapiens OX=9606 GN=DGKD PE=1 SV=4;tr|H7BZR7|H7BZR7_HUMAN Diacylglycerol kinase delta (Fragment) OS=Homo sapiens OX=9606 GN=DGKD PE=4 SV=1	2	2	2	2	2.8	134.52	12.145	9.4842	12.931	8.752				3.24553	3.69276	3.12961				3.35597	0.00260705	2.58385	0.0141168	1.25568	0.000185678	3.73124	0.010435	3	0	1	0	1	0	0	1	0	0	140	52	17741	0	17741
O95352;C9J415;C9JFF4	O95352;C9J415;C9JFF4	2;1;1	2;1;1	2;1;1	Ubiquitin-like modifier-activating enzyme ATG7	ATG7	sp|O95352|ATG7_HUMAN Ubiquitin-like modifier-activating enzyme ATG7 OS=Homo sapiens OX=9606 GN=ATG7 PE=1 SV=1;tr|C9J415|C9J415_HUMAN Autophagy related 7 (Fragment) OS=Homo sapiens OX=9606 GN=ATG7 PE=1 SV=1;tr|C9JFF4|C9JFF4_HUMAN Autophagy related 7 (Fragme	3	2	2	2	3.1	77.959	4.6705	10.579	9.8921	NaN				3.40313	3.30628	NaN				3.3547	0.00918946	2.03671	0.0285411	1.63975	0.000885809	3.05266	0.0121556	3	0	1	0	1	0	0	1	0	0	141	38	221570	10128	211440
Q12899;A2AE48;A0A0G2JIW2	Q12899;A2AE48;A0A0G2JIW2	4;3;2	4;3;2	4;3;2	Tripartite motif-containing protein 26	TRIM26	sp|Q12899|TRI26_HUMAN Tripartite motif-containing protein 26 OS=Homo sapiens OX=9606 GN=TRIM26 PE=1 SV=1;tr|A2AE48|A2AE48_HUMAN Tripartite motif-containing protein 26 (Fragment) OS=Homo sapiens OX=9606 GN=TRIM26 PE=1 SV=1;tr|A0A0G2JIW2|A0A0G2JIW2_HUMAN Tri	3	4	4	4	6.9	62.165	7.4105	10.487	11.473	8.8872				3.39053	3.52017	3.15173				3.35414	0.00103333	2.98576	0.00994057	1.47133	0.00235462	2.62808	0.0150779	3	0	1	0	1	0	0	1	0	0	142	27	1036500	29373	1007200
Q13077	Q13077	6	6	6	TNF receptor-associated factor 1	TRAF1	sp|Q13077|TRAF1_HUMAN TNF receptor-associated factor 1 OS=Homo sapiens OX=9606 GN=TRAF1 PE=1 SV=1	1	6	6	6	17.8	46.163	56.668	12.082	NaN	8.6403				3.59479	NaN	3.11108				3.35293	0.0458416	1.33874	0.0941692	1.79102	0.00137003	2.86327	0.0128553	3	0	1	0	1	0	0	1	0	0	143	25	515160	41302	473860
B3KS98;O15372;E5RJT0;E5RFW7;E5RFH0;E5RGU4	B3KS98;O15372;E5RJT0	6;6;3;1;1;1	6;6;3;1;1;1	6;6;3;1;1;1	Eukaryotic translation initiation factor 3 subunit H	EIF3H	tr|B3KS98|B3KS98_HUMAN Eukaryotic translation initiation factor 3 subunit H OS=Homo sapiens OX=9606 GN=EIF3H PE=1 SV=1;sp|O15372|EIF3H_HUMAN Eukaryotic translation initiation factor 3 subunit H OS=Homo sapiens OX=9606 GN=EIF3H PE=1 SV=1;tr|E5RJT0|E5RJT0_HU	6	6	6	6	16.1	41.581	14.076	10.259	11.046	9.3202				3.35882	3.46545	3.22036				3.34821	0.000448735	3.34801	0.00816487	1.10215	0.00298126	2.5256	0.0164259	3	0	1	0	1	0	0	1	0	0	144	20	2096800	163490	1933400
E5RG17;Q6P1N9;H0YBX2;G5EA19;E5RGF2;U3KQS5;A0A0D9SGD3;E5RG62;E5RID7	E5RG17;Q6P1N9;H0YBX2;G5EA19;E5RGF2;U3KQS5;A0A0D9SGD3;E5RG62	5;5;4;4;4;4;4;3;1	5;5;4;4;4;4;4;3;1	2;2;1;1;1;1;1;0;1	Putative deoxyribonuclease TATDN1	TATDN1	tr|E5RG17|E5RG17_HUMAN Deoxyribonuclease TATDN1 (Fragment) OS=Homo sapiens OX=9606 GN=TATDN1 PE=1 SV=1;sp|Q6P1N9|TATD1_HUMAN Deoxyribonuclease TATDN1 OS=Homo sapiens OX=9606 GN=TATDN1 PE=1 SV=2;tr|H0YBX2|H0YBX2_HUMAN Deoxyribonuclease TATDN1 (Fragment) OS=	9	5	5	2	14.6	36.418	6.32	7.4923	12.337	11.392				2.90541	3.62492	3.50995				3.34676	0.00441662	2.35491	0.0184364	0.975807	0.0175299	1.75622	0.0440269	3	0	1	0	1	0	0	1	0	0	145	21	213680	15498	198180
P00492	P00492	3	3	3	Hypoxanthine-guanine phosphoribosyltransferase	HPRT1	sp|P00492|HPRT_HUMAN Hypoxanthine-guanine phosphoribosyltransferase OS=Homo sapiens OX=9606 GN=HPRT1 PE=1 SV=2	1	3	3	3	17.9	24.579	11.843	NaN	9.8275	10.476				NaN	3.29682	3.38902				3.34292	0.00877789	2.05661	0.0277307	1.2848	0.000852334	3.06939	0.0120431	3	0	1	0	1	0	0	1	0	0	146	13	2099100	175900	1923200
P39748;I3L3E9;F5H1Y3	P39748;I3L3E9	8;4;2	8;4;2	7;3;2	Flap endonuclease 1	FEN1	sp|P39748|FEN1_HUMAN Flap endonuclease 1 OS=Homo sapiens OX=9606 GN=FEN1 PE=1 SV=1;tr|I3L3E9|I3L3E9_HUMAN Flap structure-specific endonuclease 1 (Fragment) OS=Homo sapiens OX=9606 GN=FEN1 PE=1 SV=1	3	8	8	7	24.2	42.592	53.642	9.2947	11.601	9.6526				3.21641	3.53618	3.27092				3.34117	0.00087267	3.05915	0.00941254	0.940782	0.00270396	2.568	0.0158708	3	0	1	0	1	0	0	1	0	0	147	20	3228700	170880	3057800
Q8NC69;F5H7I0	Q8NC69;F5H7I0	2;1	2;1	2;1	BTB/POZ domain-containing protein KCTD6	KCTD6	sp|Q8NC69|KCTD6_HUMAN BTB/POZ domain-containing protein KCTD6 OS=Homo sapiens OX=9606 GN=KCTD6 PE=1 SV=2;tr|F5H7I0|F5H7I0_HUMAN Potassium channel tetramerization domain containing 6 (Fragment) OS=Homo sapiens OX=9606 GN=KCTD6 PE=1 SV=1	2	2	2	2	8.9	27.61	4.5942	11.756	NaN	8.5676				3.55533	NaN	3.09889				3.32711	0.0435993	1.36052	0.090364	0.691266	1	0	1	3	0	1	0	1	0	0	1	0	0	148	12	1106100	39120	1067000
F5GWD3;Q13889;H0YFF7;F5H6X0;A0A087WYD5;F5GXG6;F5GX35;F5H4K7	F5GWD3;Q13889;H0YFF7;F5H6X0;A0A087WYD5;F5GXG6;F5GX35;F5H4K7	4;4;3;2;2;2;2;2	4;4;3;2;2;2;2;2	4;4;3;2;2;2;2;2	General transcription factor IIH subunit 3	GTF2H3	tr|F5GWD3|F5GWD3_HUMAN General transcription factor IIH subunit 3 (Fragment) OS=Homo sapiens OX=9606 GN=GTF2H3 PE=1 SV=1;sp|Q13889|TF2H3_HUMAN General transcription factor IIH subunit 3 OS=Homo sapiens OX=9606 GN=GTF2H3 PE=1 SV=2;tr|H0YFF7|H0YFF7_HUMAN Gen	8	4	4	4	18.6	28.91	7.1644	11.898	5.5538	15.194				3.57265	2.47348	3.92543				3.32385	0.0168659	1.77299	0.043396	1.53413	0.000273867	3.56246	0.0105193	3	0	1	0	1	0	0	1	0	0	149	13	222970	18257	204710
P49585;C9J050;C9JEJ2;H7C1T3;H7BZN1;C9J2E1;C9JPY0;Q9Y5K3;C9JVS0;F8WAZ5;F8WBU2	P49585;C9J050;C9JEJ2;H7C1T3	9;8;8;5;4;4;3;3;2;2;1	9;8;8;5;4;4;3;3;2;2;1	9;8;8;5;4;4;3;3;2;2;1	Choline-phosphate cytidylyltransferase A	PCYT1A	sp|P49585|PCY1A_HUMAN Choline-phosphate cytidylyltransferase A OS=Homo sapiens OX=9606 GN=PCYT1A PE=1 SV=2;tr|C9J050|C9J050_HUMAN choline-phosphate cytidylyltransferase (Fragment) OS=Homo sapiens OX=9606 GN=PCYT1A PE=1 SV=1;tr|C9JEJ2|C9JEJ2_HUMAN choline-p	11	9	9	9	31.3	41.731	48.124	9.1659	9.2506	11.792				3.19628	3.20955	3.55974				3.32185	0.00128091	2.89248	0.0107797	0.887842	0.000706854	3.15067	0.0117032	3	0	1	0	1	0	0	1	0	0	150	22	2562100	65593	2496500
A0A7I2YQI5;Q9Y5P6;A0A7I2V691;A0A7I2V2Y5;A0A7I2V4B5	A0A7I2YQI5;Q9Y5P6;A0A7I2V691;A0A7I2V2Y5;A0A7I2V4B5	2;2;1;1;1	2;2;1;1;1	2;2;1;1;1	Mannose-1-phosphate guanyltransferase beta	GMPPB	tr|A0A7I2YQI5|A0A7I2YQI5_HUMAN mannose-1-phosphate guanylyltransferase OS=Homo sapiens OX=9606 GN=GMPPB PE=1 SV=1;sp|Q9Y5P6|GMPPB_HUMAN Mannose-1-phosphate guanyltransferase beta OS=Homo sapiens OX=9606 GN=GMPPB PE=1 SV=2;tr|A0A7I2V691|A0A7I2V691_HUMAN GDP	5	2	2	2	5.3	43.895	3.5766	10.509	11.153	8.4474				3.39355	3.47936	3.07851				3.31714	0.00134685	2.87068	0.010939	1.71334	0.000245211	3.61046	0.0104737	3	0	1	0	1	0	0	1	0	0	151	19	325470	25204	300260
O43542;G3V3H9;G3V399;G3V3C8;G3V5K0;G3V3Q2	O43542;G3V3H9;G3V399;G3V3C8	4;3;3;2;1;1	4;3;3;2;1;1	4;3;3;2;1;1	DNA repair protein XRCC3	XRCC3	sp|O43542|XRCC3_HUMAN DNA repair protein XRCC3 OS=Homo sapiens OX=9606 GN=XRCC3 PE=1 SV=1;tr|G3V3H9|G3V3H9_HUMAN X-ray repair cross complementing 3 (Fragment) OS=Homo sapiens OX=9606 GN=XRCC3 PE=1 SV=1;tr|G3V399|G3V399_HUMAN X-ray repair cross complementin	6	4	4	4	15.6	37.849	11.733	11.636	12.782	6.5261				3.54052	3.67604	2.70622				3.3076	0.00829965	2.08094	0.0267423	1.22747	0.00383734	2.41597	0.0183355	3	0	1	0	1	0	0	1	0	0	152	21	570050	60784	509260
Q92546	Q92546	8	8	8	RAB6A-GEF complex partner protein 2	RGP1	sp|Q92546|RGP1_HUMAN RAB6A-GEF complex partner protein 2 OS=Homo sapiens OX=9606 GN=RGP1 PE=1 SV=1	1	8	8	8	30.2	42.455	41.099	9.205	11.678	8.9977				3.20242	3.54572	3.16956				3.3059	0.00132127	2.87901	0.0109095	1.40244	0.00275524	2.55984	0.0159634	3	0	1	0	1	0	0	1	0	0	153	21	678940	32596	646340
P36956;K7EIW8;K7EMT8;K7EMD1	P36956;K7EIW8	11;6;5;4	11;6;5;4	9;5;4;4	Sterol regulatory element-binding protein 1;Processed sterol regulatory element-binding protein 1	SREBF1	sp|P36956|SRBP1_HUMAN Sterol regulatory element-binding protein 1 OS=Homo sapiens OX=9606 GN=SREBF1 PE=1 SV=2;tr|K7EIW8|K7EIW8_HUMAN Sterol regulatory element binding transcription factor 1 (Fragment) OS=Homo sapiens OX=9606 GN=SREBF1 PE=1 SV=1	4	11	11	9	10.4	121.67	45.036	6.4183	5.6895	26.13				2.68219	2.5083	4.70764				3.29938	0.0428558	1.36799	0.0890291	1.42073	0.0103276	1.986	0.0307352	3	0	1	0	1	0	0	1	0	0	154	45	406690	91382	315310
E7ESC7;Q7L5Y9;B4DVN3;B4DQT1;D6RE80;D6REW7;D6RIB6;D6RDW4;D6RA86;D6RID6;D6R8Z3	E7ESC7;Q7L5Y9;B4DVN3;B4DQT1;D6RE80;D6REW7;D6RIB6;D6RDW4	14;14;11;10;8;8;8;7;4;3;1	14;14;11;10;8;8;8;7;4;3;1	14;14;11;10;8;8;8;7;4;3;1	Macrophage erythroblast attacher	MAEA	tr|E7ESC7|E7ESC7_HUMAN E3 ubiquitin-protein transferase MAEA OS=Homo sapiens OX=9606 GN=MAEA PE=1 SV=1;sp|Q7L5Y9|MAEA_HUMAN E3 ubiquitin-protein transferase MAEA OS=Homo sapiens OX=9606 GN=MAEA PE=1 SV=1;tr|B4DVN3|B4DVN3_HUMAN E3 ubiquitin-protein transfer	11	14	14	14	29	49.392	109.73	10.853	10.618	7.7973				3.44002	3.40844	2.96297				3.27048	0.00221055	2.6555	0.0131647	1.69535	0.00348233	2.45813	0.0177687	3	0	1	0	1	0	0	1	0	0	155	25	7641600	223690	7417900
A0A0A0MTN5;Q8IYN0;M0R1D1;O75373	A0A0A0MTN5;Q8IYN0	8;8;2;2	7;7;1;1	5;5;0;0	Zinc finger protein 100	ZNF100	tr|A0A0A0MTN5|A0A0A0MTN5_HUMAN Zinc finger protein 100 OS=Homo sapiens OX=9606 GN=ZNF100 PE=1 SV=1;sp|Q8IYN0|ZN100_HUMAN Zinc finger protein 100 OS=Homo sapiens OX=9606 GN=ZNF100 PE=1 SV=2	4	8	7	5	17.4	55.602	11.691	9.4601	10.158	9.3286				3.24186	3.34454	3.22166				3.26935	0.000135388	3.86842	0.005955	2.60647	0.000744612	3.12807	0.0117032	3	0	1	0	1	0	0	1	0	0	156	26	509970	0	509970
Q9NX46	Q9NX46	6	6	6	Poly(ADP-ribose) glycohydrolase ARH3	ADPRHL2	sp|Q9NX46|ADPRS_HUMAN ADP-ribosylhydrolase ARH3 OS=Homo sapiens OX=9606 GN=ADPRS PE=1 SV=1	1	6	6	6	20.1	38.946	15.166	9.5317	10.91	8.5381				3.25273	3.44758	3.09391				3.26474	0.000979851	3.00884	0.00974251	1.37786	0.000129473	3.88782	0.0101571	3	0	1	0	1	0	0	1	0	0	157	15	313020	15793	297230
Q8IX90	Q8IX90	6	6	6	Spindle and kinetochore-associated protein 3	SKA3	sp|Q8IX90|SKA3_HUMAN Spindle and kinetochore-associated protein 3 OS=Homo sapiens OX=9606 GN=SKA3 PE=1 SV=2	1	6	6	6	18	46.359	13.25	9.531	9.8545	9.0955				3.25263	3.30078	3.18515				3.24619	0.000106699	3.97184	0.00573157	0.972785	0.00090494	3.04338	0.0121556	3	0	1	0	1	0	0	1	0	0	158	22	175750	3914.7	171840
P30307;D6RJC2;H0Y999;D6RD20;A0A3B3IT42	P30307;D6RJC2;H0Y999	4;2;2;1;1	4;2;2;1;1	4;2;2;1;1	M-phase inducer phosphatase 3	CDC25C	sp|P30307|MPIP3_HUMAN M-phase inducer phosphatase 3 OS=Homo sapiens OX=9606 GN=CDC25C PE=1 SV=2;tr|D6RJC2|D6RJC2_HUMAN Cell division cycle 25C (Fragment) OS=Homo sapiens OX=9606 GN=CDC25C PE=1 SV=1;tr|H0Y999|H0Y999_HUMAN M-phase inducer phosphatase (Fragme	5	4	4	4	10.1	53.364	18.256	8.3707	8.8113	11.569				3.06535	3.13935	3.53219				3.24563	0.00198623	2.70197	0.0125348	1.62674	0.000905399	3.04316	0.0121556	3	0	1	0	1	0	0	1	0	0	159	24	703100	37229	665870
O14777;I3L4G3;V9GYM9	O14777	20;4;1	20;4;1	20;4;1	Kinetochore protein NDC80 homolog	NDC80	sp|O14777|NDC80_HUMAN Kinetochore protein NDC80 homolog OS=Homo sapiens OX=9606 GN=NDC80 PE=1 SV=1	3	20	20	20	31.3	73.912	33.707	13.857	9.1147	6.754				3.79254	3.1882	2.75574				3.24549	0.00847344	2.07194	0.0271711	1.56548	0.000230701	3.63695	0.0104737	3	0	1	0	1	0	0	1	0	0	160	42	1767200	97820	1669400
Q9H8V3;C9J0L6;C9JDV9;C9JTI2;C9J1C4;H7C3G1;H7C103;C9JDB4	Q9H8V3	17;3;3;3;3;3;3;2	17;3;3;3;3;3;3;2	17;3;3;3;3;3;3;2	Protein ECT2	ECT2	sp|Q9H8V3|ECT2_HUMAN Protein ECT2 OS=Homo sapiens OX=9606 GN=ECT2 PE=1 SV=4	8	17	17	17	22.3	103.5	67.441	12.219	8.4431	8.2302				3.61105	3.07777	3.04093				3.24325	0.00321041	2.49344	0.0156107	1.57432	0.00849005	2.07109	0.0270188	3	0	1	0	1	0	0	1	0	0	161	49	781130	28623	752500
P49770;H0YJJ8;G3V5E5;H0YK01	P49770	5;2;2;1	5;2;2;1	5;2;2;1	Translation initiation factor eIF-2B subunit beta	EIF2B2	sp|P49770|EI2BB_HUMAN Translation initiation factor eIF2B subunit beta OS=Homo sapiens OX=9606 GN=EIF2B2 PE=1 SV=3	4	5	5	5	18.8	38.989	28.532	9.383	9.526	9.3645				3.23005	3.25187	3.2272				3.23637	5.79629e-06	5.23685	0.00386834	1.11541	0.000230972	3.63644	0.0104737	3	0	1	0	1	0	0	1	0	0	162	18	289600	30007	259600
Q9P255;A6NK75;A6NNF4	Q9P255;A6NK75	5;5;2	4;4;1	3;3;1	Zinc finger protein 492;Zinc finger protein 98	ZNF492;ZNF98	sp|Q9P255|ZN492_HUMAN Zinc finger protein 492 OS=Homo sapiens OX=9606 GN=ZNF492 PE=2 SV=2;sp|A6NK75|ZNF98_HUMAN Zinc finger protein 98 OS=Homo sapiens OX=9606 GN=ZNF98 PE=2 SV=4	3	5	4	3	10.2	61.158	6.0708	NaN	11.073	7.9325				NaN	3.46897	2.98778				3.22837	0.0473576	1.32461	0.0966889	0.916263	0.288426	0.539965	0.434144	3	0	1	0	1	0	0	1	0	0	163	25	38064	0	38064
Q9BXL8	Q9BXL8	6	6	6	Cell division cycle-associated protein 4	CDCA4	sp|Q9BXL8|CDCA4_HUMAN Cell division cycle-associated protein 4 OS=Homo sapiens OX=9606 GN=CDCA4 PE=1 SV=1	1	6	6	6	25.7	26.113	23.576	9.3512	9.5667	9.201				3.22515	3.25802	3.20179				3.22832	2.55217e-05	4.59309	0.00488593	1.34502	0.00384982	2.41456	0.0183355	3	0	1	0	1	0	0	1	0	0	164	12	3200600	240210	2960400
H7BYW5;C9JSK5;P31321	H7BYW5;C9JSK5;P31321	3;3;3	2;2;2	2;2;2	cAMP-dependent protein kinase type I-beta regulatory subunit	PRKAR1B	tr|H7BYW5|H7BYW5_HUMAN Protein kinase cAMP-dependent type I regulatory subunit beta (Fragment) OS=Homo sapiens OX=9606 GN=PRKAR1B PE=1 SV=1;tr|C9JSK5|C9JSK5_HUMAN Protein kinase cAMP-dependent type I regulatory subunit beta (Fragment) OS=Homo sapiens OX=96	3	3	2	2	14	26.937	2.8353	9.447	NaN	9.0956				3.23986	NaN	3.18517				3.21251	0.00541851	2.26612	0.0207035	1.08277	0.0184149	1.73483	0.0453619	3	0	1	0	1	0	0	1	0	0	165	12	338010	20669	317350
Q92503;K7EJ08;K7ELM0;K7ESI4;K7EPE4;K7ELU0;K7ERB3;K7EQK4;K7EIJ7	Q92503;K7EJ08	16;12;6;3;3;2;2;1;1	16;12;6;3;3;2;2;1;1	16;12;6;3;3;2;2;1;1	SEC14-like protein 1	SEC14L1	sp|Q92503|S14L1_HUMAN SEC14-like protein 1 OS=Homo sapiens OX=9606 GN=SEC14L1 PE=1 SV=2;tr|K7EJ08|K7EJ08_HUMAN SEC14 like lipid binding 1 (Fragment) OS=Homo sapiens OX=9606 GN=SEC14L1 PE=1 SV=1	9	16	16	16	28	81.249	88.259	12.054	7.3946	8.3574				3.59144	2.88647	3.06305				3.18032	0.00440524	2.35603	0.0184175	1.13535	0.000449894	3.34689	0.0117032	3	0	1	0	1	0	0	1	0	0	166	38	542280	0	542280
P86790;P86791;F8WD66	P86790;P86791	14;14;2	14;14;2	14;14;2	Vacuolar fusion protein CCZ1 homolog B;Vacuolar fusion protein CCZ1 homolog	CCZ1B;CCZ1	sp|P86790|CCZ1B_HUMAN Vacuolar fusion protein CCZ1 homolog B OS=Homo sapiens OX=9606 GN=CCZ1B PE=1 SV=1;sp|P86791|CCZ1_HUMAN Vacuolar fusion protein CCZ1 homolog OS=Homo sapiens OX=9606 GN=CCZ1 PE=1 SV=1	3	14	14	14	28.6	55.866	34.794	10.219	8.4296	8.3555				3.35318	3.07546	3.06273				3.16379	0.000896004	3.04769	0.00954853	1.39542	0.00216371	2.6648	0.0148114	3	0	1	0	1	0	0	1	0	0	167	30	1295700	0	1295700
Q08752	Q08752	4	4	4	Peptidyl-prolyl cis-trans isomerase D	PPID	sp|Q08752|PPID_HUMAN Peptidyl-prolyl cis-trans isomerase D OS=Homo sapiens OX=9606 GN=PPID PE=1 SV=3	1	4	4	4	13.2	40.763	7.1691	9.2451	8.6667	NaN				3.20869	3.11548	NaN				3.16209	0.00938188	2.02771	0.0288204	1.44826	0.00269575	2.56932	0.0158708	3	0	1	0	1	0	0	1	0	0	168	25	288170	32099	256070
O75794;X6RF82;X6RA30;X6RKY7;H7BZW7	O75794;X6RF82;X6RA30;X6RKY7	4;3;3;2;1	4;3;3;2;1	4;3;3;2;1	Cell division cycle protein 123 homolog	CDC123	sp|O75794|CD123_HUMAN Translation initiation factor eIF2 assembly protein OS=Homo sapiens OX=9606 GN=CDC123 PE=1 SV=1;tr|X6RF82|X6RF82_HUMAN Translation initiation factor eIF2 assembly protein (Fragment) OS=Homo sapiens OX=9606 GN=CDC123 PE=1 SV=1;tr|X6RA3	5	4	4	4	12.5	39.134	7.7914	7.335	9.4132	10.369				2.8748	3.23469	3.3742				3.16123	0.00220745	2.65611	0.0131647	1.19736	0.00103376	2.98558	0.0124307	3	0	1	0	1	0	0	1	0	0	169	16	562590	62799	499790
A0A0J9YXQ9;Q53QD4;Q8WVT3;A0A0G2JQW1;H7C0K3;H7C373;H7C1E5;H7C0T3	A0A0J9YXQ9;Q53QD4;Q8WVT3;A0A0G2JQW1	3;3;3;2;1;1;1;1	3;3;3;2;1;1;1;1	3;3;3;2;1;1;1;1	Trafficking protein particle complex subunit 12	CGI-87;TRAPPC12	tr|A0A0J9YXQ9|A0A0J9YXQ9_HUMAN Trafficking protein particle complex subunit 12 OS=Homo sapiens OX=9606 GN=TRAPPC12 PE=1 SV=1;tr|Q53QD4|Q53QD4_HUMAN Trafficking protein particle complex subunit 12 (Fragment) OS=Homo sapiens OX=9606 GN=TRAPPC12 PE=1 SV=1;sp|	8	3	3	3	7.9	42.952	3.9059	9.399	8.4884	NaN				3.23251	3.08549	NaN				3.159	0.0148109	1.82942	0.0393999	1.60867	0.0411396	1.38574	0.0826746	3	0	1	0	1	0	0	1	0	0	170	20	72172	0	72172
Q9NR31;H0Y5E8;X1WI22;D6RAA2;Q5SQT8;D6RDB2	Q9NR31;H0Y5E8	4;3;1;1;1;1	4;3;1;1;1;1	2;2;0;0;0;0	GTP-binding protein SAR1a	SAR1A	sp|Q9NR31|SAR1A_HUMAN Small COPII coat GTPase SAR1A OS=Homo sapiens OX=9606 GN=SAR1A PE=1 SV=1;tr|H0Y5E8|H0Y5E8_HUMAN Secretion associated Ras related GTPase 1A (Fragment) OS=Homo sapiens OX=9606 GN=SAR1A PE=1 SV=1	6	4	4	2	19.7	22.367	25.903	10.008	9.7491	7.2444				3.32308	3.28527	2.85687				3.15507	0.00223779	2.65018	0.0132232	1.60162	0.000731274	3.13592	0.0117032	3	0	1	0	1	0	0	1	0	0	171	10	8604700	849510	7755200
C9JZI1;P35249;C9J8M3;C9JXZ7;C9JGY5;F8WE44;C9JW34;H7C1P0	C9JZI1;P35249;C9J8M3;C9JXZ7	10;10;8;5;3;3;2;1	10;10;8;5;3;3;2;1	10;10;8;5;3;3;2;1	Replication factor C subunit 4	RFC4	tr|C9JZI1|C9JZI1_HUMAN Replication factor C subunit 4 OS=Homo sapiens OX=9606 GN=RFC4 PE=1 SV=1;sp|P35249|RFC4_HUMAN Replication factor C subunit 4 OS=Homo sapiens OX=9606 GN=RFC4 PE=1 SV=2;tr|C9J8M3|C9J8M3_HUMAN Replication factor C subunit 4 (Fragment) O	8	10	10	10	33.3	36.877	40.383	18.857	9.1135	4.1118				4.23703	3.18801	2.03977				3.15493	0.0381487	1.41852	0.0814695	0.921754	0.00474963	2.32334	0.0200459	3	0	1	0	1	0	0	1	0	0	172	16	1106100	368200	737890
P30566;A0A7P0Z472;A0A7P0T9A7;A0A096LNY6;A0A1B0GTJ7;A0A1B0GWJ0;A0A7P0T8E4;A0A0A6YY92;A0A096LNY5;A0A1B0GTG9;A0A1B0GWF8;A0A096LP92;A0A096LNY4;A0A096LPA2;A0A096LP72;A0A1W2PRX2;B4DEP1	P30566;A0A7P0Z472;A0A7P0T9A7;A0A096LNY6;A0A1B0GTJ7;A0A1B0GWJ0;A0A7P0T8E4;A0A0A6YY92;A0A096LNY5;A0A1B0GTG9;A0A1B0GWF8;A0A096LP92	7;7;7;7;7;7;6;6;6;5;5;4;2;1;1;1;1	7;7;7;7;7;7;6;6;6;5;5;4;2;1;1;1;1	7;7;7;7;7;7;6;6;6;5;5;4;2;1;1;1;1	Adenylosuccinate lyase	ADSL	sp|P30566|PUR8_HUMAN Adenylosuccinate lyase OS=Homo sapiens OX=9606 GN=ADSL PE=1 SV=2;tr|A0A7P0Z472|A0A7P0Z472_HUMAN Adenylosuccinate lyase OS=Homo sapiens OX=9606 GN=ADSL PE=1 SV=1;tr|A0A7P0T9A7|A0A7P0T9A7_HUMAN Adenylosuccinate lyase OS=Homo sapiens OX=9	17	7	7	7	17.4	54.889	21.088	14.292	12.252	4.0303				3.83714	3.61495	2.01089				3.15432	0.031692	1.49905	0.070418	1.05262	0.0391805	1.40693	0.0794168	3	0	1	0	1	0	0	1	0	0	173	25	555200	48780	506420
O43293;M0QYW5;M0R0D0	O43293	7;2;2	7;2;2	7;2;2	Death-associated protein kinase 3	DAPK3	sp|O43293|DAPK3_HUMAN Death-associated protein kinase 3 OS=Homo sapiens OX=9606 GN=DAPK3 PE=1 SV=1	3	7	7	7	18.5	52.535	12.427	9.1175	7.1001	10.875				3.18864	2.82784	3.44294				3.15314	0.00318765	2.49653	0.0155422	1.3942	0.0055847	2.253	0.0219241	3	0	1	0	1	0	0	1	0	0	174	20	1317500	105350	1212100
Q5TF85;Q96IP4;H0Y6D7;H0Y5Y3	Q5TF85;Q96IP4	4;4;1;1	4;4;1;1	4;4;1;1	Protein FAM46A	FAM46A	tr|Q5TF85|Q5TF85_HUMAN polynucleotide adenylyltransferase OS=Homo sapiens OX=9606 GN=TENT5A PE=1 SV=1;sp|Q96IP4|TET5A_HUMAN Terminal nucleotidyltransferase 5A OS=Homo sapiens OX=9606 GN=TENT5A PE=1 SV=2	4	4	4	4	9.6	59.119	13.549	9.4016	7.9727	9.2669				3.23291	2.99507	3.21209				3.14669	0.000583553	3.23392	0.00865427	1.75394	0.00112026	2.95068	0.0126142	3	0	1	0	1	0	0	1	0	0	175	19	323070	0	323070
Q56NI9;E5RFE4;H0YB88;E5RFP7;E5RIE3	Q56NI9;E5RFE4	11;6;4;3;3	11;6;4;3;3	11;6;4;3;3	N-acetyltransferase ESCO2	ESCO2	sp|Q56NI9|ESCO2_HUMAN N-acetyltransferase ESCO2 OS=Homo sapiens OX=9606 GN=ESCO2 PE=1 SV=1;tr|E5RFE4|E5RFE4_HUMAN Establishment of sister chromatid cohesion N-acetyltransferase 2 OS=Homo sapiens OX=9606 GN=ESCO2 PE=1 SV=1	5	11	11	11	23	68.306	30.183	9.6539	11.402	6.2989				3.27111	3.51121	2.6551				3.14581	0.00650459	2.18678	0.022931	1.70395	0.00201317	2.69612	0.0144661	3	0	1	0	1	0	0	1	0	0	176	29	543170	14808	528360
Q9Y5K8;G3V2S6;G3V559;H0YJS0;G3V2V6;H0YJH8;H0YJ55;G3V3T8;G3V5S7;G3V341	Q9Y5K8;G3V2S6;G3V559;H0YJS0;G3V2V6;H0YJH8	6;5;4;3;3;3;2;2;1;1	6;5;4;3;3;3;2;2;1;1	6;5;4;3;3;3;2;2;1;1	V-type proton ATPase subunit D	ATP6V1D	sp|Q9Y5K8|VATD_HUMAN V-type proton ATPase subunit D OS=Homo sapiens OX=9606 GN=ATP6V1D PE=1 SV=1;tr|G3V2S6|G3V2S6_HUMAN V-type proton ATPase subunit D OS=Homo sapiens OX=9606 GN=ATP6V1D PE=1 SV=1;tr|G3V559|G3V559_HUMAN V-type proton ATPase subunit D OS=Hom	10	6	6	6	38.5	28.262	22.043	7.2871	10.568	8.9519				2.86534	3.40163	3.16219				3.14306	0.0024265	2.61502	0.0136801	1.25919	0.000750533	3.12463	0.0117032	3	0	1	0	1	0	0	1	0	0	177	13	1963300	75609	1887700
P54619;F8VYY9;H0YIC9;H0YHF8;F8VVA3;F8VZX1;F8VSL2;F8VSH3;F8VRY2;F8VPF5;B4DUK8;Q9UGI9	P54619;F8VYY9;H0YIC9;H0YHF8	10;9;6;5;4;4;3;2;2;2;1;1	10;9;6;5;4;4;3;2;2;2;1;1	8;7;6;3;4;4;3;2;2;2;1;1	5-AMP-activated protein kinase subunit gamma-1	PRKAG1	sp|P54619|AAKG1_HUMAN 5-AMP-activated protein kinase subunit gamma-1 OS=Homo sapiens OX=9606 GN=PRKAG1 PE=1 SV=1;tr|F8VYY9|F8VYY9_HUMAN 5-AMP-activated protein kinase subunit gamma-1 OS=Homo sapiens OX=9606 GN=PRKAG1 PE=1 SV=1;tr|H0YIC9|H0YIC9_HUMAN 5-A	12	10	10	8	31.4	37.579	35.175	9.8451	9.1792	7.6054				3.29941	3.19837	2.92702				3.1416	0.00125012	2.90305	0.010679	1.36839	0.000264448	3.57766	0.0104737	3	0	1	0	1	0	0	1	0	0	178	21	3430700	173180	3257500
A0A1W2PRK2;A0A2R8Y872;Q587J7;A0A1B0GU57	A0A1W2PRK2;A0A2R8Y872;Q587J7	21;21;19;5	21;21;19;5	21;21;19;5	Putative ATP-dependent RNA helicase TDRD12	TDRD12	tr|A0A1W2PRK2|A0A1W2PRK2_HUMAN RNA helicase OS=Homo sapiens OX=9606 GN=TDRD12 PE=1 SV=2;tr|A0A2R8Y872|A0A2R8Y872_HUMAN RNA helicase OS=Homo sapiens OX=9606 GN=TDRD12 PE=1 SV=1;sp|Q587J7|TDR12_HUMAN Putative ATP-dependent RNA helicase TDRD12 OS=Homo sapiens	4	21	21	21	18	150.46	120.67	9.302	9.12	8.0665				3.21754	3.18903	3.01194				3.13951	0.000419334	3.37744	0.00802879	1.72005	0.00111566	2.95247	0.0126142	3	0	1	0	1	0	0	1	0	0	179	73	2355500	221390	2134100
O60427;A0A0A0MR51;H7C2V0;H0YB97;C9J425;F5H1Q7;F5H0Y2;F5H2H3;F5H5X5;F5H8G5;C9JJB3;F5H3P6;F5GYH4;F5H852;F5GWE3;F5H3U5	O60427;A0A0A0MR51;H7C2V0	6;5;3;2;1;1;1;1;1;1;1;1;1;1;1;1	6;5;3;2;1;1;1;1;1;1;1;1;1;1;1;1	6;5;3;2;1;1;1;1;1;1;1;1;1;1;1;1	Fatty acid desaturase 1	FADS1	sp|O60427|FADS1_HUMAN Acyl-CoA (8-3)-desaturase OS=Homo sapiens OX=9606 GN=FADS1 PE=1 SV=3;tr|A0A0A0MR51|A0A0A0MR51_HUMAN Fatty acid desaturase 1 OS=Homo sapiens OX=9606 GN=FADS1 PE=1 SV=1;tr|H7C2V0|H7C2V0_HUMAN Fatty acid desaturase 1 (Fragment) OS=Homo s	16	6	6	6	15.8	51.964	32.273	8.2186	9.0693	9.175				3.03889	3.18099	3.19771				3.1392	0.000257502	3.58922	0.00694125	1.92237	0.0180235	1.74416	0.0447882	3	0	1	0	1	0	0	1	0	0	180	22	616710	71143	545560
P21399	P21399	8	8	8	Cytoplasmic aconitate hydratase	ACO1	sp|P21399|ACOHC_HUMAN Cytoplasmic aconitate hydratase OS=Homo sapiens OX=9606 GN=ACO1 PE=1 SV=3	1	8	8	8	10.7	98.398	12.109	9.5886	6.3592	11.011				3.26132	2.66885	3.46087				3.13035	0.00572295	2.24238	0.0214161	1.3259	0.015639	1.80579	0.0406505	3	0	1	0	1	0	0	1	0	0	181	42	242690	17389	225300
Q16739	Q16739	6	6	6	Ceramide glucosyltransferase	UGCG	sp|Q16739|CEGT_HUMAN Ceramide glucosyltransferase OS=Homo sapiens OX=9606 GN=UGCG PE=1 SV=1	1	6	6	6	20.6	44.853	10.65	9.5625	8.0117	NaN				3.25739	3.00211	NaN				3.12975	0.025949	1.58588	0.0604451	0.988759	0.000239045	3.62152	0.0104737	3	0	1	0	1	0	0	1	0	0	182	18	62175	0	62175
K7EQH5;K7ELE3;Q08117	K7EQH5;K7ELE3;Q08117	1;1;1	1;1;1	1;1;1	Amino-terminal enhancer of split	AES	tr|K7EQH5|K7EQH5_HUMAN Amino-terminal enhancer of split, isoform CRA_a OS=Homo sapiens OX=9606 GN=TLE5 PE=1 SV=1;tr|K7ELE3|K7ELE3_HUMAN TLE family member 5, transcriptional modulator (Fragment) OS=Homo sapiens OX=9606 GN=TLE5 PE=1 SV=1;sp|Q08117|TLE5_HUMAN	3	1	1	1	8.5	15.501	2.4741	8.7992	NaN	8.6805				3.13737	NaN	3.11778				3.12758	0.00199421	2.70023	0.0125703	0.896385	5.48037e-06	5.26119	0.00486767	3	0	1	0	1	0	0	1	0	0	183	4	1705500	211440	1494000
P11802;F8VYH9;F8VTV8;F8VWX7;F8VXD2;F8VZZ0;F8VZ51;F8W1L8;F8VYY1;Q96BE9;F8VZ13	P11802;F8VYH9;F8VTV8;F8VWX7;F8VXD2;F8VZZ0;F8VZ51	7;6;6;6;4;4;4;3;2;2;1	6;5;5;5;3;3;3;3;2;2;1	6;5;5;5;3;3;3;3;2;2;1	Cyclin-dependent kinase 4	CDK4	sp|P11802|CDK4_HUMAN Cyclin-dependent kinase 4 OS=Homo sapiens OX=9606 GN=CDK4 PE=1 SV=2;tr|F8VYH9|F8VYH9_HUMAN Cyclin-dependent kinase 4 (Fragment) OS=Homo sapiens OX=9606 GN=CDK4 PE=1 SV=1;tr|F8VTV8|F8VTV8_HUMAN Cyclin-dependent kinase 4 OS=Homo sapiens	11	7	6	6	28.4	33.729	14.602	7.4383	13.262	6.7653				2.89497	3.72923	2.75815				3.12745	0.00928475	2.03223	0.0286304	1.53311	0.000287766	3.54096	0.0109444	3	0	1	0	1	0	0	1	0	0	184	16	993900	43142	950760
H7C0D5;Q9BSR8	H7C0D5;Q9BSR8	2;2	2;2	2;2	Protein YIPF4	YIPF4	tr|H7C0D5|H7C0D5_HUMAN Yip1 domain family member 4 (Fragment) OS=Homo sapiens OX=9606 GN=YIPF4 PE=1 SV=1;sp|Q9BSR8|YIPF4_HUMAN Protein YIPF4 OS=Homo sapiens OX=9606 GN=YIPF4 PE=1 SV=1	2	2	2	2	31	6.447	4.5059	10.096	NaN	7.4976				3.33571	NaN	2.90643				3.12107	0.0437129	1.35939	0.0905634	1.3367	2.03648e-05	4.69112	0.00758157	3	0	1	0	1	0	0	1	0	0	185	5	5684600	491830	5192800
Q9HAY2	Q9HAY2	4	4	4	Melanoma-associated antigen F1	MAGEF1	sp|Q9HAY2|MAGF1_HUMAN Melanoma-associated antigen F1 OS=Homo sapiens OX=9606 GN=MAGEF1 PE=1 SV=2	1	4	4	4	14.7	35.221	17.106	9.0662	8.3236	8.5996				3.1805	3.05721	3.10427				3.11399	0.000133039	3.87602	0.005955	1.54315	0.00181113	2.74205	0.0141567	3	0	1	0	1	0	0	1	0	0	186	22	252700	20030	232660
Q9BWF2;E7EW89;E7EN91;E7EVC4;E7ETV1	Q9BWF2;E7EW89;E7EN91	7;4;4;1;1	7;4;4;1;1	7;4;4;1;1	E3 ubiquitin-protein ligase TRAIP	TRAIP	sp|Q9BWF2|TRAIP_HUMAN E3 ubiquitin-protein ligase TRAIP OS=Homo sapiens OX=9606 GN=TRAIP PE=1 SV=1;tr|E7EW89|E7EW89_HUMAN TRAF interacting protein (Fragment) OS=Homo sapiens OX=9606 GN=TRAIP PE=1 SV=1;tr|E7EN91|E7EN91_HUMAN TRAF interacting protein (Fragme	5	7	7	7	14.7	53.294	14.755	10.287	8.7413	7.1859				3.36275	3.12785	2.84517				3.11192	0.00230383	2.63755	0.0133406	1.37313	0.00084559	3.07284	0.0120431	3	0	1	0	1	0	0	1	0	0	187	27	573950	33577	540380
Q6PJG6	Q6PJG6	17	17	17	BRCA1-associated ATM activator 1	BRAT1	sp|Q6PJG6|BRAT1_HUMAN BRCA1-associated ATM activator 1 OS=Homo sapiens OX=9606 GN=BRAT1 PE=1 SV=2	1	17	17	17	27.4	88.118	98.088	8.7047	8.6596	8.5636				3.12179	3.1143	3.09822				3.11144	4.99678e-06	5.30131	0.00381108	1.6598	0.000821902	3.08518	0.0119924	3	0	1	0	1	0	0	1	0	0	188	45	2756000	216710	2539300
Q66K74;M0R1M7	Q66K74	4;1	4;1	4;1	Microtubule-associated protein 1S;MAP1S heavy chain;MAP1S light chain	MAP1S	sp|Q66K74|MAP1S_HUMAN Microtubule-associated protein 1S OS=Homo sapiens OX=9606 GN=MAP1S PE=1 SV=2	2	4	4	4	4.7	112.21	12.115	8.2273	9.8748	7.7655				3.04042	3.30375	2.95708				3.10042	0.00113357	2.94555	0.0103016	1.48678	0.00275975	2.55913	0.0159634	3	0	1	0	1	0	0	1	0	0	189	36	494380	20366	474020
Q96AD5;B1AHL9;Q7Z6Z6	Q96AD5	7;1;1	7;1;1	7;1;1	Patatin-like phospholipase domain-containing protein 2	PNPLA2	sp|Q96AD5|PLPL2_HUMAN Patatin-like phospholipase domain-containing protein 2 OS=Homo sapiens OX=9606 GN=PNPLA2 PE=1 SV=1	3	7	7	7	19.4	55.315	9.35	9.703	NaN	7.5621				3.27843	NaN	2.91879				3.09861	0.0369037	1.43293	0.079383	1.42888	0.022045	1.65669	0.0515316	3	0	1	0	1	0	0	1	0	0	190	23	417870	21466	396410
Q13164;S4R3I1;J3KT61;I3L0J8;C9JUK9	Q13164;S4R3I1;J3KT61;I3L0J8;C9JUK9	2;1;1;1;1	2;1;1;1;1	2;1;1;1;1	Mitogen-activated protein kinase 7	MAPK7	sp|Q13164|MK07_HUMAN Mitogen-activated protein kinase 7 OS=Homo sapiens OX=9606 GN=MAPK7 PE=1 SV=2;tr|S4R3I1|S4R3I1_HUMAN mitogen-activated protein kinase (Fragment) OS=Homo sapiens OX=9606 GN=MAPK7 PE=1 SV=1;tr|J3KT61|J3KT61_HUMAN mitogen-activated protei	5	2	2	2	2.8	88.385	3.0587	9.1956	7.812	NaN				3.20094	2.96569	NaN				3.08332	0.0242745	1.61485	0.0573718	1.65534	0.0621828	1.20633	0.114126	3	0	1	0	1	0	0	1	0	0	191	27	96975	6149.3	90826
P09629	P09629	2	2	1	Homeobox protein Hox-B7	HOXB7	sp|P09629|HXB7_HUMAN Homeobox protein Hox-B7 OS=Homo sapiens OX=9606 GN=HOXB7 PE=1 SV=4	1	2	2	1	8.8	24.014	7.9857	9.0287	8.7402	7.6687				3.17452	3.12767	2.93898				3.08039	0.000545657	3.26308	0.00865427	1.25782	0.00182709	2.73824	0.0141567	3	0	1	0	1	0	0	1	0	0	192	7	5136700	512710	4624000
Q9C037;H7C0Q6	Q9C037;H7C0Q6	5;3	5;3	5;3	E3 ubiquitin-protein ligase TRIM4	TRIM4	sp|Q9C037|TRIM4_HUMAN E3 ubiquitin-protein ligase TRIM4 OS=Homo sapiens OX=9606 GN=TRIM4 PE=1 SV=2;tr|H7C0Q6|H7C0Q6_HUMAN Tripartite motif containing 4 (Fragment) OS=Homo sapiens OX=9606 GN=TRIM4 PE=1 SV=1	2	5	5	5	10	57.46	9.6503	NaN	9.8459	7.2556				NaN	3.29952	2.85909				3.07931	0.0454496	1.34247	0.0935456	1.46485	0.00109287	2.96143	0.0126142	3	0	1	0	1	0	0	1	0	0	193	29	227550	0	227550
A0A7P0TA85;P35613;A0A087WUV8;A0A7P0TB04;I3L192;A0A2R8YDZ0	A0A7P0TA85;P35613;A0A087WUV8;A0A7P0TB04;I3L192	8;8;7;6;4;1	8;8;7;6;4;1	3;3;2;1;1;1	Basigin	BSG	tr|A0A7P0TA85|A0A7P0TA85_HUMAN Basigin OS=Homo sapiens OX=9606 GN=BSG PE=1 SV=1;sp|P35613|BASI_HUMAN Basigin OS=Homo sapiens OX=9606 GN=BSG PE=1 SV=2;tr|A0A087WUV8|A0A087WUV8_HUMAN Basigin OS=Homo sapiens OX=9606 GN=BSG PE=1 SV=1;tr|A0A7P0TB04|A0A7P0TB04_H	6	8	8	3	33.8	28.991	97.446	15.631	5.8162	6.5631				3.96634	2.54008	2.71438				3.0736	0.0206981	1.68407	0.050414	1.43594	0.00192548	2.71546	0.01433	3	0	1	0	1	0	0	1	0	0	194	13	4333500	292460	4041100
Q9UNS1	Q9UNS1	11	11	11	Protein timeless homolog	TIMELESS	sp|Q9UNS1|TIM_HUMAN Protein timeless homolog OS=Homo sapiens OX=9606 GN=TIMELESS PE=1 SV=2	1	11	11	11	10.8	138.66	22.076	9.1004	9.5068	6.8588				3.18593	3.24896	2.77796				3.07095	0.00230277	2.63775	0.0133406	1.49301	0.00118847	2.92501	0.0127159	3	0	1	0	1	0	0	1	0	0	195	57	197950	6438.8	191510
Q9Y620;E5RI14;E5RHN9;E5RJF7	Q9Y620	7;3;3;2	7;3;3;2	7;3;3;2	DNA repair and recombination protein RAD54B	RAD54B	sp|Q9Y620|RA54B_HUMAN DNA repair and recombination protein RAD54B OS=Homo sapiens OX=9606 GN=RAD54B PE=1 SV=1	4	7	7	7	10.3	102.97	11.904	8.6814	8.127	NaN				3.11793	3.02272	NaN				3.07033	0.00986938	2.00571	0.0298062	1.56023	0.00345327	2.46177	0.0177569	3	0	1	0	1	0	0	1	0	0	196	47	135300	14922	120380
P04818	P04818	9	9	9	Thymidylate synthase	TYMS	sp|P04818|TYSY_HUMAN Thymidylate synthase OS=Homo sapiens OX=9606 GN=TYMS PE=1 SV=3	1	9	9	9	32.6	35.716	42.39	8.41	8.2018	8.5826				3.07211	3.03594	3.10141				3.06982	3.80443e-05	4.41971	0.00507798	1.40893	0.000733669	3.1345	0.0117032	3	0	1	0	1	0	0	1	0	0	197	16	2146900	283390	1863500
Q16533	Q16533	13	13	13	snRNA-activating protein complex subunit 1	SNAPC1	sp|Q16533|SNPC1_HUMAN snRNA-activating protein complex subunit 1 OS=Homo sapiens OX=9606 GN=SNAPC1 PE=1 SV=1	1	13	13	13	44.8	42.994	80.067	7.2461	11.832	6.7996				2.8572	3.56462	2.76545				3.06243	0.00672915	2.17204	0.0233694	1.6138	0.00364578	2.43821	0.0179356	3	0	1	0	1	0	0	1	0	0	198	21	2322200	85312	2236900
Q6NXE6;B4E1N1;F5H4P3;F5GWV0;H0YH65;F5H052;H0YGQ5;F5H2X2;F5H2K4;F5H3X1;F5H7V0;F5GZP0;H0YGL0;F5H6J3	Q6NXE6;B4E1N1;F5H4P3	11;9;6;5;4;3;3;3;3;2;1;1;1;1	11;9;6;5;4;3;3;3;3;2;1;1;1;1	11;9;6;5;4;3;3;3;3;2;1;1;1;1	Armadillo repeat-containing protein 6	ARMC6	sp|Q6NXE6|ARMC6_HUMAN Armadillo repeat-containing protein 6 OS=Homo sapiens OX=9606 GN=ARMC6 PE=1 SV=2;tr|B4E1N1|B4E1N1_HUMAN Armadillo repeat containing 6 OS=Homo sapiens OX=9606 GN=ARMC6 PE=1 SV=1;tr|F5H4P3|F5H4P3_HUMAN Armadillo repeat containing 6 (Fra	14	11	11	11	23.2	54.141	35.748	10.758	6.4214	8.413				3.42734	2.68289	3.07262				3.06095	0.00489666	2.3101	0.019539	1.35742	0.00547054	2.26197	0.0216839	3	0	1	0	1	0	0	1	0	0	199	25	1732200	112170	1620000
Q9BXM7	Q9BXM7	3	3	3	Serine/threonine-protein kinase PINK1, mitochondrial	PINK1	sp|Q9BXM7|PINK1_HUMAN Serine/threonine-protein kinase PINK1, mitochondrial OS=Homo sapiens OX=9606 GN=PINK1 PE=1 SV=1	1	3	3	3	8.4	62.768	21.522	9.3289	7.8912	7.8722				3.22171	2.98024	2.97677				3.05957	0.000701423	3.15402	0.00880583	1.39564	0.00185246	2.73225	0.0141812	3	0	1	0	1	0	0	1	0	0	200	29	101890	8203.3	93688
P61106;A0A994J451;A0A994J4B9;A0A994J774	P61106;A0A994J451	8;7;3;1	8;7;3;1	1;1;0;0	Ras-related protein Rab-14	RAB14	sp|P61106|RAB14_HUMAN Ras-related protein Rab-14 OS=Homo sapiens OX=9606 GN=RAB14 PE=1 SV=4;tr|A0A994J451|A0A994J451_HUMAN Ras-related protein Rab-14 OS=Homo sapiens OX=9606 GN=RAB14 PE=1 SV=1	4	8	8	1	49.3	23.897	76.445	4.6685	11.898	10.267				2.22296	3.57265	3.35994				3.05185	0.0183303	1.73683	0.0461845	1.30192	0.00145774	2.83632	0.0130413	3	0	1	0	1	0	0	1	0	0	201	16	3195300	144080	3051200
Q05195;C9JBE8;F8WBI0	Q05195;C9JBE8	3;2;1	3;2;1	3;2;1	Max dimerization protein 1	MXD1	sp|Q05195|MAD1_HUMAN Max dimerization protein 1 OS=Homo sapiens OX=9606 GN=MXD1 PE=1 SV=1;tr|C9JBE8|C9JBE8_HUMAN MAX dimerization protein 1 (Fragment) OS=Homo sapiens OX=9606 GN=MXD1 PE=1 SV=1	3	3	3	3	16.3	25.254	8.4845	7.9704	7.6681	9.3084				2.99465	2.93887	3.21853				3.05068	0.000783736	3.10583	0.00890293	1.01776	0.00811391	2.09077	0.0263667	3	0	1	0	1	0	0	1	0	0	202	9	1222800	87648	1135200
Q9BV57;A0A0G2JQN5	Q9BV57	4;1	4;1	4;1	1,2-dihydroxy-3-keto-5-methylthiopentene dioxygenase	ADI1	sp|Q9BV57|MTND_HUMAN Acireductone dioxygenase OS=Homo sapiens OX=9606 GN=ADI1 PE=1 SV=1	2	4	4	4	23.5	21.498	8.6098	8.1547	7.9232	8.7994				3.02763	2.98608	3.13741				3.05037	0.000218902	3.65975	0.00675554	1.27835	0.00178641	2.74802	0.0141567	3	0	1	0	1	0	0	1	0	0	203	11	927300	95357	831940
Q9Y5V3	Q9Y5V3	16	16	14	Melanoma-associated antigen D1	MAGED1	sp|Q9Y5V3|MAGD1_HUMAN Melanoma-associated antigen D1 OS=Homo sapiens OX=9606 GN=MAGED1 PE=1 SV=3	1	16	16	14	24.9	86.16	73.857	8.0827	7.6048	9.2396				3.01484	2.92691	3.20783				3.04986	0.000739146	3.13127	0.00884985	1.52527	1.16188e-05	4.93484	0.00620322	3	0	1	0	1	0	0	1	0	0	204	25	6443400	553930	5889500
Q96F86;H3BPW9;H3BQ37;H3BQP5;H3BU87;H3BMB8;H3BTH0;H3BTF8;H3BNJ7;H3BTD6;H3BSQ0;H3BPN4	Q96F86;H3BPW9	9;5;4;3;3;2;2;1;1;1;1;1	9;5;4;3;3;2;2;1;1;1;1;1	9;5;4;3;3;2;2;1;1;1;1;1	Enhancer of mRNA-decapping protein 3	EDC3	sp|Q96F86|EDC3_HUMAN Enhancer of mRNA-decapping protein 3 OS=Homo sapiens OX=9606 GN=EDC3 PE=1 SV=1;tr|H3BPW9|H3BPW9_HUMAN Enhancer of mRNA decapping 3 (Fragment) OS=Homo sapiens OX=9606 GN=EDC3 PE=1 SV=1	12	9	9	9	20.9	56.077	16.331	8.7558	7.8158	NaN				3.13024	2.96639	NaN				3.04832	0.0171049	1.76688	0.043821	1.13754	0.00266483	2.57433	0.0158367	3	0	1	0	1	0	0	1	0	0	205	29	432600	17800	414800
Q9UBQ0;F8VXU5;Q05DG7	Q9UBQ0;F8VXU5;Q05DG7	2;2;1	2;2;1	2;2;1	Vacuolar protein sorting-associated protein 29	VPS29	sp|Q9UBQ0|VPS29_HUMAN Vacuolar protein sorting-associated protein 29 OS=Homo sapiens OX=9606 GN=VPS29 PE=1 SV=1;tr|F8VXU5|F8VXU5_HUMAN Vacuolar protein sorting-associated protein 29 OS=Homo sapiens OX=9606 GN=VPS29 PE=1 SV=1;tr|Q05DG7|Q05DG7_HUMAN Vacuolar	3	2	2	2	9.3	20.505	2.5218	NaN	8.2809	8.2528				NaN	3.04979	3.04488				3.04734	0.000512224	3.29054	0.00857929	1.32621	0.000533617	3.27277	0.0117032	3	0	1	0	1	0	0	1	0	0	206	10	0	0	0
Q9H0W8;M0QZC7;M0R2N0;M0QYR7;M0QZH1;M0QX70;M0R0U0	Q9H0W8;M0QZC7;M0R2N0	20;11;10;9;6;6;5	20;11;10;9;6;6;5	20;11;10;9;6;6;5	Protein SMG9	SMG9	sp|Q9H0W8|SMG9_HUMAN Nonsense-mediated mRNA decay factor SMG9 OS=Homo sapiens OX=9606 GN=SMG9 PE=1 SV=1;tr|M0QZC7|M0QZC7_HUMAN SMG9 nonsense mediated mRNA decay factor (Fragment) OS=Homo sapiens OX=9606 GN=SMG9 PE=1 SV=8;tr|M0R2N0|M0R2N0_HUMAN SMG9 nonsens	7	20	20	20	48.5	57.65	83.078	8.72	8.4657	7.646				3.12433	3.08163	2.93471				3.04689	0.000355083	3.44967	0.00788033	1.39994	0.000267787	3.57221	0.0104982	3	0	1	0	1	0	0	1	0	0	207	21	4756000	245890	4510100
E7EMP6;Q96FZ2;D6R9T3;D6RAZ3;D6RAI0;D6RGK7	E7EMP6;Q96FZ2;D6R9T3;D6RAZ3	7;7;5;4;3;3	7;7;5;4;3;3	7;7;5;4;3;3	Embryonic stem cell-specific 5-hydroxymethylcytosine-binding protein	HMCES	tr|E7EMP6|E7EMP6_HUMAN Abasic site processing protein HMCES OS=Homo sapiens OX=9606 GN=HMCES PE=1 SV=1;sp|Q96FZ2|HMCES_HUMAN Abasic site processing protein HMCES OS=Homo sapiens OX=9606 GN=HMCES PE=1 SV=1;tr|D6R9T3|D6R9T3_HUMAN Abasic site processing prote	6	7	7	7	27.2	35.571	27.71	9.3127	9.1736	6.5422				3.2192	3.19749	2.70978				3.04215	0.00297523	2.52648	0.0151291	1.72288	0.00383743	2.41596	0.0183355	3	0	1	0	1	0	0	1	0	0	208	19	1801300	124480	1676800
Q8WU67;J3KTE1	Q8WU67;J3KTE1	3;2	3;2	3;2	Phospholipase ABHD3	ABHD3	sp|Q8WU67|ABHD3_HUMAN Phospholipase ABHD3 OS=Homo sapiens OX=9606 GN=ABHD3 PE=2 SV=2;tr|J3KTE1|J3KTE1_HUMAN Abhydrolase domain containing 3, phospholipase OS=Homo sapiens OX=9606 GN=ABHD3 PE=1 SV=1	2	3	3	3	8.6	46.008	5.1046	8.1661	8.2081	8.175				3.02965	3.03705	3.03122				3.03264	5.51099e-07	6.25877	0.00147117	1.21476	0.00363454	2.43955	0.0179356	3	0	1	0	1	0	0	1	0	0	209	17	562620	52955	509670
A0A8Q3WLH9;O15287;A0A8Q3SJ04;A0A8Q3WMK6;C9JSE3;F8WC08;A0A7P0T910	A0A8Q3WLH9;O15287;A0A8Q3SJ04;A0A8Q3WMK6;C9JSE3	14;14;13;12;8;4;1	14;14;13;12;8;4;1	14;14;13;12;8;4;1	Fanconi anemia group G protein	FANCG	tr|A0A8Q3WLH9|A0A8Q3WLH9_HUMAN FA complementation group G OS=Homo sapiens OX=9606 GN=FANCG PE=1 SV=1;sp|O15287|FANCG_HUMAN Fanconi anemia group G protein OS=Homo sapiens OX=9606 GN=FANCG PE=1 SV=1;tr|A0A8Q3SJ04|A0A8Q3SJ04_HUMAN FA complementation group G O	7	14	14	14	24.2	68.425	94.935	8.9874	7.6356	7.8494				3.1679	2.93274	2.97258				3.02441	0.000576727	3.23903	0.00865427	1.59086	0.00367291	2.43499	0.0179711	3	0	1	0	1	0	0	1	0	0	210	36	645850	14056	631790
C9JY26;Q9BZG1;C9JBG0;Q96PJ7;E7ES60;K7EIF2;H7C0Y7	C9JY26;Q9BZG1;C9JBG0;Q96PJ7;E7ES60	5;5;4;3;3;1;1	5;5;4;3;3;1;1	3;3;2;2;2;1;1	Ras-related protein Rab-34	RAB34	tr|C9JY26|C9JY26_HUMAN RAB34, member RAS oncogene family (Fragment) OS=Homo sapiens OX=9606 GN=RAB34 PE=1 SV=9;sp|Q9BZG1|RAB34_HUMAN Ras-related protein Rab-34 OS=Homo sapiens OX=9606 GN=RAB34 PE=1 SV=1;tr|C9JBG0|C9JBG0_HUMAN RAB34, member RAS oncogene fam	7	5	5	3	24.4	28.818	16.894	8.3795	8.0676	7.965				3.06686	3.01214	2.99367				3.02423	5.27971e-05	4.27739	0.00531508	1.03027	0.000508019	3.29412	0.0117032	3	0	1	0	1	0	0	1	0	0	211	15	702540	21990	680550
Q9BYE7	Q9BYE7	1	1	1	Polycomb group RING finger protein 6	PCGF6	sp|Q9BYE7|PCGF6_HUMAN Polycomb group RING finger protein 6 OS=Homo sapiens OX=9606 GN=PCGF6 PE=1 SV=2	1	1	1	1	3.4	39.047	3.2549	7.8011	8.4817	NaN				2.96368	3.08435	NaN				3.02402	0.0127008	1.89617	0.0353174	1.50318	0.00247167	2.60701	0.0153524	3	0	1	0	1	0	0	1	0	0	212	16	291720	30265	261450
P57086	P57086	2	2	2	SCAN domain-containing protein 1	SCAND1	sp|P57086|SCND1_HUMAN SCAN domain-containing protein 1 OS=Homo sapiens OX=9606 GN=SCAND1 PE=1 SV=1	1	2	2	2	21.8	19.081	47.107	7.681	8.6021	NaN				2.94129	3.10469	NaN				3.02299	0.0172009	1.76445	0.0439781	0.147084	0.761192	0.118506	1	3	0	1	0	1	0	0	1	0	0	213	7	1068700	119270	949410
Q8IYS1	Q8IYS1	2	2	2	Peptidase M20 domain-containing protein 2	PM20D2	sp|Q8IYS1|P20D2_HUMAN Xaa-Arg dipeptidase OS=Homo sapiens OX=9606 GN=PM20D2 PE=1 SV=2	1	2	2	2	5.5	47.776	7.1945	8.2821	8.4428	7.5445				3.05	3.07772	2.91543				3.01438	0.00027635	3.55854	0.00699264	1.3611	0.00397961	2.40016	0.0186274	3	0	1	0	1	0	0	1	0	0	214	19	414330	37923	376400
O94888;F8WB69	O94888;F8WB69	2;1	2;1	2;1	UBX domain-containing protein 7	UBXN7	sp|O94888|UBXN7_HUMAN UBX domain-containing protein 7 OS=Homo sapiens OX=9606 GN=UBXN7 PE=1 SV=2;tr|F8WB69|F8WB69_HUMAN UBX domain protein 7 OS=Homo sapiens OX=9606 GN=UBXN7 PE=1 SV=1	2	2	2	2	4.3	54.862	3.1866	7.6843	9.6257	7.1118				2.94191	3.26689	2.83021				3.01301	0.00188426	2.72486	0.0121604	1.50396	0.00584332	2.23334	0.0222971	3	0	1	0	1	0	0	1	0	0	215	23	119250	13672	105580
P13994;K7ELI4;K7ES43;K7EJZ6	P13994;K7ELI4;K7ES43;K7EJZ6	4;3;2;2	4;3;2;2	4;3;2;2	Coiled-coil domain-containing protein 130	CCDC130	sp|P13994|YJU2B_HUMAN Probable splicing factor YJU2B OS=Homo sapiens OX=9606 GN=YJU2B PE=1 SV=2;tr|K7ELI4|K7ELI4_HUMAN Probable splicing factor YJU2B (Fragment) OS=Homo sapiens OX=9606 GN=YJU2B PE=1 SV=1;tr|K7ES43|K7ES43_HUMAN Probable splicing factor YJU2	4	4	4	4	12.9	44.802	11.584	9.3078	6.9838	NaN				3.21844	2.80401	NaN				3.01123	0.0437391	1.35913	0.0905834	1.07946	0.00322931	2.49089	0.0170507	3	0	1	0	1	0	0	1	0	0	216	23	82435	0	82435
P30281;Q5T8J1;D6RIX2;H0Y8M4;D6RI00;D6RDL3	P30281;Q5T8J1;D6RIX2;H0Y8M4;D6RI00	4;3;2;2;2;1	4;3;2;2;2;1	4;3;2;2;2;1	G1/S-specific cyclin-D3	CCND3	sp|P30281|CCND3_HUMAN G1/S-specific cyclin-D3 OS=Homo sapiens OX=9606 GN=CCND3 PE=1 SV=2;tr|Q5T8J1|Q5T8J1_HUMAN Cyclin D3 OS=Homo sapiens OX=9606 GN=CCND3 PE=1 SV=1;tr|D6RIX2|D6RIX2_HUMAN Cyclin D3 (Fragment) OS=Homo sapiens OX=9606 GN=CCND3 PE=1 SV=1;tr|H	6	4	4	4	15.8	32.519	5.5131	8.2833	8.3688	7.4938				3.05021	3.06502	2.9057				3.00697	0.000285496	3.5444	0.00712624	1.2975	0.00800958	2.09639	0.0261386	3	0	1	0	1	0	0	1	0	0	217	14	514390	45434	468960
O00442	O00442	5	5	5	RNA 3-terminal phosphate cyclase	RTCA	sp|O00442|RTCA_HUMAN RNA 3-terminal phosphate cyclase OS=Homo sapiens OX=9606 GN=RTCA PE=1 SV=1	1	5	5	5	12.6	39.336	8.6017	9.166	7.8028	7.2599				3.19629	2.96399	2.85995				3.00674	0.00109154	2.96196	0.0101527	1.32559	0.000245132	3.6106	0.0104737	3	0	1	0	1	0	0	1	0	0	218	19	467780	37125	430650
A0A8V8TMU8;J3QKK3;O43502;Q7KZJ0;J3QLB5;E9PI66;J3QLQ2;J3QR58;H7C1R0;A0A8V8TML8;A0A8V8TML3	A0A8V8TMU8;J3QKK3;O43502;Q7KZJ0	5;5;5;3;2;2;2;2;2;2;2	5;5;5;3;2;2;2;2;2;2;2	5;5;5;3;2;2;2;2;2;2;2	DNA repair protein RAD51 homolog 3	RAD51C	tr|A0A8V8TMU8|A0A8V8TMU8_HUMAN DNA repair protein RAD51 homolog 3 OS=Homo sapiens OX=9606 GN=RAD51C PE=1 SV=1;tr|J3QKK3|J3QKK3_HUMAN DNA repair protein RAD51 homolog 3 OS=Homo sapiens OX=9606 GN=RAD51C PE=1 SV=1;sp|O43502|RA51C_HUMAN DNA repair protein RAD	11	5	5	5	21.6	33.928	41.29	7.8737	8.5064	7.6521				2.97704	3.08855	2.93586				3.00048	0.000230988	3.63641	0.00688967	1.31108	0.0051034	2.29214	0.0208629	3	0	1	0	1	0	0	1	0	0	219	13	1546200	103160	1443000
P33552;Q5T179;P61024	P33552	3;1;1	3;1;1	3;1;1	Cyclin-dependent kinases regulatory subunit 2	CKS2	sp|P33552|CKS2_HUMAN Cyclin-dependent kinases regulatory subunit 2 OS=Homo sapiens OX=9606 GN=CKS2 PE=1 SV=1	3	3	3	3	32.9	9.8602	4.3071	7.4998	8.3092	8.2205				2.90685	3.05471	3.03923				3.00026	0.000244461	3.61179	0.00693812	1.22149	0.00312263	2.50548	0.0167892	3	0	1	0	1	0	0	1	0	0	220	4	9458500	1035200	8423300
P32929	P32929	4	4	4	Cystathionine gamma-lyase	CTH	sp|P32929|CGL_HUMAN Cystathionine gamma-lyase OS=Homo sapiens OX=9606 GN=CTH PE=1 SV=3	1	4	4	4	10.9	44.508	7.6151	6.7953	11.712	6.3538				2.76454	3.54992	2.66762				2.99402	0.0085933	2.06584	0.0273419	1.07712	0.0175885	1.75477	0.0440803	3	0	1	0	1	0	0	1	0	0	221	22	351050	23432	327620
J3KQ48;Q9Y3E5	J3KQ48;Q9Y3E5	3;3	3;3	3;3	Peptidyl-tRNA hydrolase 2, mitochondrial	PTRH2	tr|J3KQ48|J3KQ48_HUMAN peptidyl-tRNA hydrolase OS=Homo sapiens OX=9606 GN=PTRH2 PE=1 SV=1;sp|Q9Y3E5|PTH2_HUMAN Peptidyl-tRNA hydrolase 2, mitochondrial OS=Homo sapiens OX=9606 GN=PTRH2 PE=1 SV=1	2	3	3	3	31.7	19.325	57.277	8.7658	7.6146	7.5667				3.13189	2.92877	2.91966				2.99344	0.000535106	3.27156	0.00865427	1.09648	0.0025872	2.58717	0.0155763	3	0	1	0	1	0	0	1	0	0	222	8	2852600	287560	2565100
Q9BVK6	Q9BVK6	4	4	4	Transmembrane emp24 domain-containing protein 9	TMED9	sp|Q9BVK6|TMED9_HUMAN Transmembrane emp24 domain-containing protein 9 OS=Homo sapiens OX=9606 GN=TMED9 PE=1 SV=2	1	4	4	4	12.3	27.277	75.045	10.317	7.1278	6.8648				3.36695	2.83346	2.77922				2.99321	0.00390211	2.4087	0.0171714	1.21593	0.00107379	2.96908	0.0125447	3	0	1	0	1	0	0	1	0	0	223	14	798260	70602	727660
P51530;F8VR31;H0Y455	P51530;F8VR31	7;5;2	7;5;2	7;5;2	DNA replication ATP-dependent helicase/nuclease DNA2;DNA replication nuclease DNA2;DNA replication ATP-dependent helicase DNA2	DNA2	sp|P51530|DNA2_HUMAN DNA replication ATP-dependent helicase/nuclease DNA2 OS=Homo sapiens OX=9606 GN=DNA2 PE=1 SV=3;tr|F8VR31|F8VR31_HUMAN DNA replication ATP-dependent helicase/nuclease DNA2 OS=Homo sapiens OX=9606 GN=DNA2 PE=1 SV=3	3	7	7	7	6.9	120.41	8.4869	6.6348	9.7526	7.7574				2.73005	3.28579	2.95557				2.99047	0.00289928	2.53771	0.0149589	1.32357	0.00234498	2.62986	0.0150779	3	0	1	0	1	0	0	1	0	0	224	69	246970	20812	226160
Q75QN2;E5RJF0;H0YBQ1;E5RIN8;E5RG48;J3KNV5;H0YBS1;E5RJL5;H0YC12;E5RH10	Q75QN2;E5RJF0;H0YBQ1;E5RIN8;E5RG48;J3KNV5;H0YBS1	4;2;2;2;2;2;2;1;1;1	4;2;2;2;2;2;2;1;1;1	4;2;2;2;2;2;2;1;1;1	Integrator complex subunit 8	INTS8	sp|Q75QN2|INT8_HUMAN Integrator complex subunit 8 OS=Homo sapiens OX=9606 GN=INTS8 PE=1 SV=1;tr|E5RJF0|E5RJF0_HUMAN Integrator complex subunit 8 (Fragment) OS=Homo sapiens OX=9606 GN=INTS8 PE=1 SV=1;tr|H0YBQ1|H0YBQ1_HUMAN Integrator complex subunit 8 (Frag	10	4	4	4	4.8	113.09	135.18	5.9891	11.197	7.4088				2.58234	3.48504	2.88924				2.98554	0.00778664	2.10865	0.0257283	1.74471	9.36656e-05	4.02842	0.00909326	3	0	1	0	1	0	0	1	0	0	225	43	208520	5238.4	203290
P33981;D6RF82;D6REX1;D6RIC6;D6RFY1	P33981	18;4;4;4;2	18;4;4;4;2	18;4;4;4;2	Dual specificity protein kinase TTK	TTK	sp|P33981|TTK_HUMAN Dual specificity protein kinase TTK OS=Homo sapiens OX=9606 GN=TTK PE=1 SV=2	5	18	18	18	22.8	97.071	120.68	6.447	12.608	5.9684				2.68863	3.65627	2.57734				2.97408	0.0130119	1.88566	0.0359389	1.25941	0.00357043	2.44728	0.0179356	3	0	1	0	1	0	0	1	0	0	226	47	1406200	59224	1346900
P14324;A0A087X1D8;A0A087WVN4;A0A087WTP2;A0A087X090	P14324;A0A087X1D8;A0A087WVN4	8;6;6;2;2	8;6;6;2;2	8;6;6;2;2	Farnesyl pyrophosphate synthase	FDPS	sp|P14324|FPPS_HUMAN Farnesyl pyrophosphate synthase OS=Homo sapiens OX=9606 GN=FDPS PE=1 SV=4;tr|A0A087X1D8|A0A087X1D8_HUMAN (2E,6E)-farnesyl diphosphate synthase (Fragment) OS=Homo sapiens OX=9606 GN=FDPS PE=1 SV=1;tr|A0A087WVN4|A0A087WVN4_HUMAN Farnesyl	5	8	8	8	16	48.275	52.167	6.4462	8.5335	8.8111				2.68845	3.09314	3.13932				2.97364	0.00231153	2.6361	0.0133563	1.59221	0.00271481	2.56626	0.0158708	3	0	1	0	1	0	0	1	0	0	227	18	7249600	651100	6598500
H0YJF3;G3V4M4	H0YJF3;G3V4M4	3;2	1;0	1;0		ALKBH1	tr|H0YJF3|H0YJF3_HUMAN AlkB homolog 1, histone H2A dioxygenase (Fragment) OS=Homo sapiens OX=9606 GN=ALKBH1 PE=1 SV=1;tr|G3V4M4|G3V4M4_HUMAN AlkB homolog 1, histone H2A dioxygenase OS=Homo sapiens OX=9606 GN=ALKBH1 PE=1 SV=1	2	3	1	1	38.4	12.055	44.409	7.9108	7.3528	8.2395				2.98382	2.87829	3.04256				2.96822	0.000262017	3.58167	0.00694125	1.61447	1	0	1	3	0	1	0	1	0	0	1	0	0	228	6	960860	111270	849580
Q9NVW2	Q9NVW2	6	6	6	E3 ubiquitin-protein ligase RLIM	RLIM	sp|Q9NVW2|RNF12_HUMAN E3 ubiquitin-protein ligase RLIM OS=Homo sapiens OX=9606 GN=RLIM PE=1 SV=3	1	6	6	6	12.7	68.548	35.837	7.6407	7.3532	8.4963				2.9337	2.87837	3.08683				2.9663	0.000441469	3.3551	0.00813367	1.26603	0.00161105	2.79289	0.0136651	3	0	1	0	1	0	0	1	0	0	229	29	843600	32689	810910
Q9Y605	Q9Y605	2	2	2	MORF4 family-associated protein 1	MRFAP1	sp|Q9Y605|MOFA1_HUMAN MORF4 family-associated protein 1 OS=Homo sapiens OX=9606 GN=MRFAP1 PE=1 SV=1	1	2	2	2	25.2	14.649	33.724	7.7431	8.3984	7.3362				2.95291	3.07011	2.87503				2.96602	0.000365183	3.43749	0.00788033	0.780137	0.00529517	2.27612	0.0213036	3	0	1	0	1	0	0	1	0	0	230	4	11826000	1363400	10463000
Q9UJP4;K7EMF2;K7ESH2;K7ELI0	Q9UJP4	7;2;2;2	7;2;2;2	7;2;2;2	Kelch-like protein 21	KLHL21	sp|Q9UJP4|KLH21_HUMAN Kelch-like protein 21 OS=Homo sapiens OX=9606 GN=KLHL21 PE=1 SV=4	4	7	7	7	13.4	66.617	24.746	7.8555	8.0219	7.5208				2.9737	3.00394	2.91089				2.96284	8.55539e-05	4.06776	0.0057101	0.805478	0.000320723	3.49387	0.0112747	3	0	1	0	1	0	0	1	0	0	231	25	988710	91781	896930
A0A8V8TMJ0;A0A8V8TMJ5;H7C1B3;C9JLE1;A0A087WWF6;A0A8V8TPB6;P49005;A0A8V8TN07;A0A8V8TNY7;A0A8V8TPA1;A0A8V8TPA6;C9IZD2;A0A8V8TMK0;C9JHC7;A0A8V8TMZ6;A0A8V8TN02	A0A8V8TMJ0;A0A8V8TMJ5;H7C1B3;C9JLE1;A0A087WWF6;A0A8V8TPB6;P49005;A0A8V8TN07;A0A8V8TNY7;A0A8V8TPA1;A0A8V8TPA6;C9IZD2;A0A8V8TMK0;C9JHC7	7;7;7;7;7;7;7;6;6;6;6;4;4;4;1;1	7;7;7;7;7;7;7;6;6;6;6;4;4;4;1;1	7;7;7;7;7;7;7;6;6;6;6;4;4;4;1;1	DNA polymerase delta subunit 2	POLD2	tr|A0A8V8TMJ0|A0A8V8TMJ0_HUMAN DNA polymerase delta subunit 2 OS=Homo sapiens OX=9606 GN=POLD2 PE=1 SV=1;tr|A0A8V8TMJ5|A0A8V8TMJ5_HUMAN DNA polymerase delta subunit 2 OS=Homo sapiens OX=9606 GN=POLD2 PE=1 SV=1;tr|H7C1B3|H7C1B3_HUMAN DNA polymerase delta su	16	7	7	7	21.6	47.374	38.395	7.9994	8.1	7.3105				2.99989	3.01792	2.86997				2.96259	0.000247366	3.60666	0.00693812	1.39513	0.0002474	3.6066	0.0104737	3	0	1	0	1	0	0	1	0	0	232	19	1488200	69308	1418900
P61019;H7C125;E9PKL7	P61019;H7C125;E9PKL7	8;4;4	8;4;4	4;3;1	Ras-related protein Rab-2A	RAB2A	sp|P61019|RAB2A_HUMAN Ras-related protein Rab-2A OS=Homo sapiens OX=9606 GN=RAB2A PE=1 SV=1;tr|H7C125|H7C125_HUMAN small monomeric GTPase (Fragment) OS=Homo sapiens OX=9606 GN=RAB2A PE=1 SV=1;tr|E9PKL7|E9PKL7_HUMAN Ras-related protein Rab-2A OS=Homo sapien	3	8	8	4	48.1	23.545	15.739	3.8111	11.479	10.819				1.93021	3.52093	3.4355				2.96221	0.0290924	1.53622	0.0660489	1.32479	0.0520152	1.28387	0.0990576	3	0	1	0	1	0	0	1	0	0	233	14	6002800	277200	5725600
A0A7P0Z481;P04035;H0Y8F6;H0Y8K6	A0A7P0Z481;P04035	12;12;2;2	12;12;2;2	12;12;2;2	3-hydroxy-3-methylglutaryl-coenzyme A reductase	HMGCR	tr|A0A7P0Z481|A0A7P0Z481_HUMAN 3-hydroxy-3-methylglutaryl coenzyme A reductase OS=Homo sapiens OX=9606 GN=HMGCR PE=1 SV=1;sp|P04035|HMDH_HUMAN 3-hydroxy-3-methylglutaryl-coenzyme A reductase OS=Homo sapiens OX=9606 GN=HMGCR PE=1 SV=1	4	12	12	12	14.3	95.994	30.636	7.4838	7.8113	8.0842				2.90377	2.96556	3.01511				2.96148	0.000118231	3.92727	0.00578714	1.85933	1.8893e-05	4.7237	0.00758157	3	0	1	0	1	0	0	1	0	0	234	41	1218600	98774	1119800
Q9UJX0;J3KRK7	Q9UJX0	9;1	9;1	9;1	Oxidative stress-induced growth inhibitor 1	OSGIN1	sp|Q9UJX0|OSGI1_HUMAN Oxidative stress-induced growth inhibitor 1 OS=Homo sapiens OX=9606 GN=OSGIN1 PE=1 SV=4	2	9	9	9	19.9	51.992	62.58	8.5608	7.6053	7.1663				3.09775	2.92701	2.84123				2.95533	0.00065016	3.18698	0.00876557	1.13691	0.000367435	3.43482	0.0114847	3	0	1	0	1	0	0	1	0	0	235	19	973820	0	973820
Q9NX08	Q9NX08	1	1	1	COMM domain-containing protein 8	COMMD8	sp|Q9NX08|COMD8_HUMAN COMM domain-containing protein 8 OS=Homo sapiens OX=9606 GN=COMMD8 PE=1 SV=1	1	1	1	1	6.6	21.09	2.9478	7.4204	8.3644	7.4394				2.8915	3.06426	2.89519				2.95032	0.000372838	3.42848	0.00788033	0.931274	0.00347344	2.45924	0.0177631	3	0	1	0	1	0	0	1	0	0	236	10	323440	38216	285230
P18074;A8MX75;A0A804HK53;E7EVE9;A0A804HL97;K7EIT8;A0A804HK75;B4E0F6;K7ENL1;K7EKF3	P18074;A8MX75;A0A804HK53;E7EVE9;A0A804HL97;K7EIT8	12;11;11;11;7;6;5;3;2;2	12;11;11;11;7;6;5;3;2;2	12;11;11;11;7;6;5;3;2;2	TFIIH basal transcription factor complex helicase XPD subunit	ERCC2	sp|P18074|ERCC2_HUMAN General transcription and DNA repair factor IIH helicase subunit XPD OS=Homo sapiens OX=9606 GN=ERCC2 PE=1 SV=1;tr|A8MX75|A8MX75_HUMAN General transcription and DNA repair factor IIH helicase subunit XPD (Fragment) OS=Homo sapiens OX=	10	12	12	12	17.9	86.908	16.666	10.729	8.9475	4.7466				3.42344	3.16148	2.24689				2.94394	0.0143599	1.84285	0.0385745	1.72622	0.000951503	3.02159	0.0121928	3	0	1	0	1	0	0	1	0	0	237	39	780290	48125	732160
A0A6Q8PHB5;A0A6Q8PHP0;P49902;REV__M0QX83;REV__H0YES7;Q5JUV6;REV__A0A804HLB1;REV__F5GWJ3;REV__Q17RW3;REV__A0A1B0GW38	A0A6Q8PHB5;A0A6Q8PHP0;P49902	5;5;5;1;1;1;1;1;1;1	5;5;5;1;1;1;1;1;1;1	5;5;5;1;1;1;1;1;1;1	Cytosolic purine 5-nucleotidase	NT5C2	tr|A0A6Q8PHB5|A0A6Q8PHB5_HUMAN Cytosolic purine 5-nucleotidase OS=Homo sapiens OX=9606 GN=NT5C2 PE=1 SV=1;tr|A0A6Q8PHP0|A0A6Q8PHP0_HUMAN Cytosolic purine 5-nucleotidase OS=Homo sapiens OX=9606 GN=NT5C2 PE=1 SV=1;sp|P49902|5NTC_HUMAN Cytosolic purine 5-n	10	5	5	5	12.6	50.147	8.2519	7.2044	10.809	5.829				2.84888	3.43416	2.54325				2.9421	0.00780028	2.10789	0.0257387	1.29065	0.0132099	1.8791	0.0362935	3	0	1	0	1	0	0	1	0	0	238	25	699640	70848	628790
Q13137;D6REB0;D6RJE7;D6RF70;I3L493;H0Y9G3;D6RBI4	Q13137;D6REB0	16;11;4;4;1;1;1	16;11;4;4;1;1;1	15;11;3;3;0;1;0	Calcium-binding and coiled-coil domain-containing protein 2	CALCOCO2	sp|Q13137|CACO2_HUMAN Calcium-binding and coiled-coil domain-containing protein 2 OS=Homo sapiens OX=9606 GN=CALCOCO2 PE=1 SV=1;tr|D6REB0|D6REB0_HUMAN Calcium-binding and coiled-coil domain-containing protein 2 (Fragment) OS=Homo sapiens OX=9606 GN=CALCOCO	7	16	16	15	35	52.253	82.708	7.9864	7.5333	7.519				2.99755	2.91328	2.91054				2.94046	9.42953e-05	4.02551	0.00573157	1.41167	0.00395312	2.40306	0.0186274	3	0	1	0	1	0	0	1	0	0	239	27	5956300	895660	5060600
K7EM13;P10644;K7EPB2;K7EMZ6;K7EIE5;K7EJ40;K7EK41;K7EKR1;K7EPR5;K7EQK3;K7EMU2;X6RAV4	K7EM13;P10644;K7EPB2	6;6;5;2;2;2;2;1;1;1;1;1	6;6;5;2;2;2;2;1;1;1;1;1	5;5;4;2;2;2;2;0;1;1;1;1	cAMP-dependent protein kinase type I-alpha regulatory subunit;cAMP-dependent protein kinase type I-alpha regulatory subunit, N-terminally processed	PRKAR1A	tr|K7EM13|K7EM13_HUMAN cAMP-dependent protein kinase type I-alpha regulatory subunit OS=Homo sapiens OX=9606 GN=PRKAR1A PE=1 SV=2;sp|P10644|KAP0_HUMAN cAMP-dependent protein kinase type I-alpha regulatory subunit OS=Homo sapiens OX=9606 GN=PRKAR1A PE=1 SV=	12	6	6	5	20.6	39.543	19.786	7.4373	7.963	7.5434				2.89478	2.99331	2.91521				2.93444	0.000104667	3.98019	0.00573157	1.55394	0.0021151	2.67467	0.0147613	3	0	1	0	1	0	0	1	0	0	240	17	35621	0	35621
Q6ZTW0	Q6ZTW0	5	5	5	Tubulin polyglutamylase complex subunit 1	TPGS1	sp|Q6ZTW0|TPGS1_HUMAN Tubulin polyglutamylase complex subunit 1 OS=Homo sapiens OX=9606 GN=TPGS1 PE=1 SV=2	1	5	5	5	22.1	31.274	50.499	7.9336	7.3343	NaN				2.98798	2.87466	NaN				2.93132	0.0123035	1.90997	0.0345181	0.944978	0.00196047	2.70764	0.01433	3	0	1	0	1	0	0	1	0	0	241	17	385710	36862	348850
Q9BTL4	Q9BTL4	4	4	4	Immediate early response gene 2 protein	IER2	sp|Q9BTL4|IER2_HUMAN Immediate early response gene 2 protein OS=Homo sapiens OX=9606 GN=IER2 PE=1 SV=1	1	4	4	4	28.7	24.195	19.787	7.7115	7.5351	NaN				2.94701	2.91363	NaN				2.93032	0.00362644	2.44052	0.0165277	1.06236	0.160312	0.795034	0.254961	3	0	1	0	1	0	0	1	0	0	242	9	3022500	289600	2732900
Q6P444;H0YEA6;E9PN39	Q6P444;H0YEA6	3;2;1	3;2;1	3;2;1	Mitochondrial fission regulator 2	MTFR2	sp|Q6P444|MTFR2_HUMAN Mitochondrial fission regulator 2 OS=Homo sapiens OX=9606 GN=MTFR2 PE=1 SV=2;tr|H0YEA6|H0YEA6_HUMAN Mitochondrial fission regulator (Fragment) OS=Homo sapiens OX=9606 GN=MTFR2 PE=1 SV=1	3	3	3	3	9.6	43.384	8.8015	7.6301	7.6071	NaN				2.9317	2.92735	NaN				2.92952	0.000473238	3.32492	0.00834441	1.08495	0.0725337	1.13946	0.129193	3	0	1	0	1	0	0	1	0	0	243	19	238530	15539	222990
Q9BT25;M0R1H1;M0R3B3	Q9BT25	7;1;1	7;1;1	7;1;1	HAUS augmin-like complex subunit 8	HAUS8	sp|Q9BT25|HAUS8_HUMAN HAUS augmin-like complex subunit 8 OS=Homo sapiens OX=9606 GN=HAUS8 PE=1 SV=3	3	7	7	7	25.4	44.857	59.141	10.424	5.2393	8.0692				3.38184	2.38937	3.01243				2.92788	0.00964229	2.01582	0.0293668	1.01807	0.0235961	1.62716	0.0541609	3	0	1	0	1	0	0	1	0	0	244	17	422900	36784	386110
Q15021;E7EN77;F5GZK7;F5H431	Q15021;E7EN77	27;16;2;1	27;16;2;1	27;16;2;1	Condensin complex subunit 1	NCAPD2	sp|Q15021|CND1_HUMAN Condensin complex subunit 1 OS=Homo sapiens OX=9606 GN=NCAPD2 PE=1 SV=3;tr|E7EN77|E7EN77_HUMAN Non-SMC condensin I complex subunit D2 (Fragment) OS=Homo sapiens OX=9606 GN=NCAPD2 PE=1 SV=2	4	27	27	27	24.2	157.18	149.28	7.3522	7.1899	8.3342				2.87818	2.84597	3.05904				2.92773	0.000512602	3.29022	0.00857929	1.90613	0.000672992	3.17199	0.0117032	3	0	1	0	1	0	0	1	0	0	245	75	907550	37246	870310
B7ZAX5;Q01415;H0YLL8;H0YLL3;H0YK30;H0YK10;H0YNR7;H0YND3	B7ZAX5;Q01415;H0YLL8	8;8;4;3;2;2;1;1	8;8;4;3;2;2;1;1	8;8;4;3;2;2;1;1	N-acetylgalactosamine kinase	GALK2	tr|B7ZAX5|B7ZAX5_HUMAN Galactokinase 2 OS=Homo sapiens OX=9606 GN=GALK2 PE=1 SV=1;sp|Q01415|GALK2_HUMAN N-acetylgalactosamine kinase OS=Homo sapiens OX=9606 GN=GALK2 PE=1 SV=1;tr|H0YLL8|H0YLL8_HUMAN Galactokinase 2 (Fragment) OS=Homo sapiens OX=9606 GN=GAL	8	8	8	8	21.9	47.635	33.467	6.64	9.0293	7.2463				2.73118	3.17461	2.85724				2.92101	0.00203339	2.69178	0.0126235	1.51745	0.00396908	2.40131	0.0186274	3	0	1	0	1	0	0	1	0	0	246	20	856980	39733	817240
A0A7I2V5J4;A0A087WVC4;A0A8V8TL59;P22694;P17612	A0A7I2V5J4;A0A087WVC4;A0A8V8TL59;P22694;P17612	1;1;1;1;1	1;1;1;1;1	1;1;1;1;1	cAMP-dependent protein kinase catalytic subunit beta;cAMP-dependent protein kinase catalytic subunit alpha	PRKACB;PRKACA	tr|A0A7I2V5J4|A0A7I2V5J4_HUMAN cAMP-dependent protein kinase catalytic subunit alpha OS=Homo sapiens OX=9606 GN=PRKACA PE=1 SV=1;tr|A0A087WVC4|A0A087WVC4_HUMAN cAMP-dependent protein kinase OS=Homo sapiens OX=9606 GN=PRKACB PE=1 SV=1;tr|A0A8V8TL59|A0A8V8TL	5	1	1	1	3.1	34.224	1.7188	NaN	8.1505	7.0304				NaN	3.02689	2.81361				2.92025	0.0232375	1.63381	0.0553123	1.93602	0.00598784	2.22273	0.0224221	3	0	1	0	1	0	0	1	0	0	247	14	0	0	0
O14543	O14543	2	2	2	Suppressor of cytokine signaling 3	SOCS3	sp|O14543|SOCS3_HUMAN Suppressor of cytokine signaling 3 OS=Homo sapiens OX=9606 GN=SOCS3 PE=1 SV=1	1	2	2	2	8.9	24.77	2.182	7.0118	8.1714	NaN				2.80978	3.03058	NaN				2.92018	0.0240564	1.61877	0.0569564	1.3666	0.00149238	2.82612	0.0132356	3	0	1	0	1	0	0	1	0	0	248	12	133460	0	133460
A0A1B0GVY6;Q53GQ0;A0A1B0GV93;E9PI21	A0A1B0GVY6;Q53GQ0;A0A1B0GV93	3;3;2;1	3;3;2;1	3;3;2;1	Very-long-chain 3-oxoacyl-CoA reductase	HSD17B12	tr|A0A1B0GVY6|A0A1B0GVY6_HUMAN Very-long-chain 3-oxoacyl-CoA reductase (Fragment) OS=Homo sapiens OX=9606 GN=HSD17B12 PE=1 SV=1;sp|Q53GQ0|DHB12_HUMAN Very-long-chain 3-oxoacyl-CoA reductase OS=Homo sapiens OX=9606 GN=HSD17B12 PE=1 SV=2;tr|A0A1B0GV93|A0A1B0	4	3	3	3	16.3	19.481	5.0999	8.5018	7.776	6.555				3.08777	2.95903	2.7126				2.9198	0.00141798	2.84833	0.0109757	1.78141	0.000712426	3.14726	0.0117032	3	0	1	0	1	0	0	1	0	0	249	8	3283500	258470	3025100
Q6PIJ6	Q6PIJ6	3	3	3	F-box only protein 38	FBXO38	sp|Q6PIJ6|FBX38_HUMAN F-box only protein 38 OS=Homo sapiens OX=9606 GN=FBXO38 PE=1 SV=3	1	3	3	3	3.5	133.94	3.5601	NaN	7.5846	7.5488				NaN	2.92307	2.91625				2.91966	0.000744149	3.12834	0.00884985	1.52657	1	0	1	3	0	1	0	1	0	0	1	0	0	250	53	16293	0	16293
Q8N7H5;B4DGJ5;M0QYC7	Q8N7H5;B4DGJ5	18;9;3	18;9;3	18;9;3	RNA polymerase II-associated factor 1 homolog	PAF1	sp|Q8N7H5|PAF1_HUMAN RNA polymerase II-associated factor 1 homolog OS=Homo sapiens OX=9606 GN=PAF1 PE=1 SV=2;tr|B4DGJ5|B4DGJ5_HUMAN RNA polymerase II-associated factor 1 homolog OS=Homo sapiens OX=9606 GN=PAF1 PE=1 SV=1	3	18	18	18	42.4	59.975	185.77	12.888	5.8232	5.7526				3.68796	2.54181	2.52421				2.91799	0.0169676	1.77038	0.043553	1.80502	0.00129143	2.88893	0.0128176	3	0	1	0	1	0	0	1	0	0	251	28	4574700	203590	4371100
Q8WXF8;M0QXK7;A0A7I2V2F5;M0QYK9	Q8WXF8;M0QXK7	12;7;1;1	12;7;1;1	12;7;1;1	DNA-binding death effector domain-containing protein 2	DEDD2	sp|Q8WXF8|DEDD2_HUMAN DNA-binding death effector domain-containing protein 2 OS=Homo sapiens OX=9606 GN=DEDD2 PE=1 SV=1;tr|M0QXK7|M0QXK7_HUMAN Death effector domain containing 2 OS=Homo sapiens OX=9606 GN=DEDD2 PE=1 SV=1	4	12	12	12	32.5	36.178	56.815	7.2934	8.211	7.1778				2.86659	3.03756	2.84354				2.9159	0.000440129	3.35642	0.00813367	2.29927	0.000177313	3.75126	0.0103596	3	0	1	0	1	0	0	1	0	0	252	15	6652600	746570	5906000
P78395;E7EMH2;E7EW99;B5MCY4;A0A0G2JRX7;H7C2P3;A0A0G2JRX8;B5MD04;O60809;Q5VWM4;Q5VTA0;Q5VXH5;Q5SWL7;O95521;O60811;Q5VWM6;O95522	P78395;E7EMH2;E7EW99;B5MCY4;A0A0G2JRX7;H7C2P3;A0A0G2JRX8;B5MD04	4;4;4;3;3;3;3;3;1;1;1;1;1;1;1;1;1	4;4;4;3;3;3;3;3;1;1;1;1;1;1;1;1;1	4;4;4;3;3;3;3;3;1;1;1;1;1;1;1;1;1	Melanoma antigen preferentially expressed in tumors	PRAME	sp|P78395|PRAME_HUMAN Melanoma antigen preferentially expressed in tumors OS=Homo sapiens OX=9606 GN=PRAME PE=1 SV=1;tr|E7EMH2|E7EMH2_HUMAN Melanoma antigen preferentially-expressed in tumors (Fragment) OS=Homo sapiens OX=9606 GN=PRAME PE=1 SV=1;tr|E7EW99|	17	4	4	4	7.9	57.889	10.876	7.2379	7.9426	7.4577				2.85557	2.98961	2.89873				2.91464	0.000183641	3.73603	0.00646607	1.58663	0.000747584	3.12634	0.0117032	3	0	1	0	1	0	0	1	0	0	253	23	1952800	165290	1787500
O15519;M0QYM0;F8WBH9;C9JSU3;C9J4Q0;M0R1A8;M0QY57;C9JV51;C9J408;E9PAP3	O15519;M0QYM0;F8WBH9	6;4;4;2;2;2;2;2;2;2	6;4;4;2;2;2;2;2;2;2	6;4;4;2;2;2;2;2;2;2	CASP8 and FADD-like apoptosis regulator;CASP8 and FADD-like apoptosis regulator subunit p43;CASP8 and FADD-like apoptosis regulator subunit p12	CFLAR	sp|O15519|CFLAR_HUMAN CASP8 and FADD-like apoptosis regulator OS=Homo sapiens OX=9606 GN=CFLAR PE=1 SV=1;tr|M0QYM0|M0QYM0_HUMAN CASP8 and FADD like apoptosis regulator (Fragment) OS=Homo sapiens OX=9606 GN=CFLAR PE=1 SV=1;tr|F8WBH9|F8WBH9_HUMAN CASP8 and F	10	6	6	6	14	55.343	11.924	6.9077	7.6231	8.0622				2.78821	2.93038	3.01117				2.90992	0.000501245	3.29995	0.00850826	1.33279	0.00135254	2.86885	0.0128451	3	0	1	0	1	0	0	1	0	0	254	26	356500	9815.3	346690
Q7RTV5;H0Y7F1;H0Y5J5	Q7RTV5;H0Y7F1;H0Y5J5	2;1;1	2;1;1	2;1;1	Thioredoxin-like protein AAED1	AAED1	sp|Q7RTV5|PXL2C_HUMAN Peroxiredoxin-like 2C OS=Homo sapiens OX=9606 GN=PRXL2C PE=2 SV=1;tr|H0Y7F1|H0Y7F1_HUMAN Peroxiredoxin like 2C (Fragment) OS=Homo sapiens OX=9606 GN=PRXL2C PE=1 SV=1;tr|H0Y5J5|H0Y5J5_HUMAN Peroxiredoxin like 2C (Fragment) OS=Homo sapi	3	2	2	2	9.7	24.856	5.0834	6.7389	8.3777	NaN				2.75251	3.06655	NaN				2.90953	0.0343234	1.46441	0.0749503	1.17959	0.000440403	3.35615	0.0117032	3	0	1	0	1	0	0	1	0	0	255	10	258540	28183	230350
A0A8I5KWQ7;A0A8I5KUF9;A0A3B3ITR4;C9JD81;A0A8I5KW41;C9JIY2;H7C0D0;A0A8I5KQD8;C9JF32;A0A8I5KVY1;A0A8I5KWG2;A0A8I5KX77;A0A8I5KVW5;A0A0C4DG23;A0A8I5KQH3	A0A8I5KWQ7	18;8;8;8;7;5;4;3;3;1;1;1;1;1;1	18;8;8;8;7;5;4;3;3;1;1;1;1;1;1	0;0;0;0;0;0;0;0;0;0;0;0;0;0;0			tr|A0A8I5KWQ7|A0A8I5KWQ7_HUMAN FERM domain-containing protein OS=Homo sapiens OX=9606 PE=3 SV=1	15	18	18	0	16.6	128.29	164.78	6.893	7.9528	7.7309				2.78513	2.99146	2.95064				2.90908	0.000469905	3.32799	0.008335	1.424	0.000515157	3.28806	0.0117032	3	0	1	0	1	0	0	1	0	0	256	61	2789900	262670	2527200
Q86V21;E7EW25	Q86V21	7;2	7;2	7;2	Acetoacetyl-CoA synthetase	AACS	sp|Q86V21|AACS_HUMAN Acetoacetyl-CoA synthetase OS=Homo sapiens OX=9606 GN=AACS PE=1 SV=1	2	7	7	7	11	75.143	12.574	8.621	9.576	5.1115				3.10786	3.25942	2.35375				2.90701	0.00915461	2.03836	0.0284726	1.28131	0.0328814	1.48305	0.0693059	3	0	1	0	1	0	0	1	0	0	257	31	477880	26928	450950
P84085;C9J1Z8	P84085;C9J1Z8	4;3	2;1	2;1	ADP-ribosylation factor 5	ARF5	sp|P84085|ARF5_HUMAN ADP-ribosylation factor 5 OS=Homo sapiens OX=9606 GN=ARF5 PE=1 SV=2;tr|C9J1Z8|C9J1Z8_HUMAN ADP ribosylation factor 5 (Fragment) OS=Homo sapiens OX=9606 GN=ARF5 PE=1 SV=1	2	4	2	2	27.8	20.529	3.0455	8.0816	7.4694	6.9586				3.01464	2.90099	2.7988				2.90481	0.000460225	3.33703	0.00825576	1.44341	4.28549e-06	5.368	0.00486767	3	0	1	0	1	0	0	1	0	0	258	11	1058200	132500	925680
Q8N3J3	Q8N3J3	3	3	3	Uncharacterized protein C17orf53	C17orf53	sp|Q8N3J3|HROB_HUMAN Homologous recombination OB-fold protein OS=Homo sapiens OX=9606 GN=HROB PE=1 SV=1	1	3	3	3	6.3	69.77	6.3636	NaN	7.3941	7.5677				NaN	2.88637	2.91985				2.90311	0.00367088	2.43523	0.0165811	1.05783	0.000174253	3.75882	0.0103371	3	0	1	0	1	0	0	1	0	0	259	35	45524	0	45524
P11766;H0YAG8;D6RAY0;D6R9G2;D6RFE4	P11766;H0YAG8	9;6;2;2;2	9;6;2;2;2	9;6;2;2;2	Alcohol dehydrogenase class-3	ADH5	sp|P11766|ADHX_HUMAN Alcohol dehydrogenase class-3 OS=Homo sapiens OX=9606 GN=ADH5 PE=1 SV=4;tr|H0YAG8|H0YAG8_HUMAN Alcohol dehydrogenase class-3 (Fragment) OS=Homo sapiens OX=9606 GN=ADH5 PE=1 SV=1	5	9	9	9	21.9	39.724	25.555	7.3726	7.9134	7.1057				2.88217	2.9843	2.82898				2.89848	0.000247121	3.60709	0.00693812	1.47251	0.000588654	3.23014	0.0117032	3	0	1	0	1	0	0	1	0	0	260	20	1747600	188050	1559600
Q14738;E9PFR3;H0Y8C4	Q14738;E9PFR3;H0Y8C4	6;5;4	6;5;4	6;5;4	Serine/threonine-protein phosphatase 2A 56 kDa regulatory subunit delta isoform	PPP2R5D	sp|Q14738|2A5D_HUMAN Serine/threonine-protein phosphatase 2A 56 kDa regulatory subunit delta isoform OS=Homo sapiens OX=9606 GN=PPP2R5D PE=1 SV=1;tr|E9PFR3|E9PFR3_HUMAN Serine/threonine-protein phosphatase 2A 56 kDa regulatory subunit OS=Homo sapiens OX=96	3	6	6	6	15.9	69.991	14.455	7.629	10.522	5.1547				2.93149	3.39534	2.36589				2.89757	0.0103887	1.98344	0.0307866	1.25876	0.00129348	2.88824	0.0128176	3	0	1	0	1	0	0	1	0	0	261	27	405940	48601	357330
Q9Y296;E9PQE8;E9PN70;E9PKS9;J3KP27;G3V1A0;G5EA23	Q9Y296;E9PQE8;E9PN70;E9PKS9;J3KP27;G3V1A0;G5EA23	9;8;8;7;6;5;5	9;8;8;7;6;5;5	9;8;8;7;6;5;5	Trafficking protein particle complex subunit 4	TRAPPC4	sp|Q9Y296|TPPC4_HUMAN Trafficking protein particle complex subunit 4 OS=Homo sapiens OX=9606 GN=TRAPPC4 PE=1 SV=1;tr|E9PQE8|E9PQE8_HUMAN Trafficking protein particle complex subunit OS=Homo sapiens OX=9606 GN=TRAPPC4 PE=1 SV=1;tr|E9PN70|E9PN70_HUMAN Traffi	7	9	9	9	46.6	24.34	40.156	7.5397	7.7627	7.063				2.91451	2.95656	2.82028				2.89712	0.000193344	3.71367	0.00657533	1.02806	0.00280221	2.5525	0.0160183	3	0	1	0	1	0	0	1	0	0	262	14	2396400	172510	2223800
B4E3H0;Q0P5N6;I3L196;I3L4Z7	B4E3H0;Q0P5N6;I3L196;I3L4Z7	2;2;1;1	2;2;1;1	2;2;1;1	ADP-ribosylation factor-like protein 16	ARL16	tr|B4E3H0|B4E3H0_HUMAN ADP ribosylation factor like GTPase 16 OS=Homo sapiens OX=9606 GN=ARL16 PE=1 SV=1;sp|Q0P5N6|ARL16_HUMAN ADP-ribosylation factor-like protein 16 OS=Homo sapiens OX=9606 GN=ARL16 PE=1 SV=1;tr|I3L196|I3L196_HUMAN ADP ribosylation factor	4	2	2	2	20.2	18.55	3.3443	NaN	8.0346	6.9042				NaN	3.00623	2.78747				2.89685	0.0240254	1.61933	0.0569084	1.07092	0.00449542	2.34723	0.0194657	3	0	1	0	1	0	0	1	0	0	263	9	767180	50888	716290
Q9UPV0	Q9UPV0	7	7	7	Centrosomal protein of 164 kDa	CEP164	sp|Q9UPV0|CE164_HUMAN Centrosomal protein of 164 kDa OS=Homo sapiens OX=9606 GN=CEP164 PE=1 SV=3	1	7	7	7	7.2	164.31	23.772	8.6244	8.1319	5.8869				3.10842	3.02359	2.55751				2.89651	0.00347768	2.45871	0.0162746	1.56459	0.000855953	3.06755	0.0120431	3	0	1	0	1	0	0	1	0	0	264	81	67574	3891.1	63683
Q96JG8;D6RBW3;A0A804HHZ9;A0A804HKI1	Q96JG8	12;3;3;1	11;3;3;1	11;3;3;1	Melanoma-associated antigen D4	MAGED4	sp|Q96JG8|MAGD4_HUMAN Melanoma-associated antigen D4 OS=Homo sapiens OX=9606 GN=MAGED4 PE=1 SV=3	4	12	11	11	20.9	81.377	25.008	8.107	7.9266	6.3731				3.01917	2.9867	2.672				2.89262	0.00146164	2.83516	0.0109757	2.00665	0.0147224	1.83202	0.0390865	3	0	1	0	1	0	0	1	0	0	265	29	785330	38974	746360
O60566	O60566	13	13	13	Mitotic checkpoint serine/threonine-protein kinase BUB1 beta	BUB1B	sp|O60566|BUB1B_HUMAN Mitotic checkpoint serine/threonine-protein kinase BUB1 beta OS=Homo sapiens OX=9606 GN=BUB1B PE=1 SV=3	1	13	13	13	14.4	119.54	46.069	8.4903	8.7724	5.4411				3.08582	3.13297	2.4439				2.88756	0.00587192	2.23122	0.0217665	1.41529	0.0105138	1.97824	0.0310527	3	0	1	0	1	0	0	1	0	0	266	57	281310	7135.8	274180
R4GMR5;A0A8V8TQ44;P48556;K7EJR3;A0A8V8TPK1;K7ERW6;K7ENY6	R4GMR5;A0A8V8TQ44;P48556;K7EJR3;A0A8V8TPK1	10;10;10;8;8;2;1	10;10;10;8;8;2;1	2;2;2;0;0;0;0	26S proteasome non-ATPase regulatory subunit 8	PSMD8	tr|R4GMR5|R4GMR5_HUMAN 26S proteasome non-ATPase regulatory subunit 8 OS=Homo sapiens OX=9606 GN=PSMD8 PE=1 SV=1;tr|A0A8V8TQ44|A0A8V8TQ44_HUMAN 26S proteasome non-ATPase regulatory subunit 8 OS=Homo sapiens OX=9606 GN=PSMD8 PE=1 SV=1;sp|P48556|PSMD8_HUMAN	7	10	10	2	36.2	32.551	33.2	7.3552	7.3116	7.5243				2.87876	2.87019	2.91156				2.88684	1.90678e-05	4.7197	0.00488593	1.13407	0.000656962	3.18246	0.0117032	3	0	1	0	1	0	0	1	0	0	267	17	20517000	1877400	18639000
A0A0G2JIW1;P0DMV9;P0DMV8;V9GZ37	A0A0G2JIW1;P0DMV9;P0DMV8;V9GZ37	31;31;31;20	31;31;31;20	15;15;15;8	Heat shock 70 kDa protein 1B;Heat shock 70 kDa protein 1A	HSPA1B;HSPA1A	tr|A0A0G2JIW1|A0A0G2JIW1_HUMAN Heat shock 70 kDa protein 1B OS=Homo sapiens OX=9606 GN=HSPA1B PE=1 SV=1;sp|P0DMV9|HS71B_HUMAN Heat shock 70 kDa protein 1B OS=Homo sapiens OX=9606 GN=HSPA1B PE=1 SV=1;sp|P0DMV8|HS71A_HUMAN Heat shock 70 kDa protein 1A OS=Hom	4	31	31	15	53.3	70.108	260.98	8.3154	6.9633	6.985				3.05579	2.79977	2.80426				2.88661	0.000857847	3.06659	0.00928411	-0.0647444	0.0161689	1.79132	0.0415829	3	0	1	0	1	0	0	1	0	0	268	32	112200000	9717100	102490000
A0A087WZT7;O95995	A0A087WZT7;O95995	4;4	4;4	4;4	Growth arrest-specific protein 8	GAS8	tr|A0A087WZT7|A0A087WZT7_HUMAN Dynein regulatory complex subunit 4 OS=Homo sapiens OX=9606 GN=GAS8 PE=1 SV=1;sp|O95995|DRC4_HUMAN Dynein regulatory complex subunit 4 OS=Homo sapiens OX=9606 GN=GAS8 PE=1 SV=1	2	4	4	4	13.9	46.353	6.7011	7.837	NaN	6.9589				2.9703	NaN	2.79886				2.88458	0.018913	1.72324	0.0472954	0.785099	0.00992727	2.00317	0.0299278	3	0	1	0	1	0	0	1	0	0	269	25	66223	10713	55511
Q17RN3;K7EQL1;K7EQT7	Q17RN3	8;2;2	8;2;2	8;2;2	Protein FAM98C	FAM98C	sp|Q17RN3|FA98C_HUMAN Protein FAM98C OS=Homo sapiens OX=9606 GN=FAM98C PE=1 SV=1	3	8	8	8	32.1	37.329	50.48	7.6237	7.3454	7.1484				2.93049	2.87684	2.83762				2.88165	8.72409e-05	4.05928	0.00573157	1.13603	0.000811391	3.09077	0.0119698	3	0	1	0	1	0	0	1	0	0	270	23	290890	14600	276290
A0AVF1;B7Z2T3;B7Z6R6;Q96CU4	A0AVF1;B7Z2T3;B7Z6R6	5;4;4;1	5;4;4;1	5;4;4;1	Intraflagellar transport protein 56	TTC26	sp|A0AVF1|IFT56_HUMAN Intraflagellar transport protein 56 OS=Homo sapiens OX=9606 GN=IFT56 PE=1 SV=1;tr|B7Z2T3|B7Z2T3_HUMAN Intraflagellar transport protein 56 OS=Homo sapiens OX=9606 GN=IFT56 PE=1 SV=1;tr|B7Z6R6|B7Z6R6_HUMAN Intraflagellar transport prote	4	5	5	5	14.4	64.177	22.291	7.1585	7.5678	NaN				2.83966	2.91987	NaN				2.87977	0.00886605	2.05227	0.0278446	1.31823	0.00243416	2.61365	0.0152239	3	0	1	0	1	0	0	1	0	0	271	34	139200	0	139200
A0A2R8Y5U1;Q76L82;Q8IXJ9;A0A494C1R1;A0A087WWN0;H0YJC9;A0A2R8Y6F0;A0A2R8Y6V0;Q5JWS8;Q6P1M8;Q498B9;A0A2R8Y4U9;A0A2R8Y627	A0A2R8Y5U1;Q76L82;Q8IXJ9	15;15;15;4;1;1;1;1;1;1;1;1;1	15;15;15;4;1;1;1;1;1;1;1;1;1	15;15;15;4;1;1;1;1;1;1;1;1;1	Putative Polycomb group protein ASXL1	ASXH1;ASXL1	tr|A0A2R8Y5U1|A0A2R8Y5U1_HUMAN ASXL transcriptional regulator 1 OS=Homo sapiens OX=9606 GN=ASXL1 PE=1 SV=1;tr|Q76L82|Q76L82_HUMAN ASXL transcriptional regulator 1 OS=Homo sapiens OX=9606 GN=ASXL1 PE=1 SV=1;sp|Q8IXJ9|ASXL1_HUMAN Polycomb group protein ASXL1	13	15	15	15	14.4	159.19	70.121	7.9516	7.6702	6.5334				2.99125	2.93926	2.70783				2.87945	0.000913924	3.03909	0.00958628	1.93336	0.000100487	3.99789	0.00909326	3	0	1	0	1	0	0	1	0	0	272	69	156740	5996.3	150740
X6RCW6;U3KQ06;Q96P71	X6RCW6;U3KQ06;Q96P71	1;1;1	1;1;1	1;1;1	N-terminal EF-hand calcium-binding protein 3	NECAB3	tr|X6RCW6|X6RCW6_HUMAN N-terminal EF-hand calcium binding protein 3 (Fragment) OS=Homo sapiens OX=9606 GN=NECAB3 PE=1 SV=1;tr|U3KQ06|U3KQ06_HUMAN N-terminal EF-hand calcium binding protein 3 (Fragment) OS=Homo sapiens OX=9606 GN=NECAB3 PE=1 SV=1;sp|Q96P71|	3	1	1	1	3.8	32.17	3.6426	8.2141	7.5426	6.3608				3.0381	2.91506	2.66921				2.87412	0.0014205	2.84756	0.0109757	1.24587	0.00231393	2.63565	0.0150475	3	0	1	0	1	0	0	1	0	0	273	15	70684	9127.2	61557
A0A0A6YYA0;Q9Y3B3	A0A0A6YYA0;Q9Y3B3	4;4	4;4	4;4	Transmembrane emp24 domain-containing protein 7	TMED7-TICAM2;TMED7	tr|A0A0A6YYA0|A0A0A6YYA0_HUMAN Protein TMED7-TICAM2 OS=Homo sapiens OX=9606 GN=TMED7-TICAM2 PE=3 SV=1;sp|Q9Y3B3|TMED7_HUMAN Transmembrane emp24 domain-containing protein 7 OS=Homo sapiens OX=9606 GN=TMED7 PE=1 SV=2	2	4	4	4	18.6	21.233	6.6306	11.269	6.2193	5.6227				3.49429	2.63675	2.49126				2.8741	0.0116477	1.93376	0.0331484	1.10556	0.000903545	3.04405	0.0121556	3	0	1	0	1	0	0	1	0	0	274	11	480900	26410	454490
J9JIE5;Q14494;J3QKY3;B4DYE1;F5H1B7;J3QLQ1;J3QQY8;J3QRG7;J3KRF3;J3QQQ1	J9JIE5;Q14494;J3QKY3;B4DYE1;F5H1B7	14;14;8;8;8;4;4;1;1;1	14;14;8;8;8;4;4;1;1;1	14;14;8;8;8;4;4;1;1;1	Nuclear factor erythroid 2-related factor 1	NFE2L1	tr|J9JIE5|J9JIE5_HUMAN Endoplasmic reticulum membrane sensor NFE2L1 OS=Homo sapiens OX=9606 GN=NFE2L1 PE=1 SV=1;sp|Q14494|NF2L1_HUMAN Endoplasmic reticulum membrane sensor NFE2L1 OS=Homo sapiens OX=9606 GN=NFE2L1 PE=1 SV=1;tr|J3QKY3|J3QKY3_HUMAN Endoplasmi	10	14	14	14	23.4	83.321	86.452	6.6874	7.8871	7.4285				2.74145	2.9795	2.89307				2.87134	0.000586584	3.23167	0.00865427	1.94174	5.11835e-05	4.29087	0.00889672	3	0	1	0	1	0	0	1	0	0	275	20	2610600	293470	2317100
O95905;C9J316;C9JGV1;F2Z2R1	O95905;C9J316	7;4;3;2	7;4;3;2	7;4;3;2	Protein SGT1	ECD	sp|O95905|ECD_HUMAN Protein ecdysoneless homolog OS=Homo sapiens OX=9606 GN=ECD PE=1 SV=1;tr|C9J316|C9J316_HUMAN Ecdysoneless cell cycle regulator (Fragment) OS=Homo sapiens OX=9606 GN=ECD PE=1 SV=1	4	7	7	7	9.9	72.757	10.13	5.6063	7.6317	9.1299				2.48705	2.932	3.1906				2.86988	0.00508628	2.2936	0.0199819	1.2671	0.00218007	2.66153	0.0148114	3	0	1	0	1	0	0	1	0	0	276	27	1110400	53680	1056700
Q9NQZ5;C9JTD3	Q9NQZ5	3;1	3;1	3;1	StAR-related lipid transfer protein 7, mitochondrial	STARD7	sp|Q9NQZ5|STAR7_HUMAN StAR-related lipid transfer protein 7, mitochondrial OS=Homo sapiens OX=9606 GN=STARD7 PE=1 SV=2	2	3	3	3	9.5	43.113	8.3751	6.7971	7.8559	7.2374				2.76492	2.97378	2.85547				2.86472	0.000445256	3.35139	0.00816487	1.1463	0.00462009	2.33535	0.0197606	3	0	1	0	1	0	0	1	0	0	277	23	31702	0	31702
Q14145;K7ESE0;K7EJ49;K7EJD8;K7EQX2;K7EPZ3	Q14145;K7ESE0	11;6;5;5;2;1	11;6;5;5;2;1	11;6;5;5;2;1	Kelch-like ECH-associated protein 1	KEAP1	sp|Q14145|KEAP1_HUMAN Kelch-like ECH-associated protein 1 OS=Homo sapiens OX=9606 GN=KEAP1 PE=1 SV=2;tr|K7ESE0|K7ESE0_HUMAN Kelch-like ECH-associated protein 1 (Fragment) OS=Homo sapiens OX=9606 GN=KEAP1 PE=1 SV=1	6	11	11	11	20.7	69.666	31.101	7.4241	9.1257	5.6877				2.89222	3.18994	2.50785				2.86333	0.00472063	2.326	0.0191227	1.50488	0.000633753	3.19808	0.0117032	3	0	1	0	1	0	0	1	0	0	278	35	1647800	119830	1528000
F8VQD9;Q9BSB4;F8VVA0;H3BMZ4	F8VQD9;Q9BSB4;F8VVA0	4;4;2;1	4;4;2;1	4;4;2;1	Autophagy-related protein 101	ATG101	tr|F8VQD9|F8VQD9_HUMAN Autophagy-related protein 101 (Fragment) OS=Homo sapiens OX=9606 GN=ATG101 PE=1 SV=1;sp|Q9BSB4|ATGA1_HUMAN Autophagy-related protein 101 OS=Homo sapiens OX=9606 GN=ATG101 PE=1 SV=1;tr|F8VVA0|F8VVA0_HUMAN Autophagy-related protein 101	4	4	4	4	24.2	21.926	14.139	7.2855	7.3309	7.1771				2.86503	2.87399	2.8434				2.86081	1.00719e-05	4.99689	0.00448615	0.965036	0.00288443	2.53994	0.0161592	3	0	1	0	1	0	0	1	0	0	279	10	3681000	252540	3428500
B8ZZD4;Q86VP1;C9J7J4;F8WBU9;C9JBZ7;H7C3L5	B8ZZD4;Q86VP1	11;11;3;2;2;2	11;11;3;2;2;2	11;11;3;2;2;2	Tax1-binding protein 1	TAX1BP1	tr|B8ZZD4|B8ZZD4_HUMAN Tax1 binding protein 1 OS=Homo sapiens OX=9606 GN=TAX1BP1 PE=1 SV=1;sp|Q86VP1|TAXB1_HUMAN Tax1-binding protein 1 OS=Homo sapiens OX=9606 GN=TAX1BP1 PE=1 SV=2	6	11	11	11	15.7	93.609	16.05	7.0393	8.196	6.6188				2.81543	3.03492	2.72657				2.85897	0.00102577	2.98895	0.00991063	1.00969	0.0109056	1.96235	0.0318174	3	0	1	0	1	0	0	1	0	0	280	47	1318300	125330	1192900
Q86U38;A0A3B3ISH6	Q86U38;A0A3B3ISH6	4;2	4;2	4;2	Nucleolar protein 9	NOP9	sp|Q86U38|NOP9_HUMAN Nucleolar protein 9 OS=Homo sapiens OX=9606 GN=NOP9 PE=1 SV=1;tr|A0A3B3ISH6|A0A3B3ISH6_HUMAN NOP9 nucleolar protein (Fragment) OS=Homo sapiens OX=9606 GN=NOP9 PE=1 SV=1	2	4	4	4	6.6	69.437	9.2742	7.1358	7.3683	NaN				2.83508	2.88133	NaN				2.8582	0.00515134	2.28808	0.020079	1.36792	0.0108528	1.96446	0.0317493	3	0	1	0	1	0	0	1	0	0	281	29	151790	10156	141630
Q8NB91;C9J5X9;A0A8Q3WL55;A0A8Q3SJA8;A0A8Q3WL66;A0A8Q3WLR5;A0A8Q3SIN2;A0A2R8YDV8	Q8NB91;C9J5X9;A0A8Q3WL55;A0A8Q3SJA8;A0A8Q3WL66;A0A8Q3WLR5	7;6;6;6;6;5;3;2	7;6;6;6;6;5;3;2	7;6;6;6;6;5;3;2	Fanconi anemia group B protein	FANCB	sp|Q8NB91|FANCB_HUMAN Fanconi anemia group B protein OS=Homo sapiens OX=9606 GN=FANCB PE=1 SV=1;tr|C9J5X9|C9J5X9_HUMAN FA complementation group B OS=Homo sapiens OX=9606 GN=FANCB PE=1 SV=2;tr|A0A8Q3WL55|A0A8Q3WL55_HUMAN FA complementation group B OS=Homo s	8	7	7	7	8.1	97.725	9.5837	7.2168	7.2824	NaN				2.85136	2.86441	NaN				2.85789	0.00145402	2.83743	0.0109757	1.3479	0.00121021	2.91714	0.0127947	3	0	1	0	1	0	0	1	0	0	282	52	110260	1701.5	108560
Q12834	Q12834	7	7	7	Cell division cycle protein 20 homolog	CDC20	sp|Q12834|CDC20_HUMAN Cell division cycle protein 20 homolog OS=Homo sapiens OX=9606 GN=CDC20 PE=1 SV=2	1	7	7	7	15.2	54.722	19.626	7.241	6.7899	7.7488				2.85619	2.76339	2.95397				2.85785	0.000370476	3.43124	0.00788033	1.24088	0.00509014	2.29327	0.0208248	3	0	1	0	1	0	0	1	0	0	283	21	2532900	127390	2405500
P78346;Q5VU11;Q5VU10	P78346;Q5VU11	4;3;1	4;3;1	4;3;1	Ribonuclease P protein subunit p30	RPP30	sp|P78346|RPP30_HUMAN Ribonuclease P protein subunit p30 OS=Homo sapiens OX=9606 GN=RPP30 PE=1 SV=1;tr|Q5VU11|Q5VU11_HUMAN Ribonuclease P/MRP subunit p30 (Fragment) OS=Homo sapiens OX=9606 GN=RPP30 PE=1 SV=1	3	4	4	4	19	29.321	34.418	6.2072	8.1749	7.4855				2.63394	3.0312	2.9041				2.85641	0.0016773	2.77539	0.0115528	1.6233	0.00949424	2.02254	0.0290698	3	0	1	0	1	0	0	1	0	0	284	15	768930	107120	661820
J3QRS3;P19105;O14950;J3KTJ1	J3QRS3;P19105;O14950;J3KTJ1	6;6;6;3	6;6;6;3	2;2;2;0	Myosin regulatory light chain 12A;Myosin regulatory light chain 12B	MYL12A;MYL12B	tr|J3QRS3|J3QRS3_HUMAN Myosin light chain 12A OS=Homo sapiens OX=9606 GN=MYL12A PE=1 SV=1;sp|P19105|ML12A_HUMAN Myosin regulatory light chain 12A OS=Homo sapiens OX=9606 GN=MYL12A PE=1 SV=2;sp|O14950|ML12B_HUMAN Myosin regulatory light chain 12B OS=Homo sa	4	6	6	2	39	20.457	152.39	7.5532	7.1062	7.0033				2.91709	2.82908	2.80803				2.8514	0.000137186	3.86269	0.005955	0.943739	0.00589128	2.22979	0.0223252	3	0	1	0	1	0	0	1	0	0	285	10	43754000	4031700	39722000
P43686	P43686	21	21	21	26S protease regulatory subunit 6B	PSMC4	sp|P43686|PRS6B_HUMAN 26S proteasome regulatory subunit 6B OS=Homo sapiens OX=9606 GN=PSMC4 PE=1 SV=2	1	21	21	21	47.8	47.366	158.37	8.4041	6.6938	6.6262				3.07109	2.74283	2.72818				2.84737	0.00154206	2.8119	0.0111835	1.25173	0.00416409	2.38048	0.0186744	3	0	1	0	1	0	0	1	0	0	286	25	41524000	3300000	38224000
Q13190;H7C3X5;E9PNU4	Q13190;H7C3X5	8;6;3	8;6;3	8;6;3	Syntaxin-5	STX5	sp|Q13190|STX5_HUMAN Syntaxin-5 OS=Homo sapiens OX=9606 GN=STX5 PE=1 SV=2;tr|H7C3X5|H7C3X5_HUMAN Syntaxin 5 (Fragment) OS=Homo sapiens OX=9606 GN=STX5 PE=1 SV=2	3	8	8	8	31.3	39.672	23.818	6.6604	7.2339	7.7316				2.73561	2.85477	2.95077				2.84705	0.00047743	3.32109	0.00834441	1.22368	9.00886e-05	4.04533	0.00909326	3	0	1	0	1	0	0	1	0	0	287	18	631810	49005	582800
Q9HAW4;E7ESG2	Q9HAW4;E7ESG2	14;12	14;12	14;12	Claspin	CLSPN	sp|Q9HAW4|CLSPN_HUMAN Claspin OS=Homo sapiens OX=9606 GN=CLSPN PE=1 SV=3;tr|E7ESG2|E7ESG2_HUMAN Claspin OS=Homo sapiens OX=9606 GN=CLSPN PE=1 SV=1	2	14	14	14	14	151.09	33.792	9.2444	6.7674	5.9448				3.20858	2.7586	2.57163				2.84627	0.00438147	2.35838	0.0184175	1.38089	0.000997976	3.00088	0.0122769	3	0	1	0	1	0	0	1	0	0	288	62	225310	8252.8	217050
P30532;H0YM98;H7BYM0	P30532;H0YM98	5;4;2	5;4;2	5;4;2	Neuronal acetylcholine receptor subunit alpha-5	CHRNA5	sp|P30532|ACHA5_HUMAN Neuronal acetylcholine receptor subunit alpha-5 OS=Homo sapiens OX=9606 GN=CHRNA5 PE=1 SV=2;tr|H0YM98|H0YM98_HUMAN Cholinergic receptor nicotinic alpha 5 subunit OS=Homo sapiens OX=9606 GN=CHRNA5 PE=1 SV=1	3	5	5	5	12.2	53.054	26.858	7.2056	7.1763	NaN				2.84912	2.84324	NaN				2.84618	0.0006574	3.18217	0.00876938	1.90176	1	0	1	3	0	1	0	1	0	0	1	0	0	289	26	293130	0	293130
Q9BPU9	Q9BPU9	1	1	1	B9 domain-containing protein 2	B9D2	sp|Q9BPU9|B9D2_HUMAN B9 domain-containing protein 2 OS=Homo sapiens OX=9606 GN=B9D2 PE=1 SV=2	1	1	1	1	12	19.261	19.777	7.2086	7.2176	7.1456				2.84972	2.85152	2.83706				2.8461	2.55694e-06	5.59228	0.00339903	0.442841	0.0277511	1.55672	0.0609936	3	0	1	0	1	0	0	1	0	0	290	8	1340200	165340	1174900
G3V2K7;P49755	G3V2K7;P49755	3;3	3;3	3;3	Transmembrane emp24 domain-containing protein 10	TMED10	tr|G3V2K7|G3V2K7_HUMAN Transmembrane p24 trafficking protein 10 OS=Homo sapiens OX=9606 GN=TMED10 PE=1 SV=1;sp|P49755|TMEDA_HUMAN Transmembrane emp24 domain-containing protein 10 OS=Homo sapiens OX=9606 GN=TMED10 PE=1 SV=2	2	3	3	3	28.8	16.904	41.05	8.7502	8.8761	4.7379				3.12932	3.14993	2.24425				2.84116	0.01086	1.96417	0.031649	1.73499	0.00365696	2.43688	0.0179356	3	0	1	0	1	0	0	1	0	0	291	8	713220	35387	677830
Q10471	Q10471	4	4	4	Polypeptide N-acetylgalactosaminyltransferase 2;Polypeptide N-acetylgalactosaminyltransferase 2 soluble form	GALNT2	sp|Q10471|GALT2_HUMAN Polypeptide N-acetylgalactosaminyltransferase 2 OS=Homo sapiens OX=9606 GN=GALNT2 PE=1 SV=1	1	4	4	4	8.4	64.732	5.7294	6.6898	8.727	6.2878				2.74196	3.12549	2.65256				2.84	0.0025986	2.58526	0.014114	1.43203	0.000512802	3.29005	0.0117032	3	0	1	0	1	0	0	1	0	0	292	31	97276	10389	86887
A0A096LNZ9;A0A096LPJ4;P05161	A0A096LNZ9;A0A096LPJ4;P05161	1;1;1	1;1;1	1;1;1	Ubiquitin-like protein ISG15	ISG15	tr|A0A096LNZ9|A0A096LNZ9_HUMAN ISG15 ubiquitin like modifier (Fragment) OS=Homo sapiens OX=9606 GN=ISG15 PE=1 SV=6;tr|A0A096LPJ4|A0A096LPJ4_HUMAN ISG15 ubiquitin like modifier OS=Homo sapiens OX=9606 GN=ISG15 PE=1 SV=1;sp|P05161|ISG15_HUMAN Ubiquitin-like	3	1	1	1	14	15.562	19.56	7.9943	7.7576	5.8987				2.99897	2.95561	2.5604				2.83833	0.0024078	2.61838	0.0136173	1.50634	6.08639e-05	4.21564	0.00898228	3	0	1	0	1	0	0	1	0	0	293	10	770540	89443	681100
I3L1H5;Q9BZG8;I3L3X9;U3KQN3;A0A0A0MTR4	I3L1H5;Q9BZG8;I3L3X9	8;8;4;2;1	8;8;4;2;1	8;8;4;2;1	Diphthamide biosynthesis protein 1	DPH1	tr|I3L1H5|I3L1H5_HUMAN 2-(3-amino-3-carboxypropyl)histidine synthase subunit 1 OS=Homo sapiens OX=9606 GN=DPH1 PE=1 SV=2;sp|Q9BZG8|DPH1_HUMAN 2-(3-amino-3-carboxypropyl)histidine synthase subunit 1 OS=Homo sapiens OX=9606 GN=DPH1 PE=1 SV=3;tr|I3L3X9|I3L3X9	5	8	8	8	19.2	46.93	15.706	7.2735	7.3199	6.8587				2.86265	2.87182	2.77794				2.83747	0.00011091	3.95503	0.00574897	1.15842	0.00178377	2.74866	0.0141567	3	0	1	0	1	0	0	1	0	0	294	27	877430	83054	794370
Q9BSV6;A0A590UJ73;A0A590UJW4;E7EQB3;B0V3J0;A0A0G2JNL0;A0A0G2JNK5	Q9BSV6;A0A590UJ73;A0A590UJW4;E7EQB3;B0V3J0;A0A0G2JNL0;A0A0G2JNK5	10;9;9;9;8;8;8	10;9;9;9;8;8;8	10;9;9;9;8;8;8	tRNA-splicing endonuclease subunit Sen34	TSEN34	sp|Q9BSV6|SEN34_HUMAN tRNA-splicing endonuclease subunit Sen34 OS=Homo sapiens OX=9606 GN=TSEN34 PE=1 SV=1;tr|A0A590UJ73|A0A590UJ73_HUMAN tRNA-splicing endonuclease subunit Sen34 OS=Homo sapiens OX=9606 GN=TSEN34 PE=1 SV=2;tr|A0A590UJW4|A0A590UJW4_HUMAN tR	7	10	10	10	49.4	33.652	78.361	7.6482	7.3238	6.5002				2.93512	2.87259	2.70048				2.83607	0.000611308	3.21374	0.00865427	1.5783	0.000516595	3.28685	0.0117032	3	0	1	0	1	0	0	1	0	0	295	16	2870700	188230	2682500
E9PHK5	E9PHK5	1	1	1		POMC	tr|E9PHK5|E9PHK5_HUMAN Pro-opiomelanocortin (Fragment) OS=Homo sapiens OX=9606 GN=POMC PE=1 SV=1	1	1	1	1	4.1	27.065	2.1762	8.3678	6.782	6.31				3.06485	2.76171	2.65764				2.82807	0.00186016	2.73045	0.0120672	1.30448	2.44444e-05	4.61182	0.00758157	3	0	1	0	1	0	0	1	0	0	296	10	1318800	146750	1172100
E9PI76;Q3KRA9;H0YEM5;S4R3C7;H0YEC4;H0YDL7;H0YD66	E9PI76;Q3KRA9;H0YEM5;S4R3C7;H0YEC4	3;3;2;2;2;1;1	3;3;2;2;2;1;1	3;3;2;2;2;1;1	Alpha-ketoglutarate-dependent dioxygenase alkB homolog 6	ALKBH6	tr|E9PI76|E9PI76_HUMAN AlkB homolog 6 OS=Homo sapiens OX=9606 GN=ALKBH6 PE=1 SV=1;sp|Q3KRA9|ALKB6_HUMAN Alpha-ketoglutarate-dependent dioxygenase alkB homolog 6 OS=Homo sapiens OX=9606 GN=ALKBH6 PE=1 SV=2;tr|H0YEM5|H0YEM5_HUMAN AlkB homolog 6 (Fragment) OS	7	3	3	3	27.1	15.134	3.566	7.2164	7.2107	6.8814				2.85128	2.85014	2.7827				2.82804	6.42599e-05	4.19206	0.00531508	0.938966	0.00124813	2.90374	0.0128176	3	0	1	0	1	0	0	1	0	0	297	8	1281500	0	1281500
P61009	P61009	3	3	3	Signal peptidase complex subunit 3	SPCS3	sp|P61009|SPCS3_HUMAN Signal peptidase complex subunit 3 OS=Homo sapiens OX=9606 GN=SPCS3 PE=1 SV=1	1	3	3	3	17.8	20.313	6.9218	8.0105	6.8388	6.5269				3.00189	2.77374	2.7064				2.82734	0.000998596	3.00061	0.00981868	1.41969	0.00252081	2.59846	0.0154695	3	0	1	0	1	0	0	1	0	0	298	7	4466900	599910	3867000
Q53S08;Q9H0N0	Q53S08;Q9H0N0	3;2	2;2	2;2	Ras-related protein Rab-6C	RAB6C	sp|Q53S08|RAB6D_HUMAN Ras-related protein Rab-6D OS=Homo sapiens OX=9606 GN=RAB6D PE=2 SV=1;sp|Q9H0N0|RAB6C_HUMAN Ras-related protein Rab-6C OS=Homo sapiens OX=9606 GN=RAB6C PE=1 SV=2	2	3	2	2	15.7	28.242	37.041	NaN	6.9697	7.1907				NaN	2.8011	2.84613				2.82361	0.0050768	2.29441	0.0199597	1.46194	0.000555738	3.25513	0.0117032	3	0	1	0	1	0	0	1	0	0	299	12	90824	90824	0
Q9Y371;A0A087WW40;A0A994J549	Q9Y371;A0A087WW40;A0A994J549	9;8;8	9;8;8	8;7;7	Endophilin-B1	SH3GLB1	sp|Q9Y371|SHLB1_HUMAN Endophilin-B1 OS=Homo sapiens OX=9606 GN=SH3GLB1 PE=1 SV=1;tr|A0A087WW40|A0A087WW40_HUMAN Endophilin-B1 OS=Homo sapiens OX=9606 GN=SH3GLB1 PE=1 SV=1;tr|A0A994J549|A0A994J549_HUMAN Endophilin-B1 OS=Homo sapiens OX=9606 GN=SH3GLB1 PE=1	3	9	9	8	23	40.796	32.068	6.3272	5.8582	9.5235				2.66157	2.55046	3.25149				2.82117	0.00589332	2.22964	0.0217665	1.07468	0.00346889	2.45981	0.0177569	3	0	1	0	1	0	0	1	0	0	300	15	1610700	94735	1516000
Q9H992;F5H6W4;C9J159	Q9H992;F5H6W4	17;16;2	17;16;2	17;16;2	E3 ubiquitin-protein ligase MARCH7	MARCH7	sp|Q9H992|MARH7_HUMAN E3 ubiquitin-protein ligase MARCHF7 OS=Homo sapiens OX=9606 GN=MARCHF7 PE=1 SV=1;tr|F5H6W4|F5H6W4_HUMAN RING-type E3 ubiquitin transferase OS=Homo sapiens OX=9606 GN=MARCHF7 PE=1 SV=1	3	17	17	17	29.8	78.05	108.02	7.3362	7.062	6.8078				2.87503	2.82008	2.76719				2.82077	0.000121801	3.91435	0.00578714	1.09889	0.00078906	3.10289	0.0117677	3	0	1	0	1	0	0	1	0	0	301	31	5175300	702640	4472700
O75293;K7EPQ8;K7EM97;Q6IX74	O75293;K7EPQ8;K7EM97;Q6IX74	4;3;2;2	4;3;2;2	4;3;2;2	Growth arrest and DNA damage-inducible protein GADD45 beta	GADD45B	sp|O75293|GA45B_HUMAN Growth arrest and DNA damage-inducible protein GADD45 beta OS=Homo sapiens OX=9606 GN=GADD45B PE=1 SV=1;tr|K7EPQ8|K7EPQ8_HUMAN Growth arrest and DNA damage inducible beta OS=Homo sapiens OX=9606 GN=GADD45B PE=1 SV=1;tr|K7EM97|K7EM97_H	4	4	4	4	36.9	17.818	57.912	7.1301	7.1605	6.907				2.83392	2.84006	2.78806				2.82068	3.38306e-05	4.47069	0.004998	1.36757	0.000429804	3.36673	0.0117032	3	0	1	0	1	0	0	1	0	0	302	7	5470900	645110	4825800
A0A2R8Y653;Q9BZX2;Q9HA47	A0A2R8Y653;Q9BZX2	4;4;1	4;4;1	4;4;1	Uridine-cytidine kinase 2	UCK2	tr|A0A2R8Y653|A0A2R8Y653_HUMAN uridine/cytidine kinase OS=Homo sapiens OX=9606 GN=UCK2 PE=1 SV=1;sp|Q9BZX2|UCK2_HUMAN Uridine-cytidine kinase 2 OS=Homo sapiens OX=9606 GN=UCK2 PE=1 SV=1	3	4	4	4	18.3	27.408	51.941	7.3705	6.7593	NaN				2.88176	2.75687	NaN				2.81932	0.0140981	1.85084	0.0381884	0.996629	0.00467068	2.33062	0.0198391	3	0	1	0	1	0	0	1	0	0	303	14	453180	31721	421460
Q86YV9	Q86YV9	11	11	11	Hermansky-Pudlak syndrome 6 protein	HPS6	sp|Q86YV9|HPS6_HUMAN BLOC-2 complex member HPS6 OS=Homo sapiens OX=9606 GN=HPS6 PE=1 SV=1	1	11	11	11	18.2	82.974	58.324	6.9467	7.1229	7.0089				2.79633	2.83246	2.80919				2.81266	1.41364e-05	4.84966	0.00448615	1.51022	0.0081255	2.09015	0.0263723	3	0	1	0	1	0	0	1	0	0	304	37	953710	82028	871680
Q9BTM9	Q9BTM9	1	1	1	Ubiquitin-related modifier 1	URM1	sp|Q9BTM9|URM1_HUMAN Ubiquitin-related modifier 1 OS=Homo sapiens OX=9606 GN=URM1 PE=1 SV=1	1	1	1	1	12.9	11.38	1.7309	NaN	6.8173	7.2224				NaN	2.7692	2.85248				2.81084	0.00942996	2.02549	0.028935	1.60345	1	0	1	3	0	1	0	1	0	0	1	0	0	305	4	0	0	0
A0A7I2YQL8;A0A499FJK2;P01137;A0A7I2V5Z9	A0A7I2YQL8;A0A499FJK2;P01137;A0A7I2V5Z9	4;4;4;2	4;4;4;2	4;4;4;2	Transforming growth factor beta-1;Latency-associated peptide	TGFB1	tr|A0A7I2YQL8|A0A7I2YQL8_HUMAN Transforming growth factor beta OS=Homo sapiens OX=9606 GN=TGFB1 PE=1 SV=1;tr|A0A499FJK2|A0A499FJK2_HUMAN Transforming growth factor beta OS=Homo sapiens OX=9606 GN=TGFB1 PE=1 SV=1;sp|P01137|TGFB1_HUMAN Transforming growth fa	4	4	4	4	13	40.872	11.498	7.8854	6.7156	6.5075				2.97918	2.74752	2.7021				2.8096	0.000931258	3.03093	0.00969189	1.48688	0.000103994	3.98299	0.00910199	3	0	1	0	1	0	0	1	0	0	306	21	1452400	150380	1302000
E9PPN7;Q9NQ31;H0YCH8;E9PN38;E9PNI1;B4DGE2	E9PPN7;Q9NQ31;H0YCH8;E9PN38;E9PNI1;B4DGE2	2;2;1;1;1;1	2;2;1;1;1;1	2;2;1;1;1;1	A-kinase-interacting protein 1	AKIP1	tr|E9PPN7|E9PPN7_HUMAN A-kinase interacting protein 1 (Fragment) OS=Homo sapiens OX=9606 GN=AKIP1 PE=1 SV=1;sp|Q9NQ31|AKIP1_HUMAN A-kinase-interacting protein 1 OS=Homo sapiens OX=9606 GN=AKIP1 PE=1 SV=2;tr|H0YCH8|H0YCH8_HUMAN A-kinase interacting protein	6	2	2	2	42.6	11.172	39.085	NaN	7.8419	6.2599				NaN	2.9712	2.64614				2.80867	0.0367985	1.43417	0.0791893	0.803802	0.00567061	2.24637	0.0220242	3	0	1	0	1	0	0	1	0	0	307	5	1522200	0	1522200
P08243;F8WEJ5;C9J057;C9JT45;C9JM09;C9JLN6	P08243;F8WEJ5	17;11;6;3;2;1	17;11;6;3;2;1	17;11;6;3;2;1	Asparagine synthetase [glutamine-hydrolyzing]	ASNS	sp|P08243|ASNS_HUMAN Asparagine synthetase [glutamine-hydrolyzing] OS=Homo sapiens OX=9606 GN=ASNS PE=1 SV=4;tr|F8WEJ5|F8WEJ5_HUMAN Asparagine synthetase [glutamine-hydrolyzing] OS=Homo sapiens OX=9606 GN=ASNS PE=1 SV=1	6	17	17	17	36.7	64.369	76.907	7.6658	7.1711	6.2324				2.93844	2.84219	2.63979				2.80681	0.000981725	3.00801	0.00974251	1.23591	0.00038484	3.41472	0.0115505	3	0	1	0	1	0	0	1	0	0	308	29	9253000	877560	8375400
Q9H993;F5GZY1	Q9H993;F5GZY1	6;3	6;3	6;3	Protein-glutamate O-methyltransferase	ARMT1	sp|Q9H993|ARMT1_HUMAN Damage-control phosphatase ARMT1 OS=Homo sapiens OX=9606 GN=ARMT1 PE=1 SV=1;tr|F5GZY1|F5GZY1_HUMAN Sugar phosphate phosphatase OS=Homo sapiens OX=9606 GN=ARMT1 PE=1 SV=1	2	6	6	6	19.3	51.172	59.269	7.7035	7.5445	5.8722				2.94551	2.91543	2.5539				2.80495	0.00200613	2.69764	0.0125906	1.45255	9.20513e-05	4.03597	0.00909326	3	0	1	0	1	0	0	1	0	0	309	21	260430	28375	232050
A8MTY0;A0A087WUU8;Q49A12;Q03923;Q86V71	A8MTY0;A0A087WUU8	10;7;3;3;1	10;7;3;3;1	7;5;0;0;0	Putative zinc finger protein 724	ZNF724P;ZNF708	sp|A8MTY0|ZN724_HUMAN Zinc finger protein 724 OS=Homo sapiens OX=9606 GN=ZNF724 PE=2 SV=3;tr|A0A087WUU8|A0A087WUU8_HUMAN Zinc finger protein 724 (Fragment) OS=Homo sapiens OX=9606 GN=ZNF724 PE=1 SV=2	5	10	10	7	22.9	71.172	21.987	6.9017	7.7229	6.3811				2.78695	2.94914	2.67381				2.8033	0.000811428	3.09075	0.00904544	2.46642	0.00116364	2.93418	0.0126142	3	0	1	0	1	0	0	1	0	0	310	35	556400	0	556400
A0A087WYK5;A0A0B4J2G0;Q9UII5;A0A087WSW2;P17038	A0A087WYK5;A0A0B4J2G0;Q9UII5;A0A087WSW2;P17038	3;3;3;2;2	2;2;2;1;1	1;1;1;0;0	Zinc finger protein 107;Zinc finger protein 43	ZNF107;ZNF43	tr|A0A087WYK5|A0A087WYK5_HUMAN Zinc finger protein 107 OS=Homo sapiens OX=9606 GN=ZNF107 PE=1 SV=1;tr|A0A0B4J2G0|A0A0B4J2G0_HUMAN Zinc finger protein 107 OS=Homo sapiens OX=9606 GN=ZNF107 PE=1 SV=1;sp|Q9UII5|ZN107_HUMAN Zinc finger protein 107 OS=Homo sapi	5	3	2	1	8.8	95.267	2.3217	NaN	7.3847	6.5667				NaN	2.88454	2.71517				2.79985	0.0192495	1.71558	0.0477872	2.73974	1	0	1	3	0	1	0	1	0	0	1	0	0	311	37	34577	0	34577
A0A9L9PXC2;A0A9L9PX47;E7ETU9;C9JXZ0;O00469;A0A994J6E6;A0A994J6S5;A0A994J3M7	A0A9L9PXC2;A0A9L9PX47;E7ETU9;C9JXZ0;O00469;A0A994J6E6;A0A994J6S5	6;6;6;6;6;5;5;2	6;6;6;6;6;5;5;2	6;6;6;6;6;5;5;2	Procollagen-lysine,2-oxoglutarate 5-dioxygenase 2	PLOD2	tr|A0A9L9PXC2|A0A9L9PXC2_HUMAN procollagen-lysine 5-dioxygenase OS=Homo sapiens OX=9606 GN=PLOD2 PE=1 SV=1;tr|A0A9L9PX47|A0A9L9PX47_HUMAN procollagen-lysine 5-dioxygenase OS=Homo sapiens OX=9606 GN=PLOD2 PE=1 SV=1;tr|E7ETU9|E7ETU9_HUMAN procollagen-lysine	8	6	6	6	10.7	80.154	24.235	6.7862	7.1394	NaN				2.7626	2.8358	NaN				2.7992	0.00832319	2.07971	0.0268022	1.40537	0.0997608	1.00104	0.168071	3	0	1	0	1	0	0	1	0	0	312	38	82339	10612	71727
A0A7I2V554;Q2YD98;A0A7I2V4K1;A0A7I2V3L2;H0Y924	A0A7I2V554;Q2YD98	9;9;4;4;2	9;9;4;4;2	9;9;4;4;2	UV-stimulated scaffold protein A	UVSSA	tr|A0A7I2V554|A0A7I2V554_HUMAN UV-stimulated scaffold protein A OS=Homo sapiens OX=9606 GN=UVSSA PE=1 SV=1;sp|Q2YD98|UVSSA_HUMAN UV-stimulated scaffold protein A OS=Homo sapiens OX=9606 GN=UVSSA PE=1 SV=2	5	9	9	9	14.3	92.943	30.908	NaN	7.0459	6.8761				NaN	2.81678	2.78159				2.79919	0.00400193	2.39773	0.0173853	0.29494	0.169197	0.771608	0.267895	3	0	1	0	1	0	0	1	0	0	313	44	32608	0	32608
A0A494C1T8;P01106	A0A494C1T8;P01106	6;6	6;6	4;4	Myc proto-oncogene protein	MYC	tr|A0A494C1T8|A0A494C1T8_HUMAN Myc proto-oncogene protein OS=Homo sapiens OX=9606 GN=MYC PE=1 SV=1;sp|P01106|MYC_HUMAN Myc proto-oncogene protein OS=Homo sapiens OX=9606 GN=MYC PE=1 SV=2	2	6	6	4	14.7	37.515	13.983	7.6734	7.3888	5.8906				2.93987	2.88534	2.55841				2.79454	0.00181167	2.74192	0.0119434	1.43277	0.0014607	2.83544	0.0130413	3	0	1	0	1	0	0	1	0	0	314	12	10539000	1285700	9252800
P51959;D6RCC5;D6RGX3;E7ERZ1	P51959;D6RCC5	4;3;1;1	4;3;1;1	4;3;1;1	Cyclin-G1	CCNG1	sp|P51959|CCNG1_HUMAN Cyclin-G1 OS=Homo sapiens OX=9606 GN=CCNG1 PE=1 SV=2;tr|D6RCC5|D6RCC5_HUMAN Cyclin-G1 (Fragment) OS=Homo sapiens OX=9606 GN=CCNG1 PE=1 SV=1	4	4	4	4	13.6	34.074	7.7419	7.1844	6.6711	NaN				2.84487	2.73792	NaN				2.7914	0.0121935	1.91387	0.0343359	1.02935	0.000579349	3.23706	0.0117032	3	0	1	0	1	0	0	1	0	0	315	14	311890	11011	300880
A0A8Q3SII4;A0A8Q3SIN4;Q99666;A0A8Q3SII5;F8W705;H7BZ48	A0A8Q3SII4;A0A8Q3SIN4;Q99666;A0A8Q3SII5;F8W705	26;26;26;25;13;2	10;10;10;9;6;1	1;1;1;0;0;1	RANBP2-like and GRIP domain-containing protein 5/6	RGPD5;RGPD8	tr|A0A8Q3SII4|A0A8Q3SII4_HUMAN RANBP2 like and GRIP domain containing 6 OS=Homo sapiens OX=9606 GN=RGPD6 PE=4 SV=1;tr|A0A8Q3SIN4|A0A8Q3SIN4_HUMAN RANBP2 like and GRIP domain containing 6 OS=Homo sapiens OX=9606 GN=RGPD6 PE=4 SV=1;sp|Q99666|RGPD5_HUMAN RANB	6	26	10	1	16.6	196.96	44.671	6.8583	6.983	NaN				2.77785	2.80385	NaN				2.79085	0.0029649	2.52799	0.0151291	1.26206	0.00854083	2.0685	0.0270339	3	0	1	0	1	0	0	1	0	0	316	91	132440	9829.2	122610
A0A0S2Z4A4;A0A494C1P6;P58340;A0A494C175;A0A494C127;A0A494C1S3;C9JNE5;A0A499FJ64;C9K0D4	A0A0S2Z4A4;A0A494C1P6;P58340;A0A494C175;A0A494C127;A0A494C1S3;C9JNE5;A0A499FJ64;C9K0D4	4;4;4;3;2;2;2;2;2	4;4;4;3;2;2;2;2;2	4;4;4;3;2;2;2;2;2	Myeloid leukemia factor 1	MLF1	tr|A0A0S2Z4A4|A0A0S2Z4A4_HUMAN Myeloid leukemia factor 1 (Fragment) OS=Homo sapiens OX=9606 GN=MLF1 PE=1 SV=1;tr|A0A494C1P6|A0A494C1P6_HUMAN Myeloid leukemia factor 1 OS=Homo sapiens OX=9606 GN=MLF1 PE=1 SV=1;sp|P58340|MLF1_HUMAN Myeloid leukemia factor 1	9	4	4	4	13.4	32.097	5.7149	6.9868	6.7959	NaN				2.80463	2.76466	NaN				2.78465	0.00456857	2.34022	0.0187658	-0.299456	0.411822	0.38529	0.600251	3	0	1	0	1	0	0	1	0	0	317	12	1102400	89042	1013300
O94927;K7EQ61	O94927	12;2	12;2	12;2	HAUS augmin-like complex subunit 5	HAUS5	sp|O94927|HAUS5_HUMAN HAUS augmin-like complex subunit 5 OS=Homo sapiens OX=9606 GN=HAUS5 PE=1 SV=2	2	12	12	12	23.4	71.682	57.533	6.5214	7.5513	6.6359				2.70518	2.91673	2.73029				2.78407	0.000573905	3.24116	0.00865427	1.39772	0.000748755	3.12566	0.0117032	3	0	1	0	1	0	0	1	0	0	318	34	914830	17051	897780
Q99661;Q5JR91;Q5JR89;H0Y5Z9;Q8N4N8	Q99661	13;5;4;2;1	13;5;4;2;1	12;5;4;1;1	Kinesin-like protein KIF2C	KIF2C	sp|Q99661|KIF2C_HUMAN Kinesin-like protein KIF2C OS=Homo sapiens OX=9606 GN=KIF2C PE=1 SV=2	5	13	13	12	20.8	81.312	86.601	7.136	6.6396	6.8959				2.83512	2.7311	2.78574				2.78398	0.000116415	3.93399	0.00578714	1.05134	0.00376886	2.42379	0.0182098	3	0	1	0	1	0	0	1	0	0	319	37	791020	57371	733650
P30530;M0R0W6	P30530;M0R0W6	14;12	14;12	13;11	Tyrosine-protein kinase receptor UFO;Receptor protein-tyrosine kinase	AXL	sp|P30530|UFO_HUMAN Tyrosine-protein kinase receptor UFO OS=Homo sapiens OX=9606 GN=AXL PE=1 SV=4;tr|M0R0W6|M0R0W6_HUMAN receptor protein-tyrosine kinase OS=Homo sapiens OX=9606 GN=AXL PE=1 SV=1	2	14	14	13	18.7	98.336	186.97	7.091	6.8195	6.7535				2.82599	2.76967	2.75564				2.78376	5.96321e-05	4.22452	0.00531508	1.35006	0.000511682	3.291	0.0117032	3	0	1	0	1	0	0	1	0	0	320	35	6804500	862570	5941900
A0A0A0MQR7;P19388;A0A087WVZ9;A0A087WWX0;A0A087WVN5;K7EQN2;K7EJ87	A0A0A0MQR7;P19388;A0A087WVZ9;A0A087WWX0;A0A087WVN5	6;6;5;4;3;1;1	6;6;5;4;3;1;1	6;6;5;4;3;1;1	DNA-directed RNA polymerases I, II, and III subunit RPABC1	POLR2E	tr|A0A0A0MQR7|A0A0A0MQR7_HUMAN DNA-directed RNA polymerase II subunit E OS=Homo sapiens OX=9606 GN=POLR2E PE=1 SV=1;sp|P19388|RPAB1_HUMAN DNA-directed RNA polymerases I, II, and III subunit RPABC1 OS=Homo sapiens OX=9606 GN=POLR2E PE=1 SV=4;tr|A0A087WVZ9|A	7	6	6	6	32.4	23.566	67.354	6.8175	7.2523	6.5739				2.76924	2.85844	2.71675				2.78148	0.000221004	3.6556	0.0067557	1.00383	0.00226235	2.64544	0.014857	3	0	1	0	1	0	0	1	0	0	321	11	7977700	925090	7052600
A0A7P0TAX1;A0A7P0Z454;A0A8I5KSJ4;Q9Y4X0;A0A7P0TAB6;A0A7P0TAB7;A0A7P0TBJ3;A0A7P0TAH0;A0A7P0Z4N3	A0A7P0TAX1;A0A7P0Z454;A0A8I5KSJ4;Q9Y4X0	6;6;3;3;2;2;1;1;1	6;6;3;3;2;2;1;1;1	1;1;0;0;0;0;0;0;0	AMME syndrome candidate gene 1 protein	AMMECR1	tr|A0A7P0TAX1|A0A7P0TAX1_HUMAN AMMECR1 like OS=Homo sapiens OX=9606 GN=AMMECR1L PE=1 SV=1;tr|A0A7P0Z454|A0A7P0Z454_HUMAN AMMECR1 like OS=Homo sapiens OX=9606 GN=AMMECR1L PE=1 SV=1;tr|A0A8I5KSJ4|A0A8I5KSJ4_HUMAN AMMECR nuclear protein 1 OS=Homo sapiens OX=9	9	6	6	1	18	38.549	14.453	7.165	NaN	6.5878				2.84097	NaN	2.7198				2.78038	0.0138698	1.85793	0.037762	1.37624	0.0911423	1.04028	0.155816	3	0	1	0	1	0	0	1	0	0	322	17	1390800	0	1390800
H7BZN3;Q5UIP0	H7BZN3;Q5UIP0	4;4	4;4	4;4	Telomere-associated protein RIF1	RIF1	tr|H7BZN3|H7BZN3_HUMAN Replication timing regulatory factor 1 (Fragment) OS=Homo sapiens OX=9606 GN=RIF1 PE=1 SV=1;sp|Q5UIP0|RIF1_HUMAN Telomere-associated protein RIF1 OS=Homo sapiens OX=9606 GN=RIF1 PE=1 SV=2	2	4	4	4	6.5	93.537	5.3803	6.6191	NaN	7.1131				2.72663	NaN	2.83048				2.77856	0.0118949	1.92464	0.0337263	1.41343	1	0	1	3	0	1	0	1	0	0	1	0	0	323	40	75059	5083	69976
O43264;F5H3C1	O43264	7;1	7;1	7;1	Centromere/kinetochore protein zw10 homolog	ZW10	sp|O43264|ZW10_HUMAN Centromere/kinetochore protein zw10 homolog OS=Homo sapiens OX=9606 GN=ZW10 PE=1 SV=3	2	7	7	7	10.9	88.828	17.089	8.2301	6.7907	5.7716				3.04091	2.76356	2.52897				2.77781	0.00282495	2.54899	0.014729	1.44561	0.000352314	3.45307	0.0114847	3	0	1	0	1	0	0	1	0	0	324	41	362060	39368	322690
A0A1B0GV31;A0A1B0GU86;A0A1B0GW23;Q03154;A0A1B0GVA5;C9JMV9;F8WC59;C9JYZ0;A0A1B0GVZ3;A0A1B0GVG0;A0A1B0GU36;A0A1B0GUT4;A0A1B0GTG3	A0A1B0GV31;A0A1B0GU86;A0A1B0GW23;Q03154;A0A1B0GVA5;C9JMV9;F8WC59;C9JYZ0	4;4;4;4;3;3;2;2;1;1;1;1;1	4;4;4;4;3;3;2;2;1;1;1;1;1	4;4;4;4;3;3;2;2;1;1;1;1;1	Aminoacylase-1	ACY1;ABHD14A-ACY1	tr|A0A1B0GV31|A0A1B0GV31_HUMAN N-acyl-aliphatic-L-amino acid amidohydrolase (Fragment) OS=Homo sapiens OX=9606 GN=ABHD14A-ACY1 PE=1 SV=1;tr|A0A1B0GU86|A0A1B0GU86_HUMAN N-acyl-aliphatic-L-amino acid amidohydrolase OS=Homo sapiens OX=9606 GN=ACY1 PE=1 SV=1;t	13	4	4	4	15.3	31.001	9.6328	7.018	7.6677	5.9817				2.81106	2.93879	2.58056				2.7768	0.001422	2.8471	0.0109757	1.26068	0.0036121	2.44224	0.0179356	3	0	1	0	1	0	0	1	0	0	325	14	699490	43931	655560
Q15773;F5H0Y3;F5H7L5;F5H800	Q15773	9;2;1;1	9;2;1;1	9;2;1;1	Myeloid leukemia factor 2	MLF2	sp|Q15773|MLF2_HUMAN Myeloid leukemia factor 2 OS=Homo sapiens OX=9606 GN=MLF2 PE=1 SV=1	4	9	9	9	39.5	28.147	160.81	6.8767	6.7158	6.9427				2.78172	2.74756	2.7955				2.77492	2.63663e-05	4.57895	0.00488593	0.308636	0.0579255	1.23713	0.107871	3	0	1	0	1	0	0	1	0	0	326	9	10765000	1145300	9619800
P62699	P62699	3	3	3	Protein yippee-like 5	YPEL5	sp|P62699|YPEL5_HUMAN Protein yippee-like 5 OS=Homo sapiens OX=9606 GN=YPEL5 PE=1 SV=1	1	3	3	3	29.8	13.841	8.7729	6.6016	7.0578	6.8721				2.72282	2.81922	2.78075				2.77426	0.000101976	3.9915	0.00573157	0.666506	0.00552612	2.25758	0.0218065	3	0	1	0	1	0	0	1	0	0	327	7	179180	0	179180
P17029;B3KRF7;E9PC66;C9JRM9	P17029;B3KRF7;E9PC66	4;3;3;1	4;3;3;1	4;3;3;1	Zinc finger protein with KRAB and SCAN domains 1	ZKSCAN1	sp|P17029|ZKSC1_HUMAN Zinc finger protein with KRAB and SCAN domains 1 OS=Homo sapiens OX=9606 GN=ZKSCAN1 PE=1 SV=3;tr|B3KRF7|B3KRF7_HUMAN Zinc finger with KRAB and SCAN domains 1 OS=Homo sapiens OX=9606 GN=ZKSCAN1 PE=1 SV=1;tr|E9PC66|E9PC66_HUMAN Zinc fin	4	4	4	4	8.3	63.629	6.3466	11.939	5.163	5.191				3.57761	2.36821	2.37601				2.77394	0.020347	1.6915	0.0498537	1.29567	0.00223635	2.65046	0.0148114	3	0	1	0	1	0	0	1	0	0	328	28	157110	10823	146290
B4DLR8;P15559;H3BNV2	B4DLR8;P15559;H3BNV2	7;7;6	7;7;6	2;2;2	NAD(P)H dehydrogenase [quinone] 1	NQO1	tr|B4DLR8|B4DLR8_HUMAN NAD(P)H dehydrogenase [quinone] 1 OS=Homo sapiens OX=9606 GN=NQO1 PE=1 SV=1;sp|P15559|NQO1_HUMAN NAD(P)H dehydrogenase [quinone] 1 OS=Homo sapiens OX=9606 GN=NQO1 PE=1 SV=1;tr|H3BNV2|H3BNV2_HUMAN NAD(P)H dehydrogenase [quinone] 1 OS=	3	7	7	2	31.2	22.793	44.434	7.6806	5.8977	7.0607				2.94122	2.56015	2.81981				2.77373	0.00163783	2.78573	0.0114456	1.17164	0.000378094	3.4224	0.0115505	3	0	1	0	1	0	0	1	0	0	329	11	6172000	678450	5493600
Q86TL0;K7EN30;K7EJA5;K7ESM7	Q86TL0;K7EN30;K7EJA5;K7ESM7	2;1;1;1	2;1;1;1	2;1;1;1	Cysteine protease ATG4D;Cysteine protease ATG4D, mitochondrial	ATG4D	sp|Q86TL0|ATG4D_HUMAN Cysteine protease ATG4D OS=Homo sapiens OX=9606 GN=ATG4D PE=1 SV=1;tr|K7EN30|K7EN30_HUMAN Cysteine protease (Fragment) OS=Homo sapiens OX=9606 GN=ATG4D PE=1 SV=1;tr|K7EJA5|K7EJA5_HUMAN Cysteine protease (Fragment) OS=Homo sapiens OX=9	4	2	2	2	4	52.922	2.9696	7.0203	7.6	5.9807				2.81153	2.926	2.58031				2.77262	0.00134193	2.87227	0.0109383	0.770492	0.0216043	1.66546	0.0507786	3	0	1	0	1	0	0	1	0	0	330	24	40891	5225.1	35666
A0A6I8PRW4;H9KVA8;F8WC89;A6NKF1	A0A6I8PRW4;H9KVA8;F8WC89;A6NKF1	2;2;2;2	2;2;2;2	2;2;2;2	SAC3 domain-containing protein 1	SAC3D1	tr|A0A6I8PRW4|A0A6I8PRW4_HUMAN SAC3 domain containing 1 OS=Homo sapiens OX=9606 GN=SAC3D1 PE=1 SV=1;tr|H9KVA8|H9KVA8_HUMAN SAC3 domain containing 1 OS=Homo sapiens OX=9606 GN=SAC3D1 PE=1 SV=1;tr|F8WC89|F8WC89_HUMAN SAC3 domain containing 1 OS=Homo sapiens	4	2	2	2	15.2	23.707	23.978	7.3789	7.7822	5.4242				2.88341	2.96018	2.43941				2.761	0.00343827	2.46366	0.0161876	1.29232	0.0652004	1.18575	0.118563	3	0	1	0	1	0	0	1	0	0	331	11	126250	0	126250
Q8NB16;I3L2T9;I3L4A6;I3L4Z5	Q8NB16;I3L2T9	6;4;2;1	6;4;2;1	6;4;2;1	Mixed lineage kinase domain-like protein	MLKL	sp|Q8NB16|MLKL_HUMAN Mixed lineage kinase domain-like protein OS=Homo sapiens OX=9606 GN=MLKL PE=1 SV=1;tr|I3L2T9|I3L2T9_HUMAN Mixed lineage kinase domain like pseudokinase (Fragment) OS=Homo sapiens OX=9606 GN=MLKL PE=1 SV=1	4	6	6	6	18.5	54.478	19.805	6.63	6.9232	NaN				2.72901	2.79144	NaN				2.76022	0.00719913	2.14272	0.0245634	1.26472	0.00208401	2.6811	0.0146803	3	0	1	0	1	0	0	1	0	0	332	24	487730	35280	452450
B8ZZN6;P63165;B8ZZJ0;B8ZZ67;B9A032;G2XKQ0	B8ZZN6;P63165;B8ZZJ0;B8ZZ67;B9A032;G2XKQ0	4;4;2;2;2;2	4;4;2;2;2;2	4;4;2;2;2;2	Small ubiquitin-related modifier 1;Small ubiquitin-related modifier	SUMO1	tr|B8ZZN6|B8ZZN6_HUMAN Small ubiquitin-related modifier 1 OS=Homo sapiens OX=9606 GN=SUMO1 PE=1 SV=1;sp|P63165|SUMO1_HUMAN Small ubiquitin-related modifier 1 OS=Homo sapiens OX=9606 GN=SUMO1 PE=1 SV=1;tr|B8ZZJ0|B8ZZJ0_HUMAN Small ubiquitin like modifier 1	6	4	4	4	30.1	16.645	14.419	7.0297	6.3758	6.936				2.81346	2.67261	2.7941				2.76006	0.000254982	3.59349	0.00694125	0.119629	0.11196	0.950938	0.186332	3	0	1	0	1	0	0	1	0	0	333	9	13305000	516180	12789000
Q9BUB7;D4PHA6	Q9BUB7;D4PHA6	8;4	8;4	8;4	Transmembrane protein 70, mitochondrial	TMEM70	sp|Q9BUB7|TMM70_HUMAN Transmembrane protein 70, mitochondrial OS=Homo sapiens OX=9606 GN=TMEM70 PE=1 SV=2;tr|D4PHA6|D4PHA6_HUMAN Transmembrane protein 70 OS=Homo sapiens OX=9606 GN=TMEM70 PE=1 SV=2	2	8	8	8	40.4	28.969	51.434	6.9932	6.8507	6.4764				2.80595	2.77625	2.69519				2.75913	0.000143883	3.84199	0.005955	0.91806	8.00184e-05	4.09681	0.00909326	3	0	1	0	1	0	0	1	0	0	334	12	2427500	116450	2311100
Q7Z628	Q7Z628	2	2	2	Neuroepithelial cell-transforming gene 1 protein	NET1	sp|Q7Z628|ARHG8_HUMAN Neuroepithelial cell-transforming gene 1 protein OS=Homo sapiens OX=9606 GN=NET1 PE=1 SV=1	1	2	2	2	5.2	67.739	32.242	6.625	5.925	7.8856				2.72792	2.56682	2.97922				2.75799	0.00188764	2.72408	0.0121604	1.11856	0.00401976	2.3958	0.0186274	3	0	1	0	1	0	0	1	0	0	335	31	73753	0	73753
Q8TAT5;D6RAV1	Q8TAT5	7;1	7;1	7;1	Endonuclease 8-like 3	NEIL3	sp|Q8TAT5|NEIL3_HUMAN Endonuclease 8-like 3 OS=Homo sapiens OX=9606 GN=NEIL3 PE=1 SV=3	2	7	7	7	14.4	67.768	31.322	6.8678	7.1061	6.3053				2.77985	2.82906	2.65656				2.75516	0.000346537	3.46025	0.0078066	1.07779	0.00546865	2.26212	0.0216839	3	0	1	0	1	0	0	1	0	0	336	36	243520	31910	211610
U3KQ54;Q6P1K2;A0A087WT04;V9GYI0;V9GYH6	U3KQ54;Q6P1K2;A0A087WT04	3;3;2;1;1	3;3;2;1;1	3;3;2;1;1	Polyamine-modulated factor 1	PMF1-BGLAP;PMF1	tr|U3KQ54|U3KQ54_HUMAN HCG2044777 OS=Homo sapiens OX=9606 GN=PMF1-BGLAP PE=1 SV=1;sp|Q6P1K2|PMF1_HUMAN Polyamine-modulated factor 1 OS=Homo sapiens OX=9606 GN=PMF1 PE=1 SV=2;tr|A0A087WT04|A0A087WT04_HUMAN PMF1-BGLAP readthrough OS=Homo sapiens OX=9606 GN=P	5	3	3	3	17.5	23.769	24.912	6.8908	4.2889	10.326				2.78467	2.10061	3.36821				2.75116	0.0172703	1.7627	0.0440752	0.838577	0.113495	0.945024	0.188417	3	0	1	0	1	0	0	1	0	0	337	14	824070	103970	720100
B9EGE7;Q8TCN5	B9EGE7;Q8TCN5	13;13	13;13	13;13	Zinc finger protein 507	ZNF507	tr|B9EGE7|B9EGE7_HUMAN ZNF507 protein OS=Homo sapiens OX=9606 GN=ZNF507 PE=1 SV=1;sp|Q8TCN5|ZN507_HUMAN Zinc finger protein 507 OS=Homo sapiens OX=9606 GN=ZNF507 PE=1 SV=2	2	13	13	13	18	106.33	56.407	6.2581	7.2407	NaN				2.64572	2.85613	NaN				2.75093	0.0243338	1.61379	0.0574611	1.41426	0.00521291	2.28292	0.0211327	3	0	1	0	1	0	0	1	0	0	338	45	343960	0	343960
P46734;E9PRZ0;J3QR49;P52564;K7ELM6;K7EIW3	P46734;E9PRZ0;J3QR49;P52564	4;2;2;2;1;1	4;2;2;2;1;1	4;2;2;2;1;1	Dual specificity mitogen-activated protein kinase kinase 3;Dual specificity mitogen-activated protein kinase kinase 6	MAP2K3;MAP2K6	sp|P46734|MP2K3_HUMAN Dual specificity mitogen-activated protein kinase kinase 3 OS=Homo sapiens OX=9606 GN=MAP2K3 PE=1 SV=2;tr|E9PRZ0|E9PRZ0_HUMAN Mitogen-activated protein kinase kinase 3 (Fragment) OS=Homo sapiens OX=9606 GN=MAP2K3 PE=1 SV=2;tr|J3QR49|J	6	4	4	4	10.4	39.318	6.6221	6.4185	6.7361	7.0447				2.68224	2.75191	2.81654				2.75023	0.000198756	3.70168	0.00657533	0.863247	0.0175263	1.75631	0.0440269	3	0	1	0	1	0	0	1	0	0	339	24	1258600	112630	1146000
O15145;F8VR50;C9JZD1	O15145	5;2;2	5;2;2	5;2;2	Actin-related protein 2/3 complex subunit 3	ARPC3	sp|O15145|ARPC3_HUMAN Actin-related protein 2/3 complex subunit 3 OS=Homo sapiens OX=9606 GN=ARPC3 PE=1 SV=3	3	5	5	5	29.8	20.546	13.002	5.9726	8.4455	5.973				2.57836	3.07818	2.57846				2.745	0.00366294	2.43617	0.0165787	0.769087	0.00243204	2.61403	0.0152239	3	0	1	0	1	0	0	1	0	0	340	10	7383400	1007200	6376200
Q9Y3B4	Q9Y3B4	4	4	4	Splicing factor 3B subunit 6	SF3B6	sp|Q9Y3B4|SF3B6_HUMAN Splicing factor 3B subunit 6 OS=Homo sapiens OX=9606 GN=SF3B6 PE=1 SV=1	1	4	4	4	34.4	14.585	7.4996	11.078	3.6897	7.356				3.46963	1.8835	2.87892				2.74402	0.0272885	1.56402	0.0626365	0.983907	0.00277096	2.55737	0.0159668	3	0	1	0	1	0	0	1	0	0	341	8	1044700	0	1044700
A6NIT2;A6NMN0;P46020	A6NIT2;A6NMN0;P46020	6;6;6	6;6;6	6;6;6	Phosphorylase b kinase regulatory subunit alpha, skeletal muscle isoform	PHKA1	tr|A6NIT2|A6NIT2_HUMAN Phosphorylase b kinase regulatory subunit OS=Homo sapiens OX=9606 GN=PHKA1 PE=1 SV=1;tr|A6NMN0|A6NMN0_HUMAN Phosphorylase b kinase regulatory subunit OS=Homo sapiens OX=9606 GN=PHKA1 PE=1 SV=1;sp|P46020|KPB1_HUMAN Phosphorylase b kin	3	6	6	6	6.1	132.63	7.5899	6.7025	6.6877	NaN				2.7447	2.74151	NaN				2.7431	0.000370058	3.43173	0.00788033	1.6655	0.0118776	1.92527	0.033717	3	0	1	0	1	0	0	1	0	0	342	51	117460	7867.3	109590
O15460;C9JX45;A8MXE0;E7ERI1;E7ENX0;E7EPI9;C9JCP0;C9JN43;C9JIG4	O15460	12;4;4;4;4;4;3;2;2	12;4;4;4;4;4;3;2;2	12;4;4;4;4;4;3;2;2	Prolyl 4-hydroxylase subunit alpha-2	P4HA2	sp|O15460|P4HA2_HUMAN Prolyl 4-hydroxylase subunit alpha-2 OS=Homo sapiens OX=9606 GN=P4HA2 PE=1 SV=1	9	12	12	12	26.7	60.901	27.905	6.3409	7.0481	NaN				2.66469	2.81723	NaN				2.74096	0.0177109	1.75176	0.0449286	2.08903	0.00216217	2.66511	0.0148114	3	0	1	0	1	0	0	1	0	0	343	30	939440	34364	905080
Q9UGP8;A6PVC9	Q9UGP8	10;2	10;2	10;2	Translocation protein SEC63 homolog	SEC63	sp|Q9UGP8|SEC63_HUMAN Translocation protein SEC63 homolog OS=Homo sapiens OX=9606 GN=SEC63 PE=1 SV=2	2	10	10	10	15.4	87.996	17.778	7.9092	7.2794	5.1864				2.98353	2.86382	2.37473				2.74069	0.0045848	2.33868	0.0188003	1.66731	0.0102693	1.98846	0.0306471	3	0	1	0	1	0	0	1	0	0	344	38	75457	0	75457
E5RIW9;P28328	E5RIW9;P28328	3;3	3;3	3;3	Peroxisome biogenesis factor 2	PEX2	tr|E5RIW9|E5RIW9_HUMAN RING-type E3 ubiquitin transferase (cysteine targeting) (Fragment) OS=Homo sapiens OX=9606 GN=PEX2 PE=1 SV=8;sp|P28328|PEX2_HUMAN Peroxisome biogenesis factor 2 OS=Homo sapiens OX=9606 GN=PEX2 PE=1 SV=2	2	3	3	3	14.5	20.748	2.3724	7.3146	6.0451	NaN				2.87078	2.59577	NaN				2.73327	0.032	1.49485	0.0708332	1.21158	0.0216088	1.66537	0.0507786	3	0	1	0	1	0	0	1	0	0	345	11	784120	58606	725520
Q9Y6I9;A0A087WTU3;C9JL43;C9JUC3;C9J7N0;C9JXQ7;C9JHH5	Q9Y6I9;A0A087WTU3	4;3;1;1;1;1;1	4;3;1;1;1;1;1	4;3;1;1;1;1;1	Testis-expressed sequence 264 protein	TEX264	sp|Q9Y6I9|TX264_HUMAN Testis-expressed protein 264 OS=Homo sapiens OX=9606 GN=TEX264 PE=1 SV=1;tr|A0A087WTU3|A0A087WTU3_HUMAN Testis expressed 264, ER-phagy receptor OS=Homo sapiens OX=9606 GN=TEX264 PE=1 SV=1	7	4	4	4	16.6	34.188	9.0761	6.67	NaN	6.6142				2.73769	NaN	2.72557				2.73163	0.00141234	2.85006	0.0109757		1	0	1	3	0	1	0	1	0	0	1	0	0	346	14	1006500	70211	936260
Q86Y56;H0Y650;E9PGY2;H7C3B1	Q86Y56;H0Y650;E9PGY2	19;16;10;1	19;16;10;1	19;16;10;1	Dynein assembly factor 5, axonemal	DNAAF5	sp|Q86Y56|DAAF5_HUMAN Dynein axonemal assembly factor 5 OS=Homo sapiens OX=9606 GN=DNAAF5 PE=1 SV=4;tr|H0Y650|H0Y650_HUMAN Dynein axonemal assembly factor 5 (Fragment) OS=Homo sapiens OX=9606 GN=DNAAF5 PE=1 SV=1;tr|E9PGY2|E9PGY2_HUMAN Dynein axonemal assem	4	19	19	19	27.3	93.52	116.99	6.2819	6.0295	7.7058				2.6512	2.59204	2.94594				2.72973	0.00160376	2.79486	0.011326	1.25885	0.000652319	3.18554	0.0117032	3	0	1	0	1	0	0	1	0	0	347	43	1722500	172280	1550200
Q6PJ21	Q6PJ21	3	3	3	SPRY domain-containing SOCS box protein 3	SPSB3	sp|Q6PJ21|SPSB3_HUMAN SPRY domain-containing SOCS box protein 3 OS=Homo sapiens OX=9606 GN=SPSB3 PE=1 SV=2	1	3	3	3	10.7	39.376	7.8753	6.7947	6.4144	NaN				2.76441	2.68131	NaN				2.72286	0.00971337	2.01263	0.0294992	1.3076	1	0	1	3	0	1	0	1	0	0	1	0	0	348	15	256860	27400	229460
P0C2W1	P0C2W1	3	3	3	F-box/SPRY domain-containing protein 1	FBXO45	sp|P0C2W1|FBSP1_HUMAN F-box/SPRY domain-containing protein 1 OS=Homo sapiens OX=9606 GN=FBXO45 PE=1 SV=1	1	3	3	3	9.1	30.632	7.2627	6.7182	6.4782	NaN				2.74807	2.69559	NaN				2.72183	0.00613734	2.21202	0.0222015	0.890538	0.00992202	2.0034	0.0299278	3	0	1	0	1	0	0	1	0	0	349	13	568150	53123	515030
Q14534;E7EVQ6;H0YBN7;E5RJH9	Q14534;E7EVQ6	10;8;3;3	10;8;3;3	10;8;3;3	Squalene monooxygenase	SQLE	sp|Q14534|ERG1_HUMAN Squalene monooxygenase OS=Homo sapiens OX=9606 GN=SQLE PE=1 SV=3;tr|E7EVQ6|E7EVQ6_HUMAN Squalene monooxygenase OS=Homo sapiens OX=9606 GN=SQLE PE=1 SV=1	4	10	10	10	25.8	63.922	32.207	6.5644	6.614	NaN				2.71466	2.72552	NaN				2.72009	0.00127081	2.89592	0.0107526	1.33326	0.00107209	2.96977	0.0125447	3	0	1	0	1	0	0	1	0	0	350	25	39279	0	39279
A0A0G2JQX1;A0A0G2JPW5;A0A0G2JSA7;A0A087X1Z1;Q96RT8;A0A0G2JQK2;A0A087WVL9;A0A0G2JR45;A0A0G2JRG1;A0A0G2JS51;A0A087WVZ8;A0A087X006	A0A0G2JQX1;A0A0G2JPW5;A0A0G2JSA7;A0A087X1Z1;Q96RT8	5;5;5;5;5;2;2;1;1;1;1;1	5;5;5;5;5;2;2;1;1;1;1;1	5;5;5;5;5;2;2;1;1;1;1;1	Gamma-tubulin complex component 5	TUBGCP5	tr|A0A0G2JQX1|A0A0G2JQX1_HUMAN Gamma-tubulin complex component OS=Homo sapiens OX=9606 GN=TUBGCP5 PE=1 SV=1;tr|A0A0G2JPW5|A0A0G2JPW5_HUMAN Gamma-tubulin complex component OS=Homo sapiens OX=9606 GN=TUBGCP5 PE=1 SV=1;tr|A0A0G2JSA7|A0A0G2JSA7_HUMAN Gamma-tub	12	5	5	5	5.3	118.65	12.217	6.9074	6.1259	6.7468				2.78814	2.61492	2.7542				2.71909	0.000379673	3.42059	0.00788033	1.75632	0.00346849	2.45986	0.0177569	3	0	1	0	1	0	0	1	0	0	351	59	91825	11679	80147
J3KNG8;Q8TF40	J3KNG8;Q8TF40	4;4	4;4	4;4	Folliculin-interacting protein 1	FNIP1	tr|J3KNG8|J3KNG8_HUMAN Folliculin interacting protein 1 OS=Homo sapiens OX=9606 GN=FNIP1 PE=1 SV=1;sp|Q8TF40|FNIP1_HUMAN Folliculin-interacting protein 1 OS=Homo sapiens OX=9606 GN=FNIP1 PE=1 SV=3	2	4	4	4	4.7	125.85	4.6635	6.683	6.48	NaN				2.7405	2.69599	NaN				2.71824	0.00521111	2.28307	0.0202196	1.2487	0.0110583	1.95631	0.0320875	3	0	1	0	1	0	0	1	0	0	352	57	35848	0	35848
Q13188;A0A087WZ06;E5RFQ9;E5RIM6;Q8NBU1	Q13188;A0A087WZ06;E5RFQ9	9;6;5;2;2	9;6;5;2;2	6;5;4;1;1	Serine/threonine-protein kinase 3;Serine/threonine-protein kinase 3 36kDa subunit;Serine/threonine-protein kinase 3 20kDa subunit	STK3	sp|Q13188|STK3_HUMAN Serine/threonine-protein kinase 3 OS=Homo sapiens OX=9606 GN=STK3 PE=1 SV=2;tr|A0A087WZ06|A0A087WZ06_HUMAN Serine/threonine-protein kinase 3 OS=Homo sapiens OX=9606 GN=STK3 PE=1 SV=1;tr|E5RFQ9|E5RFQ9_HUMAN Serine/threonine kinase 3 (Fr	5	9	9	6	22	56.3	15.338	6.6161	6.8628	6.2599				2.72598	2.7788	2.64614				2.71697	0.000201349	3.69605	0.00657533	1.29293	0.000613522	3.21217	0.0117032	3	0	1	0	1	0	0	1	0	0	353	28	439230	25525	413700
U3KQ56;Q9UBQ7	U3KQ56;Q9UBQ7	4;4	4;4	4;4	Glyoxylate reductase/hydroxypyruvate reductase	GRHPR	tr|U3KQ56|U3KQ56_HUMAN Glyoxylate and hydroxypyruvate reductase OS=Homo sapiens OX=9606 GN=GRHPR PE=1 SV=1;sp|Q9UBQ7|GRHPR_HUMAN Glyoxylate reductase/hydroxypyruvate reductase OS=Homo sapiens OX=9606 GN=GRHPR PE=1 SV=1	2	4	4	4	17	38.695	26.905	7.1619	6.7748	5.8528				2.84034	2.76018	2.54913				2.71655	0.00102059	2.99115	0.00989931	0.983965	0.00236706	2.62579	0.0151169	3	0	1	0	1	0	0	1	0	0	354	16	567070	84241	482830
Q6P1A2;F5H0M4;F5H680;F5H7K7;B7Z3N5;F5GYT3	Q6P1A2;F5H0M4	3;2;1;1;1;1	3;2;1;1;1;1	3;2;1;1;1;1	Lysophospholipid acyltransferase 5	LPCAT3	sp|Q6P1A2|MBOA5_HUMAN Lysophospholipid acyltransferase 5 OS=Homo sapiens OX=9606 GN=LPCAT3 PE=1 SV=1;tr|F5H0M4|F5H0M4_HUMAN Lysophospholipid acyltransferase 5 OS=Homo sapiens OX=9606 GN=LPCAT3 PE=1 SV=1	6	3	3	3	7.2	56.034	7.2719	7.5655	6.6445	5.6365				2.91944	2.73216	2.4948				2.71547	0.00204099	2.69016	0.0126414	1.72214	0.00332797	2.47782	0.0174198	3	0	1	0	1	0	0	1	0	0	355	15	402650	18370	384280
Q9Y4P1;C9JIK8;H0Y2Y0;F2Z2K8;C9J1C1	Q9Y4P1;C9JIK8	5;4;2;2;1	5;4;2;2;1	5;4;2;2;1	Cysteine protease ATG4B	ATG4B	sp|Q9Y4P1|ATG4B_HUMAN Cysteine protease ATG4B OS=Homo sapiens OX=9606 GN=ATG4B PE=1 SV=2;tr|C9JIK8|C9JIK8_HUMAN Cysteine protease (Fragment) OS=Homo sapiens OX=9606 GN=ATG4B PE=1 SV=1	5	5	5	5	18.1	44.294	76.092	5.3299	8.3694	6.3161				2.41411	3.06512	2.65903				2.71276	0.00486172	2.31321	0.0194431	1.49628	0.0147795	1.83034	0.0391553	3	0	1	0	1	0	0	1	0	0	356	18	1063100	88765	974310
Q9H840	Q9H840	1	1	1	Gem-associated protein 7	GEMIN7	sp|Q9H840|GEMI7_HUMAN Gem-associated protein 7 OS=Homo sapiens OX=9606 GN=GEMIN7 PE=1 SV=1	1	1	1	1	9.9	14.536	2.4171	6.5809	6.5053	NaN				2.71828	2.70162	NaN				2.70995	0.00195794	2.7082	0.0124447	0.492725	1	0	1	3	0	1	0	1	0	0	1	0	0	357	6	129950	14982	114970
O00635	O00635	8	8	8	E3 ubiquitin-protein ligase TRIM38	TRIM38	sp|O00635|TRI38_HUMAN E3 ubiquitin-protein ligase TRIM38 OS=Homo sapiens OX=9606 GN=TRIM38 PE=1 SV=1	1	8	8	8	15.7	53.415	122.43	4.6888	7.4451	8.0122				2.22922	2.89629	3.0022				2.70924	0.00788116	2.10341	0.025894	0.925007	0.194876	0.710242	0.304045	3	0	1	0	1	0	0	1	0	0	358	20	1628800	173650	1455200
Q16566	Q16566	2	2	2	Calcium/calmodulin-dependent protein kinase type IV	CAMK4	sp|Q16566|KCC4_HUMAN Calcium/calmodulin-dependent protein kinase type IV OS=Homo sapiens OX=9606 GN=CAMK4 PE=1 SV=1	1	2	2	2	5.5	51.925	11.675	6.4103	7.4583	5.8396				2.68039	2.89885	2.54587				2.70837	0.00143903	2.84193	0.0109757	1.22917	9.13251e-06	5.03941	0.00541755	3	0	1	0	1	0	0	1	0	0	359	28	53807	0	53807
O15067;J3KTQ5;J3QSG0;J3QSH6	O15067	5;1;1;1	5;1;1;1	5;1;1;1	Phosphoribosylformylglycinamidine synthase	PFAS	sp|O15067|PUR4_HUMAN Phosphoribosylformylglycinamidine synthase OS=Homo sapiens OX=9606 GN=PFAS PE=1 SV=4	4	5	5	5	4.3	144.73	21.489	7.559	6.3822	5.7549				2.9182	2.67405	2.52479				2.70568	0.0017911	2.74688	0.011932	1.04394	0.00143615	2.8428	0.0130413	3	0	1	0	1	0	0	1	0	0	360	58	231610	6667.9	224940
Q99570;D6RJ98;D6RAC3;D6RBB7	Q99570	15;2;1;1	15;2;1;1	15;2;1;1	Phosphoinositide 3-kinase regulatory subunit 4	PIK3R4	sp|Q99570|PI3R4_HUMAN Phosphoinositide 3-kinase regulatory subunit 4 OS=Homo sapiens OX=9606 GN=PIK3R4 PE=1 SV=3	4	15	15	15	12.7	153.1	36.59	5.7241	6.726	7.2036				2.51705	2.74975	2.84872				2.70517	0.00131795	2.8801	0.0109095	1.24233	0.00600786	2.22128	0.0224221	3	0	1	0	1	0	0	1	0	0	361	64	82525	10578	71947
Q5RGS4;Q9HB21	Q5RGS4;Q9HB21	2;2	2;2	2;2	Pleckstrin homology domain-containing family A member 1	PLEKHA1	tr|Q5RGS4|Q5RGS4_HUMAN Pleckstrin homology domain containing A1 OS=Homo sapiens OX=9606 GN=PLEKHA1 PE=1 SV=1;sp|Q9HB21|PKHA1_HUMAN Pleckstrin homology domain-containing family A member 1 OS=Homo sapiens OX=9606 GN=PLEKHA1 PE=1 SV=2	2	2	2	2	5.5	43.671	3.9308	NaN	7.1665	5.9314				NaN	2.84127	2.56837				2.70482	0.0320878	1.49366	0.0709741	0.838178	0.00140243	2.85312	0.012902	3	0	1	0	1	0	0	1	0	0	362	19	112720	0	112720
Q6P0N0;G5E9K5;C9J2Q8;H0YJM1;H7C1S6	Q6P0N0	16;6;2;1;1	16;6;2;1;1	16;6;2;1;1	Mis18-binding protein 1	MIS18BP1	sp|Q6P0N0|M18BP_HUMAN Mis18-binding protein 1 OS=Homo sapiens OX=9606 GN=MIS18BP1 PE=1 SV=1	5	16	16	16	17.1	129.08	173.82	8.0191	7.3755	4.6774				3.00344	2.88274	2.22571				2.70396	0.0078926	2.10278	0.0259154	1.82622	0.00105679	2.97601	0.0125105	3	0	1	0	1	0	0	1	0	0	363	61	742020	87238	654780
Q9Y546;A6NL66;E7EP35	Q9Y546;A6NL66;E7EP35	4;3;3	4;3;3	4;3;3	Leucine-rich repeat-containing protein 42	LRRC42	sp|Q9Y546|LRC42_HUMAN Leucine-rich repeat-containing protein 42 OS=Homo sapiens OX=9606 GN=LRRC42 PE=1 SV=1;tr|A6NL66|A6NL66_HUMAN Leucine rich repeat containing 42 (Fragment) OS=Homo sapiens OX=9606 GN=LRRC42 PE=1 SV=1;tr|E7EP35|E7EP35_HUMAN Leucine-rich	3	4	4	4	10.5	48.571	17.423	5.7198	8.6348	5.5844				2.51596	3.11016	2.4814				2.70251	0.00565366	2.24767	0.021325	1.65464	0.0258077	1.58825	0.0578943	3	0	1	0	1	0	0	1	0	0	364	23	883780	115800	767980
H0YKL4;O43482	H0YKL4;O43482	1;1	1;1	1;1	Protein yippee-like;Protein Mis18-beta	OIP5	tr|H0YKL4|H0YKL4_HUMAN Protein yippee-like (Fragment) OS=Homo sapiens OX=9606 GN=OIP5 PE=1 SV=1;sp|O43482|MS18B_HUMAN Protein Mis18-beta OS=Homo sapiens OX=9606 GN=OIP5 PE=1 SV=2	2	1	1	1	17.9	17.364	50.895	6.4676	6.2107	6.814				2.69323	2.63476	2.7685				2.69883	0.00020567	3.68683	0.00657533	1.11555	0.0011584	2.93614	0.0126142	3	0	1	0	1	0	0	1	0	0	365	8	594080	91439	502640
Q9NXF7	Q9NXF7	3	3	3	DDB1- and CUL4-associated factor 16	DCAF16	sp|Q9NXF7|DCA16_HUMAN DDB1- and CUL4-associated factor 16 OS=Homo sapiens OX=9606 GN=DCAF16 PE=1 SV=1	1	3	3	3	16.2	24.193	7.0252	6.7349	6.5207	6.2231				2.75166	2.70503	2.63763				2.69811	0.000150439	3.82264	0.0060489	1.45997	0.00145445	2.8373	0.0130413	3	0	1	0	1	0	0	1	0	0	366	9	987820	0	987820
Q15916	Q15916	2	2	2	Zinc finger and BTB domain-containing protein 6	ZBTB6	sp|Q15916|ZBTB6_HUMAN Zinc finger and BTB domain-containing protein 6 OS=Homo sapiens OX=9606 GN=ZBTB6 PE=1 SV=1	1	2	2	2	6.8	48.235	3.1709	6.6139	6.3496	NaN				2.7255	2.66667	NaN				2.69608	0.00694608	2.15826	0.0239104	1.52968	0.00676675	2.16962	0.0239731	3	0	1	0	1	0	0	1	0	0	367	22	96603	13258	83345
O14966;E9PL56	O14966	5;2	4;2	4;2	Ras-related protein Rab-7L1	RAB29	sp|O14966|RAB7L_HUMAN Ras-related protein Rab-7L1 OS=Homo sapiens OX=9606 GN=RAB29 PE=1 SV=1	2	5	4	4	25.1	23.155	6.9217	8.1338	7.0724	4.7095				3.02393	2.8222	2.23557				2.6939	0.00761588	2.11828	0.025448	1.10715	0.00278708	2.55485	0.0159668	3	0	1	0	1	0	0	1	0	0	368	12	544280	38264	506020
O14579;M0QXB4;M0R061	O14579;M0QXB4;M0R061	5;5;3	5;5;3	5;5;3	Coatomer subunit epsilon	COPE	sp|O14579|COPE_HUMAN Coatomer subunit epsilon OS=Homo sapiens OX=9606 GN=COPE PE=1 SV=3;tr|M0QXB4|M0QXB4_HUMAN Coatomer subunit epsilon OS=Homo sapiens OX=9606 GN=COPE PE=1 SV=1;tr|M0R061|M0R061_HUMAN Coatomer subunit epsilon OS=Homo sapiens OX=9606 GN=COP	3	5	5	5	24.7	34.482	119.52	9.9268	6.6042	4.1281				3.31133	2.72338	2.04548				2.6934	0.0179432	1.7461	0.0454023	1.24379	4.02281e-05	4.39547	0.00795473	3	0	1	0	1	0	0	1	0	0	369	15	891950	80383	811570
G5E9D5;Q9BQ52;E7ES68;J3QRS2;V9GYU5;J3QL08;J3QLK4;V9GYS7;H7C2I4	G5E9D5;Q9BQ52;E7ES68	6;6;5;1;1;1;1;1;1	6;6;5;1;1;1;1;1;1	6;6;5;1;1;1;1;1;1	Zinc phosphodiesterase ELAC protein 2	ELAC2	tr|G5E9D5|G5E9D5_HUMAN Zinc phosphodiesterase ELAC protein 2 OS=Homo sapiens OX=9606 GN=ELAC2 PE=1 SV=1;sp|Q9BQ52|RNZ2_HUMAN Zinc phosphodiesterase ELAC protein 2 OS=Homo sapiens OX=9606 GN=ELAC2 PE=1 SV=2;tr|E7ES68|E7ES68_HUMAN ribonuclease Z (Fragment) O	9	6	6	6	9.8	90.036	16.801	9.5661	8.5712	3.2911				3.25793	3.0995	1.71857				2.692	0.0314311	1.50264	0.0700287	1.44431	0.0031382	2.50332	0.0168389	3	0	1	0	1	0	0	1	0	0	370	43	492300	44616	447690
P49720;A0A087WUL2;A0A087WXQ8;A0A087WY10	P49720;A0A087WUL2;A0A087WXQ8;A0A087WY10	4;3;2;2	4;3;2;2	4;3;2;2	Proteasome subunit beta type-3	PSMB3	sp|P49720|PSB3_HUMAN Proteasome subunit beta type-3 OS=Homo sapiens OX=9606 GN=PSMB3 PE=1 SV=2;tr|A0A087WUL2|A0A087WUL2_HUMAN Proteasome subunit beta type-3 (Fragment) OS=Homo sapiens OX=9606 GN=PSMB3 PE=1 SV=1;tr|A0A087WXQ8|A0A087WXQ8_HUMAN Proteasome 20S	4	4	4	4	27.3	22.949	33.193	7.047	6.0607	6.3018				2.81701	2.59948	2.65576				2.69075	0.000586368	3.23183	0.00865427	0.858808	0.00775711	2.1103	0.0255648	3	0	1	0	1	0	0	1	0	0	371	9	13657000	0	13657000
U3KPX3;A0A590UJ43;P48729;A0A590UK94;A0A590UJQ7;E5RG27;D6RGE5;H0Y9X2;U3KQK7;Q8N752	U3KPX3;A0A590UJ43;P48729;A0A590UK94	8;8;8;5;3;3;3;3;3;2	8;8;8;5;3;3;3;3;3;2	1;1;1;0;0;0;0;1;1;0	Casein kinase I isoform alpha	CSNK1A1	tr|U3KPX3|U3KPX3_HUMAN non-specific serine/threonine protein kinase OS=Homo sapiens OX=9606 GN=CSNK1A1 PE=1 SV=2;tr|A0A590UJ43|A0A590UJ43_HUMAN non-specific serine/threonine protein kinase OS=Homo sapiens OX=9606 GN=CSNK1A1 PE=1 SV=1;sp|P48729|KC1A_HUMAN C	10	8	8	1	24.5	42.451	18.479	5.5947	6.682	7.1964				2.48406	2.74028	2.84728				2.69054	0.00160029	2.7958	0.011326	1.14972	0.00106873	2.97113	0.0125447	3	0	1	0	1	0	0	1	0	0	372	22	1395800	0	1395800
Q9NPA0;H0YDT8;H0YDX2	Q9NPA0;H0YDT8	3;3;1	3;3;1	3;3;1	ER membrane protein complex subunit 7	EMC7	sp|Q9NPA0|EMC7_HUMAN Endoplasmic reticulum membrane protein complex subunit 7 OS=Homo sapiens OX=9606 GN=EMC7 PE=1 SV=1;tr|H0YDT8|H0YDT8_HUMAN Endoplasmic reticulum membrane protein complex subunit 7 (Fragment) OS=Homo sapiens OX=9606 GN=EMC7 PE=1 SV=1	3	3	3	3	16.1	26.47	7.4609	6.9219	NaN	6.016				2.79117	NaN	2.5888				2.68999	0.0239348	1.62097	0.0567187	1.36881	0.0227573	1.64288	0.0527061	3	0	1	0	1	0	0	1	0	0	373	10	350290	54099	296190
P36543;C9J8H1;Q96A05	P36543;C9J8H1	6;3;2	6;3;2	6;3;2	V-type proton ATPase subunit E 1	ATP6V1E1	sp|P36543|VATE1_HUMAN V-type proton ATPase subunit E 1 OS=Homo sapiens OX=9606 GN=ATP6V1E1 PE=1 SV=1;tr|C9J8H1|C9J8H1_HUMAN V-type proton ATPase subunit E 1 (Fragment) OS=Homo sapiens OX=9606 GN=ATP6V1E1 PE=1 SV=1	3	6	6	6	27	26.145	10.538	7.0885	6.7479	5.5485				2.82548	2.75444	2.4721				2.68401	0.00161284	2.79241	0.0113451	0.630735	0.00151374	2.81995	0.0133364	3	0	1	0	1	0	0	1	0	0	374	13	1253600	184060	1069500
A0A2R8YEZ4;A0A2R8Y5D3;O15160;E7EQB9;A0A2R8YEY5;D6RDJ3;A0A2R8Y8D6;H0Y723	A0A2R8YEZ4;A0A2R8Y5D3;O15160;E7EQB9;A0A2R8YEY5;D6RDJ3;A0A2R8Y8D6	7;7;7;6;5;4;4;3	7;7;7;6;5;4;4;3	7;7;7;6;5;4;4;3	DNA-directed RNA polymerases I and III subunit RPAC1	POLR1C	tr|A0A2R8YEZ4|A0A2R8YEZ4_HUMAN DNA-directed RNA polymerases I and III subunit RPAC1 OS=Homo sapiens OX=9606 GN=POLR1C PE=1 SV=1;tr|A0A2R8Y5D3|A0A2R8Y5D3_HUMAN DNA-directed RNA polymerases I and III subunit RPAC1 OS=Homo sapiens OX=9606 GN=POLR1C PE=1 SV=1;	8	7	7	7	32.6	34.958	70.048	5.7226	6.3607	7.2895				2.51667	2.66919	2.86582				2.68389	0.00141478	2.84931	0.0109757	1.33242	0.000579335	3.23707	0.0117032	3	0	1	0	1	0	0	1	0	0	375	15	2355600	321370	2034200
Q6B0I6;A0A1W2PPD8;B2RXH2	Q6B0I6;A0A1W2PPD8;B2RXH2	2;1;1	2;1;1	2;1;1	Lysine-specific demethylase 4D;Lysine-specific demethylase 4E	KDM4D;KDM4E	sp|Q6B0I6|KDM4D_HUMAN Lysine-specific demethylase 4D OS=Homo sapiens OX=9606 GN=KDM4D PE=1 SV=3;sp|A0A1W2PPD8|KDM4F_HUMAN Probable lysine-specific demethylase 4F OS=Homo sapiens OX=9606 GN=KDM4F PE=3 SV=1;sp|B2RXH2|KDM4E_HUMAN Lysine-specific demethylase 4	3	2	2	2	4	58.602	3.8235	6.7142	6.1401	NaN				2.74722	2.61826	NaN				2.68274	0.0152975	1.81538	0.0404524	1.94235	0.0674357	1.17111	0.121882	3	0	1	0	1	0	0	1	0	0	376	30	39678	5999.4	33679
Q9Y2T2;H0YBM0	Q9Y2T2	8;2	8;2	6;0	AP-3 complex subunit mu-1	AP3M1	sp|Q9Y2T2|AP3M1_HUMAN AP-3 complex subunit mu-1 OS=Homo sapiens OX=9606 GN=AP3M1 PE=1 SV=1	2	8	8	6	27.8	46.939	69.921	7.7022	8.8424	3.8799				2.94527	3.14444	1.95602				2.68191	0.0182612	1.73847	0.0460327	1.07959	0.00464826	2.33271	0.0198147	3	0	1	0	1	0	0	1	0	0	377	22	2782500	314720	2467700
O95619;F8VTR4;F8W0J4;F8W1B9	O95619;F8VTR4;F8W0J4;F8W1B9	5;3;3;3	5;3;3;3	5;3;3;3	YEATS domain-containing protein 4	YEATS4	sp|O95619|YETS4_HUMAN YEATS domain-containing protein 4 OS=Homo sapiens OX=9606 GN=YEATS4 PE=1 SV=1;tr|F8VTR4|F8VTR4_HUMAN YEATS domain containing 4 (Fragment) OS=Homo sapiens OX=9606 GN=YEATS4 PE=1 SV=1;tr|F8W0J4|F8W0J4_HUMAN YEATS domain containing 4 OS=	4	5	5	5	21.1	26.499	6.679	5.7279	7.1752	NaN				2.51801	2.84302	NaN				2.68051	0.0385478	1.414	0.0820932		1	0	1	3	0	1	0	1	0	0	1	0	0	378	15	252770	22033	230740
P48449;A0A0G2JQD0;C9J315;A0A0G2JS81;H7C3A5	P48449;A0A0G2JQD0	15;9;7;1;1	15;9;7;1;1	15;9;7;1;1	Lanosterol synthase	LSS	sp|P48449|LSS_HUMAN Lanosterol synthase OS=Homo sapiens OX=9606 GN=LSS PE=1 SV=1;tr|A0A0G2JQD0|A0A0G2JQD0_HUMAN Lanosterol synthase (Fragment) OS=Homo sapiens OX=9606 GN=LSS PE=1 SV=1	5	15	15	15	23.9	83.308	53.261	5.8192	6.3441	7.1348				2.54082	2.66542	2.83487				2.68037	0.00100921	2.99602	0.0098503	1.47716	0.00600136	2.22175	0.0224221	3	0	1	0	1	0	0	1	0	0	379	37	1469300	134570	1334700
O15254	O15254	3	3	3	Peroxisomal acyl-coenzyme A oxidase 3	ACOX3	sp|O15254|ACOX3_HUMAN Peroxisomal acyl-coenzyme A oxidase 3 OS=Homo sapiens OX=9606 GN=ACOX3 PE=1 SV=2	1	3	3	3	5.3	77.628	6.1288	7.622	3.8588	8.9215				2.93017	1.94815	3.15729				2.67854	0.0186526	1.72926	0.0467541		1	0	1	3	0	1	0	1	0	0	1	0	0	380	42	128500	0	128500
A0A8I5QKQ8;O15269	A0A8I5QKQ8;O15269	13;13	13;13	1;1	Serine palmitoyltransferase 1	SPTLC1	tr|A0A8I5QKQ8|A0A8I5QKQ8_HUMAN Serine palmitoyltransferase 1 OS=Homo sapiens OX=9606 GN=SPTLC1 PE=1 SV=1;sp|O15269|SPTC1_HUMAN Serine palmitoyltransferase 1 OS=Homo sapiens OX=9606 GN=SPTLC1 PE=1 SV=1	2	13	13	1	27.2	55.143	55.001	6.3827	6.2829	6.5296				2.67417	2.65143	2.70699				2.67753	3.62794e-05	4.44034	0.004998	0.962774	0.000784206	3.10557	0.0117572	3	0	1	0	1	0	0	1	0	0	381	22	1627600	207830	1419800
Q96HE7;G3V2H0;G3V503;G3V3E6;A0A8I5KWQ1;Q86YB8	Q96HE7	4;1;1;1;1;1	4;1;1;1;1;1	4;1;1;1;1;1	ERO1-like protein alpha	ERO1L	sp|Q96HE7|ERO1A_HUMAN ERO1-like protein alpha OS=Homo sapiens OX=9606 GN=ERO1A PE=1 SV=2	6	4	4	4	8.8	54.392	7.2733	4.6089	8.1166	6.9639				2.20442	3.02088	2.7999				2.67506	0.00820503	2.08592	0.026545	1.47646	0.00128594	2.89078	0.0128176	3	0	1	0	1	0	0	1	0	0	382	25	425180	41192	383980
Q13829;K7EM01;J3QSD4;J3QS43	Q13829;K7EM01	4;2;1;1	4;2;1;1	4;2;1;1	BTB/POZ domain-containing adapter for CUL3-mediated RhoA degradation protein 2	TNFAIP1	sp|Q13829|BACD2_HUMAN BTB/POZ domain-containing adapter for CUL3-mediated RhoA degradation protein 2 OS=Homo sapiens OX=9606 GN=TNFAIP1 PE=1 SV=1;tr|K7EM01|K7EM01_HUMAN TNF alpha induced protein 1 (Fragment) OS=Homo sapiens OX=9606 GN=TNFAIP1 PE=1 SV=1	4	4	4	4	15.5	36.204	11.072	5.8359	5.7142	7.8093				2.54496	2.51455	2.96519				2.6749	0.00294212	2.53134	0.0150461	1.02481	0.0041861	2.37819	0.0187106	3	0	1	0	1	0	0	1	0	0	383	21	154500	23021	131480
Q8TC07;F8WAX5;F8WDJ1;F8WF35;F8WCB5	Q8TC07	11;1;1;1;1	11;1;1;1;1	6;1;1;1;1	TBC1 domain family member 15	TBC1D15	sp|Q8TC07|TBC15_HUMAN TBC1 domain family member 15 OS=Homo sapiens OX=9606 GN=TBC1D15 PE=1 SV=2	5	11	11	6	15.6	79.49	25.903	8.241	5.4773	5.7647				3.04282	2.45346	2.52725				2.67451	0.00477013	2.32147	0.0192355	1.38425	9.64917e-05	4.01551	0.00909326	3	0	1	0	1	0	0	1	0	0	384	36	710110	57907	652200
Q9P0I2;A0A8I5KS41;S4R3U9;A0A8I5KU67;A0A8I5KPL4	Q9P0I2;A0A8I5KS41	5;3;2;2;1	5;3;2;2;1	5;3;2;2;1	ER membrane protein complex subunit 3	EMC3	sp|Q9P0I2|EMC3_HUMAN ER membrane protein complex subunit 3 OS=Homo sapiens OX=9606 GN=EMC3 PE=1 SV=3;tr|A0A8I5KS41|A0A8I5KS41_HUMAN ER membrane protein complex subunit 3 OS=Homo sapiens OX=9606 GN=EMC3 PE=1 SV=1	5	5	5	5	19.9	29.952	18.396	8.2057	5.9316	5.34				3.03663	2.56842	2.41684				2.67396	0.00483126	2.31594	0.0193633	1.48622	0.00290576	2.53674	0.0162109	3	0	1	0	1	0	0	1	0	0	385	13	666850	105460	561400
O43709	O43709	1	1	1	Probable 18S rRNA (guanine-N(7))-methyltransferase	WBSCR22	sp|O43709|BUD23_HUMAN Probable 18S rRNA (guanine-N(7))-methyltransferase OS=Homo sapiens OX=9606 GN=BUD23 PE=1 SV=2	1	1	1	1	2.8	31.88	1.9647	6.851	6.9715	5.4418				2.77631	2.80147	2.44408				2.67396	0.00184982	2.73287	0.0120294	1.3281	0.0177456	1.75091	0.0443346	3	0	1	0	1	0	0	1	0	0	386	11	1617700	64966	1552800
Q96HE9;J3QQS2;J3QKY4;J3QR53	Q96HE9	3;1;1;1	3;1;1;1	2;0;1;1	Proline-rich protein 11	PRR11	sp|Q96HE9|PRR11_HUMAN Proline-rich protein 11 OS=Homo sapiens OX=9606 GN=PRR11 PE=1 SV=1	4	3	3	2	8.9	40.085	4.842	6.4776	6.5934	6.082				2.69546	2.72102	2.60455				2.67368	0.000174703	3.7577	0.00640466	1.33222	0.0199646	1.69974	0.0479927	3	0	1	0	1	0	0	1	0	0	387	18	409750	57600	352150
Q9UBE0;B3KNJ4;A0A590UK93;A0A590UKC5;M0QX65;M0QZS6;M0R054;M0QYM8;M0R375;M0R286;A0A590UKA0;M0QYP2	Q9UBE0;B3KNJ4;A0A590UK93;A0A590UKC5;M0QX65;M0QZS6;M0R054	9;8;7;7;6;6;5;4;2;2;2;1	9;8;7;7;6;6;5;4;2;2;2;1	9;8;7;7;6;6;5;4;2;2;2;1	SUMO-activating enzyme subunit 1;SUMO-activating enzyme subunit 1, N-terminally processed	SAE1	sp|Q9UBE0|SAE1_HUMAN SUMO-activating enzyme subunit 1 OS=Homo sapiens OX=9606 GN=SAE1 PE=1 SV=1;tr|B3KNJ4|B3KNJ4_HUMAN SUMO-1 activating enzyme subunit 1, isoform CRA_a OS=Homo sapiens OX=9606 GN=SAE1 PE=1 SV=1;tr|A0A590UK93|A0A590UK93_HUMAN SUMO1 activati	12	9	9	9	28	38.449	25.556	6.8911	7.8491	4.7937				2.78473	2.97253	2.26114				2.6728	0.00628217	2.20189	0.0224951	0.878962	0.000216118	3.66531	0.0104737	3	0	1	0	1	0	0	1	0	0	388	22	827210	65313	761900
O14744;G3V5L5;G3V580;H0YJX6;G3V2X6;H0YJ77;H0YJD3;G3V2L6;C9JSX3;G3V5T6;H7BZ44	O14744;G3V5L5;G3V580;H0YJX6	9;5;5;5;3;2;2;2;2;1;1	9;5;5;5;3;2;2;2;2;1;1	9;5;5;5;3;2;2;2;2;1;1	Protein arginine N-methyltransferase 5;Protein arginine N-methyltransferase 5, N-terminally processed	PRMT5	sp|O14744|ANM5_HUMAN Protein arginine N-methyltransferase 5 OS=Homo sapiens OX=9606 GN=PRMT5 PE=1 SV=4;tr|G3V5L5|G3V5L5_HUMAN Protein arginine methyltransferase 5 (Fragment) OS=Homo sapiens OX=9606 GN=PRMT5 PE=1 SV=8;tr|G3V580|G3V580_HUMAN Protein arginine	11	9	9	9	14.9	72.683	49.228	6.4306	6.1117	6.5954				2.68495	2.61157	2.72146				2.67266	0.000146127	3.83527	0.00600125	1.18628	0.00154832	2.81014	0.0135293	3	0	1	0	1	0	0	1	0	0	389	32	1383200	46829	1336400
Q13505	Q13505	5	5	5	Metaxin-1	MTX1	sp|Q13505|MTX1_HUMAN Metaxin-1 OS=Homo sapiens OX=9606 GN=MTX1 PE=1 SV=3	1	5	5	5	15	51.462	10.657	6.2378	5.7668	7.1985				2.64104	2.52777	2.8477				2.67217	0.00122617	2.91145	0.0105227	1.0185	0.00235489	2.62803	0.0150779	3	0	1	0	1	0	0	1	0	0	390	25	98950	0	98950
A0A8I5KSB0;P04049;A0A0S2Z4L5;A0A8I5KTA5;A0A8I5QKZ6;H7C155;A0A8I5KSI1;A0A2U3TZI2;H7C560;A0A8I5KSV6;A0A8I5KQV4;H7C4S5;A0A8I5KS16;A0A8I5QKU8;A0A8I5KYC4;A0A2R8Y492;A0A8I5KYP5;A0A8I5KTK4;A0A8I5KT32;A0A2R8Y8E0;P15056;A0A2R8YDP5;A0A8I5KQ33;A0A2R8Y679	A0A8I5KSB0;P04049;A0A0S2Z4L5;A0A8I5KTA5;A0A8I5QKZ6;H7C155;A0A8I5KSI1;A0A2U3TZI2;H7C560;A0A8I5KSV6;A0A8I5KQV4;H7C4S5;A0A8I5KS16;A0A8I5QKU8;A0A8I5KYC4;A0A2R8Y492;A0A8I5KYP5;A0A8I5KTK4;A0A8I5KT32;A0A2R8Y8E0;P15056	3;3;3;3;3;3;2;2;2;2;2;2;2;2;2;2;2;2;2;2;2;1;1;1	3;3;3;3;3;3;2;2;2;2;2;2;2;2;2;2;2;2;2;2;2;1;1;1	2;2;2;2;2;2;2;1;1;1;1;1;2;2;2;1;2;2;2;1;1;1;1;1	RAF proto-oncogene serine/threonine-protein kinase;Serine/threonine-protein kinase B-raf	RAF1;BRAF	tr|A0A8I5KSB0|A0A8I5KSB0_HUMAN RAF proto-oncogene serine/threonine-protein kinase OS=Homo sapiens OX=9606 GN=RAF1 PE=1 SV=1;sp|P04049|RAF1_HUMAN RAF proto-oncogene serine/threonine-protein kinase OS=Homo sapiens OX=9606 GN=RAF1 PE=1 SV=1;tr|A0A0S2Z4L5|A0A0	24	3	3	2	8.4	64.75	5.1549	6.7824	6.3285	6.0268				2.7618	2.66186	2.59139				2.67168	0.000342208	3.46571	0.0077959	1.2327	0.00560622	2.25133	0.0219433	3	0	1	0	1	0	0	1	0	0	391	34	429970	30442	399530
O94955;D6R935;H0Y8R9;H0Y9A8;D6RG10	O94955;D6R935	6;3;2;1;1	6;3;2;1;1	6;3;2;1;1	Rho-related BTB domain-containing protein 3	RHOBTB3	sp|O94955|RHBT3_HUMAN Rho-related BTB domain-containing protein 3 OS=Homo sapiens OX=9606 GN=RHOBTB3 PE=1 SV=2;tr|D6R935|D6R935_HUMAN Rho related BTB domain containing 3 (Fragment) OS=Homo sapiens OX=9606 GN=RHOBTB3 PE=1 SV=8	5	6	6	6	12.9	69.413	36.791	6.6086	6.2359	6.262				2.72434	2.6406	2.64662				2.67052	0.000101958	3.99158	0.00573157	1.26698	0.007722	2.11227	0.0255121	3	0	1	0	1	0	0	1	0	0	392	31	624060	0	624060
Q8TC12;G3V2G6;H0YIZ8;G3V234;H0YJ46;Q96NR8	Q8TC12;G3V2G6	6;3;2;2;2;1	6;3;2;2;2;1	6;3;2;2;2;1	Retinol dehydrogenase 11	RDH11	sp|Q8TC12|RDH11_HUMAN Retinol dehydrogenase 11 OS=Homo sapiens OX=9606 GN=RDH11 PE=1 SV=2;tr|G3V2G6|G3V2G6_HUMAN Retinol dehydrogenase 11 (Fragment) OS=Homo sapiens OX=9606 GN=RDH11 PE=1 SV=1	6	6	6	6	23.3	35.386	108.88	6.259	7.1115	5.7938				2.64593	2.83015	2.53451				2.6702	0.00104059	2.98272	0.00997439	1.24493	0.000492845	3.30729	0.0117032	3	0	1	0	1	0	0	1	0	0	393	15	6460800	419460	6041400
C9JTY6;A0A8I5KQQ6;C9J088;A0A8I5KRU1;J3KR72;P49848;C9JFL8;A0A8I5KR77;C9JIS2;A0A8I5KSI7;C9JHQ8;A0A8I5KTW4;F8WEJ7	C9JTY6;A0A8I5KQQ6;C9J088;A0A8I5KRU1;J3KR72;P49848;C9JFL8	9;9;9;9;9;9;7;4;2;2;1;1;1	9;9;9;9;9;9;7;4;2;2;1;1;1	9;9;9;9;9;9;7;4;2;2;1;1;1	Transcription initiation factor TFIID subunit 6	TAF6	tr|C9JTY6|C9JTY6_HUMAN Transcription initiation factor TFIID subunit 6 OS=Homo sapiens OX=9606 GN=TAF6 PE=1 SV=2;tr|A0A8I5KQQ6|A0A8I5KQQ6_HUMAN Transcription initiation factor TFIID subunit 6 OS=Homo sapiens OX=9606 GN=TAF6 PE=1 SV=1;tr|C9J088|C9J088_HUMAN	13	9	9	9	18.5	65.991	16.264	6.2006	7.195	5.7763				2.63241	2.84699	2.53015				2.66985	0.00122062	2.91342	0.0105227	1.12888	0.00955939	2.01957	0.0292314	3	0	1	0	1	0	0	1	0	0	394	37	156510	27876	128630
Q96MF7;E5RIM1;A0A087WTZ8;E5RFJ1;E5RHW9;E5RK09;E5RG00	Q96MF7;E5RIM1;A0A087WTZ8;E5RFJ1;E5RHW9	3;2;2;2;2;1;1	3;2;2;2;2;1;1	3;2;2;2;2;1;1	E3 SUMO-protein ligase NSE2	NSMCE2	sp|Q96MF7|NSE2_HUMAN E3 SUMO-protein ligase NSE2 OS=Homo sapiens OX=9606 GN=NSMCE2 PE=1 SV=2;tr|E5RIM1|E5RIM1_HUMAN NSE2 (MMS21) homolog, SMC5-SMC6 complex SUMO ligase (Fragment) OS=Homo sapiens OX=9606 GN=NSMCE2 PE=1 SV=1;tr|A0A087WTZ8|A0A087WTZ8_HUMAN NS	7	3	3	3	18.2	27.932	3.6617	6.9796	6.2414	5.8916				2.80314	2.64187	2.55866				2.66789	0.00072282	3.14097	0.00883815	0.711958	0.00930851	2.03112	0.0286846	3	0	1	0	1	0	0	1	0	0	395	12	100110	17103	83012
Q6PCD5;I3L2T2	Q6PCD5	8;1	8;1	8;1	E3 ubiquitin-protein ligase RFWD3	RFWD3	sp|Q6PCD5|RFWD3_HUMAN E3 ubiquitin-protein ligase RFWD3 OS=Homo sapiens OX=9606 GN=RFWD3 PE=1 SV=3	2	8	8	8	11.2	85.093	29.886	6.1708	6.7834	6.1133				2.62546	2.76201	2.61195				2.66647	0.000322901	3.49093	0.00759084	1.48977	0.00971158	2.01271	0.0294935	3	0	1	0	1	0	0	1	0	0	396	29	334040	27807	306230
E9PJH8;P50454;E9PPV6;E9PR70;E9PNX1;E9PK86;E9PMI5;E9PQ34;E9PKH2;E9PIG2;E9PRS3;E9PLA6	E9PJH8;P50454;E9PPV6;E9PR70;E9PNX1;E9PK86;E9PMI5	11;11;9;8;6;6;6;5;5;4;4;1	11;11;9;8;6;6;6;5;5;4;4;1	11;11;9;8;6;6;6;5;5;4;4;1	Serpin H1	SERPINH1	tr|E9PJH8|E9PJH8_HUMAN Serpin family H member 1 (Fragment) OS=Homo sapiens OX=9606 GN=SERPINH1 PE=1 SV=2;sp|P50454|SERPH_HUMAN Serpin H1 OS=Homo sapiens OX=9606 GN=SERPINH1 PE=1 SV=2;tr|E9PPV6|E9PPV6_HUMAN Serpin family H member 1 OS=Homo sapiens OX=9606 G	12	11	11	11	34.8	40.953	95.336	6.4906	6.6444	5.9035				2.69835	2.73214	2.56157				2.66402	0.000382913	3.4169	0.00788569	0.988774	0.000890882	3.05018	0.0121556	3	0	1	0	1	0	0	1	0	0	397	21	2065900	198260	1867600
Q9H9E3;J3KNI1;A0A0A0MS45;A0A6I8PIQ6;A0A8V8TQM1;A0A8V8TQL5;A0A8V8TQ33;A0A8V8TRG1;J3KRB5;A0A8V8TR60;H3BMV9;A0A8V8TQL9;H3BQB2;H3BSD2;E9PRT5;J3QLW1;A0A8V8TQ38	Q9H9E3;J3KNI1;A0A0A0MS45;A0A6I8PIQ6;A0A8V8TQM1;A0A8V8TQL5	5;5;5;5;4;3;2;2;1;1;1;1;1;1;1;1;1	5;5;5;5;4;3;2;2;1;1;1;1;1;1;1;1;1	5;5;5;5;4;3;2;2;1;1;1;1;1;1;1;1;1	Conserved oligomeric Golgi complex subunit 4	COG4	sp|Q9H9E3|COG4_HUMAN Conserved oligomeric Golgi complex subunit 4 OS=Homo sapiens OX=9606 GN=COG4 PE=1 SV=3;tr|J3KNI1|J3KNI1_HUMAN Conserved oligomeric Golgi complex subunit 4 OS=Homo sapiens OX=9606 GN=COG4 PE=1 SV=1;tr|A0A0A0MS45|A0A0A0MS45_HUMAN Conserv	17	5	5	5	8.4	89.082	23.323	6.2396	6.872	5.9124				2.64145	2.78073	2.56374				2.66198	0.000568081	3.24559	0.00865427	1.25572	0.00189789	2.72173	0.0142916	3	0	1	0	1	0	0	1	0	0	398	43	76120	0	76120
Q96MG7	Q96MG7	7	7	7	Melanoma-associated antigen G1	NDNL2	sp|Q96MG7|NSE3_HUMAN Non-structural maintenance of chromosomes element 3 homolog OS=Homo sapiens OX=9606 GN=NSMCE3 PE=1 SV=1	1	7	7	7	23.4	34.308	50.366	6.3144	6.7949	5.8841				2.65865	2.76445	2.55682				2.65997	0.000507423	3.29463	0.00854613	1.22036	0.00219771	2.65803	0.0148114	3	0	1	0	1	0	0	1	0	0	399	21	796120	52754	743360
P48739;B3KYB6;B3KYB7	P48739;B3KYB6	5;3;2	5;3;2	5;3;2	Phosphatidylinositol transfer protein beta isoform	PITPNB	sp|P48739|PIPNB_HUMAN Phosphatidylinositol transfer protein beta isoform OS=Homo sapiens OX=9606 GN=PITPNB PE=1 SV=2;tr|B3KYB6|B3KYB6_HUMAN Phosphatidylinositol transfer protein beta isoform (Fragment) OS=Homo sapiens OX=9606 GN=PITPNB PE=1 SV=1	3	5	5	5	15.1	31.54	10.383	6.5482	6.8306	5.628				2.7111	2.77201	2.49262				2.65858	0.00101634	2.99296	0.00989931	1.02702	0.00161503	2.79182	0.0136651	3	0	1	0	1	0	0	1	0	0	400	18	521300	33389	487910
P48552	P48552	16	16	16	Nuclear receptor-interacting protein 1	NRIP1	sp|P48552|NRIP1_HUMAN Nuclear receptor-interacting protein 1 OS=Homo sapiens OX=9606 GN=NRIP1 PE=1 SV=2	1	16	16	16	18	126.94	38.101	8.5866	5.9069	4.9538				3.10209	2.5624	2.30854				2.65767	0.00766196	2.11566	0.0255031	1.22858	0.000260862	3.58359	0.0104737	3	0	1	0	1	0	0	1	0	0	401	67	201140	15840	185300
Q9UBD5;U3KQL3	Q9UBD5	10;1	10;1	9;1	Origin recognition complex subunit 3	ORC3	sp|Q9UBD5|ORC3_HUMAN Origin recognition complex subunit 3 OS=Homo sapiens OX=9606 GN=ORC3 PE=1 SV=1	2	10	10	9	16	82.253	29.458	7.1069	8.6235	4.0964				2.82922	3.10827	2.03436				2.65728	0.014343	1.84336	0.0385745	1.19733	0.00471867	2.32618	0.0199784	3	0	1	0	1	0	0	1	0	0	402	38	840730	77191	763540
Q9H999;E5RHA5;A0A8C8KBT8;Q8TE04	Q9H999	3;1;1;1	3;1;1;1	3;1;1;1	Pantothenate kinase 3	PANK3	sp|Q9H999|PANK3_HUMAN Pantothenate kinase 3 OS=Homo sapiens OX=9606 GN=PANK3 PE=1 SV=1	4	3	3	3	8.4	41.094	4.9889	6.2113	6.8542	5.8963				2.6349	2.77699	2.55981				2.65723	0.000573839	3.24121	0.00865427	0.840902	0.00097726	3.00999	0.0121928	3	0	1	0	1	0	0	1	0	0	403	21	152150	9382.8	142760
Q9Y4R8;H3BRS3;H3BU45	Q9Y4R8;H3BRS3	9;8;1	9;8;1	9;8;1	Telomere length regulation protein TEL2 homolog	TELO2	sp|Q9Y4R8|TELO2_HUMAN Telomere length regulation protein TEL2 homolog OS=Homo sapiens OX=9606 GN=TELO2 PE=1 SV=2;tr|H3BRS3|H3BRS3_HUMAN Telomere maintenance 2 OS=Homo sapiens OX=9606 GN=TELO2 PE=1 SV=1	3	9	9	9	9.9	91.746	14.552	6.6925	6.1865	6.0595				2.74255	2.62912	2.5992				2.65696	0.000269886	3.56882	0.00695393	1.30901	0.00239618	2.62048	0.0151865	3	0	1	0	1	0	0	1	0	0	404	46	1384800	189970	1194800
Q7Z392	Q7Z392	2	2	2	Trafficking protein particle complex subunit 11	TRAPPC11	sp|Q7Z392|TPC11_HUMAN Trafficking protein particle complex subunit 11 OS=Homo sapiens OX=9606 GN=TRAPPC11 PE=1 SV=2	1	2	2	2	1.6	128.88	3.1907	6.8207	NaN	5.7971				2.76992	NaN	2.53533				2.65263	0.028132	1.5508	0.0642961	1.46239	0.00604018	2.21895	0.0224571	3	0	1	0	1	0	0	1	0	0	405	49	37807	5317.3	32489
Q9BT67	Q9BT67	7	7	7	NEDD4 family-interacting protein 1	NDFIP1	sp|Q9BT67|NFIP1_HUMAN NEDD4 family-interacting protein 1 OS=Homo sapiens OX=9606 GN=NDFIP1 PE=1 SV=1	1	7	7	7	28.5	24.899	19.618	6.0763	4.5092	9.0171				2.60319	2.17287	3.17266				2.64958	0.0117322	1.93062	0.0333363	0.231952	0.0289528	1.53831	0.0630164	3	0	1	0	1	0	0	1	0	0	406	10	341530	64471	277060
P09601;A0A7I2V3I1;B1AHA8;A0A7I2V3M0;A0A7I2V277	P09601;A0A7I2V3I1;B1AHA8	7;6;5;3;2	7;6;5;3;2	7;6;5;3;2	Heme oxygenase 1	HMOX1	sp|P09601|HMOX1_HUMAN Heme oxygenase 1 OS=Homo sapiens OX=9606 GN=HMOX1 PE=1 SV=1;tr|A0A7I2V3I1|A0A7I2V3I1_HUMAN Heme oxygenase OS=Homo sapiens OX=9606 GN=HMOX1 PE=1 SV=1;tr|B1AHA8|B1AHA8_HUMAN Heme oxygenase 1 (Fragment) OS=Homo sapiens OX=9606 GN=HMOX1 P	5	7	7	7	35.1	32.818	22.525	6.0644	6.9894	5.8245				2.60036	2.80517	2.54213				2.64922	0.000905295	3.04321	0.00957105	0.833711	0.00658067	2.18173	0.0235644	3	0	1	0	1	0	0	1	0	0	407	14	278450	0	278450
Q6PD74;H0YL49	Q6PD74;H0YL49	2;1	2;1	2;1	Alpha- and gamma-adaptin-binding protein p34	AAGAB	sp|Q6PD74|AAGAB_HUMAN Alpha- and gamma-adaptin-binding protein p34 OS=Homo sapiens OX=9606 GN=AAGAB PE=1 SV=1;tr|H0YL49|H0YL49_HUMAN Alpha and gamma adaptin binding protein (Fragment) OS=Homo sapiens OX=9606 GN=AAGAB PE=1 SV=1	2	2	2	2	13	34.593	16.029	NaN	7.116	5.5231				NaN	2.83107	2.46548				2.64827	0.0438723	1.35781	0.0908239	1.19622	0.0013627	2.8656	0.0128451	3	0	1	0	1	0	0	1	0	0	408	12	198930	0	198930
Q8NFZ5;D6RGJ2	Q8NFZ5;D6RGJ2	3;2	3;2	3;2	TNFAIP3-interacting protein 2	TNIP2	sp|Q8NFZ5|TNIP2_HUMAN TNFAIP3-interacting protein 2 OS=Homo sapiens OX=9606 GN=TNIP2 PE=1 SV=1;tr|D6RGJ2|D6RGJ2_HUMAN TNFAIP3 interacting protein 2 OS=Homo sapiens OX=9606 GN=TNIP2 PE=1 SV=1	2	3	3	3	7.5	48.699	4.611	10.947	2.8266	7.9068				3.45246	1.49907	2.98309				2.64488	0.0461413	1.33591	0.0946776	1.78647	0.00935126	2.02913	0.0287761	3	0	1	0	1	0	0	1	0	0	409	24	35730	0	35730
F5GXS8;F5GYM3;H0YGD6;H0YG47;Q96PU8	F5GXS8;F5GYM3;H0YGD6;H0YG47;Q96PU8	1;1;1;1;1	1;1;1;1;1	1;1;1;1;1	Protein quaking	QKI	tr|F5GXS8|F5GXS8_HUMAN QKI, KH domain containing RNA binding (Fragment) OS=Homo sapiens OX=9606 GN=QKI PE=1 SV=1;tr|F5GYM3|F5GYM3_HUMAN QKI, KH domain containing RNA binding (Fragment) OS=Homo sapiens OX=9606 GN=QKI PE=1 SV=1;tr|H0YGD6|H0YGD6_HUMAN QKI, KH	5	1	1	1	8.8	18.015	3.0405	7.4551	6.5151	5.0355				2.89823	2.70379	2.33213				2.64472	0.00391958	2.40676	0.0172234	1.1151	0.0366218	1.43626	0.0754045	3	0	1	0	1	0	0	1	0	0	410	7	334280	44316	289960
Q9BZL1	Q9BZL1	1	1	1	Ubiquitin-like protein 5	UBL5	sp|Q9BZL1|UBL5_HUMAN Ubiquitin-like protein 5 OS=Homo sapiens OX=9606 GN=UBL5 PE=1 SV=1	1	1	1	1	12.3	8.5468	1.8449	6.2622	6.1524	6.2825				2.64667	2.62115	2.65134				2.63972	1.26325e-05	4.89851	0.00448615	0.715105	0.00364359	2.43847	0.0179356	3	0	1	0	1	0	0	1	0	0	411	4	9475100	1214000	8261100
H0YE76;H0YCB3;A0A5F9ZH79;A0A5F9ZHP1;Q8N9N2;A0A5F9ZI10;A0A5K1VW55;A0A5F9ZI37;E9PM82;E9PR40;H0YER2;E9PQZ6	H0YE76;H0YCB3;A0A5F9ZH79;A0A5F9ZHP1;Q8N9N2;A0A5F9ZI10;A0A5K1VW55;A0A5F9ZI37;E9PM82;E9PR40;H0YER2	4;4;4;4;4;3;3;3;2;2;2;1	4;4;4;4;4;3;3;3;2;2;2;1	4;4;4;4;4;3;3;3;2;2;2;1	Activating signal cointegrator 1 complex subunit 1	ASCC1	tr|H0YE76|H0YE76_HUMAN Activating signal cointegrator 1 complex subunit 1 (Fragment) OS=Homo sapiens OX=9606 GN=ASCC1 PE=1 SV=2;tr|H0YCB3|H0YCB3_HUMAN Activating signal cointegrator 1 complex subunit 1 (Fragment) OS=Homo sapiens OX=9606 GN=ASCC1 PE=1 SV=1;	12	4	4	4	15.1	24.687	4.4504	6.2682	6.412	6.0215				2.64805	2.68077	2.59012				2.63965	0.0001008	3.99654	0.00573157	0.967225	0.138494	0.85857	0.224474	3	0	1	0	1	0	0	1	0	0	412	12	295940	41121	254820
Q9NZL3;Q9UK13;Q12901;K7ENI7;K7ENM7;K7ERI5;K7ENV6;K7ENS0;K7EIR6;A0A5H1ZRS7;K7EQV5;K7EK36;K7EL24;S4R3Q2;K7ER65;K7EJJ6;K7EN43;K7EPW2;Q9UK12;Q13360;Q9UK11;K7ELA0	Q9NZL3;Q9UK13;Q12901	3;2;2;1;1;1;1;1;1;1;1;1;1;1;1;1;1;1;1;1;1;1	1;1;0;0;0;0;0;0;0;0;0;0;0;0;0;0;0;0;0;0;0;0	0;0;0;0;0;0;0;0;0;0;0;0;0;0;0;0;0;0;0;0;0;0	Zinc finger protein 224;Zinc finger protein 221;Zinc finger protein 155	ZNF224;ZNF221;ZNF155	sp|Q9NZL3|ZN224_HUMAN Zinc finger protein 224 OS=Homo sapiens OX=9606 GN=ZNF224 PE=1 SV=3;sp|Q9UK13|ZN221_HUMAN Zinc finger protein 221 OS=Homo sapiens OX=9606 GN=ZNF221 PE=1 SV=4;sp|Q12901|ZN155_HUMAN Zinc finger protein 155 OS=Homo sapiens OX=9606 GN=ZNF	22	3	1	0	4.8	82.279	2.6258	NaN	6.1069	6.3443				NaN	2.61044	2.66546				2.63795	0.00663881	2.17791	0.0231666	2.07564	0.015367	1.81341	0.0401743	3	0	1	0	1	0	0	1	0	0	413	34	0	0	0
Q9NXZ2	Q9NXZ2	12	12	12	Probable ATP-dependent RNA helicase DDX43	DDX43	sp|Q9NXZ2|DDX43_HUMAN Probable ATP-dependent RNA helicase DDX43 OS=Homo sapiens OX=9606 GN=DDX43 PE=1 SV=2	1	12	12	12	21.5	72.843	57.146	6.3674	7.481	5.054				2.6707	2.90323	2.33743				2.63712	0.00385425	2.41406	0.0171055	1.38455	0.000793725	3.10033	0.0118042	3	0	1	0	1	0	0	1	0	0	414	39	1059500	117320	942230
Q8TAS1	Q8TAS1	4	4	4	Serine/threonine-protein kinase Kist	UHMK1	sp|Q8TAS1|UHMK1_HUMAN Serine/threonine-protein kinase Kist OS=Homo sapiens OX=9606 GN=UHMK1 PE=1 SV=2	1	4	4	4	10	46.546	5.9458	6.3549	6.2892	6.0161				2.66787	2.65288	2.58883				2.63652	8.45006e-05	4.07314	0.0057101	0.800538	0.0172203	1.76396	0.0434492	3	0	1	0	1	0	0	1	0	0	415	21	149530	22323	127210
H7BZQ3;Q96G74	H7BZQ3;Q96G74	1;1	1;1	1;1	OTU domain-containing protein 5	OTUD5	tr|H7BZQ3|H7BZQ3_HUMAN ubiquitinyl hydrolase 1 (Fragment) OS=Homo sapiens OX=9606 GN=OTUD5 PE=1 SV=1;sp|Q96G74|OTUD5_HUMAN OTU domain-containing protein 5 OS=Homo sapiens OX=9606 GN=OTUD5 PE=1 SV=1	2	1	1	1	3.8	48.893	5.7309	5.527	6.5499	6.6261				2.4665	2.71147	2.72816				2.63538	0.00102837	2.98785	0.00991063	0.610954	0.00895241	2.04806	0.0279187	3	0	1	0	1	0	0	1	0	0	416	20	119240	17826	101420
Q5STV6;Q9UBC1	Q5STV6;Q9UBC1	2;2	2;2	1;1	NF-kappa-B inhibitor-like protein 1	NFKBIL1	tr|Q5STV6|Q5STV6_HUMAN NF-kappa-B inhibitor-like protein 1 OS=Homo sapiens OX=9606 GN=NFKBIL1 PE=1 SV=2;sp|Q9UBC1|IKBL1_HUMAN NF-kappa-B inhibitor-like protein 1 OS=Homo sapiens OX=9606 GN=NFKBIL1 PE=1 SV=2	2	2	2	1	7.8	40.827	14.592	5.9007	8.3906	4.8358				2.56089	3.06877	2.27375				2.63447	0.00769432	2.11383	0.0255888	1.08316	0.0124535	1.90471	0.034811	3	0	1	0	1	0	0	1	0	0	417	17	225080	31120	193960
Q15036;F8WAZ0	Q15036	11;2	11;2	11;2	Sorting nexin-17	SNX17	sp|Q15036|SNX17_HUMAN Sorting nexin-17 OS=Homo sapiens OX=9606 GN=SNX17 PE=1 SV=1	2	11	11	11	34	52.901	99.834	7.3744	6.3691	5.0939				2.88253	2.67109	2.34877				2.63413	0.00345287	2.46182	0.0162421	1.1118	5.82009e-05	4.23507	0.00897758	3	0	1	0	1	0	0	1	0	0	418	24	547590	46177	501410
Q7L1Q6;C9IZ80;C9JFN4;H0Y503	Q7L1Q6;C9IZ80	6;4;2;1	6;4;2;1	6;4;2;1	Basic leucine zipper and W2 domain-containing protein 1	BZW1	sp|Q7L1Q6|5MP2_HUMAN eIF5-mimic protein 2 OS=Homo sapiens OX=9606 GN=BZW1 PE=1 SV=1;tr|C9IZ80|C9IZ80_HUMAN Basic leucine zipper and W2 domains 1 (Fragment) OS=Homo sapiens OX=9606 GN=BZW1 PE=1 SV=1	4	6	6	6	13.1	48.043	10.271	6.1697	6.2326	NaN				2.6252	2.63983	NaN				2.63252	0.00176946	2.75216	0.0118384	1.00307	0.00847403	2.07191	0.0269948	3	0	1	0	1	0	0	1	0	0	419	25	2330200	290970	2039300
Q5SXM2	Q5SXM2	5	5	5	snRNA-activating protein complex subunit 4	SNAPC4	sp|Q5SXM2|SNPC4_HUMAN snRNA-activating protein complex subunit 4 OS=Homo sapiens OX=9606 GN=SNAPC4 PE=1 SV=1	1	5	5	5	5.1	159.43	8.2885	6.9203	6.2565	5.5005				2.79083	2.64536	2.45956				2.63192	0.0013241	2.87808	0.0109095	1.54202	0.00400922	2.39694	0.0186274	3	0	1	0	1	0	0	1	0	0	420	73	25107	2921.2	22186
Q9UID3;E9PKX7;E9PQD5;E9PRV0;E9PKE5;E9PMB6;E9PQN6;H0YEE1;E9PJ36;H0YCB7	Q9UID3;E9PKX7	12;6;4;4;3;3;3;3;3;2	12;6;4;4;3;3;3;3;3;2	12;6;4;4;3;3;3;3;3;2	Vacuolar protein sorting-associated protein 51 homolog	VPS51	sp|Q9UID3|VPS51_HUMAN Vacuolar protein sorting-associated protein 51 homolog OS=Homo sapiens OX=9606 GN=VPS51 PE=1 SV=2;tr|E9PKX7|E9PKX7_HUMAN Vacuolar protein sorting-associated protein 51 homolog (Fragment) OS=Homo sapiens OX=9606 GN=VPS51 PE=1 SV=1	10	12	12	12	20.6	86.041	99.592	5.9742	7.1424	5.575				2.57875	2.83641	2.47897				2.63138	0.00163362	2.78685	0.0114311	1.1783	0.000337567	3.47164	0.0113351	3	0	1	0	1	0	0	1	0	0	421	39	660220	42837	617380
Q9UL25	Q9UL25	2	2	2	Ras-related protein Rab-21	RAB21	sp|Q9UL25|RAB21_HUMAN Ras-related protein Rab-21 OS=Homo sapiens OX=9606 GN=RAB21 PE=1 SV=3	1	2	2	2	12.9	24.347	23.642	6.5388	NaN	5.8647				2.70903	NaN	2.55206				2.63054	0.0189885	1.72151	0.0473735	1.05674	0.00183037	2.73746	0.0141567	3	0	1	0	1	0	0	1	0	0	422	13	246980	22401	224580
Q9Y2G0;E7ESK9;H7BXG9	Q9Y2G0;E7ESK9;H7BXG9	6;6;4	5;5;3	5;5;3	Protein EFR3 homolog B	EFR3B	sp|Q9Y2G0|EFR3B_HUMAN Protein EFR3 homolog B OS=Homo sapiens OX=9606 GN=EFR3B PE=1 SV=2;tr|E7ESK9|E7ESK9_HUMAN EFR3 homolog B OS=Homo sapiens OX=9606 GN=EFR3B PE=1 SV=1;tr|H7BXG9|H7BXG9_HUMAN EFR3 homolog B (Fragment) OS=Homo sapiens OX=9606 GN=EFR3B PE=1	3	6	5	5	9.7	92.486	16.198	6.3614	6.0012	NaN				2.66934	2.58525	NaN				2.6273	0.0101876	1.99193	0.0303689	0.475171	0.0388633	1.41046	0.0788932	3	0	1	0	1	0	0	1	0	0	423	44	97130	6129	91001
Q5GLZ8;H0Y6K7;D6RCL5	Q5GLZ8	15;6;2	15;6;2	15;6;2	Probable E3 ubiquitin-protein ligase HERC4	HERC4	sp|Q5GLZ8|HERC4_HUMAN Probable E3 ubiquitin-protein ligase HERC4 OS=Homo sapiens OX=9606 GN=HERC4 PE=1 SV=1	3	15	15	15	15.9	118.56	44.775	5.5824	7.9756	5.2783				2.48089	2.99559	2.40007				2.62552	0.00500807	2.30033	0.0198206	1.62751	0.00547407	2.26169	0.0216839	3	0	1	0	1	0	0	1	0	0	424	49	1177800	144700	1033100
Q8N6R0	Q8N6R0	11	11	11	Methyltransferase-like protein 13	METTL13	sp|Q8N6R0|EFNMT_HUMAN eEF1A lysine and N-terminal methyltransferase OS=Homo sapiens OX=9606 GN=METTL13 PE=1 SV=1	1	11	11	11	17.9	78.767	45.214	5.8164	6.3619	6.2411				2.54013	2.66946	2.6418				2.61713	0.000225647	3.64657	0.00684504	1.57634	0.000421998	3.37469	0.0117032	3	0	1	0	1	0	0	1	0	0	425	40	723520	26314	697200
Q8IUC4;A8MT19;K7EL35	Q8IUC4;A8MT19	13;7;1	13;7;1	13;7;1	Rhophilin-2;Putative rhophilin-2-like protein RHPN2P1	RHPN2;RHPN2P1	sp|Q8IUC4|RHPN2_HUMAN Rhophilin-2 OS=Homo sapiens OX=9606 GN=RHPN2 PE=1 SV=1;sp|A8MT19|RHN2P_HUMAN Putative rhophilin-2-like protein RHPN2P1 OS=Homo sapiens OX=9606 GN=RHPN2P1 PE=5 SV=2	3	13	13	13	22.2	76.992	33.902	6.7872	6.1469	5.5307				2.76282	2.61986	2.46746				2.61671	0.00106035	2.97455	0.0100271	1.26816	0.00624698	2.20433	0.0228944	3	0	1	0	1	0	0	1	0	0	426	42	695620	41545	654070
O00311	O00311	8	8	8	Cell division cycle 7-related protein kinase	CDC7	sp|O00311|CDC7_HUMAN Cell division cycle 7-related protein kinase OS=Homo sapiens OX=9606 GN=CDC7 PE=1 SV=1	1	8	8	8	16.4	63.887	32.396	5.5752	6.7236	NaN				2.47902	2.74923	NaN				2.61413	0.032873	1.48316	0.0723945	0.83367	0.0127374	1.89492	0.035364	3	0	1	0	1	0	0	1	0	0	427	33	340610	22542	318070
G3V5T9;P24941;E7ESI2;G3V317;K7EJ83	G3V5T9;P24941;E7ESI2	7;7;5;2;2	5;5;3;1;1	4;4;2;1;0	Cyclin-dependent kinase 2	CDK2	tr|G3V5T9|G3V5T9_HUMAN Cyclin-dependent kinase 2 OS=Homo sapiens OX=9606 GN=CDK2 PE=1 SV=1;sp|P24941|CDK2_HUMAN Cyclin-dependent kinase 2 OS=Homo sapiens OX=9606 GN=CDK2 PE=1 SV=2;tr|E7ESI2|E7ESI2_HUMAN Cyclin-dependent kinase 2 OS=Homo sapiens OX=9606 GN=	5	7	5	4	23.7	39.178	25.148	5.1361	5.2652	8.4598				2.36067	2.39649	3.08062				2.6126	0.0079431	2.10001	0.0260013	1.10758	0.000907173	3.04231	0.0121556	3	0	1	0	1	0	0	1	0	0	428	19	667320	81183	586130
Q8N201	Q8N201	13	13	13	Integrator complex subunit 1	INTS1	sp|Q8N201|INT1_HUMAN Integrator complex subunit 1 OS=Homo sapiens OX=9606 GN=INTS1 PE=1 SV=2	1	13	13	13	7.6	244.29	23.803	8.1259	5.8951	4.7728				3.02253	2.55952	2.25484				2.61229	0.00722005	2.14146	0.0245875	1.49993	0.000727127	3.13839	0.0117032	3	0	1	0	1	0	0	1	0	0	429	118	95171	5382.6	89788
Q93074;A0A8I5KUR0;A0A8I5KW86;A0A8I5QJW8;A0A0A0MR79;A0A8I5KQY2;A0A8I5KXK9;A0A8I5KVA6;A0A8I5KSA4;Q86YW9;A0A8I5KX78;A0A8I5KRJ8;F8WAE6;A0A8I5KQ51;A0A8I5QJG1;A0A8I5KW22;H7C274;A0A8I5QJK7;A0A8I5KY35	Q93074;A0A8I5KUR0;A0A8I5KW86;A0A8I5QJW8;A0A0A0MR79;A0A8I5KQY2;A0A8I5KXK9;A0A8I5KVA6;A0A8I5KSA4	9;9;9;9;9;8;7;5;5;2;2;2;2;1;1;1;1;1;1	9;9;9;9;9;8;7;5;5;2;2;2;2;1;1;1;1;1;1	9;9;9;9;9;8;7;5;5;2;2;2;2;1;1;1;1;1;1	Mediator of RNA polymerase II transcription subunit 12	MED12	sp|Q93074|MED12_HUMAN Mediator of RNA polymerase II transcription subunit 12 OS=Homo sapiens OX=9606 GN=MED12 PE=1 SV=4;tr|A0A8I5KUR0|A0A8I5KUR0_HUMAN Mediator complex subunit 12 OS=Homo sapiens OX=9606 GN=MED12 PE=1 SV=1;tr|A0A8I5KW86|A0A8I5KW86_HUMAN Med	19	9	9	9	6	243.08	16.487	7.1727	5.5281	5.7375				2.84252	2.46678	2.52042				2.60991	0.00201493	2.69574	0.0125944	1.58559	0.000919856	3.03628	0.0121562	3	0	1	0	1	0	0	1	0	0	430	106	39323	2176.2	37147
Q5RL73	Q5RL73	1	1	1	RNA-binding protein 48	RBM48	sp|Q5RL73|RBM48_HUMAN RNA-binding protein 48 OS=Homo sapiens OX=9606 GN=RBM48 PE=1 SV=1	1	1	1	1	4.6	41.808	4.9674	5.7064	6.53	NaN				2.51258	2.70708	NaN				2.60983	0.0237116	1.62504	0.056265	0.736215	1	0	1	3	0	1	0	1	0	0	1	0	0	431	17	312970	47767	265210
Q9Y240;M0R081	Q9Y240;M0R081	5;3	5;3	5;3	C-type lectin domain family 11 member A	CLEC11A	sp|Q9Y240|CLC11_HUMAN C-type lectin domain family 11 member A OS=Homo sapiens OX=9606 GN=CLEC11A PE=1 SV=1;tr|M0R081|M0R081_HUMAN C-type lectin domain containing 11A OS=Homo sapiens OX=9606 GN=CLEC11A PE=1 SV=1	2	5	5	5	16.7	35.694	15.654	6.0228	6.1821	NaN				2.59043	2.6281	NaN				2.60927	0.00459452	2.33776	0.0188257	1.7542	1	0	1	3	0	1	0	1	0	0	1	0	0	432	16	857930	40351	817580
Q9BZV1;K7EP32;K7EJ02	Q9BZV1;K7EP32	9;7;4	9;7;4	9;7;4	UBX domain-containing protein 6	UBXN6	sp|Q9BZV1|UBXN6_HUMAN UBX domain-containing protein 6 OS=Homo sapiens OX=9606 GN=UBXN6 PE=1 SV=1;tr|K7EP32|K7EP32_HUMAN UBX domain protein 6 (Fragment) OS=Homo sapiens OX=9606 GN=UBXN6 PE=1 SV=1	3	9	9	9	29	49.753	48.175	6.309	6.7582	5.328				2.65741	2.75664	2.41359				2.60921	0.00152226	2.81751	0.0111641	1.22231	0.00235532	2.62795	0.0150779	3	0	1	0	1	0	0	1	0	0	433	19	424120	0	424120
Q9BYB4	Q9BYB4	1	1	1	Guanine nucleotide-binding protein subunit beta-like protein 1	GNB1L	sp|Q9BYB4|GNB1L_HUMAN Guanine nucleotide-binding protein subunit beta-like protein 1 OS=Homo sapiens OX=9606 GN=GNB1L PE=1 SV=2	1	1	1	1	3.1	35.618	1.858	6.1769	6.0172	NaN				2.62688	2.58909	NaN				2.60799	0.00461233	2.33608	0.0188411	0.877538	0.00194397	2.71131	0.01433	3	0	1	0	1	0	0	1	0	0	434	20	72629	8673.4	63956
O00444;J3KR82;J3KR84;H0YAL6	O00444;J3KR82;J3KR84	6;5;5;1	6;5;5;1	6;5;5;1	Serine/threonine-protein kinase PLK4;Serine/threonine-protein kinase PLK	PLK4	sp|O00444|PLK4_HUMAN Serine/threonine-protein kinase PLK4 OS=Homo sapiens OX=9606 GN=PLK4 PE=1 SV=3;tr|J3KR82|J3KR82_HUMAN Serine/threonine-protein kinase PLK4 OS=Homo sapiens OX=9606 GN=PLK4 PE=1 SV=1;tr|J3KR84|J3KR84_HUMAN Serine/threonine-protein kinase	4	6	6	6	6.7	108.97	8.456	5.8925	4.3461	8.8422				2.55888	2.11972	3.14441				2.60767	0.0127087	1.8959	0.0353207	1.07443	0.043405	1.36246	0.0859258	3	0	1	0	1	0	0	1	0	0	435	47	116000	11245	104750
Q5JWT2;Q9ULK4	Q5JWT2;Q9ULK4	7;7	7;7	7;7	Mediator of RNA polymerase II transcription subunit 23	MED23	tr|Q5JWT2|Q5JWT2_HUMAN Mediator of RNA polymerase II transcription subunit 23 OS=Homo sapiens OX=9606 GN=MED23 PE=1 SV=1;sp|Q9ULK4|MED23_HUMAN Mediator of RNA polymerase II transcription subunit 23 OS=Homo sapiens OX=9606 GN=MED23 PE=1 SV=2	2	7	7	7	5.3	157.11	8.1362	6.0014	6.0008	6.2856				2.5853	2.58515	2.65205				2.6075	7.29659e-05	4.13688	0.00535488	1.5102	0.000344572	3.46272	0.0114266	3	0	1	0	1	0	0	1	0	0	436	71	60829	4991.3	55838
H0YLF3;F5H6I0;P61769	H0YLF3;F5H6I0;P61769	2;2;2	2;2;2	2;2;2	Beta-2-microglobulin;Beta-2-microglobulin form pI 5.3	B2M	tr|H0YLF3|H0YLF3_HUMAN Beta-2-microglobulin (Fragment) OS=Homo sapiens OX=9606 GN=B2M PE=1 SV=1;tr|F5H6I0|F5H6I0_HUMAN Beta-2-microglobulin OS=Homo sapiens OX=9606 GN=B2M PE=1 SV=2;sp|P61769|B2MG_HUMAN Beta-2-microglobulin OS=Homo sapiens OX=9606 GN=B2M PE	3	2	2	2	28.2	8.4984	3.3851	7.206	4.954	6.3369				2.8492	2.30859	2.66378				2.60719	0.00368027	2.43412	0.0166093	1.43531	0.00789078	2.10288	0.0259412	3	0	1	0	1	0	0	1	0	0	437	4	718950	79428	639520
H0YN65;Q8NCH0	H0YN65;Q8NCH0	2;2	2;2	2;2	Carbohydrate sulfotransferase 14	CHST14	tr|H0YN65|H0YN65_HUMAN Carbohydrate sulfotransferase OS=Homo sapiens OX=9606 GN=CHST14 PE=1 SV=1;sp|Q8NCH0|CHSTE_HUMAN Carbohydrate sulfotransferase 14 OS=Homo sapiens OX=9606 GN=CHST14 PE=1 SV=2	2	2	2	2	6.6	39.902	3.5245	6.666	5.9242	5.693				2.73682	2.56662	2.50919				2.60421	0.000688082	3.16236	0.00878294	1.38714	1	0	1	3	0	1	0	1	0	0	1	0	0	438	17	148770	19693	129080
B5MCE7;B5MCH7;E7ETZ4;Q9Y6E2;Q75MG1	B5MCE7;B5MCH7;E7ETZ4;Q9Y6E2;Q75MG1	6;6;6;6;3	6;6;6;6;3	6;6;6;6;3	Basic leucine zipper and W2 domain-containing protein 2	BZW2	tr|B5MCE7|B5MCE7_HUMAN eIF5-mimic protein 1 OS=Homo sapiens OX=9606 GN=BZW2 PE=1 SV=1;tr|B5MCH7|B5MCH7_HUMAN eIF5-mimic protein 1 OS=Homo sapiens OX=9606 GN=BZW2 PE=1 SV=1;tr|E7ETZ4|E7ETZ4_HUMAN eIF5-mimic protein 1 (Fragment) OS=Homo sapiens OX=9606 GN=BZ	5	6	6	6	20.4	26.182	8.3117	6.3904	5.581	6.2978				2.67591	2.48052	2.65485				2.60376	0.000565002	3.24795	0.00865427	0.91741	0.00109799	2.9594	0.0126142	3	0	1	0	1	0	0	1	0	0	439	16	1534500	199860	1334600
A0A087WXK8;Q9H4H8	A0A087WXK8;Q9H4H8	11;11	11;11	11;11	Protein FAM83D	FAM83D	tr|A0A087WXK8|A0A087WXK8_HUMAN Chromosome 20 open reading frame 129 OS=Homo sapiens OX=9606 GN=FAM83D PE=1 SV=1;sp|Q9H4H8|FA83D_HUMAN Protein FAM83D OS=Homo sapiens OX=9606 GN=FAM83D PE=1 SV=3	2	11	11	11	19.3	67.664	41.034	5.862	6.3674	5.9994				2.55139	2.6707	2.58482				2.60231	0.00018641	3.72953	0.00650482	1.34748	0.000472215	3.32586	0.0117032	3	0	1	0	1	0	0	1	0	0	440	30	1097800	80066	1017700
Q96H22;H3BMC7;H3BMD5;H3BRU7	Q96H22;H3BMC7	8;5;2;2	8;5;2;2	8;5;2;2	Centromere protein N	CENPN	sp|Q96H22|CENPN_HUMAN Centromere protein N OS=Homo sapiens OX=9606 GN=CENPN PE=1 SV=2;tr|H3BMC7|H3BMC7_HUMAN Centromere protein N (Fragment) OS=Homo sapiens OX=9606 GN=CENPN PE=1 SV=1	4	8	8	8	31	39.554	52.837	8.1053	6.1043	4.5161				3.01887	2.60983	2.17508				2.60126	0.00865745	2.06261	0.0274965	1.09612	0.0181916	1.74013	0.0449655	3	0	1	0	1	0	0	1	0	0	441	19	334220	0	334220
P51149;C9J8S3;A0A6Q8PG52;A0A6Q8PH84;A0A6Q8PGE6;C9J4V0;C9J592;C9IZZ0;C9J4S4;C9J7D1;A0A6Q8PF79	P51149;C9J8S3;A0A6Q8PG52;A0A6Q8PH84;A0A6Q8PGE6;C9J4V0;C9J592;C9IZZ0;C9J4S4	10;9;9;9;8;7;7;7;5;4;2	10;9;9;9;8;7;7;7;5;4;2	10;9;9;9;8;7;7;7;5;4;2	Ras-related protein Rab-7a	RAB7A	sp|P51149|RAB7A_HUMAN Ras-related protein Rab-7a OS=Homo sapiens OX=9606 GN=RAB7A PE=1 SV=1;tr|C9J8S3|C9J8S3_HUMAN Ras-related protein Rab-7a OS=Homo sapiens OX=9606 GN=RAB7A PE=1 SV=1;tr|A0A6Q8PG52|A0A6Q8PG52_HUMAN Ras-related protein Rab-7a OS=Homo sapie	11	10	10	10	56	23.489	184.48	6.0592	6.1585	5.9428				2.59913	2.62258	2.57114				2.59762	3.27574e-05	4.48469	0.004998	1.15566	0.00559178	2.25245	0.0219356	3	0	1	0	1	0	0	1	0	0	442	14	20666000	2872300	17794000
A0A7I2V584;G3V4F7;A0A7P0PJI2;G3V480;A0A7I2V5K0;P61011;A0A7I2V5S0	A0A7I2V584;G3V4F7;A0A7P0PJI2;G3V480;A0A7I2V5K0;P61011	5;5;5;5;5;5;2	5;5;5;5;5;5;2	5;5;5;5;5;5;2	Signal recognition particle 54 kDa protein	SRP54	tr|A0A7I2V584|A0A7I2V584_HUMAN Signal recognition particle 54 kDa protein OS=Homo sapiens OX=9606 GN=SRP54 PE=1 SV=1;tr|G3V4F7|G3V4F7_HUMAN Signal recognition particle 54 kDa protein OS=Homo sapiens OX=9606 GN=SRP54 PE=1 SV=1;tr|A0A7P0PJI2|A0A7P0PJI2_HUMAN	7	5	5	5	18	37.656	9.2878	7.0075	4.9694	6.3653				2.8089	2.31307	2.67023				2.5974	0.00321766	2.49246	0.0156316	1.11906	0.0126314	1.89855	0.0351612	3	0	1	0	1	0	0	1	0	0	443	19	351630	22521	329110
O96019;C9JQT2;H7C5S0;O94805	O96019	4;1;1;1	4;1;1;1	4;1;1;1	Actin-like protein 6A	ACTL6A	sp|O96019|ACL6A_HUMAN Actin-like protein 6A OS=Homo sapiens OX=9606 GN=ACTL6A PE=1 SV=1	4	4	4	4	15.4	47.46	35.03	6.0897	5.985	6.0629				2.60637	2.58135	2.60001				2.59591	8.36412e-06	5.07758	0.0044656	1.26774	0.00232943	2.63275	0.0150779	3	0	1	0	1	0	0	1	0	0	444	20	980790	118830	861960
O75663	O75663	3	3	3	TIP41-like protein	TIPRL	sp|O75663|TIPRL_HUMAN TIP41-like protein OS=Homo sapiens OX=9606 GN=TIPRL PE=1 SV=2	1	3	3	3	13.2	31.444	9.5105	9.5463	5.0696	4.5609				3.25494	2.34187	2.18932				2.59538	0.0160391	1.79482	0.0416909	1.12845	0.00840543	2.07544	0.0268563	3	0	1	0	1	0	0	1	0	0	445	16	562010	67570	494440
F5H5P2;P12694;H0YH31;F5GXU9	F5H5P2;P12694	5;5;2;2	5;5;2;2	5;5;2;2	2-oxoisovalerate dehydrogenase subunit alpha, mitochondrial	BCKDHA	tr|F5H5P2|F5H5P2_HUMAN 2-oxoisovalerate dehydrogenase subunit alpha OS=Homo sapiens OX=9606 PE=1 SV=1;sp|P12694|ODBA_HUMAN 2-oxoisovalerate dehydrogenase subunit alpha, mitochondrial OS=Homo sapiens OX=9606 GN=BCKDHA PE=1 SV=2	4	5	5	5	11.7	54.202	12.723	5.4398	NaN	6.6913				2.44355	NaN	2.74229				2.59292	0.0366319	1.43614	0.0790542	0.382353	0.220671	0.656254	0.338943	3	0	1	0	1	0	0	1	0	0	446	29	330450	0	330450
Q13049;Q5JVY0	Q13049	9;1	9;1	9;1	E3 ubiquitin-protein ligase TRIM32	TRIM32	sp|Q13049|TRI32_HUMAN E3 ubiquitin-protein ligase TRIM32 OS=Homo sapiens OX=9606 GN=TRIM32 PE=1 SV=2	2	9	9	9	19	71.988	39.821	5.7667	6.3119	NaN				2.52775	2.65807	NaN				2.59291	0.0159959	1.79599	0.0416394	1.36576	0.0013035	2.88489	0.0128176	3	0	1	0	1	0	0	1	0	0	447	36	213280	17793	195480
Q9HCE7	Q9HCE7	12	12	9	E3 ubiquitin-protein ligase SMURF1	SMURF1	sp|Q9HCE7|SMUF1_HUMAN E3 ubiquitin-protein ligase SMURF1 OS=Homo sapiens OX=9606 GN=SMURF1 PE=1 SV=2	1	12	12	9	18.2	86.113	52.457	5.6966	7.5859	5.0735				2.5101	2.92332	2.34298				2.59213	0.00439825	2.35672	0.0184175	0.521996	0.0412886	1.38417	0.0828093	3	0	1	0	1	0	0	1	0	0	448	44	473680	27263	446420
P60228;A0A7I2V3I0;A0A7I2V3S3;A0A7I2V4B4;A0A7I2V2H9;A0A7I2V2W0;A0A7I2V5Z6;B3KW56;H0YBP5;A0A7I2V3I2;A0A7I2V4G3;E5RGA2;A0A7I2V5P9;E5RHS5;A0A7I2V570;A0A161SXE1;A0A7I2V429;H0YBR5;A0A7I2V3W9;A0A7I2V2Q9;A0A7I2V5K7;H0YAW4;E5RJ25;A0A7I2V2S9;E5RII3;E5RIP5	P60228;A0A7I2V3I0;A0A7I2V3S3;A0A7I2V4B4;A0A7I2V2H9;A0A7I2V2W0;A0A7I2V5Z6;B3KW56;H0YBP5;A0A7I2V3I2;A0A7I2V4G3;E5RGA2;A0A7I2V5P9;E5RHS5	17;17;16;16;16;16;16;16;15;15;14;13;12;10;7;7;6;6;6;5;3;2;1;1;1;1	17;17;16;16;16;16;16;16;15;15;14;13;12;10;7;7;6;6;6;5;3;2;1;1;1;1	17;17;16;16;16;16;16;16;15;15;14;13;12;10;7;7;6;6;6;5;3;2;1;1;1;1	Eukaryotic translation initiation factor 3 subunit E	EIF3E	sp|P60228|EIF3E_HUMAN Eukaryotic translation initiation factor 3 subunit E OS=Homo sapiens OX=9606 GN=EIF3E PE=1 SV=1;tr|A0A7I2V3I0|A0A7I2V3I0_HUMAN Eukaryotic translation initiation factor 3 subunit E OS=Homo sapiens OX=9606 GN=EIF3E PE=1 SV=1;tr|A0A7I2V3	26	17	17	17	41.8	52.22	163.68	6.0381	6.1685	5.8767				2.59409	2.62492	2.55501				2.59134	6.09354e-05	4.21513	0.00531508	1.01189	0.00402634	2.39509	0.0186274	3	0	1	0	1	0	0	1	0	0	449	28	11556000	1213200	10343000
O95394;A0A8V8TMI1;A0A8V8TMH7;A0A8V8TLT8;A0A494C1Q4;A0A494C0G1;A0A8V8TNH4;A0A494C1E2;J3KN95;A0A087WT27;H0Y987;A0A8V8TM25;A0A8V8TNM1;A0A494C099;H0Y8I3;A0A494C163;D6RIS6	O95394;A0A8V8TMI1;A0A8V8TMH7;A0A8V8TLT8;A0A494C1Q4;A0A494C0G1;A0A8V8TNH4;A0A494C1E2;J3KN95;A0A087WT27;H0Y987;A0A8V8TM25	5;5;5;5;5;5;5;5;5;5;5;4;2;2;2;2;2	5;5;5;5;5;5;5;5;5;5;5;4;2;2;2;2;2	5;5;5;5;5;5;5;5;5;5;5;4;2;2;2;2;2	Phosphoacetylglucosamine mutase	PGM3	sp|O95394|AGM1_HUMAN Phosphoacetylglucosamine mutase OS=Homo sapiens OX=9606 GN=PGM3 PE=1 SV=1;tr|A0A8V8TMI1|A0A8V8TMI1_HUMAN phosphoacetylglucosamine mutase OS=Homo sapiens OX=9606 GN=PGM3 PE=1 SV=1;tr|A0A8V8TMH7|A0A8V8TMH7_HUMAN Phosphoacetylglucosamine	17	5	5	5	9.6	59.851	7.8921	6.5771	5.5193	NaN				2.71745	2.46449	NaN				2.59097	0.0310535	1.50789	0.0694381	0.922283	0.0381584	1.41841	0.0777584	3	0	1	0	1	0	0	1	0	0	450	29	247670	0	247670
O43913;G3V0H0	O43913	3;1	3;1	3;1	Origin recognition complex subunit 5	ORC5	sp|O43913|ORC5_HUMAN Origin recognition complex subunit 5 OS=Homo sapiens OX=9606 GN=ORC5 PE=1 SV=1	2	3	3	3	6.2	50.282	3.2537	7.6765	5.9364	4.7825				2.94045	2.56959	2.25776				2.58927	0.00575732	2.23978	0.0214954	0.879134	0.00416927	2.37994	0.0186744	3	0	1	0	1	0	0	1	0	0	451	25	118770	13561	105200
Q53HL2	Q53HL2	6	6	6	Borealin	CDCA8	sp|Q53HL2|BOREA_HUMAN Borealin OS=Homo sapiens OX=9606 GN=CDCA8 PE=1 SV=2	1	6	6	6	28.9	31.323	25.432	5.3308	6.6781	6.1179				2.41435	2.73944	2.61304				2.58894	0.00133291	2.8752	0.0109218	1.11873	0.01842	1.73471	0.0453619	3	0	1	0	1	0	0	1	0	0	452	15	1482000	153470	1328500
Q5T6Z8;Q9BXS4;Q5T706;Q5T704	Q5T6Z8;Q9BXS4	3;3;1;1	3;3;1;1	3;3;1;1	Transmembrane protein 59	TMEM59	tr|Q5T6Z8|Q5T6Z8_HUMAN Transmembrane protein 59 OS=Homo sapiens OX=9606 GN=TMEM59 PE=1 SV=1;sp|Q9BXS4|TMM59_HUMAN Transmembrane protein 59 OS=Homo sapiens OX=9606 GN=TMEM59 PE=1 SV=1	4	3	3	3	16.1	21.86	6.5289	5.7297	5.7877	6.5525				2.51846	2.53299	2.71205				2.58783	0.000578109	3.23799	0.00865427	0.886389	0.00991106	2.00388	0.0299126	3	0	1	0	1	0	0	1	0	0	453	10	601080	66792	534290
Q96JH7	Q96JH7	23	23	23	Deubiquitinating protein VCIP135	VCPIP1	sp|Q96JH7|VCIP1_HUMAN Deubiquitinating protein VCPIP1 OS=Homo sapiens OX=9606 GN=VCPIP1 PE=1 SV=2	1	23	23	23	22.3	134.32	92.742	5.2333	7.1338	5.8029				2.38772	2.83467	2.53677				2.58639	0.00257063	2.58996	0.0140909	1.68021	0.000326385	3.48627	0.0112998	3	0	1	0	1	0	0	1	0	0	454	69	812300	65197	747100
Q5T0C7;A0A0A0MR87;E9PSF2;Q15468;H0Y702;A0A804HJM8	Q5T0C7;A0A0A0MR87;E9PSF2;Q15468;H0Y702;A0A804HJM8	13;13;13;13;8;8	13;13;13;13;8;8	13;13;13;13;8;8	SCL-interrupting locus protein	STIL	tr|Q5T0C7|Q5T0C7_HUMAN STIL centriolar assembly protein OS=Homo sapiens OX=9606 GN=STIL PE=1 SV=2;tr|A0A0A0MR87|A0A0A0MR87_HUMAN STIL centriolar assembly protein OS=Homo sapiens OX=9606 GN=STIL PE=1 SV=1;tr|E9PSF2|E9PSF2_HUMAN STIL centriolar assembly prot	6	13	13	13	14.7	135.86	29.562	10.246	3.7796	5.5733				3.35699	1.91823	2.47853				2.58458	0.025254	1.59767	0.059267	1.34666	0.00468975	2.32885	0.0198718	3	0	1	0	1	0	0	1	0	0	455	59	97175	12635	84540
B5MC59;P35244	B5MC59;P35244	3;3	3;3	3;3	Replication protein A 14 kDa subunit	RPA3	tr|B5MC59|B5MC59_HUMAN Replication protein A3 OS=Homo sapiens OX=9606 GN=RPA3 PE=1 SV=1;sp|P35244|RFA3_HUMAN Replication protein A 14 kDa subunit OS=Homo sapiens OX=9606 GN=RPA3 PE=1 SV=1	2	3	3	3	52.4	9.1703	17.875	NaN	6.1849	5.8152				NaN	2.62875	2.53983				2.58429	0.0109514	1.96053	0.0317944	0.879315	0.0110775	1.95556	0.0321082	3	0	1	0	1	0	0	1	0	0	456	5	2749300	0	2749300
Q7RTN6;A0A1W2PS04;A0A1W2PQF1;A0A1W2PPJ9;A0A1W2PPG2;A0A1W2PNV7;A0A1W2PP78;J3QS66;A0A1W2PPM8;A0A1W2PR00;A0A1W2PNV1;A0A1W2PQE8;A0A1W2PPI1;A0A1W2PQ00;A0A1W2PRQ6;Q86YC8;J3QQS3;A0A1W2PR65;J3KSA2	Q7RTN6;A0A1W2PS04;A0A1W2PQF1;A0A1W2PPJ9;A0A1W2PPG2;A0A1W2PNV7;A0A1W2PP78;J3QS66;A0A1W2PPM8;A0A1W2PR00;A0A1W2PNV1;A0A1W2PQE8	3;3;3;3;3;3;3;3;2;2;2;2;1;1;1;1;1;1;1	3;3;3;3;3;3;3;3;2;2;2;2;1;1;1;1;1;1;1	3;3;3;3;3;3;3;3;2;2;2;2;1;1;1;1;1;1;1	STE20-related kinase adapter protein alpha	STRADA	sp|Q7RTN6|STRAA_HUMAN STE20-related kinase adapter protein alpha OS=Homo sapiens OX=9606 GN=STRADA PE=1 SV=1;tr|A0A1W2PS04|A0A1W2PS04_HUMAN STE20-related kinase adapter protein alpha OS=Homo sapiens OX=9606 GN=STRADA PE=1 SV=1;tr|A0A1W2PQF1|A0A1W2PQF1_HUMA	19	3	3	3	10.4	48.368	4.8974	NaN	5.6463	6.3697				NaN	2.49731	2.67123				2.58427	0.0214141	1.6693	0.0518266	1.08759	0.0138392	1.85889	0.0374305	3	0	1	0	1	0	0	1	0	0	457	25	48066	0	48066
Q86TI2;A0A2R8YF65;A0A8V8TR99;M0R2A8;M0R2G6;M0R145	Q86TI2;A0A2R8YF65;A0A8V8TR99	11;10;9;4;2;1	11;10;9;4;2;1	11;10;9;4;2;1	Dipeptidyl peptidase 9	DPP9	sp|Q86TI2|DPP9_HUMAN Dipeptidyl peptidase 9 OS=Homo sapiens OX=9606 GN=DPP9 PE=1 SV=3;tr|A0A2R8YF65|A0A2R8YF65_HUMAN dipeptidyl-peptidase IV OS=Homo sapiens OX=9606 GN=DPP9 PE=1 SV=2;tr|A0A8V8TR99|A0A8V8TR99_HUMAN dipeptidyl-peptidase IV OS=Homo sapiens OX	6	11	11	11	15.1	98.262	27.545	7.2482	5.9191	5.0052				2.85762	2.56538	2.32343				2.58214	0.00355812	2.44878	0.0163734	1.62864	0.00176938	2.75218	0.0141567	3	0	1	0	1	0	0	1	0	0	458	45	403680	39489	364190
Q86VV8;J3KTD2;A0A1W2PQI7;A0A1W2PR96;A0A7I2V5W4;A0A1W2PR32;J3KT00;A0A1W2PPP3	Q86VV8;J3KTD2;A0A1W2PQI7	3;2;2;1;1;1;1;1	3;2;2;1;1;1;1;1	3;2;2;1;1;1;1;1	Rotatin	RTTN	sp|Q86VV8|RTTN_HUMAN Rotatin OS=Homo sapiens OX=9606 GN=RTTN PE=1 SV=3;tr|J3KTD2|J3KTD2_HUMAN Rotatin OS=Homo sapiens OX=9606 GN=RTTN PE=1 SV=1;tr|A0A1W2PQI7|A0A1W2PQI7_HUMAN Rotatin OS=Homo sapiens OX=9606 GN=RTTN PE=1 SV=1	8	3	3	3	1.2	248.63	4.1765	6.0948	5.8798	NaN				2.60758	2.55577	NaN				2.58167	0.00638793	2.19464	0.0227336	1.7328	0.0420272	1.37647	0.0838185	3	0	1	0	1	0	0	1	0	0	459	102	65113	2400.2	62713
C9JYM0;O75817	C9JYM0;O75817	2;2	2;2	2;2	Ribonuclease P protein subunit p20	POP7	tr|C9JYM0|C9JYM0_HUMAN POP7 homolog, ribonuclease P/MRP subunit (Fragment) OS=Homo sapiens OX=9606 GN=POP7 PE=1 SV=1;sp|O75817|POP7_HUMAN Ribonuclease P protein subunit p20 OS=Homo sapiens OX=9606 GN=POP7 PE=1 SV=2	2	2	2	2	16.8	15.324	4.0004	6.3327	NaN	5.6565				2.66282	NaN	2.49991				2.58137	0.0200821	1.69719	0.0492729	0.961355	0.00399908	2.39804	0.0186274	3	0	1	0	1	0	0	1	0	0	460	5	235320	0	235320
Q14693;A0A0A0MS66;H7C3T1	Q14693;A0A0A0MS66	6;3;1	6;3;1	6;3;1	Phosphatidate phosphatase LPIN1	LPIN1	sp|Q14693|LPIN1_HUMAN Phosphatidate phosphatase LPIN1 OS=Homo sapiens OX=9606 GN=LPIN1 PE=1 SV=2;tr|A0A0A0MS66|A0A0A0MS66_HUMAN Lipin 1 OS=Homo sapiens OX=9606 GN=LPIN1 PE=1 SV=1	3	6	6	6	11.1	98.663	41.99	5.5854	5.3274	7.1892				2.48166	2.41343	2.84583				2.58031	0.00269464	2.5695	0.014401	1.70366	0.00216362	2.66482	0.0148114	3	0	1	0	1	0	0	1	0	0	461	46	260240	13422	246820
Q9Y617	Q9Y617	12	12	12	Phosphoserine aminotransferase	PSAT1	sp|Q9Y617|SERC_HUMAN Phosphoserine aminotransferase OS=Homo sapiens OX=9606 GN=PSAT1 PE=1 SV=2	1	12	12	12	35.1	40.422	62.587	6.8042	5.8001	5.4169				2.76643	2.53608	2.43747				2.57999	0.00142413	2.84645	0.0109757	1.27364	0.00183303	2.73683	0.0141567	3	0	1	0	1	0	0	1	0	0	462	20	14048000	1723300	12325000
O00767	O00767	9	9	9	Acyl-CoA desaturase	SCD	sp|O00767|SCD_HUMAN Stearoyl-CoA desaturase OS=Homo sapiens OX=9606 GN=SCD PE=1 SV=2	1	9	9	9	25.9	41.522	136.41	5.8687	6.9642	5.2099				2.55304	2.79996	2.38126				2.57808	0.00221427	2.65477	0.0131647	1.78159	0.00547886	2.26131	0.0216839	3	0	1	0	1	0	0	1	0	0	463	13	48511000	2774500	45736000
P50748;E7ES84;J3KQF2;F5H5V0	P50748;E7ES84	20;10;1;1	20;10;1;1	20;10;1;1	Kinetochore-associated protein 1	KNTC1	sp|P50748|KNTC1_HUMAN Kinetochore-associated protein 1 OS=Homo sapiens OX=9606 GN=KNTC1 PE=1 SV=1;tr|E7ES84|E7ES84_HUMAN Kinetochore associated 1 OS=Homo sapiens OX=9606 GN=KNTC1 PE=1 SV=1	4	20	20	20	10.6	250.75	47.283	5.2418	6.6256	6.109				2.39006	2.72805	2.61094				2.57635	0.00147598	2.83092	0.0110061	1.66006	0.00216785	2.66397	0.0148114	3	0	1	0	1	0	0	1	0	0	464	112	225580	18293	207290
H0Y9V7;B4E2Q0;P98194;H0Y9S7;H0Y8X9	H0Y9V7;B4E2Q0;P98194;H0Y9S7	5;5;5;3;2	5;5;5;3;2	5;5;5;3;2	Calcium-transporting ATPase;Calcium-transporting ATPase type 2C member 1	ATP2C1	tr|H0Y9V7|H0Y9V7_HUMAN Calcium-transporting ATPase type 2C member 1 (Fragment) OS=Homo sapiens OX=9606 GN=ATP2C1 PE=1 SV=1;tr|B4E2Q0|B4E2Q0_HUMAN Calcium-transporting ATPase OS=Homo sapiens OX=9606 GN=ATP2C1 PE=1 SV=1;sp|P98194|AT2C1_HUMAN Calcium-transpor	5	5	5	5	7.6	98.938	17.166	5.5439	6.3845	NaN				2.4709	2.67457	NaN				2.57274	0.025186	1.59884	0.059159	1.02296	0.0123058	1.90989	0.0345431	3	0	1	0	1	0	0	1	0	0	465	40	282450	11459	270990
Q6TFL4	Q6TFL4	2	2	2	Kelch-like protein 24	KLHL24	sp|Q6TFL4|KLH24_HUMAN Kelch-like protein 24 OS=Homo sapiens OX=9606 GN=KLHL24 PE=1 SV=1	1	2	2	2	3.5	68.361	3.2396	6.7015	NaN	5.2783				2.74448	NaN	2.40007				2.57228	0.0425559	1.37104	0.0886487	1.31773	0.00109484	2.96065	0.0126142	3	0	1	0	1	0	0	1	0	0	466	34	160560	18308	142250
I3L4C2;Q9UQB8;B4DWA1;I3L327;I3L2M4;I3L4A3;I3L125;I3L1C8;I3L3C6;I3L0Y9;I3L3C5;I3L526;I3L0M4;I3L3J7	I3L4C2;Q9UQB8;B4DWA1;I3L327;I3L2M4	8;8;6;4;4;3;3;3;3;2;1;1;1;1	8;8;6;4;4;3;3;3;3;2;1;1;1;1	8;8;6;4;4;3;3;3;3;2;1;1;1;1	Brain-specific angiogenesis inhibitor 1-associated protein 2	BAIAP2	tr|I3L4C2|I3L4C2_HUMAN Brain-specific angiogenesis inhibitor 1-associated protein 2 OS=Homo sapiens OX=9606 GN=BAIAP2 PE=1 SV=1;sp|Q9UQB8|BAIP2_HUMAN BAR/IMD domain-containing adapter protein 2 OS=Homo sapiens OX=9606 GN=BAIAP2 PE=1 SV=1;tr|B4DWA1|B4DWA1_H	14	8	8	8	18.1	61.381	16.74	7.0058	5.3911	5.5697				2.80855	2.43058	2.4776				2.57224	0.00213093	2.67143	0.0128686	0.716462	0.00564885	2.24804	0.0219977	3	0	1	0	1	0	0	1	0	0	467	36	359700	5782.1	353910
Q15645;H0YAL2	Q15645	7;1	7;1	7;1	Pachytene checkpoint protein 2 homolog	TRIP13	sp|Q15645|PCH2_HUMAN Pachytene checkpoint protein 2 homolog OS=Homo sapiens OX=9606 GN=TRIP13 PE=1 SV=2	2	7	7	7	17.1	48.55	13.144	6.5133	5.6502	5.7003				2.70339	2.4983	2.51104				2.57091	0.000665212	3.17704	0.00876938	1.25699	0.00016189	3.79078	0.0101571	3	0	1	0	1	0	0	1	0	0	468	24	800490	125550	674940
Q9P0M9;D6RE11;D6RAN8;B3KN43;H7C5U8	Q9P0M9;D6RE11;D6RAN8;B3KN43;H7C5U8	2;1;1;1;1	2;1;1;1;1	2;1;1;1;1	39S ribosomal protein L27, mitochondrial	MRPL27	sp|Q9P0M9|RM27_HUMAN Large ribosomal subunit protein bL27m OS=Homo sapiens OX=9606 GN=MRPL27 PE=1 SV=1;tr|D6RE11|D6RE11_HUMAN Mitochondrial ribosomal protein L27 OS=Homo sapiens OX=9606 GN=MRPL27 PE=1 SV=1;tr|D6RAN8|D6RAN8_HUMAN Mitochondrial ribosomal pro	5	2	2	2	18.9	16.073	17.899	6.3331	5.384	6.147				2.66291	2.42868	2.61988				2.57049	0.000783339	3.10605	0.00890293	0.928665	0.000614879	3.21121	0.0117032	3	0	1	0	1	0	0	1	0	0	469	8	2040300	343160	1697100
Q6PEV8	Q6PEV8	3	3	3	Protein FAM199X	FAM199X	sp|Q6PEV8|F199X_HUMAN Protein FAM199X OS=Homo sapiens OX=9606 GN=FAM199X PE=1 SV=1	1	3	3	3	9.5	42.801	4.9537	NaN	5.9443	5.9214				NaN	2.57151	2.56594				2.56872	0.000690065	3.16111	0.00878294	1.37854	0.00253367	2.59625	0.0155198	3	0	1	0	1	0	0	1	0	0	470	10	324440	0	324440
A0A087WVD9;Q96NT3;B5MCF3;E7EX77;E9PGZ7	A0A087WVD9;Q96NT3;B5MCF3;E7EX77;E9PGZ7	3;3;2;2;2	3;3;2;2;2	3;3;2;2;2	Protein GUCD1	GUCD1	tr|A0A087WVD9|A0A087WVD9_HUMAN Guanylyl cyclase domain containing 1 OS=Homo sapiens OX=9606 GN=GUCD1 PE=1 SV=1;sp|Q96NT3|GUCD1_HUMAN Protein GUCD1 OS=Homo sapiens OX=9606 GN=GUCD1 PE=1 SV=2;tr|B5MCF3|B5MCF3_HUMAN Guanylyl cyclase domain containing 1 (Fragm	5	3	3	3	11.1	33.474	39.29	6.2411	5.528	6.0448				2.6418	2.46676	2.59569				2.56808	0.000415796	3.38112	0.00802572	0.753953	0.00644214	2.19097	0.0232085	3	0	1	0	1	0	0	1	0	0	471	12	1130800	91824	1038900
O14672;H3BS53;H0YK87;C9J9B4	O14672	5;1;1;1	5;1;1;1	5;1;1;1	Disintegrin and metalloproteinase domain-containing protein 10	ADAM10	sp|O14672|ADA10_HUMAN Disintegrin and metalloproteinase domain-containing protein 10 OS=Homo sapiens OX=9606 GN=ADAM10 PE=1 SV=1	4	5	5	5	7.9	84.141	7.5351	6.6049	6.3429	4.9655				2.72354	2.66514	2.31194				2.56687	0.00249965	2.60212	0.0138607	1.60472	0.0776104	1.11008	0.136482	3	0	1	0	1	0	0	1	0	0	472	41	206030	0	206030
P30520	P30520	6	6	6	Adenylosuccinate synthetase isozyme 2	ADSS	sp|P30520|PURA2_HUMAN Adenylosuccinate synthetase isozyme 2 OS=Homo sapiens OX=9606 GN=ADSS2 PE=1 SV=3	1	6	6	6	14.7	50.097	27.384	6.8744	6.95	4.3464				2.78123	2.79701	2.11982				2.56602	0.00747773	2.12623	0.0251827	1.31239	0.00184056	2.73505	0.0141567	3	0	1	0	1	0	0	1	0	0	473	20	1053300	142400	910880
Q9ULW0	Q9ULW0	13	13	13	Targeting protein for Xklp2	TPX2	sp|Q9ULW0|TPX2_HUMAN Targeting protein for Xklp2 OS=Homo sapiens OX=9606 GN=TPX2 PE=1 SV=2	1	13	13	13	21.8	85.652	38.525	3.2387	10.561	6.0653				1.69541	3.40067	2.60058				2.56556	0.0349422	1.45665	0.0760519	1.46983	0.00074547	3.12757	0.0117032	3	0	1	0	1	0	0	1	0	0	474	41	129740	0	129740
A0A8V8TLG8;A0A494C164;P52630;A0A8V8TLJ4;B4DLC8;A0A494C1L3;A0A494C0B5;B4DHE0	A0A8V8TLG8;A0A494C164;P52630;A0A8V8TLJ4;B4DLC8	9;9;9;8;5;3;1;1	9;9;9;8;5;3;1;1	9;9;9;8;5;3;1;1	Signal transducer and activator of transcription 2	STAT2	tr|A0A8V8TLG8|A0A8V8TLG8_HUMAN Signal transducer and activator of transcription OS=Homo sapiens OX=9606 GN=STAT2 PE=1 SV=1;tr|A0A494C164|A0A494C164_HUMAN Signal transducer and activator of transcription OS=Homo sapiens OX=9606 GN=STAT2 PE=1 SV=1;sp|P52630|	8	9	9	9	14.9	93.154	70.258	5.6748	6.1616	NaN				2.50457	2.62331	NaN				2.56394	0.0147384	1.83155	0.0392848	1.59427	0.00686009	2.16367	0.0241278	3	0	1	0	1	0	0	1	0	0	475	38	272250	0	272250
O95707;K7ERD7;K7EQV2;K7ESH8;K7EK50;A0A0A0MQS4	O95707;K7ERD7;K7EQV2	5;4;3;2;1;1	5;4;3;2;1;1	5;4;3;2;1;1	Ribonuclease P protein subunit p29	POP4	sp|O95707|RPP29_HUMAN Ribonuclease P protein subunit p29 OS=Homo sapiens OX=9606 GN=POP4 PE=1 SV=2;tr|K7ERD7|K7ERD7_HUMAN Ribonuclease P protein subunit p29 (Fragment) OS=Homo sapiens OX=9606 GN=POP4 PE=1 SV=1;tr|K7EQV2|K7EQV2_HUMAN POP4 homolog, ribonucle	6	5	5	5	25	25.424	15.496	7.9763	5.4741	4.7083				2.99572	2.45262	2.23521				2.56118	0.0077069	2.11312	0.0255888	1.26997	0.00247543	2.60635	0.0153524	3	0	1	0	1	0	0	1	0	0	476	9	4557400	486550	4070900
H0Y818;A0A669KAW3;A0A087WX20;P40692;A0A669KBB4;H0Y806;A0A669KBK2;H0Y4N0;A0A669KB03;H0Y793;E7EUC9;F2Z298;E9PF25	H0Y818;A0A669KAW3;A0A087WX20;P40692;A0A669KBB4;H0Y806;A0A669KBK2;H0Y4N0;A0A669KB03;H0Y793;E7EUC9	8;8;8;8;7;7;7;6;5;4;4;1;1	8;8;8;8;7;7;7;6;5;4;4;1;1	8;8;8;8;7;7;7;6;5;4;4;1;1	DNA mismatch repair protein Mlh1	MLH1	tr|H0Y818|H0Y818_HUMAN MutL homolog 1 OS=Homo sapiens OX=9606 GN=MLH1 PE=1 SV=2;tr|A0A669KAW3|A0A669KAW3_HUMAN MutL homolog 1 OS=Homo sapiens OX=9606 GN=MLH1 PE=1 SV=2;tr|A0A087WX20|A0A087WX20_HUMAN MutL homolog 1 OS=Homo sapiens OX=9606 GN=MLH1 PE=1 SV=3;	13	8	8	8	13.5	76.708	18.996	5.6519	5.7889	6.2683				2.49874	2.53329	2.64807				2.56003	0.000310713	3.50764	0.00754051	1.71309	0.00402958	2.39474	0.0186274	3	0	1	0	1	0	0	1	0	0	477	48	591580	76053	515520
P14921;V9GYD6	P14921	7;1	7;1	7;1	Protein C-ets-1	ETS1	sp|P14921|ETS1_HUMAN Protein C-ets-1 OS=Homo sapiens OX=9606 GN=ETS1 PE=1 SV=1	2	7	7	7	22.2	50.407	25.732	3.7221	7.9971	6.8657				1.89612	2.99948	2.77941				2.55833	0.0169274	1.77141	0.0434705	0.896905	0.00587449	2.23103	0.0223229	3	0	1	0	1	0	0	1	0	0	478	19	713300	73399	639900
H3BTL1;Q9GZQ8;A6NCE7;Q9H492	H3BTL1;Q9GZQ8;A6NCE7;Q9H492	2;2;2;1	2;2;2;1	2;2;2;1	Microtubule-associated proteins 1A/1B light chain 3B;Microtubule-associated proteins 1A/1B light chain 3 beta 2;Microtubule-associated proteins 1A/1B light chain 3A	MAP1LC3B;MAP1LC3B2;MAP1LC3A	tr|H3BTL1|H3BTL1_HUMAN Microtubule associated protein 1 light chain 3 beta OS=Homo sapiens OX=9606 GN=MAP1LC3B PE=3 SV=1;sp|Q9GZQ8|MLP3B_HUMAN Microtubule-associated proteins 1A/1B light chain 3B OS=Homo sapiens OX=9606 GN=MAP1LC3B PE=1 SV=3;sp|A6NCE7|MP3B	4	2	2	2	28	9.0115	2.9766	5.9798	5.7141	5.9304				2.5801	2.51453	2.56813				2.55425	6.22931e-05	4.20556	0.00531508	1.33172	0.00404837	2.39272	0.0186274	3	0	1	0	1	0	0	1	0	0	479	4	13355000	1852500	11503000
P53990;H3BMU1;H3BUI0;J3KR23;H3BQF7;F5GXM3	P53990;H3BMU1;H3BUI0;J3KR23;H3BQF7	4;3;3;3;2;1	4;3;3;3;2;1	4;3;3;3;2;1	IST1 homolog	IST1	sp|P53990|IST1_HUMAN IST1 homolog OS=Homo sapiens OX=9606 GN=IST1 PE=1 SV=1;tr|H3BMU1|H3BMU1_HUMAN IST1 homolog (Fragment) OS=Homo sapiens OX=9606 GN=IST1 PE=1 SV=1;tr|H3BUI0|H3BUI0_HUMAN IST1 homolog (Fragment) OS=Homo sapiens OX=9606 GN=IST1 PE=1 SV=1;tr	6	4	4	4	12.4	39.75	9.2761	7.7251	5.3435	4.9048				2.94955	2.41779	2.29419				2.55384	0.00614031	2.21181	0.0222015	0.797124	0.00144661	2.83965	0.0130413	3	0	1	0	1	0	0	1	0	0	480	11	1531600	31791	1499800
P38606;A0A994J738;A0A994J477;C9JA17;C9JVW8	P38606;A0A994J738	14;12;6;4;4	14;12;6;4;4	14;12;6;4;4	V-type proton ATPase catalytic subunit A	ATP6V1A	sp|P38606|VATA_HUMAN V-type proton ATPase catalytic subunit A OS=Homo sapiens OX=9606 GN=ATP6V1A PE=1 SV=2;tr|A0A994J738|A0A994J738_HUMAN H(+)-transporting two-sector ATPase OS=Homo sapiens OX=9606 GN=ATP6V1A PE=1 SV=1	5	14	14	14	26.3	68.303	122.56	5.102	6.2592	6.3363				2.35106	2.64598	2.66364				2.55356	0.00157239	2.80344	0.0112383	1.00567	0.00199154	2.70081	0.01433	3	0	1	0	1	0	0	1	0	0	481	34	2081100	192420	1888700
Q96MH7;E9PBC3;H0YAD0	Q96MH7;E9PBC3	4;2;1	4;2;1	4;2;1	Uncharacterized protein C5orf34	C5orf34	sp|Q96MH7|CE034_HUMAN Uncharacterized protein C5orf34 OS=Homo sapiens OX=9606 GN=C5orf34 PE=2 SV=3;tr|E9PBC3|E9PBC3_HUMAN Chromosome 5 open reading frame 34 (Fragment) OS=Homo sapiens OX=9606 GN=C5orf34 PE=1 SV=1	3	4	4	4	9.4	72.883	25.877	6.2055	5.5521	NaN				2.63355	2.47303	NaN				2.55329	0.0200041	1.69888	0.0491496	1.14175	0.000874259	3.05836	0.0121556	3	0	1	0	1	0	0	1	0	0	482	40	90414	0	90414
Q16222;A0A087X226	Q16222	12;1	12;1	10;0	UDP-N-acetylhexosamine pyrophosphorylase;UDP-N-acetylgalactosamine pyrophosphorylase;UDP-N-acetylglucosamine pyrophosphorylase	UAP1	sp|Q16222|UAP1_HUMAN UDP-N-acetylhexosamine pyrophosphorylase OS=Homo sapiens OX=9606 GN=UAP1 PE=1 SV=3	2	12	12	10	28.9	58.768	62.872	6.4004	5.8657	5.3781				2.67816	2.5523	2.4271				2.55252	0.000805249	3.09407	0.00904544	1.16167	6.38205e-06	5.19504	0.00486767	3	0	1	0	1	0	0	1	0	0	483	31	1986900	255210	1731700
C9J4K5;C9JSP0;F8W8A5;Q9NYP3;F8WD19;F8WC22;H7C304;H7C006;H7C1C1	C9J4K5;C9JSP0;F8W8A5;Q9NYP3;F8WD19	3;3;3;3;2;1;1;1;1	3;3;3;3;2;1;1;1;1	3;3;3;3;2;1;1;1;1	Protein downstream neighbor of Son	DONSON	tr|C9J4K5|C9J4K5_HUMAN DNA replication fork stabilization factor DONSON OS=Homo sapiens OX=9606 GN=DONSON PE=1 SV=1;tr|C9JSP0|C9JSP0_HUMAN DNA replication fork stabilization factor DONSON OS=Homo sapiens OX=9606 GN=DONSON PE=1 SV=1;tr|F8W8A5|F8W8A5_HUMAN D	9	3	3	3	13.1	54.925	4.7465	5.5471	6.0192	6.0456				2.47173	2.58957	2.59589				2.5524	0.000250104	3.60188	0.00693812	1.08067	0.0021673	2.66408	0.0148114	3	0	1	0	1	0	0	1	0	0	484	26	119860	3180.2	116680
Q96CS2;K7ES67;K7EK72;K7EJA9;K7EM54;K7EKH4;K7EQT8	Q96CS2	5;2;1;1;1;1;1	5;2;1;1;1;1;1	5;2;1;1;1;1;1	HAUS augmin-like complex subunit 1	HAUS1	sp|Q96CS2|HAUS1_HUMAN HAUS augmin-like complex subunit 1 OS=Homo sapiens OX=9606 GN=HAUS1 PE=1 SV=1	7	5	5	5	19.1	31.863	10.729	6.1111	5.8627	5.5979				2.61143	2.55157	2.48489				2.54929	0.000205475	3.68724	0.00657533	0.998133	0.000817485	3.08752	0.0119924	3	0	1	0	1	0	0	1	0	0	485	18	875810	102650	773160
Q8TBC3;M0R2P6;M0R0S1;M0QZF4;M0R0S2;M0R0E3;M0QYB1;M0R2U6;M0QZF2;M0R0K4;M0QZE8;M0R1G0;M0QYJ9;M0R204;Q9Y597;H0Y566;H0Y5P8;M0QXA4	Q8TBC3;M0R2P6;M0R0S1;M0QZF4	10;10;8;6;4;4;3;2;2;2;2;2;2;2;2;1;1;1	10;10;8;6;4;4;3;2;2;2;2;2;2;2;2;1;1;1	10;10;8;6;4;4;3;2;2;2;2;2;2;2;2;1;1;1	SH3KBP1-binding protein 1	SHKBP1	sp|Q8TBC3|SHKB1_HUMAN SH3KBP1-binding protein 1 OS=Homo sapiens OX=9606 GN=SHKBP1 PE=1 SV=2;tr|M0R2P6|M0R2P6_HUMAN SH3KBP1 binding protein 1 OS=Homo sapiens OX=9606 GN=SHKBP1 PE=1 SV=1;tr|M0R0S1|M0R0S1_HUMAN SH3KBP1 binding protein 1 (Fragment) OS=Homo sap	18	10	10	10	17.3	76.343	25.893	6.9241	7.0317	4.1009				2.79163	2.81387	2.03594				2.54715	0.00992636	2.00321	0.0298745	1.33784	0.00224378	2.64902	0.0148114	3	0	1	0	1	0	0	1	0	0	486	30	1099100	82207	1016800
A0A0C4DFM1;Q92544	A0A0C4DFM1;Q92544	4;4	4;4	4;4	Transmembrane 9 superfamily member 4	TM9SF4	tr|A0A0C4DFM1|A0A0C4DFM1_HUMAN Transmembrane 9 superfamily member OS=Homo sapiens OX=9606 GN=TM9SF4 PE=1 SV=1;sp|Q92544|TM9S4_HUMAN Transmembrane 9 superfamily member 4 OS=Homo sapiens OX=9606 GN=TM9SF4 PE=1 SV=2	2	4	4	4	6.1	72.54	8.1183	6.4121	5.9588	5.2128				2.6808	2.57502	2.38206				2.54596	0.00117785	2.92891	0.0104461	1.2769	0.0820012	1.08618	0.142747	3	0	1	0	1	0	0	1	0	0	487	22	339920	0	339920
C9JMG3;C9JWL4;H7C0A0;C9JC87;O00189;C9IZL5;H7BZV3;H0Y6K1;F8WCR6;F8WDR3;F8WCC5	C9JMG3;C9JWL4;H7C0A0;C9JC87;O00189;C9IZL5	5;5;5;5;5;4;2;2;2;1;1	5;5;5;5;5;4;2;2;2;1;1	5;5;5;5;5;4;2;2;2;1;1	AP-4 complex subunit mu-1	AP4M1	tr|C9JMG3|C9JMG3_HUMAN Adaptor related protein complex 4 subunit mu 1 (Fragment) OS=Homo sapiens OX=9606 GN=AP4M1 PE=1 SV=8;tr|C9JWL4|C9JWL4_HUMAN AP-4 complex subunit mu-1 (Fragment) OS=Homo sapiens OX=9606 GN=AP4M1 PE=1 SV=1;tr|H7C0A0|H7C0A0_HUMAN Adapto	11	5	5	5	18.1	29.529	8.5274	5.5856	5.8712	6.0457				2.48171	2.55366	2.59591				2.54376	0.000171688	3.76526	0.00640466	0.863612	0.0979964	1.00879	0.165779	3	0	1	0	1	0	0	1	0	0	488	18	916680	84462	832220
Q8WVX9;E9PNW8;A0A8V8TQT9;E9PPB8	Q8WVX9;E9PNW8;A0A8V8TQT9	11;10;10;1	11;10;10;1	11;10;10;1	Fatty acyl-CoA reductase 1	FAR1	sp|Q8WVX9|FACR1_HUMAN Fatty acyl-CoA reductase 1 OS=Homo sapiens OX=9606 GN=FAR1 PE=1 SV=1;tr|E9PNW8|E9PNW8_HUMAN Fatty acyl-CoA reductase (Fragment) OS=Homo sapiens OX=9606 GN=FAR1 PE=1 SV=1;tr|A0A8V8TQT9|A0A8V8TQT9_HUMAN Fatty acyl-CoA reductase OS=Homo	4	11	11	11	23.1	59.356	28.542	5.5842	7.9295	4.4672				2.48135	2.98723	2.15937				2.54265	0.00886013	2.05256	0.0278446	1.35233	0.00607295	2.2166	0.0225322	3	0	1	0	1	0	0	1	0	0	489	29	836360	32688	803670
Q9Y315;E9PPM8;E9PML7;E9PJ44;E9PJB9;G3V158;E9PMH9	Q9Y315;E9PPM8;E9PML7	8;7;6;3;3;3;1	8;7;6;3;3;3;1	8;7;6;3;3;3;1	Deoxyribose-phosphate aldolase	DERA	sp|Q9Y315|DEOC_HUMAN Deoxyribose-phosphate aldolase OS=Homo sapiens OX=9606 GN=DERA PE=1 SV=2;tr|E9PPM8|E9PPM8_HUMAN deoxyribose-phosphate aldolase OS=Homo sapiens OX=9606 GN=DERA PE=1 SV=1;tr|E9PML7|E9PML7_HUMAN deoxyribose-phosphate aldolase (Fragment) O	7	8	8	8	27	35.23	40.74	5.8526	5.6261	5.9956				2.54908	2.49214	2.5839				2.54171	0.000110718	3.95578	0.00574897	0.889207	0.00465029	2.33252	0.0198147	3	0	1	0	1	0	0	1	0	0	490	19	297470	0	297470
Q8TCG1;F8WAX6;F8WF26	Q8TCG1	15;2;1	15;2;1	15;2;1	Protein CIP2A	KIAA1524	sp|Q8TCG1|CIP2A_HUMAN Protein CIP2A OS=Homo sapiens OX=9606 GN=CIP2A PE=1 SV=2	3	15	15	15	14.5	102.18	34.315	5.3392	6.2516	5.9031				2.41662	2.64423	2.56147				2.54077	0.000684605	3.16456	0.00878294	1.4413	0.00842655	2.07435	0.0269075	3	0	1	0	1	0	0	1	0	0	491	56	926430	102320	824120
P17987;E7ERF2;E7EQR6;F5H282;F5GZI8;F5H136;F5H676;F5GYL4;F5H726;F5GZ03;F5H7Y1	P17987;E7ERF2;E7EQR6	19;12;10;9;6;6;5;4;4;4;1	19;12;10;9;6;6;5;4;4;4;1	19;12;10;9;6;6;5;4;4;4;1	T-complex protein 1 subunit alpha	TCP1	sp|P17987|TCPA_HUMAN T-complex protein 1 subunit alpha OS=Homo sapiens OX=9606 GN=TCP1 PE=1 SV=1;tr|E7ERF2|E7ERF2_HUMAN T-complex protein 1 subunit alpha OS=Homo sapiens OX=9606 GN=TCP1 PE=1 SV=1;tr|E7EQR6|E7EQR6_HUMAN T-complex protein 1 subunit alpha OS=	11	19	19	19	39.6	60.343	135.7	7.4432	5.9807	4.3873				2.89592	2.58031	2.13333				2.53652	0.00752108	2.12372	0.0252545	1.01578	0.000900741	3.0454	0.0121556	3	0	1	0	1	0	0	1	0	0	492	31	10188000	768230	9419700
Q99436;Q5TBG5	Q99436	10;4	10;4	10;4	Proteasome subunit beta type-7	PSMB7	sp|Q99436|PSB7_HUMAN Proteasome subunit beta type-7 OS=Homo sapiens OX=9606 GN=PSMB7 PE=1 SV=1	2	10	10	10	40.4	29.965	31.558	5.712	6.6033	5.1728				2.514	2.72319	2.37095				2.53604	0.00162256	2.7898	0.0113836	1.21445	0.00270788	2.56737	0.0158708	3	0	1	0	1	0	0	1	0	0	493	11	34129000	4084700	30044000
O60675;B0QY71;B0QY70;Q9ULX9	O60675	4;1;1;1	4;1;1;1	2;0;0;0	Transcription factor MafK	MAFK	sp|O60675|MAFK_HUMAN Transcription factor MafK OS=Homo sapiens OX=9606 GN=MAFK PE=1 SV=1	4	4	4	2	22.4	17.523	3.4062	6.0553	NaN	5.5469				2.5982	NaN	2.47168				2.53494	0.0158833	1.79906	0.041508	1.38266	0.00902651	2.04448	0.0280681	3	0	1	0	1	0	0	1	0	0	494	9	1147700	107370	1040300
A0A2R8YGH5;H7C1E4;P61966	A0A2R8YGH5;H7C1E4;P61966	2;2;2	2;2;2	2;2;2	AP-1 complex subunit sigma-1A	AP1S1	tr|A0A2R8YGH5|A0A2R8YGH5_HUMAN AP complex subunit sigma OS=Homo sapiens OX=9606 GN=AP1S1 PE=1 SV=1;tr|H7C1E4|H7C1E4_HUMAN Adaptor related protein complex 1 subunit sigma 1 (Fragment) OS=Homo sapiens OX=9606 GN=AP1S1 PE=1 SV=1;sp|P61966|AP1S1_HUMAN AP-1 com	3	2	2	2	15.9	18.602	12.695	6.1574	6.0793	5.1921				2.62232	2.60391	2.37632				2.53418	0.000973106	3.01184	0.00974251	0.92902	0.00253525	2.59598	0.0155198	3	0	1	0	1	0	0	1	0	0	495	10	1142900	167280	975640
Q9Y2V7	Q9Y2V7	2	2	2	Conserved oligomeric Golgi complex subunit 6	COG6	sp|Q9Y2V7|COG6_HUMAN Conserved oligomeric Golgi complex subunit 6 OS=Homo sapiens OX=9606 GN=COG6 PE=1 SV=2	1	2	2	2	4	73.278	3.502	6.5484	5.9449	4.9891				2.71114	2.57165	2.31878				2.53386	0.00204748	2.68878	0.0126632	1.41584	0.000224911	3.64799	0.0104737	3	0	1	0	1	0	0	1	0	0	496	35	47174	5894.5	41279
Q96AY2;H0Y9Z4	Q96AY2	4;1	4;1	4;1	Crossover junction endonuclease EME1	EME1	sp|Q96AY2|EME1_HUMAN Crossover junction endonuclease EME1 OS=Homo sapiens OX=9606 GN=EME1 PE=1 SV=2	2	4	4	4	7.2	63.251	7.9731	NaN	6.2696	5.3483				NaN	2.64837	2.41908				2.53373	0.0287859	1.54082	0.0655673	1.5168	0.0734971	1.13373	0.130366	3	0	1	0	1	0	0	1	0	0	497	29	95255	0	95255
P62191;G3V4X1	P62191	14;1	14;1	14;1	26S protease regulatory subunit 4	PSMC1	sp|P62191|PRS4_HUMAN 26S proteasome regulatory subunit 4 OS=Homo sapiens OX=9606 GN=PSMC1 PE=1 SV=1	2	14	14	14	31.1	49.184	115.01	5.929	7.4326	4.4061				2.56779	2.89387	2.1395				2.53372	0.00735021	2.1337	0.0248847	1.05641	0.00216232	2.66508	0.0148114	3	0	1	0	1	0	0	1	0	0	498	25	6625200	844060	5781100
Q9HCN4	Q9HCN4	3	3	3	GPN-loop GTPase 1	GPN1	sp|Q9HCN4|GPN1_HUMAN GPN-loop GTPase 1 OS=Homo sapiens OX=9606 GN=GPN1 PE=1 SV=1	1	3	3	3	12.6	41.74	26.063	5.6521	5.9964	5.7126				2.49879	2.5841	2.51415				2.53234	0.000107463	3.96874	0.00573157	1.24151	0.000152778	3.81594	0.0101571	3	0	1	0	1	0	0	1	0	0	499	12	339500	45684	293810
Q8N141	Q8N141	4	4	4	Zinc finger protein 82 homolog	ZFP82	sp|Q8N141|ZFP82_HUMAN Zinc finger protein 82 homolog OS=Homo sapiens OX=9606 GN=ZFP82 PE=1 SV=1	1	4	4	4	8.1	62.577	12.877	5.6458	6.2613	5.4741				2.49718	2.64646	2.45262				2.53209	0.000535464	3.27127	0.00865427	0.608865	0.475383	0.322956	0.686336	3	0	1	0	1	0	0	1	0	0	500	23	158020	25576	132450
Q96RL1;D6RC40;D6RCQ3	Q96RL1	6;1;1	6;1;1	6;1;1	BRCA1-A complex subunit RAP80	UIMC1	sp|Q96RL1|UIMC1_HUMAN BRCA1-A complex subunit RAP80 OS=Homo sapiens OX=9606 GN=UIMC1 PE=1 SV=2	3	6	6	6	12.8	79.727	24.507	6.1821	5.6208	5.5651				2.6281	2.49078	2.47641				2.53176	0.00036446	3.43835	0.00788033	0.892455	0.0055725	2.25395	0.0218923	3	0	1	0	1	0	0	1	0	0	501	40	105450	0	105450
Q5VYX0	Q5VYX0	2	2	2	Renalase	RNLS	sp|Q5VYX0|RNLS_HUMAN Renalase OS=Homo sapiens OX=9606 GN=RNLS PE=1 SV=1	1	2	2	2	5.3	37.847	5.53	6.2082	NaN	5.3785				2.63418	NaN	2.4272				2.53069	0.0260184	1.58472	0.0605544	1.02876	0.0054134	2.26653	0.021617	3	0	1	0	1	0	0	1	0	0	502	15	556120	36554	519570
Q5SRE5;H7C4K7	Q5SRE5	14;1	14;1	14;1	Nucleoporin NUP188 homolog	NUP188	sp|Q5SRE5|NU188_HUMAN Nucleoporin NUP188 OS=Homo sapiens OX=9606 GN=NUP188 PE=1 SV=1	2	14	14	14	9.8	196.04	45.948	5.8964	6.2057	5.2718				2.55983	2.63359	2.3983				2.53057	0.000753043	3.12318	0.00884985	1.73919	0.00132636	2.87734	0.0128451	3	0	1	0	1	0	0	1	0	0	503	80	193180	10656	182530
P29375;E7EV89;F5H322;F5GZR8	P29375	26;11;4;4	26;11;4;4	26;11;4;4	Lysine-specific demethylase 5A	KDM5A	sp|P29375|KDM5A_HUMAN Lysine-specific demethylase 5A OS=Homo sapiens OX=9606 GN=KDM5A PE=1 SV=3	4	26	26	26	18.9	192.09	91.496	5.4991	6.1918	5.6295				2.4592	2.63036	2.49301				2.52752	0.000428509	3.36804	0.00813367	1.4333	0.00254062	2.59506	0.0155198	3	0	1	0	1	0	0	1	0	0	504	84	510270	67592	442670
I3L2N2;O14641;I3L2W9;I3L0M7;I3L0Z8;A0A3B3ITC6	I3L2N2;O14641;I3L2W9	12;12;7;4;4;1	12;12;7;4;4;1	11;11;6;3;4;0	Segment polarity protein dishevelled homolog DVL-2	DVL2	tr|I3L2N2|I3L2N2_HUMAN Dishevelled segment polarity protein 2 OS=Homo sapiens OX=9606 GN=DVL2 PE=1 SV=1;sp|O14641|DVL2_HUMAN Segment polarity protein dishevelled homolog DVL-2 OS=Homo sapiens OX=9606 GN=DVL2 PE=1 SV=1;tr|I3L2W9|I3L2W9_HUMAN Dishevelled seg	6	12	12	11	20.7	78.375	38.183	6.4885	4.5999	6.415				2.69789	2.2016	2.68145				2.52698	0.00412278	2.38481	0.0177012	1.2155	0.000971561	3.01253	0.0121928	3	0	1	0	1	0	0	1	0	0	505	30	473800	2876.8	470920
F8W130;Q12815;F8VVS4;F8W1U0;F8W1E3	F8W130;Q12815;F8VVS4;F8W1U0	4;4;2;2;1	4;4;2;2;1	4;4;2;2;1	Tastin	TROAP	tr|F8W130|F8W130_HUMAN Trophinin associated protein OS=Homo sapiens OX=9606 GN=TROAP PE=1 SV=1;sp|Q12815|TROAP_HUMAN Tastin OS=Homo sapiens OX=9606 GN=TROAP PE=1 SV=3;tr|F8VVS4|F8VVS4_HUMAN Trophinin associated protein (Fragment) OS=Homo sapiens OX=9606 GN	5	4	4	4	8.6	93.448	8.8927	6.548	5.056	NaN				2.71105	2.338	NaN				2.52453	0.0469526	1.32834	0.0959721	0.896352	0.00748342	2.1259	0.0252242	3	0	1	0	1	0	0	1	0	0	506	40	164710	20674	144040
Q5W0H4;A0A0B4J2C3;P13693;H0YCX0;J3KPG2;E9PJF7;Q56UQ5	Q5W0H4;A0A0B4J2C3;P13693;H0YCX0;J3KPG2;E9PJF7;Q56UQ5	2;2;2;1;1;1;1	2;2;2;1;1;1;1	2;2;2;1;1;1;1	Translationally-controlled tumor protein;TPT1-like protein	TPT1	tr|Q5W0H4|Q5W0H4_HUMAN Translationally-controlled tumor protein OS=Homo sapiens OX=9606 GN=TPT1 PE=1 SV=1;tr|A0A0B4J2C3|A0A0B4J2C3_HUMAN Translationally-controlled tumor protein OS=Homo sapiens OX=9606 GN=TPT1 PE=1 SV=1;sp|P13693|TCTP_HUMAN Translationally	7	2	2	2	11.2	21.525	6.7272	5.9397	5.6089	5.6628				2.57039	2.48772	2.50152				2.51987	0.000102951	3.98737	0.00573157	0.930862	0.00234633	2.62961	0.0150779	3	0	1	0	1	0	0	1	0	0	507	7	1061800	137380	924400
P19387;H3BRR2	P19387	9;3	9;3	9;3	DNA-directed RNA polymerase II subunit RPB3	POLR2C	sp|P19387|RPB3_HUMAN DNA-directed RNA polymerase II subunit RPB3 OS=Homo sapiens OX=9606 GN=POLR2C PE=1 SV=2	2	9	9	9	42.9	31.441	78.884	6.449	5.4739	5.3067				2.68908	2.45257	2.40781				2.51649	0.00120011	2.92078	0.0104873	1.25961	0.00399889	2.39806	0.0186274	3	0	1	0	1	0	0	1	0	0	508	14	4389800	0	4389800
Q567U6;F8W9X7;H7C050	Q567U6;F8W9X7	18;18;2	18;18;2	18;18;2	Coiled-coil domain-containing protein 93	CCDC93	sp|Q567U6|CCD93_HUMAN Coiled-coil domain-containing protein 93 OS=Homo sapiens OX=9606 GN=CCDC93 PE=1 SV=2;tr|F8W9X7|F8W9X7_HUMAN Coiled-coil domain-containing protein 93 OS=Homo sapiens OX=9606 GN=CCDC93 PE=1 SV=1	3	18	18	18	30.6	73.197	55.59	6.0775	5.7432	5.3495				2.60348	2.52185	2.4194				2.51491	0.000448043	3.34868	0.00816487	0.742659	0.00122693	2.91118	0.0128176	3	0	1	0	1	0	0	1	0	0	509	36	1148600	38709	1109900
Q92905;E5RHH5;E5RHF2	Q92905;E5RHH5	4;2;1	4;2;1	4;2;1	COP9 signalosome complex subunit 5	COPS5	sp|Q92905|CSN5_HUMAN COP9 signalosome complex subunit 5 OS=Homo sapiens OX=9606 GN=COPS5 PE=1 SV=4;tr|E5RHH5|E5RHH5_HUMAN COP9 signalosome subunit 5 OS=Homo sapiens OX=9606 GN=COPS5 PE=1 SV=1	3	4	4	4	13.5	37.578	30.463	6.953	6.4712	4.1359				2.79764	2.69403	2.0482				2.51329	0.00859073	2.06597	0.0273419	1.57848	0.000340738	3.46758	0.01137	3	0	1	0	1	0	0	1	0	0	510	17	1384100	153780	1230300
K7ER00;Q9Y285;K7ER16;K7EPH2;K7ERS0;K7EK06	K7ER00;Q9Y285;K7ER16;K7EPH2	8;8;4;4;2;2	8;8;4;4;2;2	8;8;4;4;2;2	Phenylalanine--tRNA ligase alpha subunit	FARSA	tr|K7ER00|K7ER00_HUMAN Phenylalanine--tRNA ligase alpha subunit OS=Homo sapiens OX=9606 GN=FARSA PE=1 SV=1;sp|Q9Y285|SYFA_HUMAN Phenylalanine--tRNA ligase alpha subunit OS=Homo sapiens OX=9606 GN=FARSA PE=1 SV=3;tr|K7ER16|K7ER16_HUMAN Phenylalanine--tRNA l	6	8	8	8	15.7	62.395	41.973	6.0472	5.9809	5.1077				2.59627	2.58036	2.35267				2.50977	0.000981364	3.00817	0.00974251	1.0651	0.000600344	3.2216	0.0117032	3	0	1	0	1	0	0	1	0	0	511	25	3961600	411510	3550100
Q5TA45;C9IYS7;A0A087WYI0;E9PNS4;J3QRY6;E9PKA4;E9PIL7;E9PI75;E9PIG1;E9PMA2;H0YE15;E9PJG0;E9PQF0	Q5TA45;C9IYS7;A0A087WYI0	7;4;4;3;3;2;2;2;2;1;1;1;1	7;4;4;3;3;2;2;2;2;1;1;1;1	2;2;2;0;2;0;0;0;0;0;0;0;0	Integrator complex subunit 11	CPSF3L	sp|Q5TA45|INT11_HUMAN Integrator complex subunit 11 OS=Homo sapiens OX=9606 GN=INTS11 PE=1 SV=2;tr|C9IYS7|C9IYS7_HUMAN Integrator complex subunit 11 OS=Homo sapiens OX=9606 GN=INTS11 PE=1 SV=1;tr|A0A087WYI0|A0A087WYI0_HUMAN Integrator complex subunit 11 OS	13	7	7	2	12.8	67.662	12.762	5.9681	5.7589	5.3646				2.57727	2.52579	2.42347				2.50885	0.000324429	3.48888	0.00759084	1.29226	0.000298566	3.52496	0.0111278	3	0	1	0	1	0	0	1	0	0	512	28	1722500	186250	1536300
Q5TA58;A0A6I8PTZ8;Q9UL18;A0A8V8TNY0;A0A8V8TQA7;Q9HCK5;A0A0U1RQZ8	Q5TA58;A0A6I8PTZ8;Q9UL18;A0A8V8TNY0;A0A8V8TQA7	15;15;15;13;8;6;2	15;15;15;13;8;6;2	8;8;8;7;6;2;2	Protein argonaute;Protein argonaute-1	AGO1	tr|Q5TA58|Q5TA58_HUMAN Argonaute RISC component 1 OS=Homo sapiens OX=9606 GN=AGO1 PE=1 SV=1;tr|A0A6I8PTZ8|A0A6I8PTZ8_HUMAN Argonaute RISC component 1 OS=Homo sapiens OX=9606 GN=AGO1 PE=1 SV=1;sp|Q9UL18|AGO1_HUMAN Protein argonaute-1 OS=Homo sapiens OX=9606	7	15	15	8	24.6	88.878	38.543	4.9612	4.9233	7.5467				2.31069	2.29963	2.91585				2.50872	0.00652124	2.18567	0.0229514	1.28482	0.00536686	2.27028	0.021512	3	0	1	0	1	0	0	1	0	0	513	42	936890	109310	827580
I3L448;Q5TC12;H0YCA6;H0YD21;A8MRA7	I3L448;Q5TC12;H0YCA6;H0YD21;A8MRA7	2;2;1;1;1	2;2;1;1;1	2;2;1;1;1	ATP synthase mitochondrial F1 complex assembly factor 1	ATPAF1	tr|I3L448|I3L448_HUMAN ATP synthase mitochondrial F1 complex assembly factor 1 OS=Homo sapiens OX=9606 GN=ATPAF1 PE=1 SV=1;sp|Q5TC12|ATPF1_HUMAN ATP synthase mitochondrial F1 complex assembly factor 1 OS=Homo sapiens OX=9606 GN=ATPAF1 PE=1 SV=1;tr|H0YCA6|H	5	2	2	2	8.5	38.861	2.7664	5.8179	5.5671	NaN				2.5405	2.47693	NaN				2.50871	0.00806566	2.09336	0.026226	1.07487	0.00422737	2.37393	0.0188331	3	0	1	0	1	0	0	1	0	0	514	14	107600	15141	92461
C9JLU1;P52434	C9JLU1;P52434	4;4	4;4	4;4	DNA-directed RNA polymerases I, II, and III subunit RPABC3	POLR2H	tr|C9JLU1|C9JLU1_HUMAN RNA polymerase II, I and III subunit H (Fragment) OS=Homo sapiens OX=9606 GN=POLR2H PE=1 SV=8;sp|P52434|RPAB3_HUMAN DNA-directed RNA polymerases I, II, and III subunit RPABC3 OS=Homo sapiens OX=9606 GN=POLR2H PE=1 SV=4	2	4	4	4	45.3	16.925	32.174	5.6148	6.0547	5.4142				2.48923	2.59806	2.43675				2.50801	0.000358542	3.44546	0.00788033	1.03187	0.0019792	2.70351	0.01433	3	0	1	0	1	0	0	1	0	0	515	9	5044800	662920	4381900
Q96AX1;H3BMM5;A0A2R8YF87;F5H6Y0;A0A2R8Y5U3;F5H7N5;F5H2X5	Q96AX1;H3BMM5;A0A2R8YF87	10;9;9;3;3;1;1	10;9;9;3;3;1;1	10;9;9;3;3;1;1	Vacuolar protein sorting-associated protein 33A	VPS33A	sp|Q96AX1|VP33A_HUMAN Vacuolar protein sorting-associated protein 33A OS=Homo sapiens OX=9606 GN=VPS33A PE=1 SV=1;tr|H3BMM5|H3BMM5_HUMAN Vacuolar protein sorting-associated protein 33A OS=Homo sapiens OX=9606 PE=3 SV=1;tr|A0A2R8YF87|A0A2R8YF87_HUMAN Vacuol	7	10	10	10	17.3	67.61	19.329	5.4877	5.2175	6.4103				2.4562	2.38336	2.68039				2.50665	0.001269	2.89654	0.0107526	1.08772	0.00111488	2.95277	0.0126142	3	0	1	0	1	0	0	1	0	0	516	35	531340	83395	447940
Q99829;B0QZ18;F2Z2V0;A6PVH9;E7ENH5;Q5JX44;Q5JX58;Q5JX45;Q5JX59;Q5JX60;Q5JX52;Q5JX61;Q5JX56;Q5JX55;Q5JX57;H0Y524;E7EV27;Q5JX54	Q99829;B0QZ18;F2Z2V0;A6PVH9;E7ENH5;Q5JX44;Q5JX58;Q5JX45;Q5JX59;Q5JX60;Q5JX52;Q5JX61;Q5JX56	7;7;7;6;6;5;5;5;5;5;4;4;4;3;2;2;2;2	7;7;7;6;6;5;5;5;5;5;4;4;4;3;2;2;2;2	7;7;7;6;6;5;5;5;5;5;4;4;4;3;2;2;2;2	Copine-1	CPNE1	sp|Q99829|CPNE1_HUMAN Copine-1 OS=Homo sapiens OX=9606 GN=CPNE1 PE=1 SV=1;tr|B0QZ18|B0QZ18_HUMAN Copine 1 OS=Homo sapiens OX=9606 GN=CPNE1 PE=1 SV=1;tr|F2Z2V0|F2Z2V0_HUMAN Copine 1 (Fragment) OS=Homo sapiens OX=9606 GN=CPNE1 PE=1 SV=1;tr|A6PVH9|A6PVH9_HUMA	18	7	7	7	12.5	59.058	19.963	5.8833	5.7985	5.3089				2.55663	2.53568	2.40841				2.50024	0.000342894	3.46484	0.0077959	1.22257	0.000183971	3.73525	0.010435	3	0	1	0	1	0	0	1	0	0	517	18	1828600	131990	1696600
O60502;H7C3X0	O60502	8;2	8;2	8;2	Protein O-GlcNAcase	MGEA5	sp|O60502|OGA_HUMAN Protein O-GlcNAcase OS=Homo sapiens OX=9606 GN=OGA PE=1 SV=2	2	8	8	8	16.2	102.91	44.554	6.586	5.8619	4.6726				2.7194	2.55137	2.22423				2.49833	0.00336922	2.47247	0.0160262	1.27074	0.00741174	2.13008	0.0251185	3	0	1	0	1	0	0	1	0	0	518	46	448850	37412	411440
A8MTS1;Q9NVD3	A8MTS1;Q9NVD3	1;1	1;1	1;1	SET domain-containing protein 4	SETD4	tr|A8MTS1|A8MTS1_HUMAN SET domain containing 4 OS=Homo sapiens OX=9606 GN=SETD4 PE=1 SV=1;sp|Q9NVD3|SETD4_HUMAN SET domain-containing protein 4 OS=Homo sapiens OX=9606 GN=SETD4 PE=1 SV=1	2	1	1	1	4.6	32.401	2.9602	4.8715	5.9896	6.1422				2.28437	2.58246	2.61876				2.49519	0.00179755	2.74532	0.011932	1.1803	0.00342878	2.46486	0.0176873	3	0	1	0	1	0	0	1	0	0	519	13	249170	39742	209430
P62195;A0A994J6V8;J3QQM1;J3KRP2;J3QSA9;J3QLH6;J3QRR3;J3QSE0;J3QRW1;A0A994J6H0;J3KTQ9;A0A994J3X6	P62195;A0A994J6V8;J3QQM1;J3KRP2;J3QSA9	18;17;11;9;9;8;8;7;6;6;1;1	18;17;11;9;9;8;8;7;6;6;1;1	17;16;10;8;8;7;7;7;5;6;1;1	26S protease regulatory subunit 8	PSMC5	sp|P62195|PRS8_HUMAN 26S proteasome regulatory subunit 8 OS=Homo sapiens OX=9606 GN=PSMC5 PE=1 SV=1;tr|A0A994J6V8|A0A994J6V8_HUMAN 26S proteasome regulatory subunit 8 OS=Homo sapiens OX=9606 GN=PSMC5 PE=1 SV=1;tr|J3QQM1|J3QQM1_HUMAN 26S proteasome regulato	12	18	18	17	45.1	45.626	185.65	6.2978	5.6814	5.0074				2.65485	2.50625	2.32406				2.49505	0.00146653	2.83371	0.0109968	1.10054	0.00483916	2.31523	0.0203117	3	0	1	0	1	0	0	1	0	0	520	24	6817300	415000	6402300
A0AAA9X2X8;Q9UP83;A0AAA9X096;U3KQU7	A0AAA9X2X8;Q9UP83;A0AAA9X096	7;7;6;3	7;7;6;3	7;7;6;3	Conserved oligomeric Golgi complex subunit 5	COG5	tr|A0AAA9X2X8|A0AAA9X2X8_HUMAN Component of oligomeric golgi complex 5 OS=Homo sapiens OX=9606 GN=COG5 PE=4 SV=1;sp|Q9UP83|COG5_HUMAN Conserved oligomeric Golgi complex subunit 5 OS=Homo sapiens OX=9606 GN=COG5 PE=1 SV=4;tr|A0AAA9X096|A0AAA9X096_HUMAN Comp	4	7	7	7	10.7	87.604	10.632	5.7462	5.5279	NaN				2.52261	2.46673	NaN				2.49467	0.00712935	2.14695	0.0244311	1.08931	0.00030595	3.51435	0.011188	3	0	1	0	1	0	0	1	0	0	521	40	124390	18626	105770
Q9UJX3;H0YIX7	Q9UJX3	5;1	5;1	5;1	Anaphase-promoting complex subunit 7	ANAPC7	sp|Q9UJX3|APC7_HUMAN Anaphase-promoting complex subunit 7 OS=Homo sapiens OX=9606 GN=ANAPC7 PE=1 SV=5	2	5	5	5	10.1	63.132	12.775	5.659	3.0882	10.208				2.50055	1.62677	3.35163				2.49298	0.0376556	1.42417	0.0806433	1.60511	0.000847247	3.07199	0.0120431	3	0	1	0	1	0	0	1	0	0	522	28	151610	0	151610
Q9BQC3;H0YCR5;E9PLL2;E9PMH7;E9PJH6	Q9BQC3;H0YCR5	6;3;2;2;1	6;3;2;2;1	6;3;2;2;1	Diphthamide biosynthesis protein 2	DPH2	sp|Q9BQC3|DPH2_HUMAN 2-(3-amino-3-carboxypropyl)histidine synthase subunit 2 OS=Homo sapiens OX=9606 GN=DPH2 PE=1 SV=1;tr|H0YCR5|H0YCR5_HUMAN Diphthamide biosynthesis 2 (Fragment) OS=Homo sapiens OX=9606 GN=DPH2 PE=1 SV=1	5	6	6	6	17.4	52.082	34.566	5.3432	5.6805	5.8675				2.4177	2.50602	2.55275				2.49216	0.000252325	3.59804	0.00694125	1.06993	0.0153635	1.81351	0.0401743	3	0	1	0	1	0	0	1	0	0	523	23	438060	0	438060
O95396	O95396	4	4	4	Adenylyltransferase and sulfurtransferase MOCS3;Molybdopterin-synthase adenylyltransferase;Molybdopterin-synthase sulfurtransferase	MOCS3	sp|O95396|MOCS3_HUMAN Adenylyltransferase and sulfurtransferase MOCS3 OS=Homo sapiens OX=9606 GN=MOCS3 PE=1 SV=1	1	4	4	4	12	49.669	6.3685	6.5616	5.664	4.7902				2.71405	2.50182	2.26009				2.49199	0.00275791	2.55942	0.0145642	1.25404	0.00551176	2.25871	0.0217658	3	0	1	0	1	0	0	1	0	0	524	28	237250	26110	211140
Q8NEB9;A8MYT4;K7ENH3;K7EIV6;K7EKH3;M0R308	Q8NEB9;A8MYT4	8;7;2;2;2;1	8;7;2;2;2;1	8;7;2;2;2;1	Phosphatidylinositol 3-kinase catalytic subunit type 3;Phosphatidylinositol 3-kinase	PIK3C3	sp|Q8NEB9|PK3C3_HUMAN Phosphatidylinositol 3-kinase catalytic subunit type 3 OS=Homo sapiens OX=9606 GN=PIK3C3 PE=1 SV=1;tr|A8MYT4|A8MYT4_HUMAN Phosphatidylinositol 3-kinase catalytic subunit type 3 OS=Homo sapiens OX=9606 GN=PIK3C3 PE=1 SV=2	6	8	8	8	9.6	101.55	8.7283	5.4085	5.8178	NaN				2.43523	2.54047	NaN				2.48785	0.0134636	1.87084	0.0369308	1.11879	0.00978205	2.00957	0.0296573	3	0	1	0	1	0	0	1	0	0	525	46	136360	7414.1	128940
O60826	O60826	12	12	12	Coiled-coil domain-containing protein 22	CCDC22	sp|O60826|CCD22_HUMAN Coiled-coil domain-containing protein 22 OS=Homo sapiens OX=9606 GN=CCDC22 PE=1 SV=1	1	12	12	12	26.5	70.755	59.26	5.8844	5.5676	5.3794				2.5569	2.47706	2.42745				2.48713	0.000229774	3.6387	0.00688967	1.12793	0.0117222	1.93099	0.0334501	3	0	1	0	1	0	0	1	0	0	526	36	249690	11027	238660
P57740;H0YG15;G3V1T4	P57740	23;3;3	23;3;3	23;3;3	Nuclear pore complex protein Nup107	NUP107	sp|P57740|NU107_HUMAN Nuclear pore complex protein Nup107 OS=Homo sapiens OX=9606 GN=NUP107 PE=1 SV=1	3	23	23	23	29.2	106.37	99.88	7.0447	5.8514	4.2751				2.81654	2.54878	2.09596				2.48709	0.00707327	2.15038	0.0242699	1.42551	1.49087e-05	4.82656	0.00663308	3	0	1	0	1	0	0	1	0	0	527	51	1602000	160080	1441900
H7C3G9;Q9UJ70;H7C1L7;H0YEB7;C9JEV6;H0YE82;H7C286;E9PPU6;H0YF44;H0YC94	H7C3G9;Q9UJ70;H7C1L7;H0YEB7;C9JEV6	9;9;6;6;6;3;3;2;1;1	9;9;6;6;6;3;3;2;1;1	9;9;6;6;6;3;3;2;1;1	N-acetyl-D-glucosamine kinase	NAGK	tr|H7C3G9|H7C3G9_HUMAN N-acetyl-D-glucosamine kinase OS=Homo sapiens OX=9606 GN=NAGK PE=1 SV=2;sp|Q9UJ70|NAGK_HUMAN N-acetyl-D-glucosamine kinase OS=Homo sapiens OX=9606 GN=NAGK PE=1 SV=4;tr|H7C1L7|H7C1L7_HUMAN N-acetyl-D-glucosamine kinase OS=Homo sapiens	10	9	9	9	29.7	36.888	58.307	5.1233	5.2754	6.5189				2.35707	2.39928	2.70463				2.48699	0.00193286	2.7138	0.0123291	0.767487	0.00207563	2.68285	0.0146803	3	0	1	0	1	0	0	1	0	0	528	18	1525600	327210	1198400
Q14914;F2Z3J9;Q5JVP2	Q14914;F2Z3J9	5;5;1	5;5;1	5;5;1	Prostaglandin reductase 1	PTGR1	sp|Q14914|PTGR1_HUMAN Prostaglandin reductase 1 OS=Homo sapiens OX=9606 GN=PTGR1 PE=1 SV=2;tr|F2Z3J9|F2Z3J9_HUMAN Prostaglandin reductase 1 OS=Homo sapiens OX=9606 GN=PTGR1 PE=1 SV=3	3	5	5	5	17.9	35.869	8.7746	5.0449	5.5965	6.2082				2.33483	2.48452	2.63418				2.48451	0.00120756	2.91809	0.0104873	1.24308	0.0025685	2.59032	0.01554	3	0	1	0	1	0	0	1	0	0	529	14	747950	147710	600240
Q8WTW3;E9PBL8;J3KRP4	Q8WTW3;E9PBL8	4;4;1	4;4;1	4;4;1	Conserved oligomeric Golgi complex subunit 1	COG1	sp|Q8WTW3|COG1_HUMAN Conserved oligomeric Golgi complex subunit 1 OS=Homo sapiens OX=9606 GN=COG1 PE=1 SV=1;tr|E9PBL8|E9PBL8_HUMAN Conserved oligomeric Golgi complex subunit 1 (Fragment) OS=Homo sapiens OX=9606 GN=COG1 PE=1 SV=2	3	4	4	4	5.6	108.98	28.667	5.5181	5.9341	5.3397				2.46417	2.56903	2.41676				2.48332	0.00032802	3.4841	0.00759084	1.40409	0.00407268	2.39012	0.0186274	3	0	1	0	1	0	0	1	0	0	530	52	40369	5732.6	34636
A0A7I2V4L6;O15498;A0A7I2V3A1;A0A7I2V3V7;H7C3K7;A0A7I2V3S2;A0A7I2V530	A0A7I2V4L6;O15498;A0A7I2V3A1;A0A7I2V3V7	6;6;5;5;1;1;1	6;6;5;5;1;1;1	6;6;5;5;1;1;1	Synaptobrevin homolog YKT6	YKT6	tr|A0A7I2V4L6|A0A7I2V4L6_HUMAN YKT6 v-SNARE homolog OS=Homo sapiens OX=9606 GN=YKT6 PE=1 SV=1;sp|O15498|YKT6_HUMAN Synaptobrevin homolog YKT6 OS=Homo sapiens OX=9606 GN=YKT6 PE=1 SV=1;tr|A0A7I2V3A1|A0A7I2V3A1_HUMAN YKT6 v-SNARE homolog OS=Homo sapiens OX=9	7	6	6	6	30.9	21.713	10.534	5.9387	5.4682	5.368				2.57015	2.45107	2.42438				2.48187	0.000325784	3.48707	0.00759084	1.03626	0.0208262	1.68139	0.0494616	3	0	1	0	1	0	0	1	0	0	531	13	1496200	107410	1388800
Q9NTJ3;E9PD53;C9JR83;C9JVD8;C9J578;C9J9E4;C9JWF0;C9IYK2;C9JJ64	Q9NTJ3;E9PD53	37;35;9;4;4;4;2;2;2	37;35;9;4;4;4;2;2;2	37;35;9;4;4;4;2;2;2	Structural maintenance of chromosomes protein 4;Structural maintenance of chromosomes protein	SMC4	sp|Q9NTJ3|SMC4_HUMAN Structural maintenance of chromosomes protein 4 OS=Homo sapiens OX=9606 GN=SMC4 PE=1 SV=2;tr|E9PD53|E9PD53_HUMAN Structural maintenance of chromosomes protein OS=Homo sapiens OX=9606 GN=SMC4 PE=1 SV=1	9	37	37	37	30	147.18	246.45	5.7856	5.6423	5.3356				2.53247	2.49628	2.41565				2.48147	0.000193531	3.71325	0.00657533	1.63481	0.00270882	2.56722	0.0158708	3	0	1	0	1	0	0	1	0	0	532	71	3173500	291890	2881600
A0A7P0T962;A0A7P0TBE5;Q7Z4L5;A0A494C0N4;A0A7P0TB61;A0A7P0TAJ8;A0A7P0T8P4;A0A7P0Z487;A0A7P0Z4B3;A0A7P0T968;A0A7P0TA66;H9KV93;A0A7P0TBF6;A0A7P0TAK1;A0A804HK20;Q8NDW8	A0A7P0T962;A0A7P0TBE5;Q7Z4L5;A0A494C0N4;A0A7P0TB61;A0A7P0TAJ8;A0A7P0T8P4;A0A7P0Z487;A0A7P0Z4B3;A0A7P0T968;A0A7P0TA66	10;10;10;9;9;9;9;7;7;7;7;3;2;1;1;1	10;10;10;9;9;9;9;7;7;7;7;3;2;1;1;1	10;10;10;9;9;9;9;7;7;7;7;3;2;1;1;1	Tetratricopeptide repeat protein 21B	TTC21B	tr|A0A7P0T962|A0A7P0T962_HUMAN Tetratricopeptide repeat domain 21B OS=Homo sapiens OX=9606 GN=TTC21B PE=1 SV=1;tr|A0A7P0TBE5|A0A7P0TBE5_HUMAN Tetratricopeptide repeat domain 21B OS=Homo sapiens OX=9606 GN=TTC21B PE=1 SV=1;sp|Q7Z4L5|TT21B_HUMAN Tetratricope	16	10	10	10	11.1	146.81	52.77	6.007	5.7391	5.0166				2.58664	2.52082	2.32671				2.47806	0.000989897	3.00441	0.00978704	1.29476	0.000141215	3.85012	0.0101571	3	0	1	0	1	0	0	1	0	0	533	63	220720	9721.8	211000
A0A140T930;A0A140T937;A0A140T912;O78179;A0A1W2PRZ0;A0A1W2PP77;A0A1W2PRX1;A0A140T9W2;Q53YP1;A0A140T9U0;A0A140T9M0;A0A140T9M5;A0A140T9T1;A0A1W2PNZ7;A0A140T9Z4;A0A140TA03;A0A0G2JKJ1	A0A140T930;A0A140T937;A0A140T912;O78179;A0A1W2PRZ0;A0A1W2PP77;A0A1W2PRX1;A0A140T9W2;Q53YP1;A0A140T9U0;A0A140T9M0;A0A140T9M5	7;7;7;7;7;5;5;5;5;5;5;4;3;3;2;2;1	7;7;7;7;7;5;5;5;5;5;5;4;3;3;2;2;1	0;0;0;0;0;0;0;0;0;0;0;0;0;0;0;0;0		HLA-C	tr|A0A140T930|A0A140T930_HUMAN HLA class I histocompatibility antigen, C alpha chain OS=Homo sapiens OX=9606 GN=HLA-C PE=1 SV=1;tr|A0A140T937|A0A140T937_HUMAN HLA class I histocompatibility antigen, C alpha chain OS=Homo sapiens OX=9606 GN=HLA-C PE=1 SV=1;	17	7	7	0	19.6	44.433	71.222	5.6892	5.5555	5.4385				2.50823	2.47392	2.44321				2.47512	5.75559e-05	4.23991	0.00531508	1.5793	0.00293934	2.53175	0.0163472	3	0	1	0	1	0	0	1	0	0	534	21	2506900	75829	2431100
Q96RQ1;H0YI50;F8VPA6;H0YI58;F8W0R1;F8VR88;F8VUZ2	Q96RQ1;H0YI50;F8VPA6	3;2;2;1;1;1;1	3;2;2;1;1;1;1	3;2;2;1;1;1;1	Endoplasmic reticulum-Golgi intermediate compartment protein 2	ERGIC2	sp|Q96RQ1|ERGI2_HUMAN Endoplasmic reticulum-Golgi intermediate compartment protein 2 OS=Homo sapiens OX=9606 GN=ERGIC2 PE=1 SV=2;tr|H0YI50|H0YI50_HUMAN Endoplasmic reticulum-Golgi intermediate compartment protein (Fragment) OS=Homo sapiens OX=9606 GN=ERGIC	7	3	3	3	8.5	42.548	5.5044	6.2069	5.5509	4.971				2.63387	2.47272	2.31354				2.47338	0.00139492	2.85545	0.0109757	1.09977	0.00445379	2.35127	0.0193637	3	0	1	0	1	0	0	1	0	0	535	18	900840	147350	753490
O60518	O60518	4	3	3	Ran-binding protein 6	RANBP6	sp|O60518|RNBP6_HUMAN Ran-binding protein 6 OS=Homo sapiens OX=9606 GN=RANBP6 PE=1 SV=2	1	4	3	3	5.1	124.71	6.4057	5.6875	5.6601	5.3056				2.50779	2.50083	2.40752				2.47205	0.00017097	3.76708	0.00640466	1.45461	0.08689	1.06103	0.150228	3	0	1	0	1	0	0	1	0	0	536	55	112510	12603	99905
P28482;H0YDH9	P28482	9;1	9;1	7;0	Mitogen-activated protein kinase 1	MAPK1	sp|P28482|MK01_HUMAN Mitogen-activated protein kinase 1 OS=Homo sapiens OX=9606 GN=MAPK1 PE=1 SV=3	2	9	9	7	30	41.389	26.916	5.3648	6.2025	5.1282				2.42352	2.63285	2.35845				2.47161	0.00111985	2.95084	0.0102763	0.738762	0.004339	2.36261	0.0190666	3	0	1	0	1	0	0	1	0	0	537	22	842450	60368	782080
G5E9A6;P51784	G5E9A6;P51784	10;10	10;10	10;10	Ubiquitin carboxyl-terminal hydrolase;Ubiquitin carboxyl-terminal hydrolase 11	USP11	tr|G5E9A6|G5E9A6_HUMAN Ubiquitin carboxyl-terminal hydrolase OS=Homo sapiens OX=9606 GN=USP11 PE=1 SV=1;sp|P51784|UBP11_HUMAN Ubiquitin carboxyl-terminal hydrolase 11 OS=Homo sapiens OX=9606 GN=USP11 PE=1 SV=3	2	10	10	10	12.8	105.03	39.665	5.6834	5.8598	5.1018				2.50675	2.55085	2.35101				2.46954	0.000601963	3.22043	0.00865427	1.58357	0.00227656	2.64272	0.014932	3	0	1	0	1	0	0	1	0	0	538	48	221470	25479	195990
P33993;C9J8M6;A0AA34QVT8	P33993;C9J8M6;A0AA34QVT8	31;24;18	31;24;18	31;24;18	DNA replication licensing factor MCM7	MCM7	sp|P33993|MCM7_HUMAN DNA replication licensing factor MCM7 OS=Homo sapiens OX=9606 GN=MCM7 PE=1 SV=4;tr|C9J8M6|C9J8M6_HUMAN DNA replication licensing factor MCM7 OS=Homo sapiens OX=9606 GN=MCM7 PE=1 SV=2;tr|A0AA34QVT8|A0AA34QVT8_HUMAN DNA replication licen	3	31	31	31	42.4	81.307	229.01	5.6798	5.8917	5.0499				2.50584	2.55868	2.33625				2.46693	0.000738856	3.13144	0.00884985	1.5095	0.000459589	3.33763	0.0117032	3	0	1	0	1	0	0	1	0	0	539	38	15743000	1957100	13786000
Q8TAA5	Q8TAA5	2	2	2	GrpE protein homolog 2, mitochondrial	GRPEL2	sp|Q8TAA5|GRPE2_HUMAN GrpE protein homolog 2, mitochondrial OS=Homo sapiens OX=9606 GN=GRPEL2 PE=1 SV=1	1	2	2	2	8.4	25.431	3.2379	5.0098	6.441	5.2332				2.32475	2.68728	2.38769				2.46658	0.00204956	2.68834	0.0126632	0.909624	0.000147982	3.82979	0.0101571	3	0	1	0	1	0	0	1	0	0	540	13	445100	55419	389680
A0A7P0Z4P3;A0A7P0TA23;Q9HD40	A0A7P0Z4P3;A0A7P0TA23;Q9HD40	5;5;5	5;5;5	5;5;5	O-phosphoseryl-tRNA(Sec) selenium transferase	SEPSECS	tr|A0A7P0Z4P3|A0A7P0Z4P3_HUMAN O-phosphoseryl-tRNA(Sec) selenium transferase OS=Homo sapiens OX=9606 GN=SEPSECS PE=1 SV=1;tr|A0A7P0TA23|A0A7P0TA23_HUMAN O-phosphoseryl-tRNA(Sec) selenium transferase OS=Homo sapiens OX=9606 GN=SEPSECS PE=1 SV=1;sp|Q9HD40|SP	3	5	5	5	14	37.763	7.3207	7.0139	6.6784	3.6047				2.81022	2.7395	1.84988				2.46653	0.0153345	1.81433	0.04051	1.24266	0.00541128	2.2667	0.021617	3	0	1	0	1	0	0	1	0	0	541	16	432600	38869	393730
Q06203;D6RCC8;D6RE15	Q06203	9;3;1	9;3;1	9;3;1	Amidophosphoribosyltransferase	PPAT	sp|Q06203|PUR1_HUMAN Amidophosphoribosyltransferase OS=Homo sapiens OX=9606 GN=PPAT PE=1 SV=1	3	9	9	9	17.2	57.398	16.794	5.9012	5.6233	5.0849				2.56101	2.49142	2.34622				2.46621	0.000657552	3.18207	0.00876938	1.09167	0.00528117	2.27727	0.0212642	3	0	1	0	1	0	0	1	0	0	542	25	808710	96440	712270
H0Y3N9;Q9UPP1;A0A8J8YW94;A0A8I5KT77;H0Y589;A0A8I5KVK1;H0Y7M8;A0A087WW48;O75151	H0Y3N9;Q9UPP1;A0A8J8YW94;A0A8I5KT77;H0Y589	18;18;15;12;9;7;3;1;1	18;18;15;12;9;7;3;1;1	18;18;15;12;9;7;3;1;1	Histone lysine demethylase PHF8	PHF8	tr|H0Y3N9|H0Y3N9_HUMAN PHD finger protein 8 OS=Homo sapiens OX=9606 GN=PHF8 PE=1 SV=2;sp|Q9UPP1|PHF8_HUMAN Histone lysine demethylase PHF8 OS=Homo sapiens OX=9606 GN=PHF8 PE=1 SV=3;tr|A0A8J8YW94|A0A8J8YW94_HUMAN PHD finger protein 8 OS=Homo sapiens OX=9606	9	18	18	18	20.4	116.87	93.022	5.12	5.2797	6.2301				2.35614	2.40046	2.63926				2.46528	0.00126946	2.89638	0.0107526	1.3809	0.00442537	2.35405	0.0192813	3	0	1	0	1	0	0	1	0	0	543	44	1122400	92896	1029500
P18085;C9JPM4;C9JAK5	P18085;C9JPM4;C9JAK5	5;4;3	5;4;3	1;1;1	ADP-ribosylation factor 4	ARF4	sp|P18085|ARF4_HUMAN ADP-ribosylation factor 4 OS=Homo sapiens OX=9606 GN=ARF4 PE=1 SV=3;tr|C9JPM4|C9JPM4_HUMAN ADP-ribosylation factor 4 (Fragment) OS=Homo sapiens OX=9606 GN=ARF4 PE=1 SV=1;tr|C9JAK5|C9JAK5_HUMAN ADP-ribosylation factor 4 OS=Homo sapiens	3	5	5	1	31.7	20.511	50.252	5.8701	6.363	4.5004				2.55339	2.66971	2.17005				2.46438	0.00373078	2.4282	0.0167382	1.35583	0.00134968	2.86977	0.0128451	3	0	1	0	1	0	0	1	0	0	544	11	25210000	2486000	22724000
P28070	P28070	9	9	9	Proteasome subunit beta type-4	PSMB4	sp|P28070|PSB4_HUMAN Proteasome subunit beta type-4 OS=Homo sapiens OX=9606 GN=PSMB4 PE=1 SV=4	1	9	9	9	50.4	29.204	116.82	5.8467	4.4373	6.4694				2.54762	2.14968	2.69363				2.46365	0.00432464	2.36405	0.0182812	0.712736	0.00695921	2.15744	0.0243161	3	0	1	0	1	0	0	1	0	0	545	11	33933000	4764700	29169000
Q96DF8;F8WEF8	Q96DF8	5;2	5;2	5;2	Protein DGCR14	DGCR14	sp|Q96DF8|ESS2_HUMAN Splicing factor ESS-2 homolog OS=Homo sapiens OX=9606 GN=ESS2 PE=1 SV=1	2	5	5	5	16.2	52.567	61.104	6.0315	5.2363	5.307				2.59252	2.38855	2.4079				2.46299	0.000695857	3.15748	0.00878294	0.35381	0.0260783	1.58372	0.0582317	3	0	1	0	1	0	0	1	0	0	546	24	247550	33886	213660
X6RLL4;O75818;A0A087X1N3	X6RLL4;O75818;A0A087X1N3	4;4;3	4;4;3	4;4;3	Ribonuclease P protein subunit p40	RPP40	tr|X6RLL4|X6RLL4_HUMAN Ribonuclease P/MRP subunit p40 OS=Homo sapiens OX=9606 GN=RPP40 PE=1 SV=1;sp|O75818|RPP40_HUMAN Ribonuclease P protein subunit p40 OS=Homo sapiens OX=9606 GN=RPP40 PE=1 SV=3;tr|A0A087X1N3|A0A087X1N3_HUMAN Ribonuclease P 40kDa subunit	3	4	4	4	18.2	34.676	5.0921	5.6569	5.0169	5.9003				2.50001	2.3268	2.56079				2.46253	0.000809338	3.09187	0.00904544	1.18443	0.00247868	2.60578	0.0153524	3	0	1	0	1	0	0	1	0	0	547	15	478830	68084	410750
Q9UQQ2;F5GYM4;R4GN84	Q9UQQ2;F5GYM4	4;3;1	4;3;1	4;3;1	SH2B adapter protein 3	SH2B3	sp|Q9UQQ2|SH2B3_HUMAN SH2B adapter protein 3 OS=Homo sapiens OX=9606 GN=SH2B3 PE=1 SV=2;tr|F5GYM4|F5GYM4_HUMAN SH2B adaptor protein 3 OS=Homo sapiens OX=9606 GN=SH2B3 PE=1 SV=1	3	4	4	4	9.4	63.224	8.0892	6.2156	4.994	5.3851				2.63589	2.3202	2.42897				2.46169	0.00141172	2.85025	0.0109757	0.981265	0.00694528	2.15831	0.0243063	3	0	1	0	1	0	0	1	0	0	548	27	57573	0	57573
O75563	O75563	5	5	5	Src kinase-associated phosphoprotein 2	SKAP2	sp|O75563|SKAP2_HUMAN Src kinase-associated phosphoprotein 2 OS=Homo sapiens OX=9606 GN=SKAP2 PE=1 SV=1	1	5	5	5	17.3	41.216	10.12	5.8999	NaN	5.1211				2.56069	NaN	2.35645				2.45857	0.0264271	1.57795	0.0612126	1.26346	1	0	1	3	0	1	0	1	0	0	1	0	0	549	18	423480	0	423480
Q86X53;H0YBT6;H0YB25;E5RHA3	Q86X53;H0YBT6;H0YB25;E5RHA3	2;1;1;1	2;1;1;1	2;1;1;1	Glutamate-rich protein 1	ERICH1	sp|Q86X53|ERIC1_HUMAN Glutamate-rich protein 1 OS=Homo sapiens OX=9606 GN=ERICH1 PE=1 SV=1;tr|H0YBT6|H0YBT6_HUMAN Glutamate rich 1 (Fragment) OS=Homo sapiens OX=9606 GN=ERICH1 PE=1 SV=1;tr|H0YB25|H0YB25_HUMAN Glutamate rich 1 (Fragment) OS=Homo sapiens OX=	4	2	2	2	7.4	48.984	2.4698	4.9804	6.3362	5.246				2.31626	2.66362	2.39122				2.45703	0.0018398	2.73523	0.0119789	0.961697	1	0	1	3	0	1	0	1	0	0	1	0	0	550	18	69371	3830.3	65540
P40227;J3KRI6	P40227	16;1	16;1	11;0	T-complex protein 1 subunit zeta	CCT6A	sp|P40227|TCPZ_HUMAN T-complex protein 1 subunit zeta OS=Homo sapiens OX=9606 GN=CCT6A PE=1 SV=3	2	16	16	11	34.3	58.024	138.04	6.6143	5.6756	4.4082				2.72559	2.50477	2.14019				2.45685	0.00479159	2.31952	0.0192928	1.14631	0.00045459	3.34238	0.0117032	3	0	1	0	1	0	0	1	0	0	551	26	10423000	1035600	9387600
Q15126	Q15126	6	6	6	Phosphomevalonate kinase	PMVK	sp|Q15126|PMVK_HUMAN Phosphomevalonate kinase OS=Homo sapiens OX=9606 GN=PMVK PE=1 SV=3	1	6	6	6	28.1	21.995	17.884	6.1763	5.1623	5.1799				2.62674	2.36801	2.37292				2.45589	0.00120804	2.91792	0.0104873	0.992046	0.00890984	2.05013	0.0278662	3	0	1	0	1	0	0	1	0	0	552	12	2053400	75493	1977900
F8WDV0;Q9UI26;F8WBN4;D6RCN7;H0Y8M5;D6RJB1	F8WDV0;Q9UI26	6;6;1;1;1;1	6;6;1;1;1;1	6;6;1;1;1;1	Importin-11	IPO11	tr|F8WDV0|F8WDV0_HUMAN Importin 11 OS=Homo sapiens OX=9606 GN=IPO11 PE=1 SV=1;sp|Q9UI26|IPO11_HUMAN Importin-11 OS=Homo sapiens OX=9606 GN=IPO11 PE=1 SV=1	6	6	6	6	7.4	99.707	12.784	5.8356	5.1956	5.4417				2.54488	2.37729	2.44406				2.45541	0.000393324	3.40525	0.00799274	1.26402	0.00189069	2.72338	0.0142777	3	0	1	0	1	0	0	1	0	0	553	40	29869	0	29869
P49721;A0A087WVV1	P49721;A0A087WVV1	4;3	4;3	4;3	Proteasome subunit beta type-2	PSMB2	sp|P49721|PSB2_HUMAN Proteasome subunit beta type-2 OS=Homo sapiens OX=9606 GN=PSMB2 PE=1 SV=1;tr|A0A087WVV1|A0A087WVV1_HUMAN Proteasome 20S subunit beta 2 OS=Homo sapiens OX=9606 GN=PSMB2 PE=1 SV=1	2	4	4	4	20.9	22.836	12.052	6.198	5.9081	4.4902				2.6318	2.56269	2.16678				2.45376	0.00346761	2.45997	0.0162746	0.767795	7.10935e-05	4.14817	0.00909326	3	0	1	0	1	0	0	1	0	0	554	10	23760000	3454300	20306000
P52657;H0YK39;A8MYR4	P52657;H0YK39;A8MYR4	2;2;1	2;2;1	2;2;1	Transcription initiation factor IIA subunit 2	GTF2A2	sp|P52657|T2AG_HUMAN Transcription initiation factor IIA subunit 2 OS=Homo sapiens OX=9606 GN=GTF2A2 PE=1 SV=1;tr|H0YK39|H0YK39_HUMAN Transcription initiation factor IIA gamma chain (Fragment) OS=Homo sapiens OX=9606 GN=GTF2A2 PE=1 SV=1;tr|A8MYR4|A8MYR4_HU	3	2	2	2	14.7	12.457	3.0799	5.6244	5.7957	5.0425				2.4917	2.53498	2.33414				2.45361	0.000618059	3.20897	0.00865427	0.0007541	0.970581	0.012968	1	3	0	1	0	1	0	0	1	0	0	555	7	2216400	359870	1856500
Q8N1B4;A0A0G2JIG2	Q8N1B4	10;2	10;2	10;2	Vacuolar protein sorting-associated protein 52 homolog	VPS52	sp|Q8N1B4|VPS52_HUMAN Vacuolar protein sorting-associated protein 52 homolog OS=Homo sapiens OX=9606 GN=VPS52 PE=1 SV=1	2	10	10	10	17.7	82.22	58.633	6.0474	5.6519	4.8031				2.59631	2.49874	2.26397				2.45301	0.00161269	2.79245	0.0113451	0.913512	0.00966852	2.01464	0.0294367	3	0	1	0	1	0	0	1	0	0	556	37	362890	48796	314090
Q99590;A0A0A0MTP7;F8VXG7;F8W6K1	Q99590;A0A0A0MTP7;F8VXG7	10;8;8;1	10;8;8;1	10;8;8;1	Protein SCAF11	SCAF11	sp|Q99590|SCAFB_HUMAN Protein SCAF11 OS=Homo sapiens OX=9606 GN=SCAF11 PE=1 SV=2;tr|A0A0A0MTP7|A0A0A0MTP7_HUMAN SR-related CTD associated factor 11 OS=Homo sapiens OX=9606 GN=SCAF11 PE=1 SV=1;tr|F8VXG7|F8VXG7_HUMAN SR-related CTD associated factor 11 OS=Ho	4	10	10	10	7.6	164.65	22.094	5.5734	5.3512	NaN				2.47856	2.41986	NaN				2.44921	0.00762781	2.1176	0.0254693	2.16961	0.00450931	2.34589	0.0194701	3	0	1	0	1	0	0	1	0	0	557	64	147910	6047.3	141860
Q5T6K5;Q5T6K7;E9PI99;A0A0A0MT00;Q13952;E9PJA8;E9PQR2	Q5T6K5;Q5T6K7;E9PI99;A0A0A0MT00;Q13952	3;2;2;2;2;1;1	2;2;2;2;2;1;1	2;2;2;2;2;1;1	Nuclear transcription factor Y subunit gamma	NFYC	tr|Q5T6K5|Q5T6K5_HUMAN Nuclear transcription factor Y subunit gamma (Fragment) OS=Homo sapiens OX=9606 GN=NFYC PE=1 SV=1;tr|Q5T6K7|Q5T6K7_HUMAN Nuclear transcription factor Y subunit gamma (Fragment) OS=Homo sapiens OX=9606 GN=NFYC PE=1 SV=1;tr|E9PI99|E9PI	7	3	2	2	10.5	34.212	3.2284	4.1905	6.4117	6.0546				2.06712	2.68071	2.59803				2.44862	0.00610717	2.21416	0.0221776	1.01416	4.91677e-06	5.30832	0.00486767	3	0	1	0	1	0	0	1	0	0	558	12	359700	69155	290540
Q07820	Q07820	3	3	3	Induced myeloid leukemia cell differentiation protein Mcl-1	MCL1	sp|Q07820|MCL1_HUMAN Induced myeloid leukemia cell differentiation protein Mcl-1 OS=Homo sapiens OX=9606 GN=MCL1 PE=1 SV=3	1	3	3	3	16	37.337	4.9681	NaN	5.3734	5.5213				NaN	2.42584	2.46501				2.44542	0.00509882	2.29253	0.0200019	0.847232	0.141806	0.848305	0.229009	3	0	1	0	1	0	0	1	0	0	559	13	129870	0	129870
Q9H0U4;E9PLD0;Q92928	Q9H0U4;E9PLD0	12;10;5	12;10;5	5;4;2	Ras-related protein Rab-1B	RAB1B	sp|Q9H0U4|RAB1B_HUMAN Ras-related protein Rab-1B OS=Homo sapiens OX=9606 GN=RAB1B PE=1 SV=1;tr|E9PLD0|E9PLD0_HUMAN Ras-related protein Rab-1A OS=Homo sapiens OX=9606 GN=RAB1B PE=1 SV=1	3	12	12	5	65.7	22.171	70.339	5.7913	5.419	5.1441				2.53389	2.43803	2.36292				2.44494	0.000409232	3.38803	0.00800332	1.26814	0.00111843	2.95139	0.0126142	3	0	1	0	1	0	0	1	0	0	560	15	30101000	3451600	26650000
P48163	P48163	6	6	6	NADP-dependent malic enzyme	ME1	sp|P48163|MAOX_HUMAN NADP-dependent malic enzyme OS=Homo sapiens OX=9606 GN=ME1 PE=1 SV=1	1	6	6	6	9.6	64.149	11.336	5.3884	NaN	5.5013				2.42986	NaN	2.45977				2.44481	0.00389493	2.4095	0.0171714	1.00212	0.000192779	3.71494	0.0104737	3	0	1	0	1	0	0	1	0	0	561	28	116410	0	116410
A0A2R8YD57;H7C3B7;A0A2R8Y5M4;A0A6Q8PFJ7;A0A2R8Y646;A0A0B4J223;A8MYG7;A0A590UK40;A0A590UJK9;Q9UPM9	A0A2R8YD57;H7C3B7;A0A2R8Y5M4;A0A6Q8PFJ7;A0A2R8Y646;A0A0B4J223;A8MYG7;A0A590UK40;A0A590UJK9;Q9UPM9	1;1;1;1;1;1;1;1;1;1	1;1;1;1;1;1;1;1;1;1	1;1;1;1;1;1;1;1;1;1	B9 domain-containing protein 1	B9D1	tr|A0A2R8YD57|A0A2R8YD57_HUMAN B9 domain-containing protein 1 (Fragment) OS=Homo sapiens OX=9606 GN=B9D1 PE=1 SV=1;tr|H7C3B7|H7C3B7_HUMAN B9 domain-containing protein 1 (Fragment) OS=Homo sapiens OX=9606 GN=B9D1 PE=1 SV=1;tr|A0A2R8Y5M4|A0A2R8Y5M4_HUMAN B9	10	1	1	1	14.1	10.299	2.0126	6.0535	5.7042	4.6639				2.59777	2.51202	2.22154				2.44378	0.00216312	2.66492	0.0129909	0.833333	0.107233	0.969673	0.179135	3	0	1	0	1	0	0	1	0	0	562	6	455940	72128	383810
Q5T5C7;P49591	Q5T5C7;P49591	10;10	10;10	10;10	Serine--tRNA ligase, cytoplasmic	SARS	tr|Q5T5C7|Q5T5C7_HUMAN serine--tRNA ligase OS=Homo sapiens OX=9606 GN=SARS1 PE=1 SV=1;sp|P49591|SYSC_HUMAN Serine--tRNA ligase, cytoplasmic OS=Homo sapiens OX=9606 GN=SARS1 PE=1 SV=3	2	10	10	10	20.9	61.312	60.224	5.7102	5.5552	5.0751				2.51354	2.47384	2.34344				2.44361	0.000441794	3.35478	0.00813367	0.944858	0.0183105	1.7373	0.0451968	3	0	1	0	1	0	0	1	0	0	563	29	492690	58144	434550
B8ZZR0;P49759;F8WBF5;Q9HAZ1	B8ZZR0;P49759;F8WBF5	5;5;3;1	5;5;3;1	5;5;3;1	Dual specificity protein kinase CLK1	CLK1	tr|B8ZZR0|B8ZZR0_HUMAN dual-specificity kinase OS=Homo sapiens OX=9606 GN=CLK1 PE=1 SV=1;sp|P49759|CLK1_HUMAN Dual specificity protein kinase CLK1 OS=Homo sapiens OX=9606 GN=CLK1 PE=1 SV=2;tr|F8WBF5|F8WBF5_HUMAN dual-specificity kinase OS=Homo sapiens OX=9	4	5	5	5	19.5	36.265	14.15	5.1516	5.4252	5.7227				2.36502	2.43968	2.5167				2.44046	0.000321758	3.49247	0.00759084	1.25599	0.0111048	1.95449	0.0321447	3	0	1	0	1	0	0	1	0	0	564	16	266640	37175	229460
Q58WW2	Q58WW2	1	1	1	DDB1- and CUL4-associated factor 6	DCAF6	sp|Q58WW2|DCAF6_HUMAN DDB1- and CUL4-associated factor 6 OS=Homo sapiens OX=9606 GN=DCAF6 PE=1 SV=1	1	1	1	1	2.6	96.291	7.4477	5.1596	5.7061	NaN				2.36726	2.51251	NaN				2.43988	0.0189435	1.72254	0.0473052	1.56174	1	0	1	3	0	1	0	1	0	0	1	0	0	565	36	67417	10840	56578
Q96F63;M0QXS4	Q96F63	3;1	3;1	3;1	Coiled-coil domain-containing protein 97	CCDC97	sp|Q96F63|CCD97_HUMAN Coiled-coil domain-containing protein 97 OS=Homo sapiens OX=9606 GN=CCDC97 PE=1 SV=1	2	3	3	3	20.1	38.946	34.439	5.4574	5.4115	5.3996				2.44821	2.43603	2.43285				2.43903	3.68451e-06	5.43362	0.00339903	0.70676	0.00210931	2.67586	0.0147596	3	0	1	0	1	0	0	1	0	0	566	15	126930	21578	105350
O96005;K7EJ16;K7EQQ1	O96005	10;3;3	10;3;3	10;3;3	Cleft lip and palate transmembrane protein 1	CLPTM1	sp|O96005|CLPT1_HUMAN Putative lipid scramblase CLPTM1 OS=Homo sapiens OX=9606 GN=CLPTM1 PE=1 SV=1	3	10	10	10	23.3	76.096	60.439	5.5661	5.1915	5.5073				2.47667	2.37615	2.46135				2.43805	0.000164418	3.78405	0.00638913	1.08798	0.00243192	2.61405	0.0152239	3	0	1	0	1	0	0	1	0	0	567	27	866940	97864	769080
Q96PQ6	Q96PQ6	4	4	4	Zinc finger protein 317	ZNF317	sp|Q96PQ6|ZN317_HUMAN Zinc finger protein 317 OS=Homo sapiens OX=9606 GN=ZNF317 PE=1 SV=2	1	4	4	4	6.6	67.958	4.4122	6.1283	NaN	4.7806				2.61549	NaN	2.25719				2.43634	0.0467272	1.33043	0.0956221	2.04509	1	0	1	3	0	1	0	1	0	0	1	0	0	568	32	77249	0	77249
A0A140T979;A0A140T9M6;A0A140T9H4;A0A0G2JH91;F5H7Q8;A0A0G2JH58;Q29980;A0A140T9D8;A0A0G2JHB5	A0A140T979;A0A140T9M6;A0A140T9H4;A0A0G2JH91;F5H7Q8;A0A0G2JH58;Q29980;A0A140T9D8;A0A0G2JHB5	4;4;3;3;3;3;3;2;2	4;4;3;3;3;3;3;2;2	3;3;2;2;2;2;2;1;1	MHC class I polypeptide-related sequence B	MICB	tr|A0A140T979|A0A140T979_HUMAN MHC class I polypeptide-related sequence B (Fragment) OS=Homo sapiens OX=9606 GN=MICB PE=1 SV=1;tr|A0A140T9M6|A0A140T9M6_HUMAN MHC Class I chain-related protein OS=Homo sapiens OX=9606 GN=MICB PE=1 SV=1;tr|A0A140T9H4|A0A140T9	9	4	4	3	13.3	40.134	6.0081	5.5767	5.3823	5.2663				2.47941	2.42822	2.39679				2.43481	9.7771e-05	4.00979	0.00573157	1.15009	0.00425305	2.3713	0.0188974	3	0	1	0	1	0	0	1	0	0	569	16	1956500	140570	1815900
Q9NRG9;F8VZ44;H3BU82;F8VUB6	Q9NRG9;F8VZ44;H3BU82	8;7;6;2	8;7;6;2	8;7;6;2	Aladin	AAAS	sp|Q9NRG9|AAAS_HUMAN Aladin OS=Homo sapiens OX=9606 GN=AAAS PE=1 SV=1;tr|F8VZ44|F8VZ44_HUMAN Aladin WD repeat nucleoporin OS=Homo sapiens OX=9606 GN=AAAS PE=1 SV=1;tr|H3BU82|H3BU82_HUMAN Aladin WD repeat nucleoporin (Fragment) OS=Homo sapiens OX=9606 GN=AA	4	8	8	8	20.7	59.573	68.726	5.117	5.4038	5.7156				2.3553	2.43397	2.5149				2.43473	0.000357948	3.44618	0.00788033	1.17437	0.0027125	2.56663	0.0158708	3	0	1	0	1	0	0	1	0	0	570	29	2503100	565330	1937800
Q8NG31;H0YCZ2;H0YEY7;H0YN41	Q8NG31;H0YCZ2	20;14;3;1	20;14;3;1	20;14;3;1	Protein CASC5	CASC5	sp|Q8NG31|KNL1_HUMAN Kinetochore scaffold 1 OS=Homo sapiens OX=9606 GN=KNL1 PE=1 SV=3;tr|H0YCZ2|H0YCZ2_HUMAN Kinetochore scaffold 1 (Fragment) OS=Homo sapiens OX=9606 GN=KNL1 PE=1 SV=1	4	20	20	20	11.1	265.39	63.124	6.1669	5.6928	4.4925				2.62455	2.50914	2.16752				2.43373	0.00316359	2.49982	0.0154781	1.47667	0.00107364	2.96914	0.0125447	3	0	1	0	1	0	0	1	0	0	571	123	141300	5693.6	135610
A0A7P0T8V5;A0A7P0T9W4;A0A7P0Z4E9;O60890;A0A7P0TBH4;A0A7P0T9G2;A0A7P0TBB6	A0A7P0T8V5;A0A7P0T9W4;A0A7P0Z4E9;O60890;A0A7P0TBH4	7;7;7;7;6;3;1	7;7;7;7;6;3;1	7;7;7;7;6;3;1	Oligophrenin-1	OPHN1	tr|A0A7P0T8V5|A0A7P0T8V5_HUMAN Oligophrenin-1 OS=Homo sapiens OX=9606 GN=OPHN1 PE=1 SV=1;tr|A0A7P0T9W4|A0A7P0T9W4_HUMAN Oligophrenin-1 OS=Homo sapiens OX=9606 GN=OPHN1 PE=1 SV=1;tr|A0A7P0Z4E9|A0A7P0Z4E9_HUMAN Oligophrenin-1 OS=Homo sapiens OX=9606 GN=OPHN1	7	7	7	7	14.1	69.879	18.078	4.5808	5.9653	5.769				2.1956	2.57659	2.52832				2.43351	0.0024134	2.61737	0.0136207	1.29389	0.00643073	2.19174	0.0232085	3	0	1	0	1	0	0	1	0	0	572	41	229490	0	229490
O60493	O60493	8	8	6	Sorting nexin-3	SNX3	sp|O60493|SNX3_HUMAN Sorting nexin-3 OS=Homo sapiens OX=9606 GN=SNX3 PE=1 SV=3	1	8	8	6	40.7	18.762	17.596	5.5861	5.5919	5.0407				2.48184	2.48334	2.33362				2.43293	0.000416323	3.38057	0.00802572	0.859454	0.000178513	3.74833	0.0103596	3	0	1	0	1	0	0	1	0	0	573	10	4024300	608860	3415400
P51648;A0A5F9ZHN9;A0A5F9ZHI5;J3QRD1;A0A5F9ZGX4;A0A5F9ZI12;A0A5K1VW72;I3L1M4;J3QS00;A0A5F9ZHZ9;I3L3I9;E9PNN6;A8MYB8;J3QKK9;C9JKT2;A0A5F9ZHP6;I3L0X1;E9PJV0;J3KTG1;P30838;C9JMC5	P51648;A0A5F9ZHN9;A0A5F9ZHI5;J3QRD1;A0A5F9ZGX4;A0A5F9ZI12;A0A5K1VW72;I3L1M4;J3QS00	5;5;5;5;4;4;4;3;3;2;1;1;1;1;1;1;1;1;1;1;1	4;4;4;4;3;3;4;2;2;1;0;0;0;1;0;1;1;0;1;0;0	4;4;4;4;3;3;4;2;2;1;0;0;0;1;0;1;1;0;1;0;0	Fatty aldehyde dehydrogenase	ALDH3A2	sp|P51648|AL3A2_HUMAN Aldehyde dehydrogenase family 3 member A2 OS=Homo sapiens OX=9606 GN=ALDH3A2 PE=1 SV=1;tr|A0A5F9ZHN9|A0A5F9ZHN9_HUMAN Aldehyde dehydrogenase OS=Homo sapiens OX=9606 GN=ALDH3A2 PE=1 SV=1;tr|A0A5F9ZHI5|A0A5F9ZHI5_HUMAN Aldehyde dehydrog	21	5	4	4	12	54.847	16.502	4.52	6.9237	5.0217				2.17632	2.79154	2.32818				2.43201	0.00573865	2.24119	0.0214557	1.3517	0.000913692	3.0392	0.0121556	3	0	1	0	1	0	0	1	0	0	574	22	1140900	86923	1053900
Q9UJX6	Q9UJX6	7	7	7	Anaphase-promoting complex subunit 2	ANAPC2	sp|Q9UJX6|ANC2_HUMAN Anaphase-promoting complex subunit 2 OS=Homo sapiens OX=9606 GN=ANAPC2 PE=1 SV=1	1	7	7	7	10	93.827	13.467	5.3019	5.4479	5.4367				2.40651	2.4457	2.44273				2.43165	2.68398e-05	4.57122	0.00488593	1.33472	0.0283191	1.54792	0.0618896	3	0	1	0	1	0	0	1	0	0	575	39	135130	7753.9	127380
E9PDU5;A0A087X295;Q9NNW5;E9PBK6	E9PDU5;A0A087X295;Q9NNW5	8;8;8;3	8;8;8;3	8;8;8;3	WD repeat-containing protein 6	WDR6	tr|E9PDU5|E9PDU5_HUMAN tRNA (34-2-O)-methyltransferase regulator WDR6 OS=Homo sapiens OX=9606 GN=WDR6 PE=1 SV=1;tr|A0A087X295|A0A087X295_HUMAN tRNA (34-2-O)-methyltransferase regulator WDR6 OS=Homo sapiens OX=9606 GN=WDR6 PE=1 SV=1;sp|Q9NNW5|WDR6_HUMAN t	4	8	8	8	12.4	116.17	32.938	5.1252	5.6199	5.4488				2.35761	2.49054	2.44594				2.43136	0.000258	3.58838	0.00694125	1.23495	0.000233857	3.63105	0.0104737	3	0	1	0	1	0	0	1	0	0	576	46	676330	112190	564140
Q5JU21;Q5JU20;Q5JU23;Q05932	Q5JU21;Q5JU20;Q5JU23;Q05932	3;3;3;3	3;3;3;3	3;3;3;3	Folylpolyglutamate synthase, mitochondrial	FPGS	tr|Q5JU21|Q5JU21_HUMAN Folylpolyglutamate synthase (Fragment) OS=Homo sapiens OX=9606 GN=FPGS PE=1 SV=1;tr|Q5JU20|Q5JU20_HUMAN Folylpolyglutamate synthase (Fragment) OS=Homo sapiens OX=9606 GN=FPGS PE=1 SV=8;tr|Q5JU23|Q5JU23_HUMAN Folylpolyglutamate syntha	4	3	3	3	21.6	21.59	16.893	5.0379	5.7656	NaN				2.33282	2.52747	NaN				2.43015	0.0254824	1.59376	0.0595923	1.03086	0.000464644	3.33288	0.0117032	3	0	1	0	1	0	0	1	0	0	577	10	269900	0	269900
O75190;A0A0J9YX62;C9J2C4;E9PH18;C9JDX6;F8WCZ4;C9J2P2;C9JB42;C9JDR7;C9JN01;Q8WWF6;Q8NHS0;Q7Z6W7	O75190;A0A0J9YX62;C9J2C4;E9PH18;C9JDX6;F8WCZ4;C9J2P2	9;8;7;6;5;5;5;4;4;3;2;2;1	9;8;7;6;5;5;5;4;4;3;2;2;1	8;7;6;6;5;5;5;4;4;3;2;1;1	DnaJ homolog subfamily B member 6	DNAJB6	sp|O75190|DNJB6_HUMAN DnaJ homolog subfamily B member 6 OS=Homo sapiens OX=9606 GN=DNAJB6 PE=1 SV=2;tr|A0A0J9YX62|A0A0J9YX62_HUMAN DnaJ heat shock protein family (Hsp40) member B6 OS=Homo sapiens OX=9606 GN=DNAJB6 PE=1 SV=1;tr|C9J2C4|C9J2C4_HUMAN DnaJ heat	13	9	9	8	30.7	36.087	187.87	5.179	6.7137	4.4748				2.37267	2.74711	2.16182				2.4272	0.00493492	2.30672	0.0196331	-0.591407	0.0259956	1.5851	0.0581285	3	0	1	0	1	0	0	1	0	0	578	13	17762000	2401100	15361000
P35638	P35638	1	1	1	DNA damage-inducible transcript 3 protein	DDIT3	sp|P35638|DDIT3_HUMAN DNA damage-inducible transcript 3 protein OS=Homo sapiens OX=9606 GN=DDIT3 PE=1 SV=1	1	1	1	1	5.9	19.175	2.156	5.8795	NaN	4.9161				2.55569	NaN	2.29751				2.4266	0.0338345	1.47064	0.0741255		1	0	1	3	0	1	0	1	0	0	1	0	0	579	3	1173500	198230	975240
A0A9L9PY15;Q9H488	A0A9L9PY15;Q9H488	2;2	2;2	2;2	GDP-fucose protein O-fucosyltransferase 1	POFUT1	tr|A0A9L9PY15|A0A9L9PY15_HUMAN GDP-fucose protein O-fucosyltransferase 1 OS=Homo sapiens OX=9606 GN=POFUT1 PE=1 SV=1;sp|Q9H488|OFUT1_HUMAN GDP-fucose protein O-fucosyltransferase 1 OS=Homo sapiens OX=9606 GN=POFUT1 PE=1 SV=1	2	2	2	2	9.2	23.651	2.8058	5.5103	5.3117	5.2927				2.46213	2.40917	2.404				2.4251	5.8657e-05	4.23168	0.00531508	1.09683	0.000699262	3.15536	0.0117032	3	0	1	0	1	0	0	1	0	0	580	11	991400	142760	848640
A0A3B3ITT1;Q6IQ22	A0A3B3ITT1;Q6IQ22	5;5	5;5	5;5	Ras-related protein Rab-12	RAB12	tr|A0A3B3ITT1|A0A3B3ITT1_HUMAN RAB12, member RAS oncogene family OS=Homo sapiens OX=9606 GN=RAB12 PE=1 SV=1;sp|Q6IQ22|RAB12_HUMAN Ras-related protein Rab-12 OS=Homo sapiens OX=9606 GN=RAB12 PE=1 SV=3	2	5	5	5	17.6	36.315	15.288	6.7148	3.9061	5.8628				2.74734	1.96573	2.55159				2.42155	0.00927235	2.03281	0.0286304	0.459393	0.00546827	2.26215	0.0216839	3	0	1	0	1	0	0	1	0	0	581	24	480040	42118	437930
H0YJP0;A0A8I5QJU2;A0A087X2H1;Q9ULT8;A0A8I5KU01;H0YJD4;A0A8I5KUD6;G3V4V5;H0YJ72	H0YJP0;A0A8I5QJU2;A0A087X2H1;Q9ULT8;A0A8I5KU01;H0YJD4;A0A8I5KUD6	11;11;11;11;9;9;8;3;1	11;11;11;11;9;9;8;3;1	11;11;11;11;9;9;8;3;1	E3 ubiquitin-protein ligase HECTD1	HECTD1	tr|H0YJP0|H0YJP0_HUMAN E3 ubiquitin-protein ligase OS=Homo sapiens OX=9606 GN=HECTD1 PE=1 SV=3;tr|A0A8I5QJU2|A0A8I5QJU2_HUMAN E3 ubiquitin-protein ligase OS=Homo sapiens OX=9606 GN=HECTD1 PE=1 SV=1;tr|A0A087X2H1|A0A087X2H1_HUMAN E3 ubiquitin-protein ligase	9	11	11	11	5.7	279.41	21.155	6.0287	5.9675	4.2666				2.59185	2.57713	2.09309				2.42069	0.00455061	2.34193	0.0187467	0.817715	0.0125075	1.90283	0.0349439	3	0	1	0	1	0	0	1	0	0	582	120	40803	2211.6	38592
P34896;J3KRK5;J3KRZ5	P34896	6;2;2	6;2;2	6;2;2	Serine hydroxymethyltransferase, cytosolic	SHMT1	sp|P34896|GLYC_HUMAN Serine hydroxymethyltransferase, cytosolic OS=Homo sapiens OX=9606 GN=SHMT1 PE=1 SV=1	3	6	6	6	14.1	53.082	83.201	5.5537	4.9729	5.5455				2.47345	2.31409	2.47132				2.41962	0.000475281	3.32305	0.00834441	1.39873	0.0017049	2.7683	0.0139882	3	0	1	0	1	0	0	1	0	0	583	24	1842100	37653	1804400
H7C5D9;O75427	H7C5D9;O75427	3;3	3;3	3;3	Leucine-rich repeat and calponin homology domain-containing protein 4	LRCH4	tr|H7C5D9|H7C5D9_HUMAN Leucine rich repeats and calponin homology domain containing 4 OS=Homo sapiens OX=9606 GN=LRCH4 PE=1 SV=2;sp|O75427|LRCH4_HUMAN Leucine-rich repeat and calponin homology domain-containing protein 4 OS=Homo sapiens OX=9606 GN=LRCH4 PE	2	3	3	3	5.8	70.219	5.6555	4.9785	5.7412	NaN				2.31571	2.52135	NaN				2.41853	0.0270489	1.56785	0.0623052	1.36847	0.00284073	2.54657	0.0160494	3	0	1	0	1	0	0	1	0	0	584	34	32339	5250.8	27088
Q15051;C9JVC4;C9JXD7	Q15051;C9JVC4;C9JXD7	2;1;1	2;1;1	2;1;1	IQ calmodulin-binding motif-containing protein 1	IQCB1	sp|Q15051|IQCB1_HUMAN IQ calmodulin-binding motif-containing protein 1 OS=Homo sapiens OX=9606 GN=IQCB1 PE=1 SV=1;tr|C9JVC4|C9JVC4_HUMAN IQ motif containing B1 (Fragment) OS=Homo sapiens OX=9606 GN=IQCB1 PE=1 SV=1;tr|C9JXD7|C9JXD7_HUMAN IQ motif containing	3	2	2	2	3.7	68.928	3.7345	5.2016	6.0061	4.8821				2.37896	2.58643	2.2875				2.41763	0.0013353	2.87442	0.0109218	1.06538	0.00859568	2.06572	0.0271393	3	0	1	0	1	0	0	1	0	0	585	29	123130	16520	106610
Q8IYA6;F8WBE0	Q8IYA6	6;2	6;2	6;2	Cytoskeleton-associated protein 2-like	CKAP2L	sp|Q8IYA6|CKP2L_HUMAN Cytoskeleton-associated protein 2-like OS=Homo sapiens OX=9606 GN=CKAP2L PE=1 SV=4	2	6	6	6	7.2	83.586	5.5237	4.9843	5.023	6.0896				2.31739	2.32855	2.60635				2.41743	0.00152507	2.81671	0.0111692	0.618797	0.0537613	1.26953	0.101568	3	0	1	0	1	0	0	1	0	0	586	38	294080	39005	255080
P11172;E9PFD2;F2Z3P2;F2Z303;F8WDG4	P11172;E9PFD2	12;6;1;1;1	12;6;1;1;1	12;6;1;1;1	Uridine 5-monophosphate synthase;Orotate phosphoribosyltransferase;Orotidine 5-phosphate decarboxylase	UMPS	sp|P11172|UMPS_HUMAN Uridine 5-monophosphate synthase OS=Homo sapiens OX=9606 GN=UMPS PE=1 SV=1;tr|E9PFD2|E9PFD2_HUMAN Uridine monophosphate synthetase OS=Homo sapiens OX=9606 GN=UMPS PE=1 SV=1	5	12	12	12	23.8	52.221	40.64	5.6676	5.3079	5.0674				2.50274	2.40814	2.34125				2.41737	0.000375344	3.42557	0.00788033	1.22049	4.79579e-05	4.31914	0.00887976	3	0	1	0	1	0	0	1	0	0	587	26	2949400	389380	2560100
O14924;E9PBG5	O14924;E9PBG5	4;3	4;3	4;3	Regulator of G-protein signaling 12	RGS12	sp|O14924|RGS12_HUMAN Regulator of G-protein signaling 12 OS=Homo sapiens OX=9606 GN=RGS12 PE=1 SV=1;tr|E9PBG5|E9PBG5_HUMAN Regulator of G protein signaling 12 OS=Homo sapiens OX=9606 GN=RGS12 PE=1 SV=1	2	4	4	4	4.6	156.36	7.0961	5.529	5.8174	4.7369				2.46702	2.54037	2.24394				2.41711	0.00135716	2.86737	0.0109757	1.05718	0.00515335	2.28791	0.0209947	3	0	1	0	1	0	0	1	0	0	588	63	12329	0	12329
Q9ULM6	Q9ULM6	2	2	1	CCR4-NOT transcription complex subunit 6	CNOT6	sp|Q9ULM6|CNOT6_HUMAN CCR4-NOT transcription complex subunit 6 OS=Homo sapiens OX=9606 GN=CNOT6 PE=1 SV=2	1	2	2	1	5.2	63.306	11.426	5.5915	4.649	5.8174				2.48324	2.21692	2.54037				2.41351	0.00170102	2.76929	0.0116281	1.42506	0.0930615	1.03123	0.158589	3	0	1	0	1	0	0	1	0	0	589	29	83826	0	83826
P63244;J3KPE3;D6RAC2;H0YAF8;D6REE5;H0Y8W2;H0YAM7;D6RF23;D6RHH4;D6RFZ9;D6R9L0;D6R9Z1;D6RFX4;E9PD14;D6RAU2;H0Y9P0;D6RHJ5;D6RGK8;D6RBD0;H0Y8R5;D6R909;D6RDI0	P63244;J3KPE3;D6RAC2;H0YAF8;D6REE5;H0Y8W2;H0YAM7;D6RF23;D6RHH4	10;9;8;8;7;7;6;5;5;4;4;4;4;4;4;4;3;2;2;2;2;1	10;9;8;8;7;7;6;5;5;4;4;4;4;4;4;4;3;2;2;2;2;1	10;9;8;8;7;7;6;5;5;4;4;4;4;4;4;4;3;2;2;2;2;1	Guanine nucleotide-binding protein subunit beta-2-like 1;Guanine nucleotide-binding protein subunit beta-2-like 1, N-terminally processed	GNB2L1	sp|P63244|RACK1_HUMAN Small ribosomal subunit protein RACK1 OS=Homo sapiens OX=9606 GN=RACK1 PE=1 SV=3;tr|J3KPE3|J3KPE3_HUMAN Small ribosomal subunit protein RACK1 OS=Homo sapiens OX=9606 GN=RACK1 PE=1 SV=1;tr|D6RAC2|D6RAC2_HUMAN Small ribosomal subunit pr	22	10	10	10	26.8	35.076	92.912	5.6109	5.4177	4.9283				2.48823	2.43768	2.30109				2.409	0.00053791	3.26929	0.00865427	0.932278	0.00633213	2.19845	0.0230607	3	0	1	0	1	0	0	1	0	0	590	20	34630000	4473300	30157000
Q9UQ49	Q9UQ49	3	3	3	Sialidase-3	NEU3	sp|Q9UQ49|NEUR3_HUMAN Sialidase-3 OS=Homo sapiens OX=9606 GN=NEU3 PE=1 SV=1	1	3	3	3	11	48.251	30.073	6.4255	4.8258	4.8289				2.68381	2.27077	2.27169				2.40876	0.00324392	2.48893	0.0157161	1.43472	0.00134664	2.87075	0.0128451	3	0	1	0	1	0	0	1	0	0	591	24	211860	0	211860
Q9H6Q4;H3BSH2;I3L2A3;H3BSJ7	Q9H6Q4;H3BSH2	4;2;1;1	4;2;1;1	4;2;1;1	Cytosolic Fe-S cluster assembly factor NARFL	NARFL	sp|Q9H6Q4|CIAO3_HUMAN Cytosolic iron-sulfur assembly component 3 OS=Homo sapiens OX=9606 GN=CIAO3 PE=1 SV=1;tr|H3BSH2|H3BSH2_HUMAN Cytosolic iron-sulfur assembly component 3 (Fragment) OS=Homo sapiens OX=9606 GN=CIAO3 PE=1 SV=1	4	4	4	4	9.5	53.02	7.2517	3.8064	5.0168	7.8129				1.92843	2.32677	2.96586				2.40702	0.0153954	1.81261	0.0406102	1.22103	0.00168978	2.77217	0.0139009	3	0	1	0	1	0	0	1	0	0	592	26	112710	0	112710
A0A8Q3SIU6;Q9HCE0;A0A8Q3SJD2;A0A8Q3SIP5;A0A8Q3SIJ2;K7EPN4;K7EM87;K7ENK5;A0A8Q3SIJ4;A0A8Q3WLI3	A0A8Q3SIU6;Q9HCE0;A0A8Q3SJD2;A0A8Q3SIP5;A0A8Q3SIJ2;K7EPN4;K7EM87;K7ENK5	25;25;24;24;24;20;18;15;8;4	25;25;24;24;24;20;18;15;8;4	25;25;24;24;24;20;18;15;8;4	Ectopic P granules protein 5 homolog	EPG5	tr|A0A8Q3SIU6|A0A8Q3SIU6_HUMAN Ectopic P-granules 5 autophagy tethering factor OS=Homo sapiens OX=9606 GN=EPG5 PE=1 SV=1;sp|Q9HCE0|EPG5_HUMAN Ectopic P granules protein 5 homolog OS=Homo sapiens OX=9606 GN=EPG5 PE=1 SV=2;tr|A0A8Q3SJD2|A0A8Q3SJD2_HUMAN Ecto	10	25	25	25	11.1	292.39	86.256	5.3872	5.9079	4.6799				2.42954	2.56265	2.22648				2.40622	0.00164592	2.78359	0.011487	1.43128	0.000973419	3.0117	0.0121928	3	0	1	0	1	0	0	1	0	0	593	118	521470	70418	451050
Q5T8D2;Q5T8D1	Q5T8D2;Q5T8D1	6;5	1;1	1;1		YME1L1	tr|Q5T8D2|Q5T8D2_HUMAN YME1 like 1 ATPase (Fragment) OS=Homo sapiens OX=9606 GN=YME1L1 PE=1 SV=1;tr|Q5T8D1|Q5T8D1_HUMAN YME1 like 1 ATPase (Fragment) OS=Homo sapiens OX=9606 GN=YME1L1 PE=1 SV=1	2	6	1	1	28.6	28.06	3.5273	5.2956	NaN	5.3061				2.40479	NaN	2.40765				2.40622	0.000378033	3.42247	0.00788033	1.11578	0.00572519	2.24221	0.0221179	3	0	1	0	1	0	0	1	0	0	594	15	129310	19406	109910
J3KR25;Q96RU7;B0QYQ2;A0A087WTX3	J3KR25;Q96RU7;B0QYQ2;A0A087WTX3	10;10;7;6	10;10;7;6	10;10;7;6	Tribbles homolog 3	TRIB3	tr|J3KR25|J3KR25_HUMAN Tribbles pseudokinase 3 OS=Homo sapiens OX=9606 GN=TRIB3 PE=1 SV=1;sp|Q96RU7|TRIB3_HUMAN Tribbles homolog 3 OS=Homo sapiens OX=9606 GN=TRIB3 PE=1 SV=2;tr|B0QYQ2|B0QYQ2_HUMAN Tribbles pseudokinase 3 (Fragment) OS=Homo sapiens OX=9606	4	10	10	10	29.6	42.757	22.387	5.3412	5.1537	5.3957				2.41716	2.36561	2.43181				2.40486	6.96867e-05	4.15685	0.00531508	1.2332	0.00135298	2.86871	0.0128451	3	0	1	0	1	0	0	1	0	0	595	19	1935200	134280	1800900
Q15907;H3BMH2;H3BSC1;P62491;B4DQU5;M0R2D0;M0R377;H3BN38;P57735	Q15907;H3BMH2;H3BSC1;P62491	11;10;10;10;5;2;1;1;1	11;10;10;10;5;2;1;1;1	11;10;10;10;5;2;1;1;1	Ras-related protein Rab-11B;Ras-related protein Rab-11A	RAB11B;RAB11A	sp|Q15907|RB11B_HUMAN Ras-related protein Rab-11B OS=Homo sapiens OX=9606 GN=RAB11B PE=1 SV=4;tr|H3BMH2|H3BMH2_HUMAN RAB11A, member RAS oncogene family (Fragment) OS=Homo sapiens OX=9606 GN=RAB11A PE=3 SV=1;tr|H3BSC1|H3BSC1_HUMAN RAB11A, member RAS oncogen	9	11	11	11	51.8	24.488	41.08	5.7651	5.251	4.8909				2.52735	2.39259	2.2901				2.40335	0.000816056	3.08828	0.00904544	1.33022	0.00128183	2.89217	0.0128176	3	0	1	0	1	0	0	1	0	0	596	15	15438000	1982800	13455000
Q9BWH6;H3BRE8;H3BPM3	Q9BWH6;H3BRE8	7;4;1	7;4;1	7;4;1	RNA polymerase II-associated protein 1	RPAP1	sp|Q9BWH6|RPAP1_HUMAN RNA polymerase II-associated protein 1 OS=Homo sapiens OX=9606 GN=RPAP1 PE=1 SV=3;tr|H3BRE8|H3BRE8_HUMAN RNA polymerase II associated protein 1 OS=Homo sapiens OX=9606 GN=RPAP1 PE=1 SV=1	3	7	7	7	6.4	152.75	24.478	4.6556	8.0627	3.9375				2.21897	3.01126	1.97728				2.4025	0.0164778	1.7831	0.0425577	1.22197	0.00553427	2.25694	0.0218224	3	0	1	0	1	0	0	1	0	0	597	65	598580	68620	529960
Q03938	Q03938	2	1	1	Zinc finger protein 90	ZNF90	sp|Q03938|ZNF90_HUMAN Zinc finger protein 90 OS=Homo sapiens OX=9606 GN=ZNF90 PE=2 SV=3	1	2	1	1	3.3	69.057	-2	5.4794	5.8977	4.5715				2.45402	2.56015	2.19267				2.40228	0.00205963	2.68621	0.0126632	1.84921	0.00384769	2.4148	0.0183355	3	0	1	0	1	0	0	1	0	0	598	32	96708	18542	78166
A5PLN9	A5PLN9	3	3	3	Trafficking protein particle complex subunit 13	TRAPPC13	sp|A5PLN9|TPC13_HUMAN Trafficking protein particle complex subunit 13 OS=Homo sapiens OX=9606 GN=TRAPPC13 PE=1 SV=2	1	3	3	3	6.5	46.523	9.0302	2.9287	7.1228	7.059				1.55026	2.83244	2.81946				2.40072	0.029973	1.52327	0.0678068	1.45214	0.00563352	2.24922	0.0219766	3	0	1	0	1	0	0	1	0	0	599	20	441620	54788	386840
Q9UJX2;D6RBY8;D6RCF8;H0Y936	Q9UJX2	9;1;1;1	9;1;1;1	9;1;1;1	Cell division cycle protein 23 homolog	CDC23	sp|Q9UJX2|CDC23_HUMAN Cell division cycle protein 23 homolog OS=Homo sapiens OX=9606 GN=CDC23 PE=1 SV=3	4	9	9	9	18.8	68.833	76.766	5.2893	5.3522	5.1924				2.40308	2.42013	2.3764				2.39987	2.81151e-05	4.55106	0.00488593	1.15517	0.00208113	2.6817	0.0146803	3	0	1	0	1	0	0	1	0	0	600	32	843080	118350	724730
Q8TF42	Q8TF42	8	8	8	Ubiquitin-associated and SH3 domain-containing protein B	UBASH3B	sp|Q8TF42|UBS3B_HUMAN Ubiquitin-associated and SH3 domain-containing protein B OS=Homo sapiens OX=9606 GN=UBASH3B PE=1 SV=2	1	8	8	8	13.4	72.695	17.371	5.1041	5.7125	5.0133				2.35166	2.51412	2.32576				2.39718	0.000604129	3.21887	0.00865427	1.10125	0.000691019	3.16051	0.0117032	3	0	1	0	1	0	0	1	0	0	601	32	472080	20098	451980
P20618	P20618	9	9	9	Proteasome subunit beta type-1	PSMB1	sp|P20618|PSB1_HUMAN Proteasome subunit beta type-1 OS=Homo sapiens OX=9606 GN=PSMB1 PE=1 SV=2	1	9	9	9	36.9	26.489	47.658	5.5211	5.1743	5.1083				2.46496	2.37136	2.35284				2.39639	0.00020959	3.67863	0.0065791	0.968418	0.000913335	3.03937	0.0121556	3	0	1	0	1	0	0	1	0	0	602	14	61338000	8841400	52497000
Q63ZY3;K7ERU2;K7ES05;K7EIU4	Q63ZY3	6;1;1;1	6;1;1;1	6;1;1;1	KN motif and ankyrin repeat domain-containing protein 2	KANK2	sp|Q63ZY3|KANK2_HUMAN KN motif and ankyrin repeat domain-containing protein 2 OS=Homo sapiens OX=9606 GN=KANK2 PE=1 SV=1	4	6	6	6	8	91.173	27.402	5.4945	NaN	5.0414				2.45799	NaN	2.33382				2.39591	0.0164923	1.78272	0.0425577	1.30397	0.005424	2.26568	0.0216199	3	0	1	0	1	0	0	1	0	0	603	44	144390	6759.6	137630
Q9BR77;F5H0W5;F5H5Q8	Q9BR77;F5H0W5	6;4;2	6;4;2	6;4;2	Coiled-coil domain-containing protein 77	CCDC77	sp|Q9BR77|CCD77_HUMAN Coiled-coil domain-containing protein 77 OS=Homo sapiens OX=9606 GN=CCDC77 PE=1 SV=1;tr|F5H0W5|F5H0W5_HUMAN Coiled-coil domain containing 77 (Fragment) OS=Homo sapiens OX=9606 GN=CCDC77 PE=1 SV=1	3	6	6	6	11.7	57.485	9.073	5.9871	NaN	4.6194				2.58186	NaN	2.20771				2.39478	0.0496307	1.30425	0.100599	1.1655	0.000564976	3.24797	0.0117032	3	0	1	0	1	0	0	1	0	0	604	23	802670	67474	735200
Q9UBW8;F5H7C6;F5GYF7;F5H248;F5H4U8	Q9UBW8	5;2;2;2;1	5;2;2;2;1	5;2;2;2;1	COP9 signalosome complex subunit 7a	COPS7A	sp|Q9UBW8|CSN7A_HUMAN COP9 signalosome complex subunit 7a OS=Homo sapiens OX=9606 GN=COPS7A PE=1 SV=1	5	5	5	5	22.9	30.276	18.537	5.8486	4.6238	5.375				2.54809	2.20908	2.42626				2.39448	0.00171009	2.76698	0.0116378	0.562268	0.0242421	1.61543	0.0551931	3	0	1	0	1	0	0	1	0	0	605	15	701070	111000	590070
Q9UHY8;G3V0F5;Q7Z674;H7C434;H7C0W1;H7C0L4;F8W6C0	Q9UHY8;G3V0F5;Q7Z674;H7C434	4;3;2;2;1;1;1	4;3;2;2;1;1;1	4;3;2;2;1;1;1	Fasciculation and elongation protein zeta-2	FEZ2;DKFZp779C2259	sp|Q9UHY8|FEZ2_HUMAN Fasciculation and elongation protein zeta-2 OS=Homo sapiens OX=9606 GN=FEZ2 PE=1 SV=2;tr|G3V0F5|G3V0F5_HUMAN Fasciculation and elongation protein zeta 2 OS=Homo sapiens OX=9606 GN=FEZ2 PE=1 SV=1;tr|Q7Z674|Q7Z674_HUMAN Fasciculation and	7	4	4	4	13.3	39.666	14.884	5.6417	5.2299	4.8995				2.49613	2.38678	2.29263				2.39185	0.000603768	3.21913	0.00865427	0.884399	0.00617504	2.20936	0.0227884	3	0	1	0	1	0	0	1	0	0	606	15	250570	0	250570
Q99832;F8WAM2	Q99832	11;5	11;5	11;5	T-complex protein 1 subunit eta	CCT7	sp|Q99832|TCPH_HUMAN T-complex protein 1 subunit eta OS=Homo sapiens OX=9606 GN=CCT7 PE=1 SV=2	2	11	11	11	24.1	59.366	112.09	6.0099	5.5605	4.3166				2.58734	2.47521	2.1099				2.39082	0.00361518	2.44187	0.0165252	1.01157	0.00310042	2.50858	0.0167155	3	0	1	0	1	0	0	1	0	0	607	31	6015400	833690	5181700
C9JTA6;Q12824;A0A0G2JSE9;A0A0G2JRV3;G5E975;A0A0U1RRB8;A0A2R8Y5N5;A0A0U1RQQ2;B5MCL5;A0A2R8YEE8	C9JTA6;Q12824;A0A0G2JSE9;A0A0G2JRV3;G5E975;A0A0U1RRB8;A0A2R8Y5N5;A0A0U1RQQ2;B5MCL5;A0A2R8YEE8	6;6;5;5;5;4;4;3;3;3	6;6;5;5;5;4;4;3;3;3	6;6;5;5;5;4;4;3;3;3	SWI/SNF-related matrix-associated actin-dependent regulator of chromatin subfamily B member 1	SMARCB1	tr|C9JTA6|C9JTA6_HUMAN SWI/SNF related, matrix associated, actin dependent regulator of chromatin, subfamily b, member 1 (Fragment) OS=Homo sapiens OX=9606 GN=SMARCB1 PE=1 SV=2;sp|Q12824|SNF5_HUMAN SWI/SNF-related matrix-associated actin-dependent regulato	10	6	6	6	25.4	28.353	17.685	5.0541	5.9727	4.75				2.33745	2.57838	2.24793				2.38792	0.00170322	2.76873	0.0116281	1.19028	0.0116091	1.9352	0.033194	3	0	1	0	1	0	0	1	0	0	608	12	1182600	121960	1060700
A0A6Q8PHS7;A0A6Q8PGS5;C9JEX3;A0A6Q8PHL9;Q13614;A0A8I5KQR6;A0A8I5KW93;B7Z499;A0A8I5QJV9;A0A8I5QJL1;A0A8I5KZ76;Q13496	A0A6Q8PHS7;A0A6Q8PGS5;C9JEX3;A0A6Q8PHL9;Q13614;A0A8I5KQR6;A0A8I5KW93;B7Z499;A0A8I5QJV9;A0A8I5QJL1;A0A8I5KZ76;Q13496	2;2;2;2;2;1;1;1;1;1;1;1	2;2;2;2;2;1;1;1;1;1;1;1	2;2;2;2;2;1;1;1;1;1;1;1	Myotubularin-related protein 2;Myotubularin	MTMR2;MTM1	tr|A0A6Q8PHS7|A0A6Q8PHS7_HUMAN Myotubularin-related protein 2 OS=Homo sapiens OX=9606 GN=MTMR2 PE=1 SV=1;tr|A0A6Q8PGS5|A0A6Q8PGS5_HUMAN Myotubularin-related protein 2 OS=Homo sapiens OX=9606 GN=MTMR2 PE=1 SV=1;tr|C9JEX3|C9JEX3_HUMAN Myotubularin-related pr	12	2	2	2	3.2	60.996	2.5601	7.1531	6.6531	3.0049				2.83857	2.73403	1.58732				2.38664	0.027062	1.56764	0.0623052	1.35555	0.000501649	3.2996	0.0117032	3	0	1	0	1	0	0	1	0	0	609	27	561320	98081	463240
P21283;E7EV59	P21283;E7EV59	4;2	4;2	4;2	V-type proton ATPase subunit C 1	ATP6V1C1	sp|P21283|VATC1_HUMAN V-type proton ATPase subunit C 1 OS=Homo sapiens OX=9606 GN=ATP6V1C1 PE=1 SV=4;tr|E7EV59|E7EV59_HUMAN V-type proton ATPase subunit C OS=Homo sapiens OX=9606 GN=ATP6V1C1 PE=1 SV=1	2	4	4	4	8.6	43.941	6.3893	NaN	5.6069	4.8695				NaN	2.4872	2.28377				2.38549	0.0271281	1.56658	0.0624035	0.785555	0.010787	1.9671	0.0316268	3	0	1	0	1	0	0	1	0	0	610	27	334640	0	334640
P17174	P17174	12	12	12	Aspartate aminotransferase, cytoplasmic	GOT1	sp|P17174|AATC_HUMAN Aspartate aminotransferase, cytoplasmic OS=Homo sapiens OX=9606 GN=GOT1 PE=1 SV=3	1	12	12	12	34.4	46.247	217.45	4.9803	6.4875	4.4122				2.31623	2.69766	2.1415				2.38513	0.0047062	2.32733	0.0190787	1.08655	0.0114483	1.94126	0.0328616	3	0	1	0	1	0	0	1	0	0	611	22	5011100	554570	4456500
Q86U90	Q86U90	2	2	2	YrdC domain-containing protein, mitochondrial	YRDC	sp|Q86U90|YRDC_HUMAN Threonylcarbamoyl-AMP synthase OS=Homo sapiens OX=9606 GN=YRDC PE=1 SV=1	1	2	2	2	9.3	29.328	9.2888	5.3989	5.3932	4.8847				2.43267	2.43114	2.28827				2.38403	0.000403107	3.39458	0.00799323	0.384254	0.0104265	1.98186	0.0309569	3	0	1	0	1	0	0	1	0	0	612	13	578830	91100	487730
A0A804HKG9;Q7Z7G8;A0A8C8KE22;A0A804HJ62;A0A804HL73	A0A804HKG9;Q7Z7G8;A0A8C8KE22;A0A804HJ62	3;3;2;2;1	3;3;2;2;1	3;3;2;2;1	Vacuolar protein sorting-associated protein 13B	VPS13B	tr|A0A804HKG9|A0A804HKG9_HUMAN Vacuolar protein sorting 13 homolog B OS=Homo sapiens OX=9606 GN=VPS13B PE=1 SV=1;sp|Q7Z7G8|VP13B_HUMAN Intermembrane lipid transfer protein VPS13B OS=Homo sapiens OX=9606 GN=VPS13B PE=1 SV=2;tr|A0A8C8KE22|A0A8C8KE22_HUMAN Va	5	3	3	3	0.8	410.6	2.8212	4.7354	5.7674	5.1836				2.24349	2.52792	2.37395				2.38179	0.00118902	2.92481	0.0104855	1.51625	0.00212696	2.67224	0.0148056	3	0	1	0	1	0	0	1	0	0	613	178	6012.9	505.32	5507.5
P05121	P05121	8	8	8	Plasminogen activator inhibitor 1	SERPINE1	sp|P05121|PAI1_HUMAN Plasminogen activator inhibitor 1 OS=Homo sapiens OX=9606 GN=SERPINE1 PE=1 SV=1	1	8	8	8	22.4	45.059	104.69	4.8352	4.6905	6.1942				2.27358	2.22974	2.63092				2.37808	0.00284217	2.54635	0.0147739	1.36061	0.000305063	3.51561	0.011188	3	0	1	0	1	0	0	1	0	0	614	20	5110300	512700	4597600
H0YAY3;E9PF32;A2RUS2;E5RHH2;E5RI43	H0YAY3;E9PF32;A2RUS2	4;4;4;1;1	4;4;4;1;1	4;4;4;1;1	DENN domain-containing protein 3	DENND3	tr|H0YAY3|H0YAY3_HUMAN DENN domain containing 3 (Fragment) OS=Homo sapiens OX=9606 GN=DENND3 PE=1 SV=1;tr|E9PF32|E9PF32_HUMAN DENN domain containing 3 OS=Homo sapiens OX=9606 GN=DENND3 PE=1 SV=1;sp|A2RUS2|DEND3_HUMAN DENN domain-containing protein 3 OS=Hom	5	4	4	4	4.2	135.89	34.768	5.1211	5.524	4.9613				2.35645	2.46571	2.31072				2.37763	0.000373749	3.42742	0.00788033	1.57385	0.00356985	2.44735	0.0179356	3	0	1	0	1	0	0	1	0	0	615	64	43360	3988.8	39371
O43592;F8WDU6;F5GYW6	O43592	11;3;2	11;3;2	11;3;2	Exportin-T	XPOT	sp|O43592|XPOT_HUMAN Exportin-T OS=Homo sapiens OX=9606 GN=XPOT PE=1 SV=2	3	11	11	11	13.8	109.96	56.323	5.734	5.7077	4.2605				2.51954	2.51291	2.09102				2.37449	0.00354462	2.45043	0.0163734	1.12684	0.00251646	2.59921	0.0154628	3	0	1	0	1	0	0	1	0	0	616	45	339330	27458	311870
E7EQY4;E7EV10;Q9BTC8;E9PCS8;F6RRE2;E9PF88;H0Y4T7	E7EQY4;E7EV10;Q9BTC8;E9PCS8;F6RRE2	4;4;4;3;3;1;1	2;2;2;1;1;1;0	2;2;2;1;1;1;0	Metastasis-associated protein MTA3	MTA3	tr|E7EQY4|E7EQY4_HUMAN Metastasis associated 1 family member 3 OS=Homo sapiens OX=9606 GN=MTA3 PE=1 SV=1;tr|E7EV10|E7EV10_HUMAN Metastasis associated 1 family member 3 OS=Homo sapiens OX=9606 GN=MTA3 PE=1 SV=1;sp|Q9BTC8|MTA3_HUMAN Metastasis-associated pro	7	4	2	2	7.4	58.726	3.9637	4.7132	5.6921	NaN				2.23671	2.50896	NaN				2.37283	0.0364821	1.43792	0.0788488	0.486381	0.0994214	1.00252	0.167766	3	0	1	0	1	0	0	1	0	0	617	30	118070	20276	97790
Q9NPJ3	Q9NPJ3	1	1	1	Acyl-coenzyme A thioesterase 13;Acyl-coenzyme A thioesterase 13, N-terminally processed	ACOT13	sp|Q9NPJ3|ACO13_HUMAN Acyl-coenzyme A thioesterase 13 OS=Homo sapiens OX=9606 GN=ACOT13 PE=1 SV=1	1	1	1	1	7.1	14.96	1.8348	5.4381	5.2511	4.8552				2.4431	2.39262	2.27953				2.37175	0.000415461	3.38147	0.00802572	0.887444	0.00400258	2.39766	0.0186274	3	0	1	0	1	0	0	1	0	0	618	5	2156400	307800	1848600
Q13123;E7EQZ7;D6REL4;D6RAY9;D6RCQ4	Q13123;E7EQZ7;D6REL4	17;11;9;6;3	17;11;9;6;3	17;11;9;6;3	Protein Red	IK	sp|Q13123|RED_HUMAN Protein Red OS=Homo sapiens OX=9606 GN=IK PE=1 SV=3;tr|E7EQZ7|E7EQZ7_HUMAN IK cytokine (Fragment) OS=Homo sapiens OX=9606 GN=IK PE=1 SV=1;tr|D6REL4|D6REL4_HUMAN IK cytokine (Fragment) OS=Homo sapiens OX=9606 GN=IK PE=1 SV=6	5	17	17	17	34.3	65.601	67.583	5.863	4.3964	5.3695				2.55164	2.13632	2.42479				2.37092	0.00267535	2.57262	0.0143268	0.761557	0.0112735	1.94794	0.0324995	3	0	1	0	1	0	0	1	0	0	619	22	1609600	242300	1367300
Q92696;H0YLH3;H0YKZ8;H0YMG5;H0YLG7;H0YKP6	Q92696;H0YLH3	9;8;2;2;2;1	9;8;2;2;2;1	9;8;2;2;2;1	Geranylgeranyl transferase type-2 subunit alpha	RABGGTA	sp|Q92696|PGTA_HUMAN Geranylgeranyl transferase type-2 subunit alpha OS=Homo sapiens OX=9606 GN=RABGGTA PE=1 SV=2;tr|H0YLH3|H0YLH3_HUMAN Geranylgeranyl transferase type-2 subunit alpha OS=Homo sapiens OX=9606 GN=RABGGTA PE=1 SV=1	6	9	9	9	17.6	65.071	13.392	5.396	4.9563	NaN				2.43189	2.30926	NaN				2.37058	0.0164619	1.78352	0.0425577	1.7091	0.00477727	2.32082	0.0201152	3	0	1	0	1	0	0	1	0	0	620	38	345000	11186	333820
Q96CV9;A0A087X2G2;X6RKL2;A0A087WY28	Q96CV9	5;1;1;1	5;1;1;1	5;1;1;1	Optineurin	OPTN	sp|Q96CV9|OPTN_HUMAN Optineurin OS=Homo sapiens OX=9606 GN=OPTN PE=1 SV=3	4	5	5	5	9	65.921	8.6517	5.2824	5.0087	5.2176				2.40119	2.32444	2.38339				2.36967	9.57944e-05	4.01866	0.00573157	1.19731	0.00751398	2.12413	0.0252789	3	0	1	0	1	0	0	1	0	0	621	33	100850	13882	86968
Q53H82	Q53H82	4	4	4	Beta-lactamase-like protein 2	LACTB2	sp|Q53H82|LACB2_HUMAN Endoribonuclease LACTB2 OS=Homo sapiens OX=9606 GN=LACTB2 PE=1 SV=2	1	4	4	4	18.1	32.805	9.2748	5.0424	5.2604	5.193				2.33411	2.39517	2.37657				2.36862	5.81942e-05	4.23512	0.00531508	0.902345	0.00985417	2.00638	0.0298079	3	0	1	0	1	0	0	1	0	0	622	15	688340	155140	533200
A0A1W2PNV4;C9JEY1;C9K057;F8VXW2;E9PF58;C9JBJ7;C9JTT6	A0A1W2PNV4;C9JEY1;C9K057	11;7;7;5;4;3;2	11;7;7;5;4;3;2	0;0;0;0;0;0;0		ARPC1B	tr|A0A1W2PNV4|A0A1W2PNV4_HUMAN Actin-related protein 2/3 complex subunit 1A OS=Homo sapiens OX=9606 PE=1 SV=1;tr|C9JEY1|C9JEY1_HUMAN Actin related protein 2/3 complex subunit 1B (Fragment) OS=Homo sapiens OX=9606 GN=ARPC1B PE=1 SV=2;tr|C9K057|C9K057_HUMAN	7	11	11	0	17.7	75.872	29.176	5.987	5.9123	3.8875				2.58183	2.56372	1.95884				2.36813	0.00738992	2.13136	0.0250029	1.14441	0.00135834	2.86699	0.0128451	3	0	1	0	1	0	0	1	0	0	623	33	2805200	120890	2684400
Q9UBS8;E7EP22;D6R988;D6RBK4;D6RAS4;D6R996;D6RDU6;D6RBU3;D6RA38	Q9UBS8;E7EP22	4;3;1;1;1;1;1;1;1	4;3;1;1;1;1;1;1;1	4;3;1;1;1;1;1;1;1	E3 ubiquitin-protein ligase RNF14	RNF14	sp|Q9UBS8|RNF14_HUMAN E3 ubiquitin-protein ligase RNF14 OS=Homo sapiens OX=9606 GN=RNF14 PE=1 SV=1;tr|E7EP22|E7EP22_HUMAN Ring finger protein 14 (Fragment) OS=Homo sapiens OX=9606 GN=RNF14 PE=1 SV=8	9	4	4	4	8.4	53.837	6.3702	5.2154	NaN	5.11				2.38278	NaN	2.35332				2.36805	0.00395922	2.40239	0.0173406	1.50992	3.20162e-05	4.49463	0.00758157	3	0	1	0	1	0	0	1	0	0	624	24	200610	25625	174980
Q9Y2Z9;G3V2L5;G3V4A6;G3V434;G3V3A1;A0A0D9SFJ1	Q9Y2Z9;G3V2L5;G3V4A6;G3V434	3;2;2;2;1;1	3;2;2;2;1;1	3;2;2;2;1;1	Ubiquinone biosynthesis monooxygenase COQ6, mitochondrial	COQ6	sp|Q9Y2Z9|COQ6_HUMAN Ubiquinone biosynthesis monooxygenase COQ6, mitochondrial OS=Homo sapiens OX=9606 GN=COQ6 PE=1 SV=2;tr|G3V2L5|G3V2L5_HUMAN Coenzyme Q6, monooxygenase OS=Homo sapiens OX=9606 GN=COQ6 PE=1 SV=1;tr|G3V4A6|G3V4A6_HUMAN Coenzyme Q6, monooxy	6	3	3	3	6.4	50.869	6.417	5.0583	5.2664	NaN				2.33865	2.39682	NaN				2.36773	0.00781898	2.10685	0.0257534	0.837818	0.00266796	2.57382	0.0158367	3	0	1	0	1	0	0	1	0	0	625	17	172510	27559	144960
C9JGM0;Q96GK7	C9JGM0;Q96GK7	2;2	2;2	2;2	Fumarylacetoacetate hydrolase domain-containing protein 2A	FAHD2A	tr|C9JGM0|C9JGM0_HUMAN Fumarylacetoacetate hydrolase domain containing 2A (Fragment) OS=Homo sapiens OX=9606 GN=FAHD2A PE=1 SV=1;sp|Q96GK7|FAH2A_HUMAN Fumarylacetoacetate hydrolase domain-containing protein 2A OS=Homo sapiens OX=9606 GN=FAHD2A PE=1 SV=1	2	2	2	2	19.7	14.021	3.6246	4.6211	6.0555	4.8841				2.20824	2.59825	2.28809				2.36486	0.0025204	2.59853	0.0139156	0.883217	0.000264771	3.57713	0.0104737	3	0	1	0	1	0	0	1	0	0	626	7	711510	126910	584600
P20340;F5H3K7;C9J0I2;F5GX61	P20340	4;1;1;1	4;1;1;1	0;0;0;0	Ras-related protein Rab-6A	RAB6A	sp|P20340|RAB6A_HUMAN Ras-related protein Rab-6A OS=Homo sapiens OX=9606 GN=RAB6A PE=1 SV=3	4	4	4	0	18.8	23.593	76.775	5.0479	5.5694	4.8605				2.33568	2.47752	2.2811				2.36477	0.000612167	3.21313	0.00865427	1.01091	0.00764293	2.11674	0.0254484	3	0	1	0	1	0	0	1	0	0	627	13	28851000	4204200	24647000
Q99943	Q99943	1	1	1	1-acyl-sn-glycerol-3-phosphate acyltransferase alpha	AGPAT1	sp|Q99943|PLCA_HUMAN 1-acyl-sn-glycerol-3-phosphate acyltransferase alpha OS=Homo sapiens OX=9606 GN=AGPAT1 PE=1 SV=2	1	1	1	1	7.4	31.716	4.1697	5.1291	5.763	4.6224				2.35871	2.52682	2.20864				2.36472	0.00150688	2.82192	0.0110969	1.0733	0.0158559	1.79981	0.0410345	3	0	1	0	1	0	0	1	0	0	628	12	167830	30129	137710
A0A8V8TNI0;A0A994J4Y7;A0A8V8TNJ0;A0A0G2JLV0;A0A087WYD6;X5CMH5;Q03519;A0A140T9S0;E7ENX8	A0A8V8TNI0;A0A994J4Y7;A0A8V8TNJ0;A0A0G2JLV0;A0A087WYD6;X5CMH5;Q03519;A0A140T9S0;E7ENX8	5;5;5;5;5;5;5;4;4	5;5;5;5;5;5;5;4;4	5;5;5;5;5;5;5;4;4	Antigen peptide transporter 2	TAP2	tr|A0A8V8TNI0|A0A8V8TNI0_HUMAN Transporter 2, ATP binding cassette subfamily B member OS=Homo sapiens OX=9606 GN=TAP2 PE=1 SV=1;tr|A0A994J4Y7|A0A994J4Y7_HUMAN ABC-type antigen peptide transporter OS=Homo sapiens OX=9606 GN=TAP2 PE=1 SV=1;tr|A0A8V8TNJ0|A0A8	9	5	5	5	7.7	68.706	15.032	5.3548	5.1621	4.9373				2.42083	2.36796	2.30372				2.36417	0.00020506	3.68812	0.00657533	1.5153	0.000831783	3.07999	0.0120431	3	0	1	0	1	0	0	1	0	0	629	26	310240	18642	291600
A0A8V8TL97;A0A8V8TLA2;Q15477;A0A8V8TN04;H7C4L3;H7C5N0;A0A8V8TLC0;A0A8V8TLR3;B4E0B4;F8WDE8;A0A8V8TMR3	A0A8V8TL97;A0A8V8TLA2;Q15477;A0A8V8TN04;H7C4L3;H7C5N0;A0A8V8TLC0;A0A8V8TLR3	18;18;18;17;16;15;15;14;3;1;1	18;18;18;17;16;15;15;14;3;1;1	18;18;18;17;16;15;15;14;3;1;1	Helicase SKI2W	SKIV2L	tr|A0A8V8TL97|A0A8V8TL97_HUMAN SKI2 subunit of superkiller complex OS=Homo sapiens OX=9606 GN=SKIC2 PE=1 SV=1;tr|A0A8V8TLA2|A0A8V8TLA2_HUMAN SKI2 subunit of superkiller complex OS=Homo sapiens OX=9606 GN=SKIC2 PE=1 SV=1;sp|Q15477|SKI2_HUMAN Superkiller com	11	18	18	18	18.6	134.98	38.623	6.1825	4.8616	4.5356				2.62819	2.28143	2.18129				2.36364	0.00326535	2.48607	0.0157908	1.56427	0.00287587	2.54123	0.0161456	3	0	1	0	1	0	0	1	0	0	630	60	530730	17389	513340
Q2VY69	Q2VY69	2	1	1	Zinc finger protein 284	ZNF284	sp|Q2VY69|ZN284_HUMAN Zinc finger protein 284 OS=Homo sapiens OX=9606 GN=ZNF284 PE=2 SV=1	1	2	1	1	3.5	69.018	3.4783	5.1465	5.1923	5.0977				2.36359	2.37637	2.34985				2.36327	1.05041e-05	4.97864	0.00448615	1.62298	0.0508253	1.29392	0.0971564	3	0	1	0	1	0	0	1	0	0	631	27	208610	14475	194140
Q92989;E9PKV5;E9PL17;E9PJM4	Q92989;E9PKV5;E9PL17;E9PJM4	4;3;3;2	4;3;3;2	4;3;3;2	Polyribonucleotide 5-hydroxyl-kinase Clp1	CLP1	sp|Q92989|CLP1_HUMAN Polyribonucleotide 5-hydroxyl-kinase Clp1 OS=Homo sapiens OX=9606 GN=CLP1 PE=1 SV=1;tr|E9PKV5|E9PKV5_HUMAN Cleavage factor polyribonucleotide kinase subunit 1 OS=Homo sapiens OX=9606 GN=CLP1 PE=1 SV=2;tr|E9PL17|E9PL17_HUMAN Polyribonu	4	4	4	4	8.7	47.645	6.6816	4.7483	5.5413	NaN				2.24741	2.47022	NaN				2.35882	0.0300448	1.52223	0.0679132	1.37974	0.000489148	3.31056	0.0117032	3	0	1	0	1	0	0	1	0	0	632	20	544930	33171	511760
Q96BW5;A0A0A0MSI3	Q96BW5;A0A0A0MSI3	4;3	4;3	4;3	Phosphotriesterase-related protein	PTER	sp|Q96BW5|PTER_HUMAN Phosphotriesterase-related protein OS=Homo sapiens OX=9606 GN=PTER PE=1 SV=1;tr|A0A0A0MSI3|A0A0A0MSI3_HUMAN Phosphotriesterase-related protein OS=Homo sapiens OX=9606 GN=PTER PE=1 SV=1	2	4	4	4	11.5	39.017	6.9945	5.4128	4.8587	NaN				2.43638	2.28057	NaN				2.35847	0.0210204	1.67736	0.0510825	1.28626	0.00521915	2.2824	0.0211418	3	0	1	0	1	0	0	1	0	0	633	19	967310	49185	918120
A0A0A6YYG8;I3L0D1;Q9NYW8	A0A0A6YYG8;I3L0D1;Q9NYW8	1;1;1	1;1;1	1;1;1	RB-associated KRAB zinc finger protein	RBAK-RBAKDN;RBAK	tr|A0A0A6YYG8|A0A0A6YYG8_HUMAN Protein RBAK-RBAKDN OS=Homo sapiens OX=9606 GN=RBAK-RBAKDN PE=3 SV=1;tr|I3L0D1|I3L0D1_HUMAN HCG1647537, isoform CRA_b OS=Homo sapiens OX=9606 GN=RBAK-RBAKDN PE=3 SV=1;sp|Q9NYW8|RBAK_HUMAN RB-associated KRAB zinc finger protei	3	1	1	1	16.8	12.251	10.957	5.5914	NaN	4.7021				2.48321	NaN	2.23331				2.35826	0.0337	1.47237	0.0739207	1.68697	1	0	1	3	0	1	0	1	0	0	1	0	0	634	3	1210100	189300	1020800
P24386;P26374	P24386	4;1	4;1	4;1	Rab proteins geranylgeranyltransferase component A 1	CHM	sp|P24386|RAE1_HUMAN Rab proteins geranylgeranyltransferase component A 1 OS=Homo sapiens OX=9606 GN=CHM PE=1 SV=3	2	4	4	4	8.1	73.475	43.394	7.1161	2.5824	7.3222				2.83109	1.36871	2.87228				2.35736	0.0412914	1.38414	0.0865094	1.88296	0.000484351	3.31484	0.0117032	3	0	1	0	1	0	0	1	0	0	635	32	71508	0	71508
Q9Y6J8;C9J4H0;A0A0C4DG63	Q9Y6J8;C9J4H0;A0A0C4DG63	4;4;3	4;4;3	4;4;3	Serine/threonine/tyrosine-interacting-like protein 1	STYXL1	sp|Q9Y6J8|STYL1_HUMAN Serine/threonine/tyrosine-interacting-like protein 1 OS=Homo sapiens OX=9606 GN=STYXL1 PE=1 SV=1;tr|C9J4H0|C9J4H0_HUMAN Serine/threonine/tyrosine interacting like 1 OS=Homo sapiens OX=9606 GN=STYXL1 PE=1 SV=1;tr|A0A0C4DG63|A0A0C4DG63_	3	4	4	4	15.3	35.818	11.916	6.1935	6.3267	3.4332				2.63075	2.66145	1.77955				2.35725	0.0146987	1.83272	0.0392617	1.11559	0.000487966	3.31161	0.0117032	3	0	1	0	1	0	0	1	0	0	636	18	412950	20300	392650
Q5VIR6;A0A7P0T8P7;A0A7P0T874;A0A7P0T9V8;A0A7P0Z461;A0A7P0TB80;A0A7P0T9B2;A0A7P0Z400;A0A7P0TAE0;A0A7P0TAK4;A0A7P0Z4K0;F6VX93;A0A7P0TA79;A0A7P0T8V1;E7EVT8;A0A7P0Z4M8;A0A7P0T8V9;I3L184;A0A7P0Z4Q7;A0A7P0TAF8;A0A7P0T805;I3L0S6;A0A7P0TBJ8;I3L4P9;A0A7P0T9Z7;A0A7P0TA41;A0A7P0T7U9;A0A7P0T8K1;A0A7P0T8I9;A0A7P0T8S5;A0A7P0TB16	Q5VIR6;A0A7P0T8P7;A0A7P0T874;A0A7P0T9V8;A0A7P0Z461;A0A7P0TB80;A0A7P0T9B2;A0A7P0Z400;A0A7P0TAE0;A0A7P0TAK4;A0A7P0Z4K0;F6VX93;A0A7P0TA79;A0A7P0T8V1;E7EVT8	3;3;3;3;3;2;2;2;2;2;2;2;2;2;2;1;1;1;1;1;1;1;1;1;1;1;1;1;1;1;1	3;3;3;3;3;2;2;2;2;2;2;2;2;2;2;1;1;1;1;1;1;1;1;1;1;1;1;1;1;1;1	2;2;2;2;2;1;2;2;1;2;2;1;2;2;1;0;0;1;0;1;1;0;0;0;0;0;0;0;0;0;1	Vacuolar protein sorting-associated protein 53 homolog	VPS53	sp|Q5VIR6|VPS53_HUMAN Vacuolar protein sorting-associated protein 53 homolog OS=Homo sapiens OX=9606 GN=VPS53 PE=1 SV=2;tr|A0A7P0T8P7|A0A7P0T8P7_HUMAN VPS53 subunit of GARP complex OS=Homo sapiens OX=9606 GN=VPS53 PE=1 SV=1;tr|A0A7P0T874|A0A7P0T874_HUMAN V	31	3	3	2	3.4	94.404	3.5579	3.4381	6.1615	6.3323				1.78161	2.62328	2.66273				2.35587	0.0145539	1.83702	0.0389684	0.835315	0.018778	1.72635	0.0459891	3	0	1	0	1	0	0	1	0	0	637	42	66214	14996	51218
Q8IX18;F5H625;J3KTK0;J3KSW6	Q8IX18;F5H625	4;2;1;1	4;2;1;1	4;2;1;1	Probable ATP-dependent RNA helicase DHX40	DHX40	sp|Q8IX18|DHX40_HUMAN Probable ATP-dependent RNA helicase DHX40 OS=Homo sapiens OX=9606 GN=DHX40 PE=1 SV=2;tr|F5H625|F5H625_HUMAN DEAH-box helicase 40 (Fragment) OS=Homo sapiens OX=9606 GN=DHX40 PE=1 SV=2	4	4	4	4	4.6	88.559	4.9896	4.7518	5.2283	5.3962				2.24847	2.38634	2.43194				2.35559	0.000547697	3.26146	0.00865427	1.16798	0.052511	1.27975	0.0998062	3	0	1	0	1	0	0	1	0	0	638	41	172010	23962	148040
Q96HW7;A0A8Q3SHL8;A0A8Q3WKC9;A0A8Q3WKC7;A0A8Q3SHM4;A0A8Q3SII1;A0A8Q3SHU3;A0A8Q3WKB9;A0A8V8TLR7;A0A8Q3WKC3;A0A8Q3SHR8;A0A8C8UVZ7;A0A8Q3SHT4;A0A8Q3WKW5;A0A8Q3WKB5;A0A8Q3WKC2;A0A8Q3SHK8;F8WAA7	Q96HW7;A0A8Q3SHL8;A0A8Q3WKC9;A0A8Q3WKC7;A0A8Q3SHM4;A0A8Q3SII1;A0A8Q3SHU3;A0A8Q3WKB9;A0A8V8TLR7;A0A8Q3WKC3;A0A8Q3SHR8;A0A8C8UVZ7;A0A8Q3SHT4	9;9;9;9;9;9;8;8;8;7;6;5;5;4;4;4;2;1	9;9;9;9;9;9;8;8;8;7;6;5;5;4;4;4;2;1	9;9;9;9;9;9;8;8;8;7;6;5;5;4;4;4;2;1	Integrator complex subunit 4	INTS4	sp|Q96HW7|INT4_HUMAN Integrator complex subunit 4 OS=Homo sapiens OX=9606 GN=INTS4 PE=1 SV=2;tr|A0A8Q3SHL8|A0A8Q3SHL8_HUMAN Integrator complex subunit 4 OS=Homo sapiens OX=9606 GN=INTS4 PE=1 SV=1;tr|A0A8Q3WKC9|A0A8Q3WKC9_HUMAN Integrator complex subunit 4	18	9	9	9	13.3	108.17	89.571	5.3616	5.084	4.9104				2.42266	2.34596	2.29584				2.35482	0.00024516	3.61055	0.00693812	1.1028	0.00414152	2.38284	0.0186497	3	0	1	0	1	0	0	1	0	0	639	56	85707	0	85707
Q9UHR6	Q9UHR6	3	3	3	Zinc finger HIT domain-containing protein 2	ZNHIT2	sp|Q9UHR6|ZNHI2_HUMAN Zinc finger HIT domain-containing protein 2 OS=Homo sapiens OX=9606 GN=ZNHIT2 PE=1 SV=1	1	3	3	3	11.7	42.883	9.5691	5.0335	5.4573	4.8691				2.33156	2.44819	2.28366				2.35447	0.000430328	3.3662	0.00813367	1.00551	0.00129116	2.88902	0.0128176	3	0	1	0	1	0	0	1	0	0	640	19	79987	12821	67166
Q9Y2J4;D6RCL7;D6RBK2;D6RJA4;D6RF61;D6RIC7;D6RFG0	Q9Y2J4	22;8;6;6;6;5;2	22;8;6;6;6;5;2	22;8;6;6;6;5;2	Angiomotin-like protein 2	AMOTL2	sp|Q9Y2J4|AMOL2_HUMAN Angiomotin-like protein 2 OS=Homo sapiens OX=9606 GN=AMOTL2 PE=1 SV=3	7	22	22	22	32	85.763	86.611	5.9287	3.8276	5.893				2.56772	1.93644	2.559				2.35439	0.00778736	2.10861	0.0257283	0.79762	0.00339039	2.46975	0.0176084	3	0	1	0	1	0	0	1	0	0	641	35	1527900	154480	1373400
A0A8V8TQ74;A0A8V8TP22;A0A8V8TQK0;A0A8V8TNU2;O75083;A0A8V8TNT7;A0A8V8TP31;D6RD66;A0A8V8TQ69;A0A8V8TPA9	A0A8V8TQ74;A0A8V8TP22;A0A8V8TQK0;A0A8V8TNU2;O75083;A0A8V8TNT7;A0A8V8TP31;D6RD66	17;17;16;16;16;15;14;10;5;2	17;17;16;16;16;15;14;10;5;2	17;17;16;16;16;15;14;10;5;2	WD repeat-containing protein 1	WDR1	tr|A0A8V8TQ74|A0A8V8TQ74_HUMAN WD repeat domain 1 OS=Homo sapiens OX=9606 GN=WDR1 PE=1 SV=1;tr|A0A8V8TP22|A0A8V8TP22_HUMAN WD repeat domain 1 OS=Homo sapiens OX=9606 GN=WDR1 PE=1 SV=1;tr|A0A8V8TQK0|A0A8V8TQK0_HUMAN WD repeat domain 1 OS=Homo sapiens OX=960	10	17	17	17	23.8	70.08	57.134	5.118	5.1067	5.1061				2.35558	2.35239	2.35222				2.3534	2.15422e-07	6.66671	0.00115014	1.1979	0.000553529	3.25686	0.0117032	3	0	1	0	1	0	0	1	0	0	642	34	7218800	894760	6324000
O14682;D6R9D7	O14682	7;1	7;1	7;1	Ectoderm-neural cortex protein 1	ENC1	sp|O14682|ENC1_HUMAN Ectoderm-neural cortex protein 1 OS=Homo sapiens OX=9606 GN=ENC1 PE=1 SV=2	2	7	7	7	11.7	66.129	10.592	3.7816	5.519	6.3918				1.919	2.46441	2.67622				2.35321	0.00906233	2.04276	0.0282719	1.25496	0.000657158	3.18233	0.0117032	3	0	1	0	1	0	0	1	0	0	643	39	95191	22523	72668
Q52LJ0	Q52LJ0	3	3	3	Protein FAM98B	FAM98B	sp|Q52LJ0|FA98B_HUMAN Protein FAM98B OS=Homo sapiens OX=9606 GN=FAM98B PE=1 SV=2	1	3	3	3	8.3	45.547	86.189	4.9338	4.8678	5.5518				2.3027	2.28327	2.47296				2.35297	0.000655058	3.18372	0.00876938	0.814011	0.00208425	2.68105	0.0146803	3	0	1	0	1	0	0	1	0	0	644	21	1114200	140500	973740
Q9BV86;S4R344;S4R3J7;S4R338	Q9BV86	3;1;1;1	3;1;1;1	3;1;1;1	N-terminal Xaa-Pro-Lys N-methyltransferase 1;N-terminal Xaa-Pro-Lys N-methyltransferase 1, N-terminally processed	NTMT1	sp|Q9BV86|NTM1A_HUMAN N-terminal Xaa-Pro-Lys N-methyltransferase 1 OS=Homo sapiens OX=9606 GN=NTMT1 PE=1 SV=3	4	3	3	3	10.8	25.387	3.3167	5.6737	4.6272	5.0773				2.50429	2.21014	2.34406				2.35283	0.00130341	2.88492	0.0108855	0.629533	0.00723686	2.14045	0.0248873	3	0	1	0	1	0	0	1	0	0	645	10	237690	35484	202210
A0A087X0M6;A8MQ14	A0A087X0M6;A8MQ14	10;10	10;10	10;10	Zinc finger protein 850	ZNF850	tr|A0A087X0M6|A0A087X0M6_HUMAN Zinc finger protein 850 OS=Homo sapiens OX=9606 GN=ZNF850 PE=1 SV=1;sp|A8MQ14|ZN850_HUMAN Zinc finger protein 850 OS=Homo sapiens OX=9606 GN=ZNF850 PE=3 SV=2	2	10	10	10	13	121.88	80.005	4.6714	5.9704	4.7782				2.22386	2.57783	2.25647				2.35272	0.00229678	2.63888	0.0133406	1.35798	0.00503072	2.29837	0.0206351	3	0	1	0	1	0	0	1	0	0	646	45	520950	19388	501570
Q9BPX3;D6RA93;H0Y9Z8	Q9BPX3	16;6;2	16;6;2	16;6;2	Condensin complex subunit 3	NCAPG	sp|Q9BPX3|CND3_HUMAN Condensin complex subunit 3 OS=Homo sapiens OX=9606 GN=NCAPG PE=1 SV=1	3	16	16	16	17.1	114.33	44.492	5.2388	4.7896	5.291				2.38924	2.25991	2.40354				2.35089	0.000377372	3.42323	0.00788033	1.51627	0.00228734	2.64067	0.0149565	3	0	1	0	1	0	0	1	0	0	647	47	659710	63583	596130
Q9UBT2;K7ESK7;K7EPL2;U3KQ55;K7ES38	Q9UBT2;K7ESK7	13;7;5;1;1	13;7;5;1;1	10;4;5;1;1	SUMO-activating enzyme subunit 2	UBA2	sp|Q9UBT2|SAE2_HUMAN SUMO-activating enzyme subunit 2 OS=Homo sapiens OX=9606 GN=UBA2 PE=1 SV=2;tr|K7ESK7|K7ESK7_HUMAN Ubiquitin like modifier activating enzyme 2 (Fragment) OS=Homo sapiens OX=9606 GN=UBA2 PE=1 SV=1	5	13	13	10	27.7	71.223	146.28	5.2805	6.1072	4.1153				2.40067	2.61051	2.041				2.35073	0.00496684	2.30392	0.0197015	0.964538	0.00336372	2.47318	0.0175038	3	0	1	0	1	0	0	1	0	0	648	29	2669200	223180	2446100
D3YTB5;P51617;H7C224;F8WAB6;H7C2I6;H7C3G8;H7C3C1;H7C1F0	D3YTB5;P51617;H7C224	9;9;6;4;3;1;1;1	9;9;6;4;3;1;1;1	8;8;5;4;2;1;1;1	Interleukin-1 receptor-associated kinase 1	IRAK1	tr|D3YTB5|D3YTB5_HUMAN non-specific serine/threonine protein kinase OS=Homo sapiens OX=9606 GN=IRAK1 PE=1 SV=1;sp|P51617|IRAK1_HUMAN Interleukin-1 receptor-associated kinase 1 OS=Homo sapiens OX=9606 GN=IRAK1 PE=1 SV=2;tr|H7C224|H7C224_HUMAN Interleukin 1	8	9	9	8	18.4	76.059	21.917	4.7283	4.4609	6.2504				2.24132	2.15733	2.64395				2.34753	0.00406752	2.39067	0.0175647	0.736621	0.0342571	1.46525	0.0714998	3	0	1	0	1	0	0	1	0	0	649	34	207110	8090.4	199020
P51570;K7EII7;K7ERJ9;K7ERN9	P51570;K7EII7	6;4;2;2	6;4;2;2	6;4;2;2	Galactokinase	GALK1	sp|P51570|GALK1_HUMAN Galactokinase OS=Homo sapiens OX=9606 GN=GALK1 PE=1 SV=1;tr|K7EII7|K7EII7_HUMAN galactokinase OS=Homo sapiens OX=9606 GN=GALK1 PE=1 SV=2	4	6	6	6	18.6	42.272	13.049	6.5832	4.1626	4.7879				2.71879	2.05748	2.25939				2.34522	0.00688906	2.16184	0.0237613	0.872348	0.0060098	2.22114	0.0224221	3	0	1	0	1	0	0	1	0	0	650	18	209590	24161	185430
Q92574;Q59IT9;A0A2R8Y5S3;A0A2R8Y5N2;A0A2R8YFV7;A0A2R8Y6S1;A0A2R8Y5U8;A0A2R8YEH9;A0A2R8Y6T5;A0A2R8Y6W1;A0A2R8Y7E9;Q86WV8;A0A2R8Y5J1;A0A2R8YGX7;A0A2R8Y5M3;A0A2R8YD74;A0A2R8Y5F8;A0A2R8Y6N1;A0A2R8Y5Q4;A0A2R8Y6S8	Q92574;Q59IT9;A0A2R8Y5S3;A0A2R8Y5N2;A0A2R8YFV7;A0A2R8Y6S1;A0A2R8Y5U8;A0A2R8YEH9;A0A2R8Y6T5;A0A2R8Y6W1;A0A2R8Y7E9;Q86WV8;A0A2R8Y5J1;A0A2R8YGX7;A0A2R8Y5M3;A0A2R8YD74;A0A2R8Y5F8;A0A2R8Y6N1;A0A2R8Y5Q4;A0A2R8Y6S8	2;2;2;2;2;2;2;2;2;2;2;2;1;1;1;1;1;1;1;1	2;2;2;2;2;2;2;2;2;2;2;2;1;1;1;1;1;1;1;1	2;2;2;2;2;2;2;2;2;2;2;2;1;1;1;1;1;1;1;1	Hamartin	TSC1	sp|Q92574|TSC1_HUMAN Hamartin OS=Homo sapiens OX=9606 GN=TSC1 PE=1 SV=2;tr|Q59IT9|Q59IT9_HUMAN TSC complex subunit 1 OS=Homo sapiens OX=9606 GN=TSC1 PE=1 SV=1;tr|A0A2R8Y5S3|A0A2R8Y5S3_HUMAN TSC complex subunit 1 OS=Homo sapiens OX=9606 GN=TSC1 PE=1 SV=1;tr	20	2	2	2	3	129.77	33.335	4.6959	5.6488	4.9102				2.2314	2.49794	2.29578				2.34171	0.00117376	2.93042	0.0104461	1.18607	0.00181669	2.74072	0.0141567	3	0	1	0	1	0	0	1	0	0	651	56	53062	7611.2	45450
A0A2R8Y430;P48637;A0A2R8Y5T7;A0A2R8Y7I7;A0A2R8Y6Q7;A0A2R8YF34;A0A2R8Y2X9;A0A2R8Y6Y6;A0A2R8Y4V9;A0A2R8Y790;A0A2R8Y446;A0A0S2Z4J7;A0A2R8Y2F2	A0A2R8Y430;P48637;A0A2R8Y5T7;A0A2R8Y7I7	11;11;8;6;4;3;2;2;2;2;2;2;1	11;11;8;6;4;3;2;2;2;2;2;2;1	11;11;8;6;4;3;2;2;2;2;2;2;1	Glutathione synthetase	GSS	tr|A0A2R8Y430|A0A2R8Y430_HUMAN Glutathione synthetase OS=Homo sapiens OX=9606 GN=GSS PE=1 SV=1;sp|P48637|GSHB_HUMAN Glutathione synthetase OS=Homo sapiens OX=9606 GN=GSS PE=1 SV=1;tr|A0A2R8Y5T7|A0A2R8Y5T7_HUMAN Glutathione synthetase (Fragment) OS=Homo sap	13	11	11	11	22	49.976	14.759	5.3158	5.4927	4.4583				2.41029	2.45752	2.15649				2.34143	0.00158975	2.79867	0.011307	1.06981	0.00828858	2.08152	0.0266584	3	0	1	0	1	0	0	1	0	0	652	26	1486500	212620	1273900
Q09028;H0YEU5;H0YCT5;H0YF10;H0YDK2;Q5JP02;C9JAJ9;E9PNS2;C9JPP3;E9PIC4;E9PNS6	Q09028;H0YEU5;H0YCT5;H0YF10;H0YDK2	7;4;4;4;4;3;1;1;1;1;1	7;4;4;4;4;3;1;1;1;1;1	2;1;1;1;1;0;0;0;1;0;0	Histone-binding protein RBBP4	RBBP4	sp|Q09028|RBBP4_HUMAN Histone-binding protein RBBP4 OS=Homo sapiens OX=9606 GN=RBBP4 PE=1 SV=3;tr|H0YEU5|H0YEU5_HUMAN RB binding protein 4, chromatin remodeling factor (Fragment) OS=Homo sapiens OX=9606 GN=RBBP4 PE=1 SV=1;tr|H0YCT5|H0YCT5_HUMAN RB binding	11	7	7	2	16.9	47.655	12.189	3.9399	6.2467	5.2464				1.97816	2.64309	2.39133				2.33753	0.0068055	2.16714	0.023548	1.25226	0.00155998	2.80688	0.0135427	3	0	1	0	1	0	0	1	0	0	653	14	2343400	376800	1966600
Q9HCS7	Q9HCS7	19	19	19	Pre-mRNA-splicing factor SYF1	XAB2	sp|Q9HCS7|SYF1_HUMAN Pre-mRNA-splicing factor SYF1 OS=Homo sapiens OX=9606 GN=XAB2 PE=1 SV=2	1	19	19	19	26.8	100.01	94.072	5.0261	5.1533	4.975				2.32944	2.3655	2.3147				2.33654	4.17004e-05	4.37986	0.00530088	1.15818	0.00126354	2.89841	0.0128176	3	0	1	0	1	0	0	1	0	0	654	49	1006800	116990	889850
P56962;E9PJW1;E9PQU9;E9PJV6;E9PIC2	P56962;E9PJW1;E9PQU9;E9PJV6;E9PIC2	2;1;1;1;1	2;1;1;1;1	2;1;1;1;1	Syntaxin-17	STX17	sp|P56962|STX17_HUMAN Syntaxin-17 OS=Homo sapiens OX=9606 GN=STX17 PE=1 SV=2;tr|E9PJW1|E9PJW1_HUMAN Syntaxin 17 OS=Homo sapiens OX=9606 GN=STX17 PE=1 SV=1;tr|E9PQU9|E9PQU9_HUMAN Syntaxin 17 OS=Homo sapiens OX=9606 GN=STX17 PE=1 SV=1;tr|E9PJV6|E9PJV6_HUMAN	5	2	2	2	9.6	33.403	2.6513	5.0812	4.9437	5.1218				2.34517	2.30559	2.35665				2.3358	4.38369e-05	4.35816	0.00531508	1.25615	0.00122253	2.91274	0.0128176	3	0	1	0	1	0	0	1	0	0	655	12	285710	50801	234910
Q9NPH2;J3QS51	Q9NPH2	4;1	4;1	4;1	Inositol-3-phosphate synthase 1	ISYNA1	sp|Q9NPH2|INO1_HUMAN Inositol-3-phosphate synthase 1 OS=Homo sapiens OX=9606 GN=ISYNA1 PE=1 SV=1	2	4	4	4	7.5	61.067	15.194	7.516	5.9137	2.887				2.90997	2.56406	1.52957				2.33453	0.0301335	1.52095	0.0679508	1.37396	0.00240364	2.61913	0.0151909	3	0	1	0	1	0	0	1	0	0	656	21	2305300	186780	2118500
O14980;A0A7I2V461;A0A7I2V2Y6;A0A7I2V2H0;A0A7I2V488;A0A7I2YQV4;A0A7I2V3W6;A0A7I2V2S3;A0A7I2V3P3;A0A7I2V6B9;A0A7I2V3N0;A0A7I2V4A3;A0A7I2YQX3;C9JKM9;A0A7P0Z4B7;C9J673;A0A7I2V2C5;A0A7I2V3J1;A0A7I2YQP1;F8WF71;C9IYM2;A0A7I2V396	O14980;A0A7I2V461;A0A7I2V2Y6;A0A7I2V2H0;A0A7I2V488;A0A7I2YQV4;A0A7I2V3W6;A0A7I2V2S3;A0A7I2V3P3;A0A7I2V6B9;A0A7I2V3N0;A0A7I2V4A3;A0A7I2YQX3	20;20;19;19;17;17;17;17;17;17;14;12;12;9;3;3;3;3;3;3;2;1	20;20;19;19;17;17;17;17;17;17;14;12;12;9;3;3;3;3;3;3;2;1	20;20;19;19;17;17;17;17;17;17;14;12;12;9;3;3;3;3;3;3;2;1	Exportin-1	XPO1	sp|O14980|XPO1_HUMAN Exportin-1 OS=Homo sapiens OX=9606 GN=XPO1 PE=1 SV=1;tr|A0A7I2V461|A0A7I2V461_HUMAN Exportin 1 OS=Homo sapiens OX=9606 GN=XPO1 PE=1 SV=1;tr|A0A7I2V2Y6|A0A7I2V2Y6_HUMAN Exportin 1 OS=Homo sapiens OX=9606 GN=XPO1 PE=1 SV=1;tr|A0A7I2V2H0|	22	20	20	20	22.4	123.38	101.03	5.4028	5.6251	4.207				2.43371	2.49188	2.07279				2.33279	0.00314246	2.50273	0.015458	1.16682	0.00399071	2.39895	0.0186274	3	0	1	0	1	0	0	1	0	0	657	53	1174200	161590	1012600
Q8ND90	Q8ND90	8	8	8	Paraneoplastic antigen Ma1	PNMA1	sp|Q8ND90|PNMA1_HUMAN Paraneoplastic antigen Ma1 OS=Homo sapiens OX=9606 GN=PNMA1 PE=1 SV=2	1	8	8	8	26.6	39.761	29.212	8.2485	2.5369	6.0808				3.04413	1.34307	2.60426				2.33049	0.0446673	1.35001	0.0921474	0.901531	0.0247486	1.60645	0.0560596	3	0	1	0	1	0	0	1	0	0	658	18	809410	0	809410
Q14142	Q14142	4	4	4	Tripartite motif-containing protein 14	TRIM14	sp|Q14142|TRI14_HUMAN Tripartite motif-containing protein 14 OS=Homo sapiens OX=9606 GN=TRIM14 PE=1 SV=2	1	4	4	4	11.1	49.772	14.193	4.9874	5.4094	4.7076				2.31829	2.43547	2.23499				2.32958	0.000622444	3.2059	0.00865427	0.834842	0.00117609	2.92956	0.0126595	3	0	1	0	1	0	0	1	0	0	659	27	171490	0	171490
P35250;A0A087WVY3;H7C5P1;H7C5Q7;F8WC37;H7C5A0;H7C5G4;H7C5P4;H7C5S7	P35250;A0A087WVY3	6;3;2;2;2;2;2;2;1	6;3;2;2;2;2;2;2;1	6;3;2;2;2;2;2;2;1	Replication factor C subunit 2	RFC2	sp|P35250|RFC2_HUMAN Replication factor C subunit 2 OS=Homo sapiens OX=9606 GN=RFC2 PE=1 SV=3;tr|A0A087WVY3|A0A087WVY3_HUMAN Replication factor C subunit 2 OS=Homo sapiens OX=9606 GN=RFC2 PE=1 SV=1	9	6	6	6	20.3	39.157	42.417	5.3493	5.3023	4.466				2.41935	2.40662	2.15898				2.32832	0.00132221	2.8787	0.0109095	1.06172	0.00257016	2.59004	0.01554	3	0	1	0	1	0	0	1	0	0	660	22	2475500	345080	2130400
F5H092;A0A8V8TMD0;F5H8H2;Q03426;F5GXC0;F5H163;F5H368;A0A1B0GWC2	F5H092;A0A8V8TMD0;F5H8H2;Q03426;F5GXC0	3;3;3;3;2;1;1;1	3;3;3;3;2;1;1;1	3;3;3;3;2;1;1;1	Mevalonate kinase	MVK	tr|F5H092|F5H092_HUMAN mevalonate kinase (Fragment) OS=Homo sapiens OX=9606 GN=MVK PE=1 SV=8;tr|A0A8V8TMD0|A0A8V8TMD0_HUMAN mevalonate kinase OS=Homo sapiens OX=9606 GN=MVK PE=1 SV=1;tr|F5H8H2|F5H8H2_HUMAN Mevalonate kinase OS=Homo sapiens OX=9606 GN=MVK P	8	3	3	3	21.5	21.803	31.156	5.5744	4.5057	NaN				2.47882	2.17175	NaN				2.32528	0.041973	1.37703	0.0876403	0.985355	1	0	1	3	0	1	0	1	0	0	1	0	0	661	11	742640	77994	664640
P06493;A0A024QZP7;E5RIU6	P06493;A0A024QZP7;E5RIU6	16;16;12	16;16;12	14;14;10	Cyclin-dependent kinase 1	CDK1;CDC2	sp|P06493|CDK1_HUMAN Cyclin-dependent kinase 1 OS=Homo sapiens OX=9606 GN=CDK1 PE=1 SV=3;tr|A0A024QZP7|A0A024QZP7_HUMAN Cyclin dependent kinase 1 OS=Homo sapiens OX=9606 GN=CDK1 PE=1 SV=1;tr|E5RIU6|E5RIU6_HUMAN Cyclin dependent kinase 1 (Fragment) OS=Homo	3	16	16	14	58.6	34.095	163.05	5.0762	5.279	4.6895				2.34375	2.40026	2.22943				2.32448	0.000466939	3.33074	0.00830988	1.3171	0.000657325	3.18222	0.0117032	3	0	1	0	1	0	0	1	0	0	662	19	46136000	7318600	38817000
P10243;E7EWZ1;P10242;A0A0C4DG19;A0A087WTI6;E9PLN0;E9PJF1;E9PQQ2;E9PPL8;Q708E3;E9PKZ3;E9PN43;E9PNH6;E9PPR4;E9PN92;E9PIW4;E9PMZ0;E9PJ96;Q708E6;E9PJT2;E9PMQ0;E9PP87	P10243;E7EWZ1	10;9;1;1;1;1;1;1;1;1;1;1;1;1;1;1;1;1;1;1;1;1	10;9;1;1;1;1;1;1;1;1;1;1;1;1;1;1;1;1;1;1;1;1	10;9;1;1;1;1;1;1;1;1;1;1;1;1;1;1;1;1;1;1;1;1	Myb-related protein A	MYBL1	sp|P10243|MYBA_HUMAN Myb-related protein A OS=Homo sapiens OX=9606 GN=MYBL1 PE=1 SV=2;tr|E7EWZ1|E7EWZ1_HUMAN MYB proto-oncogene like 1 OS=Homo sapiens OX=9606 GN=MYBL1 PE=1 SV=1	22	10	10	10	17.2	85.886	25.991	4.9949	4.6495	5.408				2.32046	2.21708	2.4351				2.32421	0.000733111	3.13483	0.00884985	0.848341	0.0183379	1.73665	0.0452377	3	0	1	0	1	0	0	1	0	0	663	32	573950	21513	552440
E9PMH5;Q13490;H0YDY3;E9PI77;E9PNM6;E9PIW1	E9PMH5;Q13490;H0YDY3	7;7;4;2;2;2	7;7;4;2;2;2	5;5;3;1;1;1	Baculoviral IAP repeat-containing protein 2	BIRC2	tr|E9PMH5|E9PMH5_HUMAN Baculoviral IAP repeat containing 2 OS=Homo sapiens OX=9606 GN=BIRC2 PE=1 SV=1;sp|Q13490|BIRC2_HUMAN Baculoviral IAP repeat-containing protein 2 OS=Homo sapiens OX=9606 GN=BIRC2 PE=1 SV=2;tr|H0YDY3|H0YDY3_HUMAN Baculoviral IAP repeat	6	7	7	5	10.9	67.513	10.21	4.2203	5.5029	5.4058				2.07735	2.46019	2.43451				2.32402	0.00281462	2.55058	0.0146901	1.45083	0.00044088	3.35568	0.0117032	3	0	1	0	1	0	0	1	0	0	664	32	334810	62929	271880
Q06330;A0A7P0T947;A0A7P0T9Y9;A0A7P0Z4N7;A0A7P0TBJ4;D6RF98;D6RB37;D6R927;D6RA45;D6RCM1;A0A7P0T9W9;D6R946;D6RBQ8;D6REP3;A0A7P0TA33;D6REC2;D6R9K5;D6R9X3;A0A7P0T806;D6RIZ8;D6RAT2;A0A7P0T964;A0A7P0T821;A0A7P0T848;A0A7P0T7Z3;D6RIV8;H0Y8R3	Q06330;A0A7P0T947;A0A7P0T9Y9;A0A7P0Z4N7;A0A7P0TBJ4;D6RF98;D6RB37;D6R927;D6RA45;D6RCM1;A0A7P0T9W9;D6R946;D6RBQ8;D6REP3;A0A7P0TA33;D6REC2;D6R9K5;D6R9X3;A0A7P0T806;D6RIZ8;D6RAT2;A0A7P0T964;A0A7P0T821;A0A7P0T848;A0A7P0T7Z3;D6RIV8;H0Y8R3	2;2;2;2;2;2;1;1;1;1;1;1;1;1;1;1;1;1;1;1;1;1;1;1;1;1;1	2;2;2;2;2;2;1;1;1;1;1;1;1;1;1;1;1;1;1;1;1;1;1;1;1;1;1	2;2;2;2;2;2;1;1;1;1;1;1;1;1;1;1;1;1;1;1;1;1;1;1;1;1;1	Recombining binding protein suppressor of hairless	RBPJ	sp|Q06330|SUH_HUMAN Recombining binding protein suppressor of hairless OS=Homo sapiens OX=9606 GN=RBPJ PE=1 SV=3;tr|A0A7P0T947|A0A7P0T947_HUMAN Recombination signal binding protein for immunoglobulin kappa J region (Fragment) OS=Homo sapiens OX=9606 GN=RBP	27	2	2	2	4.4	55.637	1.8941	5.0656	4.9035	5.0147				2.34073	2.29381	2.32616				2.32024	3.57092e-05	4.44722	0.004998	1.1486	0.00594648	2.22574	0.0224221	3	0	1	0	1	0	0	1	0	0	665	19	140350	24357	116000
Q8IYD9;I7HAS0	Q8IYD9;I7HAS0	2;1	2;1	2;1	Lung adenoma susceptibility protein 2	LAS2;B9838V3	sp|Q8IYD9|LAS2_HUMAN Lung adenoma susceptibility protein 2 OS=Homo sapiens OX=9606 GN=LAS2 PE=1 SV=1;tr|I7HAS0|I7HAS0_HUMAN Chromosome 18 open reading frame 54 OS=Homo sapiens OX=9606 GN=C18orf54 PE=1 SV=1	2	2	2	2	7	41.81	2.2908	5.0864	7.1458	3.4232				2.34664	2.8371	1.77535				2.3197	0.0170459	1.76838	0.0436912	1.0081	0.0135647	1.86759	0.0369007	3	0	1	0	1	0	0	1	0	0	666	21	72348	11929	60419
A0A1B0GU19;P37287	A0A1B0GU19;P37287	1;1	1;1	1;1	Phosphatidylinositol N-acetylglucosaminyltransferase subunit A	PIGA	tr|A0A1B0GU19|A0A1B0GU19_HUMAN Phosphatidylinositol glycan anchor biosynthesis class A OS=Homo sapiens OX=9606 GN=PIGA PE=1 SV=1;sp|P37287|PIGA_HUMAN Phosphatidylinositol N-acetylglucosaminyltransferase subunit A OS=Homo sapiens OX=9606 GN=PIGA PE=1 SV=1	2	1	1	1	9.5	30.309	48.399	4.6598	5.3226	NaN				2.22027	2.41213	NaN				2.3162	0.0263524	1.57918	0.0611184	0.971148	1	0	1	3	0	1	0	1	0	0	1	0	0	667	15	85878	11949	73929
Q9UL15	Q9UL15	8	8	8	BAG family molecular chaperone regulator 5	BAG5	sp|Q9UL15|BAG5_HUMAN BAG family molecular chaperone regulator 5 OS=Homo sapiens OX=9606 GN=BAG5 PE=1 SV=1	1	8	8	8	25.3	51.199	21.242	5.1651	NaN	4.7956				2.3688	NaN	2.26171				2.31525	0.0147197	1.8321	0.0392617	1.36888	9.79377e-05	4.00905	0.00909326	3	0	1	0	1	0	0	1	0	0	668	24	110240	0	110240
A0A669KBH4;Q14999;A0A669KB95;A0A8I5KQF0;A0A669KAU7;A0A8I5KW87;A0A8I5KUS3;A0A8I5KS45	A0A669KBH4;Q14999;A0A669KB95;A0A8I5KQF0	23;23;21;17;11;9;7;3	23;23;21;17;11;9;7;3	22;22;20;16;10;9;7;3	Cullin-7	CUL7	tr|A0A669KBH4|A0A669KBH4_HUMAN Cullin 7 OS=Homo sapiens OX=9606 GN=CUL7 PE=1 SV=1;sp|Q14999|CUL7_HUMAN Cullin-7 OS=Homo sapiens OX=9606 GN=CUL7 PE=1 SV=2;tr|A0A669KB95|A0A669KB95_HUMAN Cullin 7 OS=Homo sapiens OX=9606 GN=CUL7 PE=1 SV=2;tr|A0A8I5KQF0|A0A8I5	8	23	23	22	15.3	194.42	85.599	5.5066	5.2613	4.2273				2.46116	2.39542	2.07974				2.31211	0.00258244	2.58797	0.0140992	1.5096	0.00333373	2.47707	0.0174329	3	0	1	0	1	0	0	1	0	0	669	80	599400	67716	531680
Q96IZ5;A0A8I5KYC8;H0Y6F9	Q96IZ5;A0A8I5KYC8	4;4;1	4;4;1	4;4;1	RNA-binding protein 41	RBM41	sp|Q96IZ5|RBM41_HUMAN RNA-binding protein 41 OS=Homo sapiens OX=9606 GN=RBM41 PE=1 SV=2;tr|A0A8I5KYC8|A0A8I5KYC8_HUMAN RNA binding motif protein 41 OS=Homo sapiens OX=9606 GN=RBM41 PE=1 SV=1	3	4	4	4	16.7	47.099	59.8	5.371	4.5091	5.0479				2.42519	2.17284	2.33568				2.31124	0.00101984	2.99147	0.00989931	0.756255	0.00324668	2.48856	0.0170946	3	0	1	0	1	0	0	1	0	0	670	25	61627	7772.7	53854
Q96NE9;H0YJC1;H0YJ19;G3V2L4	Q96NE9;H0YJC1	6;3;1;1	6;3;1;1	6;3;1;1	FERM domain-containing protein 6	FRMD6	sp|Q96NE9|FRMD6_HUMAN FERM domain-containing protein 6 OS=Homo sapiens OX=9606 GN=FRMD6 PE=1 SV=1;tr|H0YJC1|H0YJC1_HUMAN FERM domain containing 6 (Fragment) OS=Homo sapiens OX=9606 GN=FRMD6 PE=1 SV=1	4	6	6	6	10.8	72.043	16.586	5.0198	5.0191	4.8416				2.32763	2.32743	2.27548				2.31018	5.63897e-05	4.2488	0.00531508	0.954105	0.00189374	2.72268	0.0142805	3	0	1	0	1	0	0	1	0	0	671	33	199530	0	199530
P49815;X5D2U8;A0A2R8Y6C9;A0A2R8YGD6;A0A2R8Y7C8;A0A2R8YDR3;A0A2R8Y7X5;A0A2R8YDZ2;H3BMQ0;A0A2R8YGU4;A0A2R8Y5F1;A0A2R8Y692;A0A2R8Y5B2;A0A2R8YEJ8;H3BQY7;A0A2R8YGE6;A0A2R8YCR8;H3BQK4	P49815;X5D2U8;A0A2R8Y6C9;A0A2R8YGD6;A0A2R8Y7C8;A0A2R8YDR3;A0A2R8Y7X5;A0A2R8YDZ2;H3BMQ0;A0A2R8YGU4;A0A2R8Y5F1;A0A2R8Y692	12;12;12;12;12;12;12;12;12;12;12;10;2;2;2;2;2;1	12;12;12;12;12;12;12;12;12;12;12;10;2;2;2;2;2;1	12;12;12;12;12;12;12;12;12;12;12;10;2;2;2;2;2;1	Tuberin	TSC2	sp|P49815|TSC2_HUMAN Tuberin OS=Homo sapiens OX=9606 GN=TSC2 PE=1 SV=2;tr|X5D2U8|X5D2U8_HUMAN TSC complex subunit 2 (Fragment) OS=Homo sapiens OX=9606 GN=TSC2 PE=1 SV=1;tr|A0A2R8Y6C9|A0A2R8Y6C9_HUMAN TSC complex subunit 2 OS=Homo sapiens OX=9606 GN=TSC2 PE	18	12	12	12	10	200.61	50.243	6.1223	4.7363	4.2047				2.61407	2.24376	2.072				2.30995	0.00476014	2.32238	0.0192096	1.63828	0.0143011	1.84463	0.0382921	3	0	1	0	1	0	0	1	0	0	672	88	45936	1829.9	44106
J3KS23;Q13951;A0A494C0A9	J3KS23;Q13951;A0A494C0A9	2;2;1	2;2;1	2;2;1	Core-binding factor subunit beta	CBFB	tr|J3KS23|J3KS23_HUMAN Core-binding factor subunit beta OS=Homo sapiens OX=9606 GN=CBFB PE=1 SV=1;sp|Q13951|PEBB_HUMAN Core-binding factor subunit beta OS=Homo sapiens OX=9606 GN=CBFB PE=1 SV=2;tr|A0A494C0A9|A0A494C0A9_HUMAN Core-binding factor subunit bet	3	2	2	2	31.7	9.6798	9.4364	8.4717	3.8719	3.7154				3.08265	1.95304	1.89352				2.30974	0.0269228	1.56988	0.0620905	0.510632	0.194523	0.71103	0.303672	3	0	1	0	1	0	0	1	0	0	673	5	799610	98016	701600
Q9Y281;F8WDN3	Q9Y281	4;1	2;1	2;1	Cofilin-2	CFL2	sp|Q9Y281|COF2_HUMAN Cofilin-2 OS=Homo sapiens OX=9606 GN=CFL2 PE=1 SV=1	2	4	2	2	27.7	18.736	26.403	5.9842	4.0258	5.055				2.58116	2.00928	2.33771				2.30938	0.00510846	2.29171	0.0200047	1.3367	0.0180838	1.74271	0.0448303	3	0	1	0	1	0	0	1	0	0	674	11	189510	26791	162720
Q8TEX9;H0YN14;H0YN07;H0YMR4;H0YLV0;H0YL92;H0YKG5;H0YK93	Q8TEX9;H0YN14	14;11;4;4;3;3;2;1	14;11;4;4;3;3;2;1	14;11;4;4;3;3;2;1	Importin-4	IPO4	sp|Q8TEX9|IPO4_HUMAN Importin-4 OS=Homo sapiens OX=9606 GN=IPO4 PE=1 SV=2;tr|H0YN14|H0YN14_HUMAN Importin 4 OS=Homo sapiens OX=9606 GN=IPO4 PE=1 SV=1	8	14	14	14	15.3	118.71	120.23	4.9359	5.0153	4.9139				2.30331	2.32634	2.29687				2.30884	1.50058e-05	4.82374	0.00448615	1.34045	0.00224657	2.64848	0.0148114	3	0	1	0	1	0	0	1	0	0	675	52	763850	110230	653620
P25490;H0YJV7;H0YJU4;A0A994J726;A0A494C032;Q96MM3;O15391	P25490;H0YJV7;H0YJU4;A0A994J726	6;4;3;3;2;2;1	6;4;3;3;2;2;1	6;4;3;3;2;2;1	Transcriptional repressor protein YY1	YY1	sp|P25490|TYY1_HUMAN Transcriptional repressor protein YY1 OS=Homo sapiens OX=9606 GN=YY1 PE=1 SV=2;tr|H0YJV7|H0YJV7_HUMAN YY1 transcription factor (Fragment) OS=Homo sapiens OX=9606 GN=YY1 PE=1 SV=1;tr|H0YJU4|H0YJU4_HUMAN YY1 transcription factor (Fragmen	7	6	6	6	20.3	44.712	49.098	5.0274	4.8747	NaN				2.32981	2.28531	NaN				2.30756	0.00613804	2.21197	0.0222015	1.05329	0.0375465	1.42543	0.0768053	3	0	1	0	1	0	0	1	0	0	676	17	1526100	221230	1304900
A0A286YF22;A0A2C9F2M7;O43175;A0A286YFA2;A0A286YFM8;A0A286YFL2;A0A286YER3;A0A286YFC8;A0A286YFB2;A0A286YF78;A0A286YF34;A0A286YFE1;A0A286YFF3;A0A286YFK5	A0A286YF22;A0A2C9F2M7;O43175;A0A286YFA2;A0A286YFM8;A0A286YFL2	11;11;11;9;8;8;4;4;4;4;3;3;2;2	11;11;11;9;8;8;4;4;4;4;3;3;2;2	11;11;11;9;8;8;4;4;4;4;3;3;2;2	D-3-phosphoglycerate dehydrogenase	PHGDH	tr|A0A286YF22|A0A286YF22_HUMAN D-3-phosphoglycerate dehydrogenase OS=Homo sapiens OX=9606 GN=PHGDH PE=1 SV=1;tr|A0A2C9F2M7|A0A2C9F2M7_HUMAN D-3-phosphoglycerate dehydrogenase OS=Homo sapiens OX=9606 GN=PHGDH PE=1 SV=1;sp|O43175|SERA_HUMAN D-3-phosphoglycer	14	11	11	11	20.7	55.938	44.063	5.1623	5.1733	4.5301				2.36801	2.37108	2.17954				2.30621	0.000753512	3.12291	0.00884985	0.963067	0.000249609	3.60274	0.0104737	3	0	1	0	1	0	0	1	0	0	677	24	7842900	851250	6991600
Q9Y5Q9;A0A494C1S7;H7C0C0;F8WC64;H0YFI7;H7BZV8;H7C143	Q9Y5Q9;A0A494C1S7	14;13;4;1;1;1;1	14;13;4;1;1;1;1	14;13;4;1;1;1;1	General transcription factor 3C polypeptide 3	GTF3C3	sp|Q9Y5Q9|TF3C3_HUMAN General transcription factor 3C polypeptide 3 OS=Homo sapiens OX=9606 GN=GTF3C3 PE=1 SV=1;tr|A0A494C1S7|A0A494C1S7_HUMAN General transcription factor IIIC subunit 3 OS=Homo sapiens OX=9606 GN=GTF3C3 PE=1 SV=1	7	14	14	14	21	101.27	58.575	4.3405	7.3194	3.8003				2.11786	2.87173	1.92611				2.30523	0.0153148	1.81489	0.0404778	1.41533	0.00275746	2.55949	0.0159634	3	0	1	0	1	0	0	1	0	0	678	44	608820	14905	593920
Q9Y547;A6NIR2;X6R7Y7	Q9Y547;A6NIR2;X6R7Y7	2;1;1	2;1;1	2;1;1	Intraflagellar transport protein 25 homolog	HSPB11	sp|Q9Y547|IFT25_HUMAN Intraflagellar transport protein 25 homolog OS=Homo sapiens OX=9606 GN=IFT25 PE=1 SV=1;tr|A6NIR2|A6NIR2_HUMAN Chromosome 1 open reading frame 41, isoform CRA_b OS=Homo sapiens OX=9606 GN=IFT25 PE=1 SV=1;tr|X6R7Y7|X6R7Y7_HUMAN Intrafla	3	2	2	2	25	16.297	55.857	7.0793	4.135	4.0991				2.82361	2.04789	2.03531				2.30227	0.0125806	1.9003	0.0350975	0.863079	0.013749	1.86173	0.0372619	3	0	1	0	1	0	0	1	0	0	679	5	1626000	202130	1423800
Q9BRP1	Q9BRP1	3	3	3	Programmed cell death protein 2-like	PDCD2L	sp|Q9BRP1|PDD2L_HUMAN Programmed cell death protein 2-like OS=Homo sapiens OX=9606 GN=PDCD2L PE=1 SV=1	1	3	3	3	12.8	39.416	12.357	5.17	5.4484	4.2502				2.37016	2.44583	2.08753				2.30118	0.00223748	2.65024	0.0132232	1.5474	0.00135794	2.86712	0.0128451	3	0	1	0	1	0	0	1	0	0	680	16	1400900	153750	1247200
Q8NEZ2;H0YBN0;E5RG91	Q8NEZ2;H0YBN0	5;4;1	5;4;1	5;4;1	Vacuolar protein sorting-associated protein 37A	VPS37A	sp|Q8NEZ2|VP37A_HUMAN Vacuolar protein sorting-associated protein 37A OS=Homo sapiens OX=9606 GN=VPS37A PE=1 SV=1;tr|H0YBN0|H0YBN0_HUMAN VPS37A subunit of ESCRT-I (Fragment) OS=Homo sapiens OX=9606 GN=VPS37A PE=1 SV=1	3	5	5	5	20.2	44.314	9.3744	5.3206	NaN	4.5611				2.41159	NaN	2.18938				2.30049	0.030722	1.51255	0.0689762	0.67634	0.0129443	1.88792	0.0358271	3	0	1	0	1	0	0	1	0	0	681	15	292460	23759	268700
Q6P280;A0A0C4DFR4;K7ES80	Q6P280;A0A0C4DFR4	4;4;1	4;4;1	4;4;1	Zinc finger protein 529	ZNF529	sp|Q6P280|ZN529_HUMAN Zinc finger protein 529 OS=Homo sapiens OX=9606 GN=ZNF529 PE=1 SV=2;tr|A0A0C4DFR4|A0A0C4DFR4_HUMAN Zinc finger protein 529 OS=Homo sapiens OX=9606 GN=ZNF529 PE=1 SV=1	3	4	4	4	7.1	65.864	8.3615	5.3442	4.5299	4.9365				2.41797	2.17948	2.30349				2.30031	0.000895056	3.04815	0.00954853	1.97048	0.00315341	2.50122	0.0168844	3	0	1	0	1	0	0	1	0	0	682	22	346420	47285	299130
Q96NW4;K7ELM1;K7EIH4;K7EPM2	Q96NW4	12;3;2;1	12;3;2;1	12;3;2;1	Ankyrin repeat domain-containing protein 27	ANKRD27	sp|Q96NW4|ANR27_HUMAN Ankyrin repeat domain-containing protein 27 OS=Homo sapiens OX=9606 GN=ANKRD27 PE=1 SV=2	4	12	12	12	15.3	116.98	53.721	4.1855	5.3698	5.3146				2.0654	2.42487	2.40996				2.30008	0.00259585	2.58572	0.0141134	1.19558	0.0162499	1.78915	0.0416936	3	0	1	0	1	0	0	1	0	0	683	56	524180	89393	434790
Q13608	Q13608	4	4	4	Peroxisome assembly factor 2	PEX6	sp|Q13608|PEX6_HUMAN Peroxisomal ATPase PEX6 OS=Homo sapiens OX=9606 GN=PEX6 PE=1 SV=2	1	4	4	4	6.6	104.06	82.729	4.3439	5.2659	5.2218				2.11899	2.39668	2.38455				2.30007	0.00154828	2.81015	0.0111835	1.34793	0.000388678	3.41041	0.0115505	3	0	1	0	1	0	0	1	0	0	684	41	271590	0	271590
Q96EK4	Q96EK4	3	3	3	THAP domain-containing protein 11	THAP11	sp|Q96EK4|THA11_HUMAN THAP domain-containing protein 11 OS=Homo sapiens OX=9606 GN=THAP11 PE=1 SV=2	1	3	3	3	8	34.455	2.9556	4.43	5.4653	NaN				2.14731	2.4503	NaN				2.2988	0.0418938	1.37785	0.0875435	1.1475	0.00127515	2.89444	0.0128176	3	0	1	0	1	0	0	1	0	0	685	8	694710	117190	577520
O95373;E9PLJ0;E9PLB2	O95373	15;2;2	15;2;2	15;2;2	Importin-7	IPO7	sp|O95373|IPO7_HUMAN Importin-7 OS=Homo sapiens OX=9606 GN=IPO7 PE=1 SV=1	3	15	15	15	17.9	119.52	65.685	4.6908	6.2666	4.0484				2.22983	2.64768	2.01735				2.29829	0.00642747	2.19196	0.0227715	1.60435	0.000743515	3.12871	0.0117032	3	0	1	0	1	0	0	1	0	0	686	42	1654900	101450	1553500
Q16854	Q16854	2	2	2	Deoxyguanosine kinase, mitochondrial	DGUOK	sp|Q16854|DGUOK_HUMAN Deoxyguanosine kinase, mitochondrial OS=Homo sapiens OX=9606 GN=DGUOK PE=1 SV=2	1	2	2	2	12.3	32.055	15.059	4.5839	5.0847	5.0931				2.19658	2.34616	2.34854				2.29709	0.000478454	3.32016	0.00834441	0.650063	0.0180976	1.74238	0.0448365	3	0	1	0	1	0	0	1	0	0	687	13	516620	65744	450880
Q8IWV7;A0A087WTJ9;A0A0C4DGM0;H3BUC4	Q8IWV7	9;4;1;1	9;4;1;1	9;4;1;1	E3 ubiquitin-protein ligase UBR1	UBR1	sp|Q8IWV7|UBR1_HUMAN E3 ubiquitin-protein ligase UBR1 OS=Homo sapiens OX=9606 GN=UBR1 PE=1 SV=1	4	9	9	9	6	200.21	19.043	7.1965	3.9572	4.1641				2.8473	1.98448	2.058				2.29659	0.014154	1.84912	0.0383013	1.33377	0.00765667	2.11596	0.0254484	3	0	1	0	1	0	0	1	0	0	688	86	138470	8086.6	130380
Q8IY22;A0A087WU05	Q8IY22;A0A087WU05	3;2	3;2	3;2	C-Maf-inducing protein	CMIP	sp|Q8IY22|CMIP_HUMAN C-Maf-inducing protein OS=Homo sapiens OX=9606 GN=CMIP PE=1 SV=3;tr|A0A087WU05|A0A087WU05_HUMAN C-Maf inducing protein OS=Homo sapiens OX=9606 GN=CMIP PE=1 SV=1	2	3	3	3	7.1	86.33	19.117	NaN	5.1	4.726				NaN	2.3505	2.24062				2.29556	0.0152332	1.81721	0.040302	0.554429	0.00659842	2.18056	0.0235959	3	0	1	0	1	0	0	1	0	0	689	31	65135	0	65135
P53602;H3BP35;H3BQ47	P53602;H3BP35	7;5;1	7;5;1	7;5;1	Diphosphomevalonate decarboxylase	MVD	sp|P53602|MVD1_HUMAN Diphosphomevalonate decarboxylase OS=Homo sapiens OX=9606 GN=MVD PE=1 SV=1;tr|H3BP35|H3BP35_HUMAN Diphosphomevalonate decarboxylase (Fragment) OS=Homo sapiens OX=9606 GN=MVD PE=1 SV=1	3	7	7	7	21.2	43.404	42.151	5.0375	4.9042	4.7874				2.33271	2.29402	2.25924				2.29532	8.54378e-05	4.06835	0.0057101	1.16866	0.00440048	2.3565	0.0192418	3	0	1	0	1	0	0	1	0	0	690	19	4698300	723840	3974400
Q9Y5Q8;Q5T7U1;H7BY84;H0Y5D2;Q5T7U0;Q5T7U4	Q9Y5Q8;Q5T7U1;H7BY84	11;10;6;4;4;3	11;10;6;4;4;3	11;10;6;4;4;3	General transcription factor 3C polypeptide 5	GTF3C5	sp|Q9Y5Q8|TF3C5_HUMAN General transcription factor 3C polypeptide 5 OS=Homo sapiens OX=9606 GN=GTF3C5 PE=1 SV=2;tr|Q5T7U1|Q5T7U1_HUMAN General transcription factor IIIC subunit 5 OS=Homo sapiens OX=9606 GN=GTF3C5 PE=1 SV=1;tr|H7BY84|H7BY84_HUMAN General tr	6	11	11	11	24.9	59.57	30.155	5.3432	4.8754	4.5321				2.4177	2.28552	2.18018				2.29447	0.000895633	3.04787	0.00954853	1.42261	0.001588	2.79915	0.0136651	3	0	1	0	1	0	0	1	0	0	691	31	1142700	167920	974780
Q9BRQ8	Q9BRQ8	6	6	6	Apoptosis-inducing factor 2	AIFM2	sp|Q9BRQ8|FSP1_HUMAN Ferroptosis suppressor protein 1 OS=Homo sapiens OX=9606 GN=AIFM2 PE=1 SV=1	1	6	6	6	18	40.526	58.367	5.2239	4.7586	4.7444				2.38513	2.25054	2.24623				2.29396	0.000394894	3.40352	0.00799274	0.987827	0.00199003	2.70114	0.01433	3	0	1	0	1	0	0	1	0	0	692	19	2406800	396030	2010800
H0YIE9;O94952	H0YIE9;O94952	1;1	1;1	1;1	F-box only protein 21	FBXO21	tr|H0YIE9|H0YIE9_HUMAN F-box protein 21 (Fragment) OS=Homo sapiens OX=9606 GN=FBXO21 PE=1 SV=1;sp|O94952|FBX21_HUMAN F-box only protein 21 OS=Homo sapiens OX=9606 GN=FBXO21 PE=1 SV=2	2	1	1	1	4.6	59.162	5.9457	4.7211	6.0941	4.092				2.23912	2.60741	2.03281				2.29311	0.00532819	2.27342	0.0205247	1.07093	0.000703947	3.15246	0.0117032	3	0	1	0	1	0	0	1	0	0	693	19	123720	20591	103130
Q9Y678;H0Y8X7	Q9Y678	12;1	12;1	12;1	Coatomer subunit gamma-1	COPG1	sp|Q9Y678|COPG1_HUMAN Coatomer subunit gamma-1 OS=Homo sapiens OX=9606 GN=COPG1 PE=1 SV=1	2	12	12	12	17	97.717	45.188	3.91	6.7687	4.4348				1.96717	2.75888	2.14887				2.29164	0.0107409	1.96896	0.0314554	0.806449	0.0615928	1.21047	0.113354	3	0	1	0	1	0	0	1	0	0	694	49	986020	199120	786900
Q7L2H7;E9PRY0;J3KNJ2;H0YCQ8;E9PRI2;E9PN86;E7ESM3	Q7L2H7;E9PRY0;J3KNJ2;H0YCQ8	4;2;2;2;1;1;1	4;2;2;2;1;1;1	4;2;2;2;1;1;1	Eukaryotic translation initiation factor 3 subunit M	EIF3M	sp|Q7L2H7|EIF3M_HUMAN Eukaryotic translation initiation factor 3 subunit M OS=Homo sapiens OX=9606 GN=EIF3M PE=1 SV=1;tr|E9PRY0|E9PRY0_HUMAN Eukaryotic translation initiation factor 3 subunit M OS=Homo sapiens OX=9606 GN=EIF3M PE=1 SV=1;tr|J3KNJ2|J3KNJ2_HU	7	4	4	4	16.8	42.502	51.263	5.3563	7.5704	2.8911				2.42124	2.92037	1.53162				2.29107	0.0300179	1.52262	0.0678805	0.797228	0.0242734	1.61487	0.0552405	3	0	1	0	1	0	0	1	0	0	695	18	626200	104100	522100
E9PQ98;E9PIX6;E9PKG1;Q99873;E9PNR9;H0YDE4;Q9NR22	E9PQ98;E9PIX6;E9PKG1;Q99873;E9PNR9;H0YDE4	6;6;6;6;4;4;2	6;6;6;6;4;4;2	6;6;6;6;4;4;2	Protein arginine N-methyltransferase 1	PRMT1	tr|E9PQ98|E9PQ98_HUMAN type I protein arginine methyltransferase (Fragment) OS=Homo sapiens OX=9606 GN=PRMT1 PE=1 SV=1;tr|E9PIX6|E9PIX6_HUMAN type I protein arginine methyltransferase (Fragment) OS=Homo sapiens OX=9606 GN=PRMT1 PE=1 SV=2;tr|E9PKG1|E9PKG1_H	7	6	6	6	23.4	23.595	14.273	5.0322	5.3115	4.3682				2.33119	2.40912	2.12704				2.28912	0.00134713	2.87059	0.010939	1.13371	0.000328488	3.48348	0.0112998	3	0	1	0	1	0	0	1	0	0	696	12	859130	71196	787940
Q6ZNA4;H0YLK9	Q6ZNA4;H0YLK9	4;2	4;2	4;2	E3 ubiquitin-protein ligase Arkadia	RNF111	sp|Q6ZNA4|RN111_HUMAN E3 ubiquitin-protein ligase Arkadia OS=Homo sapiens OX=9606 GN=RNF111 PE=1 SV=3;tr|H0YLK9|H0YLK9_HUMAN Ring finger protein 111 (Fragment) OS=Homo sapiens OX=9606 GN=RNF111 PE=1 SV=1	2	4	4	4	6	108.86	5.569	4.5634	5.0503	5.0322				2.19011	2.33637	2.33119				2.28589	0.000439056	3.35748	0.00813367	1.37973	0.000649322	3.18754	0.0117032	3	0	1	0	1	0	0	1	0	0	697	31	153100	0	153100
E7EQG2;Q14240;J3KSN7;J3KS93;E7EMV8	E7EQG2;Q14240	17;17;6;4;4	5;5;1;0;0	5;5;1;0;0	Eukaryotic initiation factor 4A-II;Eukaryotic initiation factor 4A-II, N-terminally processed	EIF4A2	tr|E7EQG2|E7EQG2_HUMAN Eukaryotic initiation factor 4A-II OS=Homo sapiens OX=9606 GN=EIF4A2 PE=1 SV=1;sp|Q14240|IF4A2_HUMAN Eukaryotic initiation factor 4A-II OS=Homo sapiens OX=9606 GN=EIF4A2 PE=1 SV=2	5	17	5	5	40.9	41.29	12.875	4.9819	4.9731	4.6784				2.3167	2.31415	2.22602				2.28562	0.000170071	3.76937	0.00640466	0.895226	0.176097	0.754248	0.277504	3	0	1	0	1	0	0	1	0	0	698	21	555840	39566	516270
H0YBA1;Q15154	H0YBA1;Q15154	34;33	34;33	1;0	Pericentriolar material 1 protein	PCM1	tr|H0YBA1|H0YBA1_HUMAN Pericentriolar material 1 OS=Homo sapiens OX=9606 GN=PCM1 PE=1 SV=2;sp|Q15154|PCM1_HUMAN Pericentriolar material 1 protein OS=Homo sapiens OX=9606 GN=PCM1 PE=1 SV=6	2	34	34	1	22.1	230.69	323.31	4.9166	4.9876	4.7207				2.29766	2.31835	2.239				2.285	0.000108136	3.96603	0.00573157	0.995339	0.0028143	2.55063	0.0160219	3	0	1	0	1	0	0	1	0	0	699	88	901360	116950	784420
Q7L5D6;C9JPA8;C9JHN8;C9JY46	Q7L5D6;C9JPA8;C9JHN8	4;2;2;1	4;2;2;1	4;2;2;1	Golgi to ER traffic protein 4 homolog	GET4	sp|Q7L5D6|GET4_HUMAN Golgi to ER traffic protein 4 homolog OS=Homo sapiens OX=9606 GN=GET4 PE=1 SV=1;tr|C9JPA8|C9JPA8_HUMAN Guided entry of tail-anchored proteins factor 4 (Fragment) OS=Homo sapiens OX=9606 GN=GET4 PE=1 SV=2;tr|C9JHN8|C9JHN8_HUMAN Guided e	4	4	4	4	14.7	36.504	12.35	5.1152	5.8234	3.8809				2.35479	2.54186	1.95639				2.28435	0.00566331	2.24693	0.021325	1.33101	0.000269389	3.56962	0.0104982	3	0	1	0	1	0	0	1	0	0	700	14	226840	0	226840
A0A6I8PL80;Q9NVN8;A0A6I8PS19;A0A6I8PL53;A0A6I8PL58	A0A6I8PL80;Q9NVN8;A0A6I8PS19	13;13;12;1;1	13;13;12;1;1	13;13;12;1;1	Guanine nucleotide-binding protein-like 3-like protein	GNL3L	tr|A0A6I8PL80|A0A6I8PL80_HUMAN G protein nucleolar 3 like OS=Homo sapiens OX=9606 GN=GNL3L PE=1 SV=1;sp|Q9NVN8|GNL3L_HUMAN Guanine nucleotide-binding protein-like 3-like protein OS=Homo sapiens OX=9606 GN=GNL3L PE=1 SV=1;tr|A0A6I8PS19|A0A6I8PS19_HUMAN G pr	5	13	13	13	27.1	60.612	64.469	5.0305	4.9799	4.614				2.3307	2.31612	2.20602				2.28428	0.000296715	3.52766	0.00735125	0.88779	0.0068943	2.16151	0.0241685	3	0	1	0	1	0	0	1	0	0	701	29	6684500	973620	5710800
A0A7I2V351;A0A7I2V487;A0A7I2YQE1;P52292;A0A7I2V3Z3;J3QLL0;J3KS65;J3QL07	A0A7I2V351;A0A7I2V487;A0A7I2YQE1;P52292;A0A7I2V3Z3	13;13;13;13;11;6;6;1	13;13;13;13;11;6;6;1	13;13;13;13;11;6;6;1	Importin subunit alpha-1	KPNA2	tr|A0A7I2V351|A0A7I2V351_HUMAN Importin subunit alpha OS=Homo sapiens OX=9606 GN=KPNA2 PE=1 SV=1;tr|A0A7I2V487|A0A7I2V487_HUMAN Importin subunit alpha OS=Homo sapiens OX=9606 GN=KPNA2 PE=1 SV=1;tr|A0A7I2YQE1|A0A7I2YQE1_HUMAN Importin subunit alpha OS=Homo	8	13	13	13	28.6	55.086	67.015	4.9202	4.959	4.733				2.29872	2.31005	2.24275				2.28384	8.29488e-05	4.08119	0.0057101	1.07546	0.00467886	2.32986	0.0198571	3	0	1	0	1	0	0	1	0	0	702	21	9818300	1360600	8457800
Q9NVH6	Q9NVH6	2	2	2	Trimethyllysine dioxygenase, mitochondrial	TMLHE	sp|Q9NVH6|TMLH_HUMAN Trimethyllysine dioxygenase, mitochondrial OS=Homo sapiens OX=9606 GN=TMLHE PE=1 SV=1	1	2	2	2	5.5	49.517	3.5717	5.2822	5.1927	4.1748				2.40114	2.37648	2.06171				2.27978	0.00228929	2.6403	0.0133406	0.992266	0.000739435	3.1311	0.0117032	3	0	1	0	1	0	0	1	0	0	703	27	151230	23347	127890
Q658Y4;E7ER68;G3V120;P0C866	Q658Y4;E7ER68	8;7;1;1	8;7;1;1	8;7;1;1	Protein FAM91A1	FAM91A1	sp|Q658Y4|F91A1_HUMAN Protein FAM91A1 OS=Homo sapiens OX=9606 GN=FAM91A1 PE=1 SV=3;tr|E7ER68|E7ER68_HUMAN Family with sequence similarity 91 member A1 OS=Homo sapiens OX=9606 GN=FAM91A1 PE=1 SV=1	4	8	8	8	15.3	93.908	57.03	5.7754	4.7175	4.1882				2.52992	2.23802	2.06633				2.27809	0.00350978	2.45472	0.0162903	1.02551	0.0103452	1.98526	0.0307704	3	0	1	0	1	0	0	1	0	0	704	40	112910	0	112910
F8W1R7;J3KND3;G8JLA2;G3V1V0;B7Z6Z4;P60660;F8VPF3;G3V1Y7;F8VZU9;F8W180;H0YI43;F8W1I5;A0A8Q3SIC5;P14649	F8W1R7;J3KND3;G8JLA2;G3V1V0;B7Z6Z4;P60660;F8VPF3;G3V1Y7	5;5;5;5;5;5;4;3;2;2;1;1;1;1	5;5;5;5;5;5;4;3;2;2;1;1;1;1	5;5;5;5;5;5;4;3;2;2;1;1;1;1	Myosin light polypeptide 6	MYL6	tr|F8W1R7|F8W1R7_HUMAN Myosin light chain 6 OS=Homo sapiens OX=9606 GN=MYL6 PE=1 SV=1;tr|J3KND3|J3KND3_HUMAN Myosin light chain 6 OS=Homo sapiens OX=9606 GN=MYL6 PE=1 SV=1;tr|G8JLA2|G8JLA2_HUMAN Myosin light chain 6 OS=Homo sapiens OX=9606 GN=MYL6 PE=1 SV=	14	5	5	5	29.7	16.29	27.095	4.7709	5.6414	4.238				2.25426	2.49605	2.08338				2.2779	0.00275049	2.56059	0.014554	0.859546	0.00102821	2.98792	0.0124199	3	0	1	0	1	0	0	1	0	0	705	10	12056000	1696000	10360000
O43286	O43286	2	2	2	Beta-1,4-galactosyltransferase 5	B4GALT5	sp|O43286|B4GT5_HUMAN Beta-1,4-galactosyltransferase 5 OS=Homo sapiens OX=9606 GN=B4GALT5 PE=1 SV=1	1	2	2	2	6.4	45.118	3.1673	5.0071	5.197	4.3665				2.32398	2.37768	2.12648				2.27604	0.00112406	2.94921	0.0102763	0.929031	0.00208819	2.68023	0.0146803	3	0	1	0	1	0	0	1	0	0	706	18	99317	6691.1	92626
Q9NXX6	Q9NXX6	3	3	3	Non-structural maintenance of chromosomes element 4 homolog A	NSMCE4A	sp|Q9NXX6|NSE4A_HUMAN Non-structural maintenance of chromosomes element 4 homolog A OS=Homo sapiens OX=9606 GN=NSMCE4A PE=1 SV=2	1	3	3	3	10.6	44.301	20.804	5.3529	4.3764	NaN				2.42032	2.12974	NaN				2.27503	0.0406004	1.39147	0.0854422	1.20856	0.00894273	2.04853	0.0279047	3	0	1	0	1	0	0	1	0	0	707	20	122680	0	122680
Q9H1A4;H0Y564;F8WAS1	Q9H1A4	13;4;1	13;4;1	13;4;1	Anaphase-promoting complex subunit 1	ANAPC1	sp|Q9H1A4|APC1_HUMAN Anaphase-promoting complex subunit 1 OS=Homo sapiens OX=9606 GN=ANAPC1 PE=1 SV=1	3	13	13	13	8.4	216.5	43.564	3.3389	5.4854	6.1848				1.73937	2.4556	2.62873				2.27457	0.014023	1.85316	0.0380451	1.58879	0.0285924	1.54375	0.062333	3	0	1	0	1	0	0	1	0	0	708	91	111410	17463	93944
A0A804HL95;A0A804HJS9;A0A804HJ08;A0A804HJH7;Q9BSJ2;A0A804HI27;A0A804HJQ4;F2Z2B9;A0A804HK74;A0A804HLH6;A0A804HL05;R4GMM4	A0A804HL95;A0A804HJS9;A0A804HJ08;A0A804HJH7;Q9BSJ2;A0A804HI27;A0A804HJQ4;F2Z2B9;A0A804HK74	10;10;10;10;10;9;9;8;7;4;1;1	10;10;10;10;10;9;9;8;7;4;1;1	10;10;10;10;10;9;9;8;7;4;1;1	Gamma-tubulin complex component 2	TUBGCP2	tr|A0A804HL95|A0A804HL95_HUMAN Gamma-tubulin complex component OS=Homo sapiens OX=9606 GN=TUBGCP2 PE=1 SV=1;tr|A0A804HJS9|A0A804HJS9_HUMAN Gamma-tubulin complex component OS=Homo sapiens OX=9606 GN=TUBGCP2 PE=1 SV=1;tr|A0A804HJ08|A0A804HJ08_HUMAN Gamma-tub	12	10	10	10	16.6	97.258	41.82	5.295	5.0245	4.2535				2.40463	2.32898	2.08865				2.27409	0.00174993	2.75698	0.0117669	1.29791	0.00283622	2.54726	0.0160409	3	0	1	0	1	0	0	1	0	0	709	50	106780	2015.2	104760
E7EUI8;P11413;A0A8Q3SJB9;A0A8Q3WL95;A0A8Q3SIN6;A0A8Q3SIS5;A0A8Q3WL93;A0A8Q3WLT0;E7EM57;A0A8Q3WL80;A0A8Q3WL83;E9PD92;A0A8Q3WL90;A0A8Q3WLB9	E7EUI8;P11413;A0A8Q3SJB9;A0A8Q3WL95;A0A8Q3SIN6;A0A8Q3SIS5;A0A8Q3WL93;A0A8Q3WLT0;E7EM57;A0A8Q3WL80;A0A8Q3WL83;E9PD92	11;11;9;9;9;9;7;7;7;7;6;6;3;1	11;11;9;9;9;9;7;7;7;7;6;6;3;1	11;11;9;9;9;9;7;7;7;7;6;6;3;1	Glucose-6-phosphate 1-dehydrogenase	G6PD	tr|E7EUI8|E7EUI8_HUMAN Glucose-6-phosphate 1-dehydrogenase OS=Homo sapiens OX=9606 GN=G6PD PE=1 SV=9;sp|P11413|G6PD_HUMAN Glucose-6-phosphate 1-dehydrogenase OS=Homo sapiens OX=9606 GN=G6PD PE=1 SV=4;tr|A0A8Q3SJB9|A0A8Q3SJB9_HUMAN Glucose-6-phosphate 1-deh	14	11	11	11	21.3	59.412	16.446	4.7464	5.4474	4.3721				2.24683	2.44557	2.12833				2.27358	0.00165295	2.78174	0.0115211	1.11894	0.00146063	2.83546	0.0130413	3	0	1	0	1	0	0	1	0	0	710	35	1062900	180160	882710
P05198;G3V4T5;H0YJS4	P05198;G3V4T5;H0YJS4	15;12;11	15;12;11	15;12;11	Eukaryotic translation initiation factor 2 subunit 1	EIF2S1	sp|P05198|IF2A_HUMAN Eukaryotic translation initiation factor 2 subunit 1 OS=Homo sapiens OX=9606 GN=EIF2S1 PE=1 SV=3;tr|G3V4T5|G3V4T5_HUMAN Eukaryotic translation initiation factor 2 subunit 1 (Fragment) OS=Homo sapiens OX=9606 GN=EIF2S1 PE=1 SV=1;tr|H0YJ	3	15	15	15	44.8	36.112	70.631	5.3057	4.0272	5.2629				2.40754	2.00978	2.39586				2.27106	0.00329488	2.48216	0.0158054	1.32391	0.00595059	2.22544	0.0224221	3	0	1	0	1	0	0	1	0	0	711	22	8718400	1396800	7321600
H3BRJ5;F5GZP3;Q8IWR1;C9J9F0;C9IZE0;C9JE08;C9J614;C9IY67;Q9P2H3	H3BRJ5;F5GZP3;Q8IWR1	4;3;3;1;1;1;1;1;1	4;3;3;1;1;1;1;1;1	4;3;3;1;1;1;1;1;1	Tripartite motif-containing protein 59	TRIM59	tr|H3BRJ5|H3BRJ5_HUMAN TRIM59-IFT80 readthrough (NMD candidate) OS=Homo sapiens OX=9606 GN=TRIM59-IFT80 PE=4 SV=1;tr|F5GZP3|F5GZP3_HUMAN Tripartite motif containing 59 OS=Homo sapiens OX=9606 GN=TRIM59 PE=4 SV=1;sp|Q8IWR1|TRI59_HUMAN Tripartite motif-conta	9	4	4	4	5.4	108.68	7.5218	4.9176	5.8786	3.8862				2.29795	2.55547	1.95836				2.2706	0.00574937	2.24038	0.0214807	1.1467	0.0660511	1.18012	0.119961	3	0	1	0	1	0	0	1	0	0	712	46	119430	7013.2	112410
Q92572;F5H459	Q92572;F5H459	4;2	4;2	4;2	AP-3 complex subunit sigma-1	AP3S1	sp|Q92572|AP3S1_HUMAN AP-3 complex subunit sigma-1 OS=Homo sapiens OX=9606 GN=AP3S1 PE=1 SV=1;tr|F5H459|F5H459_HUMAN AP complex subunit sigma OS=Homo sapiens OX=9606 GN=AP3S1 PE=1 SV=1	2	4	4	4	23.8	21.732	13.801	4.9383	5.475	4.1518				2.30401	2.45286	2.05374				2.2702	0.00262084	2.58156	0.0141626	1.253	0.0705148	1.15172	0.126463	3	0	1	0	1	0	0	1	0	0	713	9	1033400	0	1033400
H3BV90;H3BT65;Q6FI81;H3BUG4;H3BPG7;H3BQ23	H3BV90;H3BT65;Q6FI81;H3BUG4;H3BPG7	5;5;5;4;3;2	5;5;5;4;3;2	5;5;5;4;3;2	Anamorsin	CIAPIN1	tr|H3BV90|H3BV90_HUMAN Cytokine induced apoptosis inhibitor 1 OS=Homo sapiens OX=9606 GN=CIAPIN1 PE=1 SV=1;tr|H3BT65|H3BT65_HUMAN Cytokine induced apoptosis inhibitor 1 OS=Homo sapiens OX=9606 GN=CIAPIN1 PE=1 SV=1;sp|Q6FI81|CPIN1_HUMAN Anamorsin OS=Homo sa	6	5	5	5	21.5	26.446	10.715	6.2138	5.5838	3.2322				2.63548	2.48125	1.69252				2.26975	0.0161536	1.79173	0.0419071	0.859857	0.00192442	2.7157	0.01433	3	0	1	0	1	0	0	1	0	0	714	16	477430	0	477430
Q9BTW9;A0A804HJY5;A0A804HKT8;J3KR97;A0A804HLF8;A0A804HL62;A0A804HHW7;A0A804HLI2;A0A804HIU1;A0A804HJ32;A0A804HIN6;A0A804HJ57;A0A804HI57;A0A804HI02;A0A804HIC0;A0A804HL21;A0A804HJU6;A0A0J9YVR1;A0A0J9YWI5;A0A804HKB9;I3L439;I3L163;I3L0V3;A0A0J9YVU1;A0A0J9YXU4;I3L120;I3L143;I3L131;I3L3H4;I3L1S3;I3L4D2;A0A0J9YYG2	Q9BTW9;A0A804HJY5;A0A804HKT8;J3KR97;A0A804HLF8;A0A804HL62;A0A804HHW7;A0A804HLI2;A0A804HIU1;A0A804HJ32;A0A804HIN6;A0A804HJ57;A0A804HI57;A0A804HI02;A0A804HIC0;A0A804HL21	9;9;9;9;9;9;9;9;9;9;9;9;8;8;5;5;4;3;3;3;2;2;2;1;1;1;1;1;1;1;1;1	9;9;9;9;9;9;9;9;9;9;9;9;8;8;5;5;4;3;3;3;2;2;2;1;1;1;1;1;1;1;1;1	9;9;9;9;9;9;9;9;9;9;9;9;8;8;5;5;4;3;3;3;2;2;2;1;1;1;1;1;1;1;1;1	Tubulin-specific chaperone D	TBCD	sp|Q9BTW9|TBCD_HUMAN Tubulin-specific chaperone D OS=Homo sapiens OX=9606 GN=TBCD PE=1 SV=2;tr|A0A804HJY5|A0A804HJY5_HUMAN Tubulin-specific chaperone D OS=Homo sapiens OX=9606 GN=TBCD PE=1 SV=1;tr|A0A804HKT8|A0A804HKT8_HUMAN Tubulin-specific chaperone D OS	32	9	9	9	8.5	132.6	58.452	5.4196	4.2541	4.8534				2.43819	2.08885	2.279				2.26868	0.00197515	2.7044	0.0125086	1.50747	0.0105121	1.97831	0.0310527	3	0	1	0	1	0	0	1	0	0	715	62	281710	25192	256520
A0A5F9ZHN8;A0A5F9ZH07;A0A5F9ZHW0;A0A5F9ZI39;A0A0A0N0M2;A0A8V8TPQ9;P23458;A0A8V8TMY8;A0A5F9ZI01;A0A8V8TN56;A0A5F9ZH73;A0A5F9ZHK2;A0A5F9ZHI1;A0A8V8TPG3;A0A8V8TN11;O60674	A0A5F9ZHN8;A0A5F9ZH07;A0A5F9ZHW0;A0A5F9ZI39;A0A0A0N0M2;A0A8V8TPQ9;P23458;A0A8V8TMY8	9;9;9;9;9;9;9;5;2;2;1;1;1;1;1;1	9;9;9;9;9;9;9;5;2;2;1;1;1;1;1;1	8;8;8;8;8;8;8;5;2;2;1;1;1;1;1;1	Tyrosine-protein kinase;Tyrosine-protein kinase JAK1	JAK1	tr|A0A5F9ZHN8|A0A5F9ZHN8_HUMAN Tyrosine-protein kinase OS=Homo sapiens OX=9606 GN=JAK1 PE=1 SV=1;tr|A0A5F9ZH07|A0A5F9ZH07_HUMAN Tyrosine-protein kinase OS=Homo sapiens OX=9606 GN=JAK1 PE=1 SV=2;tr|A0A5F9ZHW0|A0A5F9ZHW0_HUMAN Tyrosine-protein kinase OS=Homo	16	9	9	8	7.7	127.88	13.631	4.5496	4.3583	5.6352				2.18574	2.12377	2.49447				2.26799	0.00254536	2.59425	0.0139955	-0.190115	0.0486385	1.31302	0.093974	3	0	1	0	1	0	0	1	0	0	716	61	61500	8933.2	52567
Q8N556	Q8N556	2	2	2	Actin filament-associated protein 1	AFAP1	sp|Q8N556|AFAP1_HUMAN Actin filament-associated protein 1 OS=Homo sapiens OX=9606 GN=AFAP1 PE=1 SV=2	1	2	2	2	3.4	80.724	1.9343	5.4271	4.268	NaN				2.44018	2.09356	NaN				2.26687	0.0485769	1.31357	0.0987266	0.905433	0.0668021	1.17521	0.121061	3	0	1	0	1	0	0	1	0	0	717	28	57944	10227	47717
Q9ULX3;H3BUR4	Q9ULX3;H3BUR4	4;2	4;2	4;2	RNA-binding protein NOB1	NOB1	sp|Q9ULX3|NOB1_HUMAN RNA-binding protein NOB1 OS=Homo sapiens OX=9606 GN=NOB1 PE=1 SV=1;tr|H3BUR4|H3BUR4_HUMAN NIN1 (RPN12) binding protein 1 homolog OS=Homo sapiens OX=9606 GN=NOB1 PE=1 SV=1	2	4	4	4	12.4	46.674	37.507	4.7638	5.4384	4.2944				2.25211	2.44318	2.10246				2.26592	0.00188817	2.72396	0.0121604	1.25185	0.000591085	3.22835	0.0117032	3	0	1	0	1	0	0	1	0	0	718	23	908810	69167	839640
Q13546;A0A7I2V404;A0A7I2V5Y1	Q13546	9;3;3	9;3;3	9;3;3	Receptor-interacting serine/threonine-protein kinase 1	RIPK1	sp|Q13546|RIPK1_HUMAN Receptor-interacting serine/threonine-protein kinase 1 OS=Homo sapiens OX=9606 GN=RIPK1 PE=1 SV=3	3	9	9	9	15.9	75.93	23.971	4.6041	4.6098	5.2197				2.20292	2.2047	2.38397				2.26386	0.000702943	3.15308	0.00880583	1.20648	0.00682134	2.16613	0.0240824	3	0	1	0	1	0	0	1	0	0	719	34	640000	93326	546670
Q6PL18;A0A0B4J211	Q6PL18;A0A0B4J211	36;20	36;20	34;20	ATPase family AAA domain-containing protein 2	ATAD2	sp|Q6PL18|ATAD2_HUMAN ATPase family AAA domain-containing protein 2 OS=Homo sapiens OX=9606 GN=ATAD2 PE=1 SV=1;tr|A0A0B4J211|A0A0B4J211_HUMAN ATPase family AAA domain containing 2 OS=Homo sapiens OX=9606 GN=ATAD2 PE=1 SV=1	2	36	36	34	29.8	158.55	265.47	4.8991	5.4084	4.1582				2.29252	2.4352	2.05596				2.26123	0.00238336	2.62281	0.0135514	0.950326	0.0135326	1.86862	0.0368622	3	0	1	0	1	0	0	1	0	0	720	69	2071200	192800	1878400
Q92759;A0A0G2JHJ2	Q92759;A0A0G2JHJ2	2;1	2;1	2;1	General transcription factor IIH subunit 4	GTF2H4	sp|Q92759|TF2H4_HUMAN General transcription factor IIH subunit 4 OS=Homo sapiens OX=9606 GN=GTF2H4 PE=1 SV=1;tr|A0A0G2JHJ2|A0A0G2JHJ2_HUMAN General transcription factor IIH subunit 4 (Fragment) OS=Homo sapiens OX=9606 GN=GTF2H4 PE=1 SV=1	2	2	2	2	4.5	52.186	4.5308	5.3182	4.6897	4.3978				2.41094	2.2295	2.13678				2.25907	0.00126774	2.89697	0.0107526	1.13111	0.00388311	2.41082	0.0184253	3	0	1	0	1	0	0	1	0	0	721	22	76923	13828	63095
Q8WV16;G3V3D6;Q86SY2;Q3SXM0	Q8WV16;G3V3D6;Q86SY2	7;5;4;1	7;5;4;1	7;5;4;1	DDB1- and CUL4-associated factor 4	DCAF4	sp|Q8WV16|DCAF4_HUMAN DDB1- and CUL4-associated factor 4 OS=Homo sapiens OX=9606 GN=DCAF4 PE=1 SV=3;tr|G3V3D6|G3V3D6_HUMAN DDB1 and CUL4 associated factor 4 OS=Homo sapiens OX=9606 GN=DCAF4 PE=1 SV=1;tr|Q86SY2|Q86SY2_HUMAN DDB1 and CUL4 associated factor 4	4	7	7	7	20.8	55.693	13.149	4.7598	4.8886	4.7104				2.2509	2.28942	2.23585				2.25872	4.98724e-05	4.30214	0.00531508	1.39316	0.00147952	2.82988	0.0131432	3	0	1	0	1	0	0	1	0	0	722	21	495810	89967	405840
Q9UBL6;E9PJ31	Q9UBL6;E9PJ31	2;1	1;1	1;1	Copine-7	CPNE7	sp|Q9UBL6|CPNE7_HUMAN Copine-7 OS=Homo sapiens OX=9606 GN=CPNE7 PE=1 SV=1;tr|E9PJ31|E9PJ31_HUMAN Copine 7 OS=Homo sapiens OX=9606 GN=CPNE7 PE=1 SV=1	2	2	1	1	4.6	70.293	9.5017	5.3605	NaN	4.2724				2.42237	NaN	2.09505				2.25871	0.0460479	1.33679	0.0945567	1.02156	0.0326701	1.48585	0.0690528	3	0	1	0	1	0	0	1	0	0	723	33	68168	11750	56418
Q6IA86;F5GWY6;F5GX79;K7ER35;F5GYE9	Q6IA86	8;1;1;1;1	8;1;1;1;1	8;1;1;1;1	Elongator complex protein 2	ELP2	sp|Q6IA86|ELP2_HUMAN Elongator complex protein 2 OS=Homo sapiens OX=9606 GN=ELP2 PE=1 SV=2	5	8	8	8	10.3	92.499	20.041	6.0376	4.8382	3.7479				2.59398	2.27447	1.90608				2.25818	0.00765702	2.11594	0.0255031	1.37033	0.0025906	2.5866	0.0155763	3	0	1	0	1	0	0	1	0	0	724	36	741230	126110	615120
C9J2I1;G5E9V7;G5E9V6;B7Z637;Q8IUR7	C9J2I1;G5E9V7;G5E9V6;B7Z637;Q8IUR7	1;1;1;1;1	1;1;1;1;1	1;1;1;1;1	Armadillo repeat-containing protein 8	ARMC8	tr|C9J2I1|C9J2I1_HUMAN Armadillo repeat containing 8 (Fragment) OS=Homo sapiens OX=9606 GN=ARMC8 PE=1 SV=1;tr|G5E9V7|G5E9V7_HUMAN Armadillo repeat-containing protein 8 OS=Homo sapiens OX=9606 GN=ARMC8 PE=1 SV=1;tr|G5E9V6|G5E9V6_HUMAN Armadillo repeat-conta	5	1	1	1	5.4	39.973	8.3058	5.3002	4.3168	NaN				2.40605	2.10996	NaN				2.258	0.0416793	1.38008	0.0871624	1.1603	0.00214264	2.66905	0.0148114	3	0	1	0	1	0	0	1	0	0	725	18	100800	16159	84646
P18031;B4DSN5	P18031;B4DSN5	7;6	7;6	7;6	Tyrosine-protein phosphatase non-receptor type 1;Tyrosine-protein phosphatase non-receptor type	PTPN1	sp|P18031|PTN1_HUMAN Tyrosine-protein phosphatase non-receptor type 1 OS=Homo sapiens OX=9606 GN=PTPN1 PE=1 SV=1;tr|B4DSN5|B4DSN5_HUMAN Tyrosine-protein phosphatase non-receptor type OS=Homo sapiens OX=9606 GN=PTPN1 PE=1 SV=1	2	7	7	7	17.9	49.966	16.376	NaN	5.0422	4.5323				NaN	2.33405	2.18024				2.25715	0.0216825	1.66389	0.0523574	1.51573	0.00115337	2.93803	0.0126142	3	0	1	0	1	0	0	1	0	0	726	29	122010	0	122010
E9PI68;Q15005;E9PL01;E9PRB9;H0YE04	E9PI68;Q15005;E9PL01;E9PRB9	6;6;5;3;2	6;6;5;3;2	6;6;5;3;2	Signal peptidase complex subunit 2	SPCS2	tr|E9PI68|E9PI68_HUMAN Signal peptidase complex subunit 2 OS=Homo sapiens OX=9606 GN=SPCS2 PE=1 SV=1;sp|Q15005|SPCS2_HUMAN Signal peptidase complex subunit 2 OS=Homo sapiens OX=9606 GN=SPCS2 PE=1 SV=3;tr|E9PL01|E9PL01_HUMAN Signal peptidase complex subunit	5	6	6	6	21.8	28.503	22.348	5.6862	4.4728	4.2925				2.50746	2.16118	2.10182				2.25682	0.00312658	2.50493	0.0154276	1.24968	0.0262506	1.58086	0.0585191	3	0	1	0	1	0	0	1	0	0	727	15	584630	202270	382360
J3QT39;Q49A88;A0A0A0MR27;H7C5T3;C9JWZ1;C9JU82	J3QT39;Q49A88;A0A0A0MR27	9;9;7;2;1;1	9;9;7;2;1;1	9;9;7;2;1;1	Coiled-coil domain-containing protein 14	CCDC14	tr|J3QT39|J3QT39_HUMAN Coiled-coil domain containing 14 OS=Homo sapiens OX=9606 GN=CCDC14 PE=1 SV=2;sp|Q49A88|CCD14_HUMAN Coiled-coil domain-containing protein 14 OS=Homo sapiens OX=9606 GN=CCDC14 PE=1 SV=3;tr|A0A0A0MR27|A0A0A0MR27_HUMAN Coiled-coil domain	6	9	9	9	13.8	100.6	34.386	4.0854	4.123	6.4603				2.03048	2.04369	2.6916				2.25526	0.00923188	2.03471	0.0286065	1.32384	0.000491813	3.3082	0.0117032	3	0	1	0	1	0	0	1	0	0	728	43	476290	71086	405200
A0A024RA52;P25787;A0A7I2V2H3;A0A7I2YQP7;C9JCK5;H3BT36	A0A024RA52;P25787;A0A7I2V2H3;A0A7I2YQP7;C9JCK5	11;11;8;6;6;2	11;11;8;6;6;2	11;11;8;6;6;2	Proteasome subunit alpha type;Proteasome subunit alpha type-2	PSMA2	tr|A0A024RA52|A0A024RA52_HUMAN Proteasome subunit alpha type OS=Homo sapiens OX=9606 GN=PSMA2 PE=1 SV=1;sp|P25787|PSA2_HUMAN Proteasome subunit alpha type-2 OS=Homo sapiens OX=9606 GN=PSMA2 PE=1 SV=2;tr|A0A7I2V2H3|A0A7I2V2H3_HUMAN Proteasome subunit alpha	6	11	11	11	56	25.898	197.57	4.4539	5.7181	4.2713				2.15507	2.51554	2.09468				2.25509	0.00337715	2.47145	0.0160262	0.682221	0.00255223	2.59308	0.01554	3	0	1	0	1	0	0	1	0	0	729	13	20101000	2212200	17888000
Q01968;A0A2R8YG38;A0A2R8YCN4;A0A8I5KTM3;A0A2R8YF88	Q01968;A0A2R8YG38	6;4;2;1;1	6;4;2;1;1	6;4;2;1;1	Inositol polyphosphate 5-phosphatase OCRL-1	OCRL	sp|Q01968|OCRL_HUMAN Inositol polyphosphate 5-phosphatase OCRL OS=Homo sapiens OX=9606 GN=OCRL PE=1 SV=3;tr|A0A2R8YG38|A0A2R8YG38_HUMAN phosphoinositide 5-phosphatase (Fragment) OS=Homo sapiens OX=9606 GN=OCRL PE=1 SV=1	5	6	6	6	7.1	104.2	10.562	4.5024	5.4344	4.4101				2.17069	2.44212	2.14081				2.25121	0.00180772	2.74287	0.0119434	0.978979	0.00572084	2.24254	0.0221172	3	0	1	0	1	0	0	1	0	0	730	45	311280	44992	266290
Q9C0I1	Q9C0I1	2	2	2	Myotubularin-related protein 12	MTMR12	sp|Q9C0I1|MTMRC_HUMAN Myotubularin-related protein 12 OS=Homo sapiens OX=9606 GN=MTMR12 PE=1 SV=2	1	2	2	2	3.6	86.147	20.112	5.0097	4.9028	4.3869				2.32472	2.29361	2.1332				2.25051	0.00069448	3.15834	0.00878294	0.998294	0.000586759	3.23154	0.0117032	3	0	1	0	1	0	0	1	0	0	731	40	17150	0	17150
A0A2R8Y6W8;P19447;A0A2R8Y5L2;H7C309;A0A2R8YES7;A0A2R8Y762;A0A2R8Y4R8;A0A2R8Y5H0;A0A2R8YFS3;A0A2R8Y681	A0A2R8Y6W8;P19447;A0A2R8Y5L2	8;8;4;3;3;2;1;1;1;1	8;8;4;3;3;2;1;1;1;1	8;8;4;3;3;2;1;1;1;1	TFIIH basal transcription factor complex helicase XPB subunit	ERCC3	tr|A0A2R8Y6W8|A0A2R8Y6W8_HUMAN General transcription and DNA repair factor IIH helicase subunit XPB OS=Homo sapiens OX=9606 GN=ERCC3 PE=1 SV=1;sp|P19447|ERCC3_HUMAN General transcription and DNA repair factor IIH helicase/translocase subunit XPB OS=Homo sa	10	8	8	8	16	91.957	104.24	4.1705	6.8116	3.7749				2.06022	2.76799	1.91644				2.24822	0.0134283	1.87198	0.0368602	1.27968	0.0120318	1.91967	0.0340421	3	0	1	0	1	0	0	1	0	0	732	44	269990	16424	253560
E9PJ81;Q04323;A0A087WTZ5;E9PRQ7;E9PS08	E9PJ81;Q04323;A0A087WTZ5;E9PRQ7	5;5;4;4;1	5;5;4;4;1	5;5;4;4;1	UBX domain-containing protein 1	UBXN1	tr|E9PJ81|E9PJ81_HUMAN UBX domain protein 1 (Fragment) OS=Homo sapiens OX=9606 GN=UBXN1 PE=1 SV=1;sp|Q04323|UBXN1_HUMAN UBX domain-containing protein 1 OS=Homo sapiens OX=9606 GN=UBXN1 PE=1 SV=2;tr|A0A087WTZ5|A0A087WTZ5_HUMAN UBX domain protein 1 OS=Homo s	5	5	5	5	26.2	32.611	77.328	5.051	4.8036	4.4183				2.33657	2.26412	2.14349				2.24806	0.000626874	3.20282	0.00867062	1.16389	0.00645624	2.19002	0.0232333	3	0	1	0	1	0	0	1	0	0	733	14	2117200	338730	1778500
Q13772;B4DF87;B4DZ85	Q13772;B4DF87;B4DZ85	8;7;6	8;7;6	8;7;6	Nuclear receptor coactivator 4	NCOA4	sp|Q13772|NCOA4_HUMAN Nuclear receptor coactivator 4 OS=Homo sapiens OX=9606 GN=NCOA4 PE=1 SV=1;tr|B4DF87|B4DF87_HUMAN Nuclear receptor coactivator 4 OS=Homo sapiens OX=9606 GN=NCOA4 PE=1 SV=1;tr|B4DZ85|B4DZ85_HUMAN Nuclear receptor coactivator 4 OS=Homo s	3	8	8	8	15.5	69.725	98.761	5.3709	4.6211	4.3035				2.42516	2.20824	2.10551				2.2463	0.00175465	2.75581	0.0117785	0.225862	0.038384	1.41585	0.0781454	3	0	1	0	1	0	0	1	0	0	734	31	1059900	120930	938950
Q14161;R4GNG3;F8VXI9;F8W822	Q14161;R4GNG3;F8VXI9	6;5;4;2	6;5;4;2	6;5;4;2	ARF GTPase-activating protein GIT2	GIT2	sp|Q14161|GIT2_HUMAN ARF GTPase-activating protein GIT2 OS=Homo sapiens OX=9606 GN=GIT2 PE=1 SV=2;tr|R4GNG3|R4GNG3_HUMAN GIT ArfGAP 2 (Fragment) OS=Homo sapiens OX=9606 GN=GIT2 PE=1 SV=1;tr|F8VXI9|F8VXI9_HUMAN GIT ArfGAP 2 OS=Homo sapiens OX=9606 GN=GIT2 P	4	6	6	6	11.7	84.542	37.132	4.8854	4.6595	4.6844				2.28848	2.22018	2.22786				2.24551	9.25167e-05	4.03378	0.00573157	0.705851	0.014392	1.84188	0.0384574	3	0	1	0	1	0	0	1	0	0	735	34	142010	0	142010
A0A8J9AUI2;Q15042;A0A8I5KRH8;A0A8I5KW23;C9J1R5;A0A8I5KWG9;A0A8I5KSB6;A0A8I5KT44	A0A8J9AUI2;Q15042;A0A8I5KRH8	9;9;8;1;1;1;1;1	9;9;8;1;1;1;1;1	9;9;8;1;1;1;1;1	Rab3 GTPase-activating protein catalytic subunit	RAB3GAP1	tr|A0A8J9AUI2|A0A8J9AUI2_HUMAN Rab3 GTPase-activating protein catalytic subunit OS=Homo sapiens OX=9606 GN=RAB3GAP1 PE=1 SV=1;sp|Q15042|RB3GP_HUMAN Rab3 GTPase-activating protein catalytic subunit OS=Homo sapiens OX=9606 GN=RAB3GAP1 PE=1 SV=3;tr|A0A8I5KRH8	8	9	9	9	11.5	114.96	31.01	4.9657	4.5507	4.7131				2.312	2.18609	2.23668				2.24492	0.000265406	3.57609	0.00694125	1.17802	0.004489	2.34785	0.0194657	3	0	1	0	1	0	0	1	0	0	736	53	68302	11808	56493
A0AVT1;H0Y8S8	A0AVT1	8;3	8;3	8;3	Ubiquitin-like modifier-activating enzyme 6	UBA6	sp|A0AVT1|UBA6_HUMAN Ubiquitin-like modifier-activating enzyme 6 OS=Homo sapiens OX=9606 GN=UBA6 PE=1 SV=1	2	8	8	8	7.8	117.97	16.942	3.3678	4.879	6.4734				1.75181	2.28659	2.69452				2.24431	0.0144717	1.83948	0.0387682	1.00653	0.00407324	2.39006	0.0186274	3	0	1	0	1	0	0	1	0	0	737	56	348190	53888	294300
O15111	O15111	7	7	7	Inhibitor of nuclear factor kappa-B kinase subunit alpha	CHUK	sp|O15111|IKKA_HUMAN Inhibitor of nuclear factor kappa-B kinase subunit alpha OS=Homo sapiens OX=9606 GN=CHUK PE=1 SV=2	1	7	7	7	12.3	84.639	18.045	4.9547	5.2327	4.0914				2.3088	2.38756	2.03259				2.24298	0.00229435	2.63934	0.0133406	1.20604	0.000663988	3.17784	0.0117032	3	0	1	0	1	0	0	1	0	0	738	39	69731	11602	58130
Q9Y6W3;H7C1B7;H7C0F1	Q9Y6W3	8;2;1	8;2;1	8;2;1	Calpain-7	CAPN7	sp|Q9Y6W3|CAN7_HUMAN Calpain-7 OS=Homo sapiens OX=9606 GN=CAPN7 PE=1 SV=1	3	8	8	8	11.8	92.651	34.561	4.8998	4.9954	4.3242				2.29272	2.3206	2.11243				2.24192	0.000845766	3.07275	0.00920061	0.791725	0.00689223	2.16164	0.0241685	3	0	1	0	1	0	0	1	0	0	739	51	79113	13921	65193
A0A6Q8PG18;Q6ZN04;Q5U5Q3;S4R446;A1L020;Q86XN8	A0A6Q8PG18;Q6ZN04;Q5U5Q3;S4R446;A1L020;Q86XN8	2;2;2;1;1;1	2;2;2;1;1;1	2;2;2;1;1;1	RNA-binding protein MEX3B;RNA-binding E3 ubiquitin-protein ligase MEX3C;RNA-binding protein MEX3A;RNA-binding protein MEX3D	MEX3B;MEX3C;MEX3D;MEX3A	tr|A0A6Q8PG18|A0A6Q8PG18_HUMAN Mex-3 RNA binding family member C (Fragment) OS=Homo sapiens OX=9606 GN=MEX3C PE=1 SV=1;sp|Q6ZN04|MEX3B_HUMAN RNA-binding protein MEX3B OS=Homo sapiens OX=9606 GN=MEX3B PE=1 SV=1;sp|Q5U5Q3|MEX3C_HUMAN RNA-binding E3 ubiquitin	6	2	2	2	10.6	23.481	2.9634	5.1071	4.6376	4.4638				2.3525	2.21338	2.15827				2.24138	0.000664156	3.17773	0.00876938	1.17325	0.00161719	2.79124	0.0136651	3	0	1	0	1	0	0	1	0	0	740	7	335230	56526	278710
O76003	O76003	6	6	6	Glutaredoxin-3	GLRX3	sp|O76003|GLRX3_HUMAN Glutaredoxin-3 OS=Homo sapiens OX=9606 GN=GLRX3 PE=1 SV=2	1	6	6	6	20	37.432	9.0783	4.4489	4.7369	5.0138				2.15345	2.24394	2.3259				2.2411	0.000493492	3.30672	0.00842273	1.04833	0.000786158	3.10449	0.0117572	3	0	1	0	1	0	0	1	0	0	741	18	850420	106630	743790
A0A994J749;A0A7I2V2T3;H0Y4R1;P12268;E7ETK5;A0A7I2YQK5;A0A994J751;A0A994J6Q4;A0A994J492;A0A994J424;A0A994J4P1;C9JAL2;C9JIA8;A0A994J4K3;C9K0R9	A0A994J749;A0A7I2V2T3;H0Y4R1;P12268;E7ETK5;A0A7I2YQK5	20;14;14;14;13;13;3;3;3;2;2;1;1;1;1	20;14;14;14;13;13;3;3;3;2;2;1;1;1;1	13;13;13;13;12;12;0;0;0;0;0;0;0;0;0	Inosine-5-monophosphate dehydrogenase 2	IMPDH2	tr|A0A994J749|A0A994J749_HUMAN Inosine-5-monophosphate dehydrogenase OS=Homo sapiens OX=9606 GN=IMPDH PE=3 SV=1;tr|A0A7I2V2T3|A0A7I2V2T3_HUMAN Inosine-5-monophosphate dehydrogenase OS=Homo sapiens OX=9606 GN=IMPDH2 PE=1 SV=1;tr|H0Y4R1|H0Y4R1_HUMAN Inosin	15	20	20	13	19.8	131.68	139.55	4.6772	4.8379	4.6631				2.22565	2.27438	2.22129				2.24044	5.76899e-05	4.2389	0.00531508	1.31948	0.00193277	2.71382	0.01433	3	0	1	0	1	0	0	1	0	0	742	39	7926300	1378300	6548000
Q01581;D6RIW1;P54868	Q01581	9;1;1	9;1;1	9;1;1	Hydroxymethylglutaryl-CoA synthase, cytoplasmic	HMGCS1	sp|Q01581|HMCS1_HUMAN Hydroxymethylglutaryl-CoA synthase, cytoplasmic OS=Homo sapiens OX=9606 GN=HMGCS1 PE=1 SV=2	3	9	9	9	16.5	57.293	26.086	5.8398	3.407	5.2983				2.54592	1.7685	2.40553				2.23998	0.0112119	1.95032	0.0323743	0.970279	0.00728769	2.13741	0.024993	3	0	1	0	1	0	0	1	0	0	743	27	3047200	173660	2873600
E7EX48;P51957	E7EX48;P51957	5;5	4;4	4;4	Serine/threonine-protein kinase Nek4	NEK4	tr|E7EX48|E7EX48_HUMAN non-specific serine/threonine protein kinase (Fragment) OS=Homo sapiens OX=9606 GN=NEK4 PE=1 SV=1;sp|P51957|NEK4_HUMAN Serine/threonine-protein kinase Nek4 OS=Homo sapiens OX=9606 GN=NEK4 PE=1 SV=2	2	5	4	4	7.8	80.612	5.371	4.9447	5.6034	3.78				2.30588	2.4863	1.91839				2.23686	0.00556301	2.25469	0.0210943	1.44668	1	0	1	3	0	1	0	1	0	0	1	0	0	744	37	61081	8101.1	52980
Q86U76;P17036;C9JK31;C9J5S8	Q86U76;P17036	3;3;1;1	3;3;1;1	3;3;1;1	Zinc finger protein 3	ZNF3	tr|Q86U76|Q86U76_HUMAN Zinc finger protein 3 OS=Homo sapiens OX=9606 GN=ZNF3 PE=1 SV=1;sp|P17036|ZNF3_HUMAN Zinc finger protein 3 OS=Homo sapiens OX=9606 GN=ZNF3 PE=1 SV=3	4	3	3	3	7.8	47.1	6.8175	3.4117	5.6851	5.3786				1.77049	2.50719	2.42723				2.23497	0.010729	1.96944	0.0314554	0.866959	0.00124859	2.90358	0.0128176	3	0	1	0	1	0	0	1	0	0	745	26	1332400	404010	928380
P29218	P29218	3	3	1	Inositol monophosphatase 1	IMPA1	sp|P29218|IMPA1_HUMAN Inositol monophosphatase 1 OS=Homo sapiens OX=9606 GN=IMPA1 PE=1 SV=1	1	3	3	1	10.1	30.188	4.189	5.089	4.6904	4.3687				2.34738	2.22971	2.1272				2.23477	0.000809208	3.09194	0.00904544	0.981725	0.00037325	3.428	0.011519	3	0	1	0	1	0	0	1	0	0	746	16	352690	44134	308560
P17066;P48741	P17066	22;8	15;6	15;6	Heat shock 70 kDa protein 6	HSPA6	sp|P17066|HSP76_HUMAN Heat shock 70 kDa protein 6 OS=Homo sapiens OX=9606 GN=HSPA6 PE=1 SV=2	2	22	15	15	41.4	71.027	139.77	4.4055	6.277	3.7691				2.13931	2.65008	1.91422				2.23453	0.00935815	2.02881	0.0287971	0.317289	0.00187504	2.72699	0.0142287	3	0	1	0	1	0	0	1	0	0	747	37	25017000	4711200	20306000
Q9P287	Q9P287	2	2	2	BRCA2 and CDKN1A-interacting protein	BCCIP	sp|Q9P287|BCCIP_HUMAN BRCA2 and CDKN1A-interacting protein OS=Homo sapiens OX=9606 GN=BCCIP PE=1 SV=1	1	2	2	2	9.9	35.979	30.196	5.8423	3.3707	5.287				2.54654	1.75305	2.40245				2.23401	0.0117247	1.9309	0.0333349	1.02277	0.00371005	2.43062	0.0180541	3	0	1	0	1	0	0	1	0	0	748	19	87347	11513	75834
Q9H5J8;E9PM59	Q9H5J8;E9PM59	3;2	3;2	3;2	TATA box-binding protein-associated factor RNA polymerase I subunit D	TAF1D	sp|Q9H5J8|TAF1D_HUMAN TATA box-binding protein-associated factor RNA polymerase I subunit D OS=Homo sapiens OX=9606 GN=TAF1D PE=1 SV=1;tr|E9PM59|E9PM59_HUMAN TATA box-binding protein-associated factor RNA polymerase I subunit D OS=Homo sapiens OX=9606 GN=T	2	3	3	3	12.9	32.057	15.429	4.86	4.8922	4.3591				2.28096	2.29048	2.12403				2.23182	0.000584184	3.23345	0.00865427	1.20397	0.0729306	1.13709	0.129624	3	0	1	0	1	0	0	1	0	0	749	11	328980	31857	297120
Q8N5I2;F2Z3I4;Q5T371;Q5T370	Q8N5I2;F2Z3I4;Q5T371;Q5T370	4;2;2;2	4;2;2;2	4;2;2;2	Arrestin domain-containing protein 1	ARRDC1	sp|Q8N5I2|ARRD1_HUMAN Arrestin domain-containing protein 1 OS=Homo sapiens OX=9606 GN=ARRDC1 PE=1 SV=1;tr|F2Z3I4|F2Z3I4_HUMAN Arrestin domain containing 1 OS=Homo sapiens OX=9606 GN=ARRDC1 PE=1 SV=1;tr|Q5T371|Q5T371_HUMAN Arrestin domain containing 1 (Frag	4	4	4	4	12.7	45.981	8.3819	4.6802	4.5034	4.9152				2.22657	2.17101	2.29725				2.23161	0.000267818	3.57216	0.00694125	0.548683	0.00039584	3.40248	0.0115706	3	0	1	0	1	0	0	1	0	0	750	13	390410	64163	326240
Q15024	Q15024	4	4	4	Exosome complex component RRP42	EXOSC7	sp|Q15024|EXOS7_HUMAN Exosome complex component RRP42 OS=Homo sapiens OX=9606 GN=EXOSC7 PE=1 SV=3	1	4	4	4	16.2	31.821	11.505	4.8426	4.8183	4.417				2.27578	2.26852	2.14307				2.22912	0.000373276	3.42797	0.00788033	0.875248	0.0304565	1.51632	0.0652781	3	0	1	0	1	0	0	1	0	0	751	18	18533	5544.7	12988
Q96RS0	Q96RS0	14	14	14	Trimethylguanosine synthase	TGS1	sp|Q96RS0|TGS1_HUMAN Trimethylguanosine synthase OS=Homo sapiens OX=9606 GN=TGS1 PE=1 SV=3	1	14	14	14	21.3	96.619	110.87	4.3489	5.7656	4.1063				2.12065	2.52747	2.03784				2.22865	0.00457773	2.33935	0.0187861	1.06903	0.00317951	2.49764	0.0169291	3	0	1	0	1	0	0	1	0	0	752	39	395210	25136	370070
H3BQB1;P07741;H3BQF1;H3BQZ9;H3BSW3	H3BQB1;P07741;H3BQF1;H3BQZ9;H3BSW3	4;4;3;3;2	4;4;3;3;2	4;4;3;3;2	Adenine phosphoribosyltransferase	APRT	tr|H3BQB1|H3BQB1_HUMAN adenine phosphoribosyltransferase (Fragment) OS=Homo sapiens OX=9606 GN=APRT PE=1 SV=1;sp|P07741|APT_HUMAN Adenine phosphoribosyltransferase OS=Homo sapiens OX=9606 GN=APRT PE=1 SV=2;tr|H3BQF1|H3BQF1_HUMAN adenine phosphoribosyltrans	5	4	4	4	23.5	17.451	8.2706	4.6399	4.6482	4.7689				2.21409	2.21667	2.25366				2.22814	3.28943e-05	4.48288	0.004998	1.11547	0.00586854	2.23147	0.0223163	3	0	1	0	1	0	0	1	0	0	753	8	5258200	912470	4345700
A0A0M3HER1;A0A8Q3WLN4;A0A8Q3WLX8;A0A8Q3WKJ2;A0A8Q3WKI3;A0A8Q3WKP0;A0A8Q3WKK6;A0A0J9YXC7;P48059	A0A0M3HER1;A0A8Q3WLN4;A0A8Q3WLX8;A0A8Q3WKJ2;A0A8Q3WKI3;A0A8Q3WKP0;A0A8Q3WKK6;A0A0J9YXC7;P48059	1;1;1;1;1;1;1;1;1	1;1;1;1;1;1;1;1;1	1;1;1;1;1;1;1;1;1	LIM and senescent cell antigen-like-containing domain protein 1	LIMS1	tr|A0A0M3HER1|A0A0M3HER1_HUMAN LIM zinc finger domain containing 1 (Fragment) OS=Homo sapiens OX=9606 GN=LIMS1 PE=1 SV=1;tr|A0A8Q3WLN4|A0A8Q3WLN4_HUMAN LIM zinc finger domain containing 1 OS=Homo sapiens OX=9606 GN=LIMS1 PE=1 SV=1;tr|A0A8Q3WLX8|A0A8Q3WLX8_	9	1	1	1	5.7	24.307	2.4247	4.711	4.6492	NaN				2.23603	2.21698	NaN				2.22651	0.00272358	2.56486	0.0144978	0.736994	1	0	1	3	0	1	0	1	0	0	1	0	0	754	11	797130	144210	652920
Q16740;M0R208	Q16740;M0R208	4;3	4;3	4;3	ATP-dependent Clp protease proteolytic subunit, mitochondrial;ATP-dependent Clp protease proteolytic subunit	CLPP	sp|Q16740|CLPP_HUMAN ATP-dependent Clp protease proteolytic subunit, mitochondrial OS=Homo sapiens OX=9606 GN=CLPP PE=1 SV=1;tr|M0R208|M0R208_HUMAN ATP-dependent Clp protease proteolytic subunit OS=Homo sapiens OX=9606 GN=CLPP PE=1 SV=1	2	4	4	4	20.2	30.18	12.827	4.5275	4.7893	4.7122				2.17871	2.25981	2.2364				2.22498	0.000117287	3.93075	0.00578714	1.00782	0.000666316	3.17632	0.0117032	3	0	1	0	1	0	0	1	0	0	755	16	0	0	0
I3L112;P52429	I3L112;P52429	2;2	2;2	2;2	Diacylglycerol kinase;Diacylglycerol kinase epsilon	DGKE	tr|I3L112|I3L112_HUMAN Diacylglycerol kinase (Fragment) OS=Homo sapiens OX=9606 GN=DGKE PE=1 SV=1;sp|P52429|DGKE_HUMAN Diacylglycerol kinase epsilon OS=Homo sapiens OX=9606 GN=DGKE PE=1 SV=1	2	2	2	2	4.8	51.101	4.021	4.9363	5.1473	4.0148				2.30343	2.36382	2.00533				2.22419	0.00247292	2.60679	0.0137812	0.928421	0.0427051	1.36952	0.0847901	3	0	1	0	1	0	0	1	0	0	756	24	65595	11069	54526
[truncated: 4,583 more rows]
[truncated: 31 more columns]

## Sheet: R8H_MG132
Protein IDs	Majority protein IDs	Peptide counts (all)	Peptide counts (razor+unique)	Peptide counts (unique)	Protein names	Gene names	Fasta headers	Number of proteins	Peptides	Razor + unique peptides	Unique peptides	Sequence coverage [%]	Mol. weight [kDa]	Score				Ratio L/H R8H_k0r0_R1_MG132_k8r10_R1	Ratio L/H R8H_k0r0_R1_MG132_k8r10_R2	Ratio L/H R8H_k0r0_R1_MG132_k8r10_R3				Log2 Ratio L/H R8H_k0r0_R1_MG132_k8r10_R1	Log2 Ratio L/H R8H_k0r0_R1_MG132_k8r10_R2	Log2 Ratio L/H R8H_k0r0_R1_MG132_k8r10_R3	N: T-test Difference R8H_k0r0_R1_MG132_k8r10	N: T-test p-value R8H_k0r0_R1_MG132_k8r10	N: -Log T-test p-value R8H_k0r0_R1_MG132_k8r10	N: T-test q-value R8H_k0r0_R1_MG132_k8r10	N: T-test Difference R8H_k0r0_R1_MG132_k8r10	N: T-test Difference R8H_k0r1_MG132_k8r10	N: T-test p-value R8H_k0r0_R1_MG132_k8r10	N: -Log T-test p-value R8H_k0r0_R1_MG132_k8r10	N: T-test q-value R8H_k0r0_R1_MG132_k8r10	nb val Ratio L/H R8H_k0r0_R1_MG132_k8r10	nb val Ratio L/H R8H_k0r0_R1_MG132_k8r10	test H/L R8H_k0r0_R1_MG132_k8r10	test H/L R8H_k0r0_R1_MG132_k8r10	Sum tests	Test contains "ribosom" but not "mitochondrial"	increased variant 8H vs MG132 + ribosomal proteins	increased variant 8H vs MG132	decreased variant 8H vs MG132 + ribosomal proteins	decreased variant 8H vs MG132	#	iBAQ peptides	iBAQ R8H_k0r0_R1_MG132_k8r10_R1	iBAQ L R8H_k0r0_R1_MG132_k8r10_R1
[truncated: 5,339 more rows]
[truncated: 32 more columns]

[truncated: 1 more sheets: Thresholds]
