# Supplementary material for: A nuclear protein quality control system for elimination of nucleolus-related inclusions
Source: EMBO J. 2024 Dec 17;44(3):801–23. doi: 10.1038/s44318-024-00333-9 (PMC11791210; doi:10.1038/s44318-024-00333-9)
Supplement: Supplementary file 5 — Movie EV1 [file 44318_2024_333_MOESM5_ESM.zip]

Archive with 7 entries (4 files):
- Movie EV1/
- Movie EV1/Movie EV1.mov
- __MACOSX/
- __MACOSX/Movie EV1/
- __MACOSX/Movie EV1/._Movie EV1.mov
- Movie EV1/Text_EV1.rtf
- __MACOSX/Movie EV1/._Text_EV1.rtf
