# Supplementary material for: A nuclear protein quality control system for elimination of nucleolus-related inclusions
Source: EMBO J. 2024 Dec 17;44(3):801–23. doi: 10.1038/s44318-024-00333-9 (PMC11791210; doi:10.1038/s44318-024-00333-9)
Supplement: Supplementary file 7 — Movie EV3 [file 44318_2024_333_MOESM7_ESM.zip]

Archive with 7 entries (4 files):
- Movie EV4/
- Movie EV4/Movie EV4.mov
- __MACOSX/
- __MACOSX/Movie EV4/
- __MACOSX/Movie EV4/._Movie EV4.mov
- Movie EV4/Text_EV4.rtf
- __MACOSX/Movie EV4/._Text_EV4.rtf
