# Supplementary material for: A nuclear protein quality control system for elimination of nucleolus-related inclusions
Source: EMBO J. 2024 Dec 17;44(3):801–23. doi: 10.1038/s44318-024-00333-9 (PMC11791210; doi:10.1038/s44318-024-00333-9)
Supplement: Supplementary file 9 — Source data Fig. 1 [file 44318_2024_333_MOESM9_ESM.zip]

Archive with 225 entries (168 files):
- Figure 1/
- Figure 1/.DS_Store
- __MACOSX/
- __MACOSX/Figure 1/
- __MACOSX/Figure 1/._.DS_Store
- Figure 1/Figure 1A/
- Figure 1/Figure 1A/.DS_Store
- __MACOSX/Figure 1/Figure 1A/
- __MACOSX/Figure 1/Figure 1A/._.DS_Store
- Figure 1/Figure 1A/H1299_L11_GFP_Fibrillarin/
- Figure 1/Figure 1A/H1299_L11_GFP_Fibrillarin/.DS_Store
- __MACOSX/Figure 1/Figure 1A/H1299_L11_GFP_Fibrillarin/
- __MACOSX/Figure 1/Figure 1A/H1299_L11_GFP_Fibrillarin/._.DS_Store
- Figure 1/Figure 1A/H1299_L11_GFP_Fibrillarin/CTR/
- Figure 1/Figure 1A/H1299_L11_GFP_Fibrillarin/CTR/080421_coat L11 GFP_UNT_7_w1GFP.jpg
- __MACOSX/Figure 1/Figure 1A/H1299_L11_GFP_Fibrillarin/CTR/
- __MACOSX/Figure 1/Figure 1A/H1299_L11_GFP_Fibrillarin/CTR/._080421_coat L11 GFP_UNT_7_w1GFP.jpg
- Figure 1/Figure 1A/H1299_L11_GFP_Fibrillarin/CTR/080421_coat L11 GFP_UNT_7_w2Texas Red.jpg
- __MACOSX/Figure 1/Figure 1A/H1299_L11_GFP_Fibrillarin/CTR/._080421_coat L11 GFP_UNT_7_w2Texas Red.jpg
- Figure 1/Figure 1A/H1299_L11_GFP_Fibrillarin/CTR/080421_coat L11 GFP_UNT_7_w3Hoechst.jpg
- __MACOSX/Figure 1/Figure 1A/H1299_L11_GFP_Fibrillarin/CTR/._080421_coat L11 GFP_UNT_7_w3Hoechst.jpg
- Figure 1/Figure 1A/H1299_L11_GFP_Fibrillarin/CTR/Composite CTR HS.jpg
- __MACOSX/Figure 1/Figure 1A/H1299_L11_GFP_Fibrillarin/CTR/._Composite CTR HS.jpg
- Figure 1/Figure 1A/H1299_L11_GFP_Fibrillarin/HS/
- Figure 1/Figure 1A/H1299_L11_GFP_Fibrillarin/HS/.DS_Store
- __MACOSX/Figure 1/Figure 1A/H1299_L11_GFP_Fibrillarin/HS/
- __MACOSX/Figure 1/Figure 1A/H1299_L11_GFP_Fibrillarin/HS/._.DS_Store
- Figure 1/Figure 1A/H1299_L11_GFP_Fibrillarin/HS/080421_coat L11 GFP_HS_5_w1GFP.jpg
- __MACOSX/Figure 1/Figure 1A/H1299_L11_GFP_Fibrillarin/HS/._080421_coat L11 GFP_HS_5_w1GFP.jpg
- Figure 1/Figure 1A/H1299_L11_GFP_Fibrillarin/HS/080421_coat L11 GFP_HS_5_w2Texas Red.jpg
- __MACOSX/Figure 1/Figure 1A/H1299_L11_GFP_Fibrillarin/HS/._080421_coat L11 GFP_HS_5_w2Texas Red.jpg
- Figure 1/Figure 1A/H1299_L11_GFP_Fibrillarin/HS/080421_coat L11 GFP_HS_5_w3Hoechst.jpg
- __MACOSX/Figure 1/Figure 1A/H1299_L11_GFP_Fibrillarin/HS/._080421_coat L11 GFP_HS_5_w3Hoechst.jpg
- Figure 1/Figure 1A/H1299_L11_GFP_Fibrillarin/HS/Composite.jpg
- __MACOSX/Figure 1/Figure 1A/H1299_L11_GFP_Fibrillarin/HS/._Composite.jpg
- Figure 1/Figure 1A/H1299_L11_GFP_Fibrillarin/MG132/
- Figure 1/Figure 1A/H1299_L11_GFP_Fibrillarin/MG132/.DS_Store
- __MACOSX/Figure 1/Figure 1A/H1299_L11_GFP_Fibrillarin/MG132/
- __MACOSX/Figure 1/Figure 1A/H1299_L11_GFP_Fibrillarin/MG132/._.DS_Store
- Figure 1/Figure 1A/H1299_L11_GFP_Fibrillarin/MG132/300919_MG_4_w1GFP.jpg
- __MACOSX/Figure 1/Figure 1A/H1299_L11_GFP_Fibrillarin/MG132/._300919_MG_4_w1GFP.jpg
- Figure 1/Figure 1A/H1299_L11_GFP_Fibrillarin/MG132/300919_MG_4_w2TexasRed.jpg
- __MACOSX/Figure 1/Figure 1A/H1299_L11_GFP_Fibrillarin/MG132/._300919_MG_4_w2TexasRed.jpg
- Figure 1/Figure 1A/H1299_L11_GFP_Fibrillarin/MG132/300919_MG_4_w3DAPI.jpg
- __MACOSX/Figure 1/Figure 1A/H1299_L11_GFP_Fibrillarin/MG132/._300919_MG_4_w3DAPI.jpg
- Figure 1/Figure 1A/H1299_L11_GFP_Fibrillarin/MG132/Composite MG.jpg
- __MACOSX/Figure 1/Figure 1A/H1299_L11_GFP_Fibrillarin/MG132/._Composite MG.jpg
- Figure 1/Figure 1A/H1299_Ub/
- Figure 1/Figure 1A/H1299_Ub/.DS_Store
- __MACOSX/Figure 1/Figure 1A/H1299_Ub/
- __MACOSX/Figure 1/Figure 1A/H1299_Ub/._.DS_Store
- Figure 1/Figure 1A/H1299_Ub/CTR/
- Figure 1/Figure 1A/H1299_Ub/CTR/.DS_Store
- __MACOSX/Figure 1/Figure 1A/H1299_Ub/CTR/
- __MACOSX/Figure 1/Figure 1A/H1299_Ub/CTR/._.DS_Store
- Figure 1/Figure 1A/H1299_Ub/CTR/30.05.20_ubiquitin_unt_1_w1GFP.jpg
- __MACOSX/Figure 1/Figure 1A/H1299_Ub/CTR/._30.05.20_ubiquitin_unt_1_w1GFP.jpg
- Figure 1/Figure 1A/H1299_Ub/CTR/30.05.20_ubiquitin_unt_1_w2Hoechst.jpg
- __MACOSX/Figure 1/Figure 1A/H1299_Ub/CTR/._30.05.20_ubiquitin_unt_1_w2Hoechst.jpg
- Figure 1/Figure 1A/H1299_Ub/CTR/Composite CTR.jpg
- __MACOSX/Figure 1/Figure 1A/H1299_Ub/CTR/._Composite CTR.jpg
- Figure 1/Figure 1A/H1299_Ub/HS/
- Figure 1/Figure 1A/H1299_Ub/HS/.DS_Store
- __MACOSX/Figure 1/Figure 1A/H1299_Ub/HS/
- __MACOSX/Figure 1/Figure 1A/H1299_Ub/HS/._.DS_Store
- Figure 1/Figure 1A/H1299_Ub/HS/131120__HS_w1Hoechst.jpg
- __MACOSX/Figure 1/Figure 1A/H1299_Ub/HS/._131120__HS_w1Hoechst.jpg
- Figure 1/Figure 1A/H1299_Ub/HS/131120_HS_w2GFP.jpg
- __MACOSX/Figure 1/Figure 1A/H1299_Ub/HS/._131120_HS_w2GFP.jpg
- Figure 1/Figure 1A/H1299_Ub/HS/Composite HS HS.jpg
- __MACOSX/Figure 1/Figure 1A/H1299_Ub/HS/._Composite HS HS.jpg
- Figure 1/Figure 1A/H1299_Ub/MG132/
- Figure 1/Figure 1A/H1299_Ub/MG132/.DS_Store
- __MACOSX/Figure 1/Figure 1A/H1299_Ub/MG132/
- __MACOSX/Figure 1/Figure 1A/H1299_Ub/MG132/._.DS_Store
- Figure 1/Figure 1A/H1299_Ub/MG132/Composite MG ub scale.jpg
- __MACOSX/Figure 1/Figure 1A/H1299_Ub/MG132/._Composite MG ub scale.jpg
- Figure 1/Figure 1A/H1299_Ub/MG132/ubiquitin_04062020_mg_15_w1GFP.jpg
- __MACOSX/Figure 1/Figure 1A/H1299_Ub/MG132/._ubiquitin_04062020_mg_15_w1GFP.jpg
- Figure 1/Figure 1A/H1299_Ub/MG132/ubiquitin_04062020_mg_15_w2Hoechst.jpg
- __MACOSX/Figure 1/Figure 1A/H1299_Ub/MG132/._ubiquitin_04062020_mg_15_w2Hoechst.jpg
- Figure 1/Figure 1B.xlsx
- __MACOSX/Figure 1/._Figure 1B.xlsx
- Figure 1/Figure 1C/
- Figure 1/Figure 1C/Composite - zoom.jpg
- __MACOSX/Figure 1/Figure 1C/
- __MACOSX/Figure 1/Figure 1C/._Composite - zoom.jpg
- Figure 1/Figure 1C/Composite.jpg
- __MACOSX/Figure 1/Figure 1C/._Composite.jpg
- Figure 1/Figure 1C/ub figure_3_w1GFP.jpg
- __MACOSX/Figure 1/Figure 1C/._ub figure_3_w1GFP.jpg
- Figure 1/Figure 1C/ub figure_3_w2TexasRed.jpg
- __MACOSX/Figure 1/Figure 1C/._ub figure_3_w2TexasRed.jpg
- Figure 1/Figure 1C/ub figure_3_w3Cy5.jpg
- __MACOSX/Figure 1/Figure 1C/._ub figure_3_w3Cy5.jpg
- Figure 1/Figure 1C/ub figure_3_w4DAPI.jpg
- __MACOSX/Figure 1/Figure 1C/._ub figure_3_w4DAPI.jpg
- Figure 1/Figure 1D/
- Figure 1/Figure 1D/.DS_Store
- __MACOSX/Figure 1/Figure 1D/
- __MACOSX/Figure 1/Figure 1D/._.DS_Store
- Figure 1/Figure 1D/CTR/
- Figure 1/Figure 1D/CTR/.DS_Store
- __MACOSX/Figure 1/Figure 1D/CTR/
- __MACOSX/Figure 1/Figure 1D/CTR/._.DS_Store
- Figure 1/Figure 1D/CTR/post expansion/
- Figure 1/Figure 1D/CTR/post expansion/.DS_Store
- __MACOSX/Figure 1/Figure 1D/CTR/post expansion/
- __MACOSX/Figure 1/Figure 1D/CTR/post expansion/._.DS_Store
- Figure 1/Figure 1D/CTR/post expansion/Composite.jpg
- __MACOSX/Figure 1/Figure 1D/CTR/post expansion/._Composite.jpg
- Figure 1/Figure 1D/CTR/post expansion/Expansion_nucleole_02102019.lif - Expansion_ctrl_63X_zoom2.5_zstack_aver3_cell3.jpg
- __MACOSX/Figure 1/Figure 1D/CTR/post expansion/._Expansion_nucleole_02102019.lif - Expansion_ctrl_63X_zoom2.5_zstack_aver3_cell3.jpg
- Figure 1/Figure 1D/CTR/post expansion/Expansion_nucleole_02102019.lif - Expansion_ctrl_63X_zoom2.5_zstack_aver3_cell3_red.jpg
- __MACOSX/Figure 1/Figure 1D/CTR/post expansion/._Expansion_nucleole_02102019.lif - Expansion_ctrl_63X_zoom2.5_zstack_aver3_cell3_red.jpg
- Figure 1/Figure 1D/CTR/pre expansion/
- Figure 1/Figure 1D/CTR/pre expansion/Composite.jpg
- __MACOSX/Figure 1/Figure 1D/CTR/pre expansion/
- __MACOSX/Figure 1/Figure 1D/CTR/pre expansion/._Composite.jpg
- Figure 1/Figure 1D/CTR/pre expansion/NonExpansion_nucleole_02102019.lif - NonExpansion_Ctrl_63X_zoom6_1plan_aver3_cell1.jpg
- __MACOSX/Figure 1/Figure 1D/CTR/pre expansion/._NonExpansion_nucleole_02102019.lif - NonExpansion_Ctrl_63X_zoom6_1plan_aver3_cell1.jpg
- Figure 1/Figure 1D/MG132/
- Figure 1/Figure 1D/MG132/.DS_Store
- __MACOSX/Figure 1/Figure 1D/MG132/
- __MACOSX/Figure 1/Figure 1D/MG132/._.DS_Store
- Figure 1/Figure 1D/MG132/Post Expansion/
- Figure 1/Figure 1D/MG132/Post Expansion/Composite.jpg
- __MACOSX/Figure 1/Figure 1D/MG132/Post Expansion/
- __MACOSX/Figure 1/Figure 1D/MG132/Post Expansion/._Composite.jpg
- Figure 1/Figure 1D/MG132/Post Expansion/Expansion_nucleole_02102019.lif - Expansion_MG132_63X_zoom2.5_1plan_aver3_cell5.jpg
- __MACOSX/Figure 1/Figure 1D/MG132/Post Expansion/._Expansion_nucleole_02102019.lif - Expansion_MG132_63X_zoom2.5_1plan_aver3_cell5.jpg
- Figure 1/Figure 1D/MG132/Post Expansion/Expansion_nucleole_02102019.lif - Expansion_MG132_63X_zoom2.5_1plan_aver3_cell5_red.jpg
- __MACOSX/Figure 1/Figure 1D/MG132/Post Expansion/._Expansion_nucleole_02102019.lif - Expansion_MG132_63X_zoom2.5_1plan_aver3_cell5_red.jpg
- Figure 1/Figure 1D/MG132/Pre Expansion/
- Figure 1/Figure 1D/MG132/Pre Expansion/Composite.jpg
- __MACOSX/Figure 1/Figure 1D/MG132/Pre Expansion/
- __MACOSX/Figure 1/Figure 1D/MG132/Pre Expansion/._Composite.jpg
- Figure 1/Figure 1D/MG132/Pre Expansion/NONEXP~1.JPG
- __MACOSX/Figure 1/Figure 1D/MG132/Pre Expansion/._NONEXP~1.JPG
- Figure 1/Figure 1D/MG132/Pre Expansion/NONEXP~2.JPG
- __MACOSX/Figure 1/Figure 1D/MG132/Pre Expansion/._NONEXP~2.JPG
- Figure 1/Figure 1E/
- Figure 1/Figure 1E/.DS_Store
- __MACOSX/Figure 1/Figure 1E/
- __MACOSX/Figure 1/Figure 1E/._.DS_Store
- Figure 1/Figure 1E/CTR/
- Figure 1/Figure 1E/CTR/.DS_Store
- __MACOSX/Figure 1/Figure 1E/CTR/
- __MACOSX/Figure 1/Figure 1E/CTR/._.DS_Store
- Figure 1/Figure 1E/CTR/Post expansion/
- Figure 1/Figure 1E/CTR/Post expansion/Composite.jpg
- __MACOSX/Figure 1/Figure 1E/CTR/Post expansion/
- __MACOSX/Figure 1/Figure 1E/CTR/Post expansion/._Composite.jpg
- Figure 1/Figure 1E/CTR/Post expansion/Expansion_nucleole_20200530.lif - Nonstressed_zoom2.5_cell12_green.jpg
- __MACOSX/Figure 1/Figure 1E/CTR/Post expansion/._Expansion_nucleole_20200530.lif - Nonstressed_zoom2.5_cell12_green.jpg
- Figure 1/Figure 1E/CTR/Post expansion/Expansion_nucleole_20200530.lif - Nonstressed_zoom2.5_cell12_red.jpg
- __MACOSX/Figure 1/Figure 1E/CTR/Post expansion/._Expansion_nucleole_20200530.lif - Nonstressed_zoom2.5_cell12_red.jpg
- Figure 1/Figure 1E/CTR/Pre expansion/
- Figure 1/Figure 1E/CTR/Pre expansion/Composite.jpg
- __MACOSX/Figure 1/Figure 1E/CTR/Pre expansion/
- __MACOSX/Figure 1/Figure 1E/CTR/Pre expansion/._Composite.jpg
- Figure 1/Figure 1E/CTR/Pre expansion/NonExpansion_nucleole_20200530.lif - non-stressed-zoom6_cell3 - C=0.jpg
- __MACOSX/Figure 1/Figure 1E/CTR/Pre expansion/._NonExpansion_nucleole_20200530.lif - non-stressed-zoom6_cell3 - C=0.jpg
- Figure 1/Figure 1E/CTR/Pre expansion/NonExpansion_nucleole_20200530.lif - non-stressed-zoom6_cell3 - C=1.jpg
- __MACOSX/Figure 1/Figure 1E/CTR/Pre expansion/._NonExpansion_nucleole_20200530.lif - non-stressed-zoom6_cell3 - C=1.jpg
- Figure 1/Figure 1E/CTR/Pre expansion/NonExpansion_nucleole_20200530.lif - non-stressed-zoom6_cell3.jpg
- __MACOSX/Figure 1/Figure 1E/CTR/Pre expansion/._NonExpansion_nucleole_20200530.lif - non-stressed-zoom6_cell3.jpg
- Figure 1/Figure 1E/CTR/Pre expansion/NonExpansion_nucleole_20200530.lif - non-stressed-zoom6_cell3_red.jpg
- __MACOSX/Figure 1/Figure 1E/CTR/Pre expansion/._NonExpansion_nucleole_20200530.lif - non-stressed-zoom6_cell3_red.jpg
- Figure 1/Figure 1E/MG132/
- Figure 1/Figure 1E/MG132/.DS_Store
- __MACOSX/Figure 1/Figure 1E/MG132/
- __MACOSX/Figure 1/Figure 1E/MG132/._.DS_Store
- Figure 1/Figure 1E/MG132/Post-expansion/
- Figure 1/Figure 1E/MG132/Post-expansion/Composite.jpg
- __MACOSX/Figure 1/Figure 1E/MG132/Post-expansion/
- __MACOSX/Figure 1/Figure 1E/MG132/Post-expansion/._Composite.jpg
- Figure 1/Figure 1E/MG132/Post-expansion/Expansion_nucleole_stressed_20200530.lif - C=0.jpg
- __MACOSX/Figure 1/Figure 1E/MG132/Post-expansion/._Expansion_nucleole_stressed_20200530.lif - C=0.jpg
- Figure 1/Figure 1E/MG132/Post-expansion/Expansion_nucleole_stressed_20200530.lif - C=1.jpg
- __MACOSX/Figure 1/Figure 1E/MG132/Post-expansion/._Expansion_nucleole_stressed_20200530.lif - C=1.jpg
- Figure 1/Figure 1E/MG132/Pre-expansion/
- Figure 1/Figure 1E/MG132/Pre-expansion/Composite.jpg
- __MACOSX/Figure 1/Figure 1E/MG132/Pre-expansion/
- __MACOSX/Figure 1/Figure 1E/MG132/Pre-expansion/._Composite.jpg
- Figure 1/Figure 1E/MG132/Pre-expansion/NonExpansion_nucleole_20200530.lif - stressed_zoom6_cell1_zstack - C=0.jpg
- __MACOSX/Figure 1/Figure 1E/MG132/Pre-expansion/._NonExpansion_nucleole_20200530.lif - stressed_zoom6_cell1_zstack - C=0.jpg
- Figure 1/Figure 1E/MG132/Pre-expansion/NonExpansion_nucleole_20200530.lif - stressed_zoom6_cell1_zstack - C=1.jpg
- __MACOSX/Figure 1/Figure 1E/MG132/Pre-expansion/._NonExpansion_nucleole_20200530.lif - stressed_zoom6_cell1_zstack - C=1.jpg
- Figure 1/Figure 1E/MG132/Pre-expansion/NonExpansion_nucleole_20200530.lif - stressed_zoom6_cell1_zstack.jpg
- __MACOSX/Figure 1/Figure 1E/MG132/Pre-expansion/._NonExpansion_nucleole_20200530.lif - stressed_zoom6_cell1_zstack.jpg
- Figure 1/Figure 1E/MG132/Pre-expansion/NonExpansion_nucleole_20200530.lif - stressed_zoom6_cell1_zstack_red.jpg
- __MACOSX/Figure 1/Figure 1E/MG132/Pre-expansion/._NonExpansion_nucleole_20200530.lif - stressed_zoom6_cell1_zstack_red.jpg
- Figure 1/Figure 1F/
- Figure 1/Figure 1F/pos4_subRegion1 (1).tif
- __MACOSX/Figure 1/Figure 1F/
- __MACOSX/Figure 1/Figure 1F/._pos4_subRegion1 (1).tif
- Figure 1/Figure 1F/pos4_subRegion1.avi
- __MACOSX/Figure 1/Figure 1F/._pos4_subRegion1.avi
- Figure 1/Figure 1F/pos4_subRegion1.tif
- __MACOSX/Figure 1/Figure 1F/._pos4_subRegion1.tif
- Figure 1/Figure 1F/pos4_subRegion1b.avi
- __MACOSX/Figure 1/Figure 1F/._pos4_subRegion1b.avi
- Figure 1/Figure 1G/
- Figure 1/Figure 1G/.DS_Store
- __MACOSX/Figure 1/Figure 1G/
- __MACOSX/Figure 1/Figure 1G/._.DS_Store
- Figure 1/Figure 1G/Fig.1G_CTR.tif
- __MACOSX/Figure 1/Figure 1G/._Fig.1G_CTR.tif
- Figure 1/Figure 1G/Fig.1G_MG132_A_0002.tif
- __MACOSX/Figure 1/Figure 1G/._Fig.1G_MG132_A_0002.tif
- Figure 1/Figure 1G/Fig.1G_MG132_B.tif
- __MACOSX/Figure 1/Figure 1G/._Fig.1G_MG132_B.tif
- Figure 1/Figure 1G/Fig.1G_RPL11_CTR.tif
- __MACOSX/Figure 1/Figure 1G/._Fig.1G_RPL11_CTR.tif
- Figure 1/Figure 1G/Fig.1G_RPL11_MG132_A.tif
- __MACOSX/Figure 1/Figure 1G/._Fig.1G_RPL11_MG132_A.tif
- Figure 1/Figure 1G/Fig.1G_RPL11_MG132_B.tif
- __MACOSX/Figure 1/Figure 1G/._Fig.1G_RPL11_MG132_B.tif
- Figure 1/Figure 1H/
- Figure 1/Figure 1H/Fig.1H_MG132_A.tif
- __MACOSX/Figure 1/Figure 1H/
- __MACOSX/Figure 1/Figure 1H/._Fig.1H_MG132_A.tif
- Figure 1/Figure 1H/Fig.1H_MG132_B_0003.tif
- __MACOSX/Figure 1/Figure 1H/._Fig.1H_MG132_B_0003.tif
