# Supplementary material for: A nuclear protein quality control system for elimination of nucleolus-related inclusions
Source: EMBO J. 2024 Dec 17;44(3):801–23. doi: 10.1038/s44318-024-00333-9 (PMC11791210; doi:10.1038/s44318-024-00333-9)
Supplement: Supplementary file 9 — Source data Fig. 1 [file 44318_2024_333_MOESM9_ESM.zip › Figure 1/Figure 1B.xlsx]

## Sheet: Figure 1B
Percentage of nuclear aggregates					Average				STDV
CTR	Heat Shock	MG132			CTR	Heat Shock	MG132		CTR	Heat Shock	MG132
0	30.1887	35.6436			0	34.8609	42.2442		0	4.60421	6.44199
0	39.3939	48.5149
0	35	42.5743
