# Supplementary material for: A nuclear protein quality control system for elimination of nucleolus-related inclusions
Source: EMBO J. 2024 Dec 17;44(3):801–23. doi: 10.1038/s44318-024-00333-9 (PMC11791210; doi:10.1038/s44318-024-00333-9)
Supplement: Supplementary file 10 — Source data Fig. 2 [file 44318_2024_333_MOESM10_ESM.zip]

Archive with 39 entries (28 files):
- Figure 2/
- Figure 2/.DS_Store
- __MACOSX/
- __MACOSX/Figure 2/
- __MACOSX/Figure 2/._.DS_Store
- Figure 2/Figure 2A/
- Figure 2/Figure 2A/Image 15_HS 1h.czi
- __MACOSX/Figure 2/Figure 2A/
- __MACOSX/Figure 2/Figure 2A/._Image 15_HS 1h.czi
- Figure 2/Figure 2A/Image 5_ctr.czi
- __MACOSX/Figure 2/Figure 2A/._Image 5_ctr.czi
- Figure 2/Figure 2A/Image 86_HS 2h.czi
- __MACOSX/Figure 2/Figure 2A/._Image 86_HS 2h.czi
- Figure 2/Figure 2B/
- Figure 2/Figure 2B/.DS_Store
- __MACOSX/Figure 2/Figure 2B/
- __MACOSX/Figure 2/Figure 2B/._.DS_Store
- Figure 2/Figure 2B/FRAP_HS.xlsx
- __MACOSX/Figure 2/Figure 2B/._FRAP_HS.xlsx
- Figure 2/Figure 2D/
- Figure 2/Figure 2D/Image 188_MG 7h.czi
- __MACOSX/Figure 2/Figure 2D/
- __MACOSX/Figure 2/Figure 2D/._Image 188_MG 7h.czi
- Figure 2/Figure 2D/Image 40_MG ovn A.czi
- __MACOSX/Figure 2/Figure 2D/._Image 40_MG ovn A.czi
- Figure 2/Figure 2D/Image 4_MG 3h.czi
- __MACOSX/Figure 2/Figure 2D/._Image 4_MG 3h.czi
- Figure 2/Figure 2D/Image 5_ctr.czi
- __MACOSX/Figure 2/Figure 2D/._Image 5_ctr.czi
- Figure 2/Figure 2D/Image 63_MG 5h.czi
- __MACOSX/Figure 2/Figure 2D/._Image 63_MG 5h.czi
- Figure 2/Figure 2D/Image 73_MG ovn B.czi
- __MACOSX/Figure 2/Figure 2D/._Image 73_MG ovn B.czi
- Figure 2/Figure 2E/
- Figure 2/Figure 2E/.DS_Store
- __MACOSX/Figure 2/Figure 2E/
- __MACOSX/Figure 2/Figure 2E/._.DS_Store
- Figure 2/Figure 2E/FRAP_MG132.xlsx
- __MACOSX/Figure 2/Figure 2E/._FRAP_MG132.xlsx
