# Supplementary material for: A nuclear protein quality control system for elimination of nucleolus-related inclusions
Source: EMBO J. 2024 Dec 17;44(3):801–23. doi: 10.1038/s44318-024-00333-9 (PMC11791210; doi:10.1038/s44318-024-00333-9)
Supplement: Supplementary file 10 — Source data Fig. 2 [file 44318_2024_333_MOESM10_ESM.zip › Figure 2/Figure 2B/FRAP_HS.xlsx]

## Sheet: CTR
	Normalized Data																			Image1		background				Image5		background				Image7		background				Image9		background				Image14
Time	Control																			Time	Time [s]	Intensity Region 1	Intensity Region 2	2956.62		Time	Time [s]	Intensity Region 1	Intensity Region 2	3044.29		Time	Time [s]	Intensity Region 1	Intensity Region 2	2614.08		Time	Time [s]	Intensity Region 1	Intensity Region 2	3028.42		Time	Time [s]	Intensity Region 1	Intensity Region 2	2453.71
0	0.941135	1.09532	1.26456	1.06813	1.05921	0.880943	1.0673	0.967855	1.0094	0.994844	1.08876	1.05133	1.06597	0.845695	1.12227					1	0	3391	255.25			1	0	3499.75	229			1	0	2978	420.25			1	0	3576.75	475.667			1	0	2939.5	462
0.05094	1.01278	1.04872	1.12535	1.00322	0.909474	1.11728	1.04843	1.04699	0.935958	1.10729	1.20256	0.992758	1.08514	1.02838	0.949512					2	0.05094	3491.33	262.25			2	0.05094	3491	218.571			2	0.05094	3204.67	319.75			2	0.05094	3804.25	368.333			2	0.05094	3175.5	507.833
0.10189	1.12454	1.00266	1.1776	1.05985	1.06828	0.996227	1.00804	1.09021	0.95289	1.04752	0.977279	0.911141	1.00939	0.894915	1.16058					3	0.10189	3393	215.25			3	0.10189	3737.25	320.143			3	0.10189	3100.67	329			3	0.10189	3632.5	410.333			3	0.10189	3125	606.333
0.15283	0.960921	1.05191	1.00201	1.01775	0.85921	0.968428	1.0253	1.01599	1.04067	1.07297	0.834151	0.826878	0.951108	1.15372	1.10661					4	0.15283	3474.67	239.75			4	0.15283	3220.75	260.857			4	0.15283	3438.67	382.25			4	0.15283	3441.25	453			4	0.15283	3254.75	424.833
0.20378	1.06594	1.00244	0.970959	0.950249	1.03972	1.04212	0.910774	1.01381	1.0416	1.03957	1.14333	1.07891	1.09048	0.933056	0.883352					5	0.20378	3278.33	202.75			5	0.20378	3162.25	234.571			5	0.20378	3005	411			5	0.20378	3626	353.667			5	0.20378	3082.25	595.167
0.25472	0.999761	1.0582	1.03902	0.851628	0.915213	1.04468	0.87312	0.997217	0.951852	0.966188	1.0563	1.03281	0.977653	0.982538	1.02008					6	0.25472	3679	201.75			6	0.25472	3331	277.286			6	0.25472	2950	212			6	0.25472	3286	529.667			6	0.25472	3235.75	529
0.30567	0.968559	1.06963	0.994039	1.02248	0.933009	0.908856	0.997421	0.857392	0.975225	1.01401	0.979742	1.06203	1.03254	0.957269	1.01986					7	0.30567	3412	201.5			7	0.30567	3570.5	306.143			7	0.30567	2810	390.75			7	0.30567	3560	305.667			7	0.30567	2946.75	498
0.35661	1.10297	0.940638	1.05486	0.937536	1.01133	1.00333	1.03157	1.05801	1.0657	1.00048	0.959013	0.892122	0.972557	1.01551	0.972532					8	0.35661	3058.67	223.25			8	0.35661	3423	321.143			8	0.35661	3271	247			8	0.35661	3574.5	525.667			8	0.35661	2749.5	493.667
0.40755	1.12169	1.05328	1.09079	0.960376	1.04756	1.0006	0.995837	0.975277	0.919753	0.97877	0.894187	0.979407	1.01546	1.00264	1.06436					9	0.40755	3302.33	229.25			9	0.40755	3361	215.857			9	0.40755	3098.67	436.75			9	0.40755	3689.25	423			9	0.40755	2964.5	597
0.4585	0.975126	0.945448	0.933693	1.03773	0.95984	1.17106	1.00846	0.986847	1.06321	0.980549	0.977638	1.09138	0.998229	0.918021	0.905207					10	0.4585	3535	127.5			10	0.4585	3225.5	206.143			10	0.4585	3218.67	318.5			10	0.4585	3455.75	506.667			10	0.4585	2913	427.167
0.50944	0.991136	1.03221	0.989831	1.02603	1.02556	0.956525	1.05392	0.91437	0.943749	1.08922	1.01439	1.07815	1.02244	1.06494	0.995527					11	0.50944	3011.33	228.75	0.941135		11	0.50944	3577.75	243.286	1.09532		11	0.50944	3508.67	203	1.26456		11	0.50944	3641.75	407	1.06813		11	0.50944	3019	420	1.05921
0.56039	1.02256	0.837553	1.02047	1.01607	0.985549	1.09168	1.02551	0.942313	0.968888	0.936418	1.00642	0.949556	0.897047	1.10867	0.989456					12	0.56039	3133.67	139.25	1.01278		12	0.56039	3446.75	254.143	1.04872		12	0.56039	3268	326.25	1.12535		12	0.56039	3505.5	467.333	1.00322		12	0.56039	2766.75	535.167	0.909474
0.61133	0.918249	0.974636	0.977812	1.00674	1.06539	0.88742	0.977765	0.998745	0.974809	0.989946	1.01981	0.999433	0.898212	0.977632	1.09511					13	0.61133	3493.33	168.5	1.12454		13	0.61133	3428.25	375.857	1.00266		13	0.61133	3395.33	317	1.1776		13	0.61133	3623	413.333	1.05985		13	0.61133	3111.25	490	1.06828
0.66228	0.915994	0.994369	0.838216	0.973033	1.08747	1.10855	0.956138	0.992632	1.14424	1.01128	1.02021	1.02311	0.914032	1.00512	0.966858					14	0.66228	3046.33	205.25	0.960921		14	0.66228	3394.75	192.429	1.05191		14	0.66228	3002.33	383	1.00201		14	0.66228	3431.5	349.333	1.01775		14	0.66228	2717.25	609	0.85921
0.71322	1.11848	0.890697	0.97421	0.969098	1.00097	0.887191	1.0457	0.934454	0.989768	1.02514	1.14033	0.936835	0.984495	1.07502	0.839196					15	0.71322	3391.33	239.75	1.06594		15	0.71322	3231	179.286	1.00244		15	0.71322	2825.67	287.5	0.970959		15	0.71322	3329.75	452	0.950249		15	0.71322	2978	426.833	1.03972
0.76416	1.05968	0.937518	0.904109	1.02011	0.967413	0.949953	1.01091	1.03673	1.15182	0.959366	0.962819	0.979029	1.04283	1.20584	0.968221					16	0.76416	3117.67	161.75	0.999761		16	0.76416	3468.75	247.286	1.0582		16	0.76416	2907.33	191.25	1.03902		16	0.76416	3108.75	529.667	0.851628		16	0.76416	2749	503.333	0.915213
0.81511	0.959878	0.986685	0.891932	0.971712	1.09015	0.96902	0.879945	0.935982	1.03028	0.973554	0.788351	0.886328	0.954602	1.07264	1.01872					17	0.81511	3042.67	179	0.968559		17	0.81511	3563.25	307	1.06963		17	0.81511	2972	373.5	0.994039		17	0.81511	3502.5	406	1.02248		17	0.81511	2747	457.667	0.933009
0.86605	0.994659	1.00401	0.975804	0.939462	1.03663	1.02303	0.985981	0.927577	0.936062	1.01707	0.977772	1.11607	1.06025	0.907628	0.982617					18	0.86605	3423.33	162.25	1.10297		18	0.86605	3124	260.429	0.940638		18	0.86605	3113	355.5	1.05486		18	0.86605	3237.25	398	0.937536		18	0.86605	2971	489.5	1.01133
0.917	1.04996	0.991342	0.88342	1.02807	0.95736	0.938031	0.928477	1.0495	1.00597	0.974099	1.13411	0.946029	0.996579	1.05138	1.05604					19	0.917	3479.67	163.25	1.12169		19	0.917	3479.5	273	1.05328		19	0.917	3154.67	303.25	1.09079		19	0.917	3326.75	418.333	0.960375		19	0.917	3078.25	507.833	1.04756
0.96794	0.953255	0.93977	0.995983	0.976583	0.98453	0.919021	0.901324	1.07548	1.03953	0.985248	1.08817	1.17753	0.976439	0.945558	0.927484					20	0.96794	3123.33	240.25	0.975126		20	0.96794	3170.5	292.286	0.945448		20	0.96794	2861	420.25	0.933693		20	0.96794	3587	444.333	1.03773		20	0.96794	2868	512.833	0.95984
1.01888	0.332023	0.201607	0.275304	0.161828	0.20469	0.137064	0.174279	0.146264	0.199242	0.131332	0.287601	0.222936	0.374008	0.250369	0.246305					21	1.01888	3105.67	175.25	0.991136		21	1.01888	3375.5	233.143	1.03221		21	1.01888	2987	399.5	0.989831		21	1.01888	3542.25	435	1.02603		21	1.01888	3031.75	515.333	1.02556
1.06983	0.362378	0.186345	0.229271	0.173771	0.154426	0.117423	0.207052	0.216995	0.271334	0.130801	0.243682	0.336419	0.458351	0.303651	0.168498					22	1.06983	3141.33	118	1.02256		22	1.06983	2828.75	279	0.837553		22	1.06983	2981.33	313.75	1.02047		22	1.06983	3540.75	463.667	1.01607		22	1.06983	2930.25	512	0.985549
1.12077	0.356431	0.113503	0.155026	0.170744	0.188253	0.178867	0.180534	0.142007	0.168805	0.206454	0.306584	0.279992	0.366826	0.194028	0.184976					23	1.12077	2907.67	192.75	0.918249		23	1.12077	3302.5	335.429	0.974636		23	1.12077	2817.33	261.25	0.977812		23	1.12077	3533.5	484.667	1.00674		23	1.12077	3094	479.833	1.06539
1.17172	0.319226	0.232872	0.242596	0.267934	0.17769	0.202482	0.284248	0.242973	0.149068	0.194576	0.292167	0.34385	0.421323	0.282285	0.178534					24	1.17172	2847	138.75	0.915994		24	1.17172	3278	250.857	0.994369		24	1.17172	2515.67	324.5	0.838216		24	1.17172	3410.75	464	0.973033		24	1.17172	3145	476.667	1.08747
1.22266	0.447921	0.21477	0.254168	0.193033	0.287218	0.215588	0.238406	0.25367	0.229678	0.199221	0.359277	0.274954	0.403708	0.259232	0.233172					25	1.22266	3416.67	109.75	1.11848		25	1.22266	3025.25	313.714	0.890697		25	1.22266	2855.67	309	0.97421		25	1.22266	3370.5	435.667	0.969098		25	1.22266	2915.25	459.167	1.00097
1.27361	0.375315	0.165861	0.382161	0.233318	0.233083	0.225237	0.244052	0.295585	0.195918	0.117927	0.451638	0.335915	0.480188	0.252849	0.174544					26	1.27361	3298.33	165.25	1.05968		26	1.27361	3167.5	313.429	0.937518		26	1.27361	2665.67	302.25	0.904109		26	1.27361	3512	422.667	1.02011		26	1.27361	2910.75	537	0.967413
1.32455	0.344453	0.307262	0.308362	0.263449	0.246566	0.144305	0.242468	0.331278	0.275905	0.250957	0.371634	0.352667	0.404435	0.140325	0.11386					27	1.32455	2996	158	0.959878		27	1.32455	3208.75	205	0.986685		27	1.32455	2727.33	395.75	0.891932		27	1.32455	3442.75	500	0.971712		27	1.32455	3220.25	545.333	1.09015
1.37549	0.445779	0.232015	0.20125	0.284692	0.217154	0.217346	0.319885	0.261638	0.295434	0.193965	0.327402	0.279237	0.469172	0.140588	0.308228					28	1.37549	3202.33	261.5	0.994659		28	1.37549	3339.5	283	1.00401		28	1.37549	2962.33	411.5	0.975804		28	1.37549	3168.75	323.667	0.939462		28	1.37549	3005.75	462.167	1.03663
1.42644	0.38036	0.179599	0.319328	0.206323	0.184652	0.281656	0.241657	0.265459	0.273412	0.234459	0.453428	0.440834	0.423895	0.36838	0.193897					29	1.42644	3299.33	195	1.04996		29	1.42644	3319.5	301.571	0.991342		29	1.42644	2716.33	407	0.88342		29	1.42644	3484.75	371.333	1.02807		29	1.42644	2885.75	536.667	0.95736
1.47738	0.423118	0.253449	0.250088	0.273328	0.304403	0.238878	0.295513	0.284997	0.332208	0.233026	0.347771	0.362239	0.461456	0.342846	0.384027					30	1.47738	3020.67	202.25	0.953255		30	1.47738	3119.5	258.571	0.93977		30	1.47738	2892.33	288.75	0.995983		30	1.47738	3400.5	443	0.976583		30	1.47738	2906.25	490.5	0.98453
1.80141	0.414718	0.219803	0.31088	0.280317	0.277539	0.190216	0.2833	0.26011	0.2972	0.24817	0.390571	0.368789	0.488341	0.265985	0.200463					31	1.80141	1143.67	162	0.332023		31	1.80141	921.75	308	0.201607		31	1.80093	1049.67	330	0.275304		31	1.80141	822.75	332.667	0.161828		31	1.84947	912.75	410.5	0.20469
1.85236	0.377119	0.25786	0.27202	0.254368	0.209886	0.240789	0.272376	0.338918	0.387264	0.221439	0.375932	0.241829	0.441754	0.292572	0.249551					32	1.85236	1246.67	175.25	0.362378		32	1.85236	857	289.714	0.186345		32	1.85188	877.333	278	0.229271		32	1.85236	943.25	417	0.173771		32	1.90042	880.75	501.833	0.154426
1.9033	0.487859	0.230983	0.348529	0.289398	0.255973	0.268454	0.245268	0.283796	0.274347	0.249219	0.278916	0.364884	0.472327	0.343743	0.249947					33	1.9033	1230.33	176.5	0.356431		33	1.9033	545.25	199.714	0.113503		33	1.90282	857	451.75	0.155026		33	1.9033	905.75	388.667	0.170744		33	1.95136	969.25	507.333	0.188253
1.95425	0.409194	0.275633	0.340464	0.293663	0.291633	0.198279	0.26731	0.369699	0.339064	0.208525	0.464486	0.312362	0.466018	0.344166	0.405437					34	1.95425	1150.33	206.5	0.319226		34	1.95425	929.5	220.571	0.232872		34	1.95377	948.667	314.5	0.242596		34	1.95425	1244.75	433.333	0.267934		34	2.00231	953.5	517.5	0.17769
2.00519	0.455559	0.308482	0.302496	0.302743	0.30043	0.226918	0.288052	0.398516	0.272996	0.22063	0.362814	0.453051	0.516099	0.223254	0.276114					35	2.00519	1467.33	143	0.447921		35	2.00519	925.25	271.429	0.21477		35	2.00471	964.667	300.25	0.254168		35	2.00519	987.25	402.667	0.193033		35	2.05325	1141.25	436.5	0.287218
2.05614	0.362604	0.266013	0.43798	0.318318	0.25115	0.172906	0.309965	0.376248	0.280995	0.256996	0.460636	0.284779	0.332225	0.381832	0.22212					36	2.05614	1316.67	207	0.375315		36	2.05614	761.5	256.571	0.165861		36	2.05565	1211	212	0.382161		36	2.05614	1133.25	426.667	0.233318		36	2.1042	1017.25	445.333	0.233083
2.10708	0.37912	0.315427	0.343333	0.301257	0.263649	0.304926	0.25948	0.426677	0.339895	0.300198	0.526582	0.464135	0.493388	0.251794	0.267739					37	2.10708	1151.67	133.25	0.344453		37	2.10708	1228.25	292.857	0.307262		37	2.1066	1004.33	198.25	0.308362		37	2.10708	1196.5	398.667	0.263449		37	2.15514	1075.5	470.5	0.246566
2.15802	0.403444	0.275821	0.352896	0.26953	0.267962	0.184179	0.303683	0.294275	0.282138	0.33983	0.345444	0.344354	0.559629	0.41475	0.273388					38	2.15802	1424	106	0.445779		38	2.15802	935.75	229.429	0.232015		38	2.15754	946.333	420.25	0.20125		38	2.15802	1233.5	371.333	0.284692		38	2.20608	1069	536.167	0.217154
2.20897	0.463507	0.256124	0.249992	0.306678	0.320807	0.199119	0.308943	0.375157	0.283904	0.294279	0.393885	0.501291	0.53784	0.259126	0.281045					39	2.20897	1363.33	238.75	0.38036		39	2.20897	806.75	260	0.179599		39	2.20849	1096	261.25	0.319328		39	2.20897	1022.5	397.667	0.206323		39	2.25703	1013.25	560.167	0.184652
2.25991	0.410744	0.282696	0.280086	0.301478	0.25149	0.25636	0.266094	0.341865	0.300317	0.306941	0.35001	0.388186	0.516488	0.391063	0.225243					40	2.25991	1434	183	0.423118		40	2.25991	988	216.429	0.253449		40	2.25943	891	237.25	0.250088		40	2.25991	1179.75	352	0.273328		40	2.30797	1255.75	508.833	0.304403
2.31086	0.479037	0.330033	0.295961	0.268567	0.255905	0.216295	0.281458	0.352562	0.309666	0.261363	0.376738	0.367781	0.414918	0.140114	0.329315					41	2.31086	1410.67	184.5	0.414718		41	2.31086	971	301.857	0.219803		41	2.31038	1043.67	231	0.31088		41	2.31086	1246.25	397.333	0.280317		41	2.35892	1143	462	0.277539
2.3618	0.419256	0.272079	0.308744	0.375554	0.291531	0.338208	0.283327	0.407903	0.33065	0.318899	0.355158	0.319667	0.51707	0.273739	0.332586					42	2.3618	1278	163	0.377119		42	2.3618	1031	246	0.25786		42	2.36132	1128.33	417.25	0.27202		42	2.3618	1168	397.667	0.254368		42	2.40986	1002.5	487.5	0.209886
2.41274	0.439916	0.32107	0.227231	0.325115	0.26589	0.12348	0.272302	0.405174	0.279333	0.290509	0.334699	0.470936	0.436367	0.353133	0.259884					43	2.41274	1635.67	193.25	0.487859		43	2.41274	936.75	233.571	0.230983		43	2.41226	1217.33	306.25	0.348529		43	2.41274	1183.75	307.333	0.289398		43	2.46081	1123.25	495.167	0.255973
2.46369	0.399977	0.302393	0.260066	0.278803	0.268947	0.230472	0.256137	0.394804	0.39599	0.279732	0.42388	0.437181	0.513527	0.318844	0.282235					44	2.46369	1382.33	172.5	0.409194		44	2.46369	1040.25	201.143	0.275633		44	2.46321	1086	196	0.340464		44	2.46369	1259	369.667	0.293663		44	2.51175	1137.75	422.167	0.291633
2.51463	0.466241	0.295542	0.298862	0.255607	0.242694	0.281541	0.284	0.329422	0.302498	0.33257	0.384841	0.461994	0.508238	0.255381	0.330529					45	2.51463	1498.67	151.75	0.455559		45	2.51463	1207.25	268.143	0.308482		45	2.51415	1070	279.25	0.302496		45	2.51463	1294.5	377.667	0.302743		45	2.56269	1233	495.833	0.30043
2.56558	0.387181	0.233201	0.288246	0.276272	0.353478	0.257659	0.27641	0.38116	0.247961	0.323093	0.413807	0.290195	0.509888	0.232433	0.324607					46	2.56558	1314.33	242.25	0.362604		46	2.56558	1076.25	266.429	0.266013		46	2.5651	1492.67	347.75	0.43798		46	2.56558	1278	314	0.318318		46	2.61364	1120.75	504.5	0.25115
2.61652	0.428163	0.262588	0.294431	0.320382	0.33952	0.202348	0.368952	0.296895	0.354231	0.319616	0.370694	0.347755	0.545071	0.477105	0.300522					47	2.61652	1363.67	242.75	0.37912		47	2.61652	1162.25	202	0.315427		47	2.61604	1194	296.5	0.343333		47	2.61652	1327	414.667	0.301257		47	2.66458	1161.75	514.833	0.263649
2.66747	0.456151	0.295495	0.34888	0.259844	0.293943	0.20189	0.246226	0.239699	0.272789	0.308268	0.277752	0.39801	0.525417	0.423876	0.288405					48	2.66747	1389.33	196.5	0.403444		48	2.66747	1057.25	217.571	0.275821		48	2.66699	1195	272.5	0.352896		48	2.66747	1167.25	351	0.26953		48	2.71553	1177.5	520	0.267962
2.71841	0.422779	0.283001	0.359718	0.255331	0.349301	0.18009	0.297319	0.279867	0.315276	0.295141	0.524657	0.476856	0.553126	0.367324	0.252871					49	2.71841	1542.67	172.25	0.463507		49	2.71841	1012	232.286	0.256124		49	2.71793	881	227.5	0.249992		49	2.71841	1380.75	452	0.306678		49	2.76647	1244.5	457.333	0.320807
2.76935	0.451359	0.254787	0.286525	0.299441	0.461784	0.29845	0.240874	0.321891	0.255856	0.293549	0.461397	0.463253	0.47616	0.189913	0.300992					50	2.76935	1424.67	210.25	0.410744		50	2.76935	1053.75	193.143	0.282696		50	2.76887	1121.67	389.5	0.280086		50	2.76935	1286	373	0.301478		50	2.81742	1085.25	468.167	0.25149
2.8203	0.396482	0.297384	0.347477	0.32872	0.338094	0.273765	0.344147	0.316215	0.352361	0.325562	0.340698	0.432521	0.517652	0.318263	0.364303					51	2.8203	1556.33	140	0.479037		51	2.8203	1205	200.286	0.330033		51	2.81982	1114.67	341	0.295961		51	2.8203	1226	412.667	0.268567		51	2.86836	1035.75	407.833	0.255905
2.87124	0.492115	0.242515	0.40591	0.380259	0.367777	0.248488	0.331233	0.396769	0.320677	0.301539	0.423522	0.3703	0.522748	0.312988	0.386084					52	2.87124	1414.33	174.75	0.419256		52	2.87124	1060	231.714	0.272079		52	2.87076	1081.33	274.25	0.308744		52	2.87124	1420	282.667	0.375554		52	2.9193	1188	472.667	0.291531
2.92219	0.438112	0.346926	0.358284	0.300817	0.37012	0.34245	0.296508	0.326802	0.31808	0.316723	0.288899	0.458719	0.466309	0.279964	0.325623					53	2.92219	1484.67	184	0.439916		53	2.92219	1188	210.571	0.32107		53	2.92171	1061	467	0.227231		53	2.92219	1374.25	389.667	0.325115		53	2.97025	1279.75	627.333	0.26589
2.97313	0.464184	0.315075	0.351047	0.302138	0.37895	0.2948	0.285934	0.425694	0.344674	0.280927	0.410808	0.382014	0.475141	0.328973	0.360884					54	2.97313	1393.33	210.75	0.399977		54	2.97313	1226	305.429	0.302393		54	2.97265	986.333	306.5	0.260066		54	2.97313	1224	379.667	0.278803		54	3.02119	1164.25	504.333	0.268947
3.02408	0.490227	0.18401	0.362141	0.251039	0.363022	0.223231	0.256431	0.381379	0.308004	0.324129	0.408703	0.396876	0.479266	0.406098	0.357117					55	3.02408	1575	196.5	0.466241		55	3.02408	1210	310.286	0.295542		55	3.0236	1119	337.75	0.298862		55	3.02408	1249.75	475.667	0.255607		55	3.07214	1036.5	441	0.242694
3.07502	0.501135	0.311356	0.381906	0.357172	0.37912	0.29759	0.298838	0.361404	0.322028	0.324514	0.431939	0.373575	0.50353	0.348385	0.322872					56	3.07502	1366	221.25	0.387181		56	3.07502	1040.5	330.571	0.233201		56	3.07454	1022	268.5	0.288246		56	3.07502	1258	421.333	0.276272		56	3.12308	1312	444.667	0.353478
3.12596	0.44031	0.258142	0.301891	0.318511	0.363158	0.233911	0.259434	0.345467	0.291903	0.319722	0.397958	0.452799	0.551574	0.379405	0.29958					57	3.12596	1490.67	224.75	0.428163		57	3.12596	1113.25	313.857	0.262588		57	3.12548	1113.67	344	0.294431		57	3.12596	1388.25	418	0.320382		57	3.17402	1285.75	452.667	0.33952
3.17691	0.415479	0.225305	0.338073	0.326546	0.34903	0.22623	0.276585	0.226491	0.276528	0.371392	0.456473	0.441464	0.563414	0.493986	0.322377					58	3.17691	1569.67	221	0.456151		58	3.17691	1184	284.429	0.295495		58	3.17643	1211	299	0.34888		58	3.17691	1223.25	436.333	0.259844		58	3.22497	1150.25	429	0.293943
3.22785	0.476895	0.290838	0.417578	0.285408	0.357418	0.251813	0.289968	0.337608	0.421649	0.352426	0.494706	0.347755	0.528474	0.331874	0.411929					59	3.22785	1447	197	0.422779		59	3.22785	1037.25	175.714	0.283001		59	3.22737	1229.33	289	0.359718		59	3.22785	1206.25	433	0.255331		59	3.27591	1334.25	477.167	0.349301
3.2788	0.458349	0.241976	0.328509	0.294351	0.372531	0.181599	0.310822	0.363259	0.294603	0.370649	0.444608	0.348888	0.508772	0.282971	0.318883					60	3.2788	1533	198.5	0.451359		60	3.2788	1030.5	254.857	0.254787		60	3.27832	1062	313	0.286525		60	3.2788	1390.5	483.667	0.299441		60	3.32686	1548.75	415.667	0.461784
3.32974	0.476078	0.334209	0.411872	0.319199	0.243237	0.28903	0.351893	0.261966	0.386433	0.347263	0.540595	0.284023	0.556669	0.493036	0.385514					61	3.32974	1415	242.75	0.396482		61	3.32974	1178.75	273.429	0.297384		61	3.32926	1192.33	284	0.347477		61	3.32974	1436.5	441	0.32872		61	3.3778	1281.25	451.667	0.338094
3.38069	0.505982	0.253238	0.334694	0.371426	0.315067	0.248909	0.30279	0.377667	0.353607	0.367955	0.500705	0.46086	0.533812	0.343269	0.140052					62	3.38069	1628	173	0.492115		62	3.38069	968	229.714	0.242515		62	3.3802	1397.33	336.25	0.40591		62	3.38069	1506.25	354.667	0.380259		62	3.42875	1401.25	498.833	0.367777
3.43163	0.484843	0.343336	0.381906	0.289425	0.33952	0.266772	0.353054	0.356601	0.288682	0.317917	0.514315	0.353297	0.485332	0.282707	0.316901					63	3.43163	1546.33	251	0.438112		63	3.43163	1291	234.857	0.346926		63	3.43115	1238.33	301.75	0.358284		63	3.43163	1380	469	0.300817		63	3.47969	1476	567.833	0.37012
3.48257	0.46875	0.310746	0.428544	0.339534	0.325663	0.249463	0.263865	0.375375	0.385706	0.265411	0.434222	0.418414	0.580399	0.390641	0.269176					64	3.48257	1594.67	222.25	0.464184		64	3.48257	1230.75	271.571	0.315075		64	3.48209	1138.67	221	0.351047		64	3.48257	1372	457	0.302138		64	3.53063	1433.5	503.667	0.37895
3.53352	0.485012	0.311696	0.199146	0.278033	0.39841	0.235707	0.31656	0.41598	0.293669	0.335875	0.421866	0.446124	0.477034	0.471671	0.307509					65	3.53352	1641.67	192.25	0.490227		65	3.53352	782.75	222.571	0.18401		65	3.53304	1301.67	355	0.362141		65	3.53352	1335.25	575	0.251039		65	3.58158	1361.25	470.5	0.363022
3.58446	0.487549	0.261743	0.353597	0.334361	0.365467	0.274415	0.348974	0.285434	0.320573	0.315993	0.60766	0.429624	0.527843	0.422083	0.461908					66	3.58446	1771.67	290	0.501135		66	3.58446	1213	265.143	0.311356		66	3.58398	1250.33	252	0.381906		66	3.58446	1438	356.333	0.357172		66	3.63252	1382.75	452.5	0.37912
3.63541	0.496428	0.387295	0.324078	0.292865	0.310788	0.23607	0.345796	0.433117	0.322339	0.340826	0.52112	0.386044	0.404144	0.374182	0.281442					67	3.63541	1538.33	236.5	0.44031		67	3.63541	1062	276.143	0.258142		67	3.63493	1054.67	265.5	0.301891		67	3.63541	1342.25	377.667	0.318511		67	3.68347	1360.25	469.167	0.363158
3.68635	0.543722	0.224836	0.401192	0.347789	0.334562	0.360295	0.275977	0.421547	0.368254	0.313882	0.608421	0.479123	0.571907	0.239027	0.344926					68	3.68635	1432.67	204.25	0.415479		68	3.68635	978.75	292.857	0.225305		68	3.68587	1090	206.25	0.338073		68	3.68635	1404.25	415.333	0.326546		68	3.73441	1327.25	470.833	0.34903
3.7373	0.470103	0.276701	0.285027	0.288682	0.333203	0.370593	0.367377	0.405938	0.356931	0.35151	0.478007	0.454059	0.514935	0.350285	0.38819					69	3.7373	1668	258	0.476895		69	3.7373	1080.25	194.857	0.290838		69	3.73681	1381.33	289.75	0.417578		69	3.7373	1293	428.667	0.285408		69	3.78536	1333.5	456.5	0.357418
3.78824	0.555053	0.294991	0.287736	0.325225	0.318566	0.363199	0.313926	0.513344	0.280164	0.334043	0.44434	0.44159	0.562153	0.40346	0.358728					70	3.78824	1600.67	245.5	0.458349		70	3.78824	1082.5	345.857	0.241976		70	3.78776	1222	363.25	0.328509		70	3.78824	1376.75	485.333	0.294351		70	3.8363	1426.75	512.667	0.372531
3.83918	0.438479	0.302311	0.456247	0.365813	0.332558	0.262072	0.332698	0.316542	0.380616	0.364849	0.480424	0.404685	0.54279	0.47241	0.337418					71	3.83918	1589.33	181.75	0.476078		71	3.83918	1192	174.571	0.334209		71	3.8387	1368.67	292	0.411872		71	3.83918	1388	421.333	0.319199		71	3.88724	1148.5	551.667	0.243237
3.89013	0.541158	0.360875	0.244987	0.328032	0.343528	0.29631	0.310011	0.356819	0.315172	0.370198	0.499138	0.465143	0.603499	0.423507	0.36076					72	3.89013	1684	188	0.505982		72	3.89013	1067.5	296.571	0.253238		72	3.88965	1079.67	204.75	0.334694		72	3.89013	1511.5	386.667	0.371426		72	3.93819	1278.25	505.167	0.315067
3.94107	0.521794	0.325106	0.319392	0.330783	0.325188	0.262779	0.384629	0.445342	0.366384	0.397818	0.487587	0.365136	0.487468	0.402194	0.432644					73	3.94107	1667	233.5	0.484843		73	3.94107	1274.5	229.286	0.343336		73	3.94059	1240.33	242	0.381906		73	3.94107	1278.5	402	0.289425		73	3.98913	1301.75	468.667	0.33952
3.99202	0.441692	0.310746	0.264975	0.31763	0.388086	0.263391	0.314257	0.410741	0.26614	0.323545	0.486603	0.468795	0.569626	0.260445	0.404098					74	3.99202	1523.67	137.75	0.46875		74	3.99202	1159	213	0.310746		74	3.99154	1363	242.75	0.428544		74	3.99202	1451.25	423	0.339534		74	4.04008	1310.75	511.667	0.325663
4.04296	0.560803	0.25515	0.286302	0.317493	0.345056	0.285553	0.230457	0.365442	0.266452	0.321089	0.444116	0.523207	0.537306	0.33219	0.437897					75	4.04296	1608	174	0.485012		75	4.04296	1158.75	209.857	0.311696		75	4.04248	901.333	380.75	0.199146		75	4.04296	1390	548	0.278033		75	4.09102	1434.75	457.167	0.39841
4.0939	0.466072	0.277816	0.35873	0.36884	0.323728	0.280223	0.326084	0.514981	0.348725	0.252258	0.499272	0.436551	0.565307	0.251952	0.310607					76	4.0939	1601	159.5	0.487549		76	4.0939	1097.25	300.429	0.261743		76	4.09342	1325.33	401	0.353597		76	4.0939	1419.25	406.667	0.334361		76	4.14197	1320.75	424	0.365467
4.14485	0.442593	0.283013	0.358316	0.399769	0.304437	0.272351	0.277386	0.503302	0.319015	0.332703	0.468964	0.524592	0.548516	0.353556	0.390272					77	4.14485	1656	188.25	0.496428		77	4.14485	1379.75	200.714	0.387295		77	4.14437	1087.67	240.5	0.324078		77	4.14485	1281.25	394.333	0.292865		77	4.19291	1240.75	478.167	0.310788
4.19579	0.465424	0.314383	0.379993	0.296662	0.430912	0.264976	0.323395	0.385308	0.375941	0.292009	0.596647	0.375842	0.58501	0.348122	0.377907					78	4.19579	1821.33	213.75	0.543722		78	4.19579	967.75	283.286	0.224836		78	4.19531	1300	251.25	0.401192		78	4.19579	1356.25	303	0.347789		78	4.24385	1302.25	481.333	0.334562
4.24674	0.494088	0.328625	0.431987	0.332682	0.351305	0.26576	0.320677	0.436064	0.335428	0.368579	0.473799	0.4232	0.521534	0.381357	0.314001					79	4.24674	1635.67	245.75	0.470103		79	4.24674	1022.5	180.143	0.276701		79	4.24626	1017.33	272.25	0.285027		79	4.24674	1328.25	454	0.288682		79	4.2948	1291.75	474.167	0.333203
4.29768	0.410378	0.273463	0.355191	0.409868	0.400244	0.276325	0.296978	0.397424	0.315899	0.365021	0.45495	0.441086	0.606508	0.386263	0.420948					80	4.29768	1831.33	190.25	0.555053		80	4.29768	1091.75	193.714	0.294991		80	4.2972	1053.67	301.5	0.287736		80	4.29768	1427.25	442.333	0.325225		80	4.34574	1281.5	499.833	0.318566
4.34863	0.511366	0.253672	0.476776	0.40596	0.381497	0.34885	0.321857	0.46488	0.322651	0.326239	0.38399	0.464261	0.631403	0.375396	0.373001					81	4.34863	1446.67	150.25	0.438479		81	4.34863	1188.75	268.429	0.302311		81	4.34815	1367.67	175	0.456247		81	4.34863	1525.5	417.667	0.365813		81	4.39669	1370	554	0.332558
4.39957	0.554856	0.239007	0.372597	0.348642	0.410399	0.283547	0.33512	0.300606	0.381447	0.406896	0.473037	0.369671	0.555844	0.413114	0.367698					82	4.39957	1787	187	0.541158		82	4.39957	1273.75	175.143	0.360875		82	4.39909	1003.67	363.25	0.244987		82	4.39957	1347.75	354.333	0.328032		82	4.44763	1327.25	484.333	0.343528
4.45051	0.481546	0.351396	0.43865	0.361052	0.292381	0.253857	0.296057	0.450363	0.34218	0.335026	0.541804	0.484791	0.578798	0.565362	0.27262					83	4.45051	1772	229.25	0.521794		83	4.45051	1299	309.286	0.325106		83	4.45003	1232.67	397.75	0.319392		83	4.45051	1415.75	414	0.330783		83	4.49858	1316.25	518.333	0.325188
4.50146	0.461337	0.337776	0.425516	0.331582	0.421131	0.382304	0.342185	0.398843	0.392043	0.387731	0.46865	0.519428	0.534928	0.353239	0.232305					84	4.50146	1513.67	207.75	0.441692		84	4.50146	1268	322	0.310746		84	4.50098	1055.67	363	0.264975		84	4.50146	1381.25	419.333	0.31763		84	4.54952	1420.75	468.5	0.388086
4.5524	0.423343	0.362072	0.446364	0.394018	0.28423	0.181275	0.36244	0.260983	0.347167	0.310976	0.47935	0.481391	0.593308	0.359253	0.297053					85	4.5524	1886.33	228.25	0.560803		85	4.5524	995.75	219	0.25515		85	4.55192	1099.67	351.25	0.286302		85	4.5524	1390.5	429	0.317493		85	4.60046	1334	487.333	0.345056
4.60335	0.578278	0.323897	0.341579	0.339396	0.302399	0.424279	0.34913	0.478852	0.37189	0.219581	0.427059	0.490585	0.594133	0.456425	0.299679					86	4.60335	1496	118	0.466072		86	4.60335	1068.75	223	0.277816		86	4.60287	1280	342.25	0.35873		86	4.60335	1581	464	0.36884		86	4.65141	1374	579.667	0.323728
4.65429	0.471314	0.291799	0.451274	0.37693	0.371377	0.282401	0.308528	0.461169	0.277879	0.35216	0.526314	0.340324	0.57608	0.333825	0.315612					87	4.65429	1509.33	200.75	0.442593		87	4.65429	1151	289.429	0.283013		87	4.65381	1210.67	274	0.358316		87	4.65429	1493	282.333	0.399769		87	4.70235	1334.5	587.5	0.304437
4.70524	0.392847	0.210828	0.322644	0.356484	0.433324	0.266963	0.372323	0.355073	0.354542	0.304207	0.483469	0.5455	0.632276	0.260287	0.404594					88	4.70524	1573.33	197.25	0.465424		88	4.70524	1216.5	259.429	0.314383		88	4.70476	1344.33	351	0.379993		88	4.70524	1309.75	411.333	0.296662		88	4.7533	1506.5	449.167	0.430912
4.75618	0.461337	0.336485	0.36128	0.380644	0.304335	0.392277	0.406311	0.466845	0.324625	0.406724	0.535939	0.514012	0.552107	0.352553	0.292295					89	4.75618	1667.33	206.5	0.494088		89	4.75618	1314	313.571	0.328625		89	4.7557	1414	284.75	0.431987		89	4.75618	1418.5	411	0.332682		89	4.80424	1352	490	0.351305
4.80712	0.522724	0.270917	0.331027	0.371564	0.376063	0.382266	0.37049	0.500027	0.347374	0.294053	0.489736	0.522325	0.520321	0.45806	0.459802					90	4.80712	1386.33	173	0.410378		90	4.80712	1092.5	260	0.273463		90	4.80664	1327	398.5	0.355191		90	4.80712	1612.25	371	0.409868		90	4.85518	1464.75	482.667	0.400244
4.85807	0.612297	0.229259	0.315821	0.297405	0.368014	0.253246	0.326886	0.417726	0.397756	0.339923	0.427014	0.473078	0.603596	0.421344	0.349312					91	4.85807	1642.67	130.75	0.511366		91	4.85807	1099.25	327	0.253672		91	4.85759	1512.33	266	0.476776		91	4.85807	1556.75	327.333	0.40596		91	4.90613	1407.25	471.167	0.381497
4.90901	0.531856	0.310347	0.40065	0.368427	0.38598	0.305423	0.295476	0.406593	0.274555	0.378254	0.354532	0.390327	0.557445	0.518516	0.429249					92	4.90901	1809	168.5	0.554856		92	4.90901	966.75	239.143	0.239007		92	4.90853	1350	376	0.372597		92	4.90901	1496.5	440.667	0.348642		92	4.95707	1383	376	0.410399
4.95996	0.522076	0.286743	0.350665	0.367519	0.349132	0.250093	0.347804	0.405501	0.348102	0.373237	0.510957	0.4926	0.532065	0.401509	0.375181					93	4.95996	1570	146.25	0.481546		93	4.95996	1314.75	245	0.351396		93	4.95948	1383.67	237	0.43865		93	4.95996	1492.75	399.333	0.361052		93	5.00802	1256.75	539.333	0.292381
5.0109	0.396201	0.308529	0.291721	0.406153	0.430946	0.239298	0.33465	0.357147	0.388719	0.426818	0.467262	0.325713	0.63412	0.420447	0.369309					94	5.0109	1507	143	0.461337		94	5.0109	1346	317.714	0.337776		94	5.01042	1372.33	260	0.425516		94	5.0109	1336.5	332.333	0.331582		94	5.05896	1464	430.667	0.421131
5.06185	0.503812	0.337353	0.381555	0.391431	0.373109	0.279994	0.358682	0.39666	0.252428	0.322602	0.458219	0.356572	0.551768	0.448618	0.358207					95	5.06185	1403.67	152	0.423343		95	5.06185	1322.25	220	0.362072		95	5.06136	1371.33	204.5	0.446364		95	5.06185	1519.25	326	0.394018		95	5.10991	1165.75	468.333	0.28423
5.11279	0.482814	0.359808	0.359368	0.356182	0.402724	0.178676	0.372894	0.466954	0.353607	0.429075	0.447922	0.440834	0.568656	0.354399	0.399019					96	5.11279	1879	169.25	0.578278		96	5.11279	1199.75	213.714	0.323897		96	5.11231	1312.67	419.75	0.341579		96	5.11279	1393.5	365.667	0.339396		96	5.16085	1210.5	468.5	0.302399
5.16373	0.512493	0.309233	0.376773	0.288077	0.43835	0.246597	0.384214	0.332806	0.409183	0.340958	0.459114	0.446628	0.546769	0.320162	0.36854					97	5.16373	1575	181.5	0.471314		97	5.16373	1149.75	261.429	0.2918		97	5.16325	1355.67	176	0.451274		97	5.16373	1540.5	399	0.37693		97	5.21179	1409.25	498	0.371377
5.21468	0.52233	0.285042	0.310498	0.334966	0.390939	0.365644	0.319011	0.388583	0.307588	0.348099	0.35977	0.497512	0.59588	0.35382	0.337343					98	5.21468	1265	103.5	0.392847		98	5.21468	976.25	334.429	0.210828		98	5.2142	1220.67	377.25	0.322644		98	5.21468	1415.25	335.667	0.356484		98	5.26274	1516.25	453	0.433324
5.26562	0.538114	0.251396	0.433549	0.383176	0.328245	0.257124	0.317868	0.467063	0.298863	0.264933	0.537148	0.422571	0.54575	0.26055	0.431405					99	5.26562	1518	154	0.461337		99	5.26562	1310.5	286.143	0.336485		99	5.26514	1209.67	265.25	0.36128		99	5.26562	1554.75	402	0.380644		99	5.31368	1188.25	441.5	0.304335
5.31657	0.568835	0.281875	0.467564	0.316557	0.444871	0.272351	0.347417	0.397533	0.292526	0.40614	0.463188	0.440834	0.549778	0.270046	0.332462					100	5.31657	1689	143.5	0.522724		100	5.31657	1126.75	302	0.270917		100	5.31609	1138.33	273	0.331027		100	5.31657	1482.25	357	0.371564		100	5.36463	1430.25	507.5	0.376063
5.36751	0.558914	0.408353	0.368995	0.399494	0.414712	0.294017	0.357457	0.466517	0.267075	0.340295	0.479619	0.467284	0.549002	0.42873	0.447883					101	5.36751	2011.33	201	0.612297		101	5.36751	959.5	261.571	0.229259		101	5.36703	1228.33	402.75	0.315821		101	5.36751	1307	406.333	0.297405		101	5.41557	1423	520	0.368014
5.41846	0.509026	0.270448	0.274793	0.3367	0.345837	0.278083	0.270184	0.405065	0.256583	0.378918	0.459562	0.460482	0.468008	0.272632	0.406552					102	5.41846	1696	123.5	0.531856		102	5.41846	1204.5	259.714	0.310347		102	5.41797	1353.33	306	0.40065		102	5.41846	1540.75	425	0.368427		102	5.46652	1389.75	442.667	0.38598
5.4694	0.478333	0.391706	0.299946	0.430313	0.37518	0.415147	0.26801	0.538121	0.338441	0.413533	0.513017	0.400025	0.612574	0.411901	0.199993					103	5.4694	1641.33	97.75	0.522076		103	5.4694	1148.5	275.571	0.286743		103	5.46892	1207.67	291	0.350665		103	5.4694	1409	296	0.367519		103	5.51746	1401	544.333	0.349132
5.52034	0.427712	0.359561	0.420224	0.33714	0.325494	0.299042	0.316256	0.393167	0.323586	0.376104	0.688246	0.556584	0.603742	0.384733	0.244025					104	5.52034	1356.67	185.25	0.396201		104	5.52034	1146.25	207	0.308529		104	5.51986	1125.33	362.75	0.291721		104	5.52034	1545	315	0.406153		104	5.5684	1568.75	511.333	0.430946
5.57129	0.42588	0.336755	0.360196	0.414078	0.428263	0.289011	0.375685	0.410195	0.310913	0.396371	0.463412	0.423452	0.537355	0.324541	0.362519					105	5.57129	1612.33	122.75	0.503812		105	5.57129	1285	258	0.337353		105	5.57081	1353.67	356.25	0.381555		105	5.57129	1572.75	387.333	0.391431		105	5.61935	1398	482.5	0.373109
5.62223	0.560859	0.283881	0.403169	0.370518	0.381362	0.343271	0.347638	0.361404	0.332104	0.437569	0.500302	0.495497	0.515905	0.388004	0.409773					106	5.62223	1539	111.5	0.482814		106	5.62223	1349.5	254.143	0.359808		106	5.62175	1415.67	476.25	0.359368		106	5.62223	1575	496.333	0.356182		106	5.67029	1447	458.833	0.402724
5.67318	0.472865	0.304927	0.348114	0.364629	0.406596	0.266791	0.317113	0.493587	0.294603	0.356341	0.511897	0.418666	0.549827	0.368221	0.395649					107	5.67318	1680	164.75	0.512493		107	5.67318	1167.25	225.857	0.309233		107	5.6727	1267.67	282.75	0.376773		107	5.67318	1401.75	529.333	0.288077		107	5.72124	1586.75	511.167	0.43835
5.72412	0.49685	0.324015	0.293538	0.355164	0.342543	0.295717	0.297724	0.433444	0.276113	0.329584	0.691559	0.358713	0.561716	0.446561	0.311474					108	5.72412	1742.33	198	0.52233		108	5.72412	1095.75	228	0.285042		108	5.72364	1256.67	445	0.310498		108	5.72412	1396.75	382.333	0.334966		108	5.77218	1412.25	453	0.390939
5.77506	0.433461	0.32534	0.377793	0.350651	0.433188	0.246902	0.286358	0.522404	0.348933	0.284218	0.333445	0.400151	0.545313	0.414328	0.386109					109	5.77506	1702	111	0.538114		109	5.77506	1054.75	289.429	0.251396		109	5.77458	1433.33	300	0.433549		109	5.77506	1639.75	479.333	0.383176		109	5.82313	1353.25	547.833	0.328245
5.82601	0.575318	0.290427	0.280755	0.311769	0.372327	0.259952	0.347951	0.430606	0.32556	0.346759	0.489244	0.440582	0.629753	0.351446	0.360165					110	5.82601	1834.33	152.5	0.568835		110	5.82601	1136.25	278.143	0.281875		110	5.82553	1608	385.75	0.467564		110	5.82601	1298	339.333	0.316557		110	5.87407	1558.75	467.167	0.444871
5.87695	0.513987	0.304974	0.381173	0.359126	0.504339	0.370707	0.304429	0.462261	0.369501	0.422571	0.435968	0.410479	0.56521	0.376293	0.561991					111	5.87695	1818	165.5	0.558914		111	5.87695	1431	187.857	0.408353		111	5.87647	1292.33	327.75	0.368995		111	5.87695	1497.5	287.667	0.399494		111	5.92501	1511.75	494.167	0.414712
5.9279	0.394115	0.354435	0.443368	0.41705	0.489293	0.298373	0.373788	0.298532	0.365865	0.37629	0.628075	0.422571	0.685318	0.438964	0.489611					112	5.9279	1652	147	0.509026		112	5.9279	1089.75	266.429	0.270448		112	5.92742	1008.33	290	0.274793		112	5.9279	1478	458.333	0.3367		112	5.97596	1264.75	416.167	0.345837
5.97884	0.529066	0.332449	0.337754	0.416142	0.405679	0.266448	0.325191	0.399935	0.34966	0.419227	0.58617	0.43504	0.615243	0.475733	0.426375					113	5.97884	1529	114.75	0.478333		113	5.97884	1384.75	192.286	0.391706		113	5.97836	1142.33	358.25	0.299946		113	5.97884	1666.5	363.333	0.430313		113	6.0269	1396.25	475.667	0.37518
6.02979	0.611452	0.314289	0.312761	0.373297	0.438927	0.366141	0.388046	0.418163	0.357555	0.32961	0.486871	0.424838	0.620532	0.408841	0.272174					114	6.02979	1412.33	147.75	0.427712		114	6.02979	1365.75	271.143	0.359561		114	6.02931	1347	248.5	0.420224		114	6.02979	1464	443	0.33714		114	6.07785	1314	515.333	0.325494
6.08073	0.490481	0.285664	0.39504	0.336259	0.403199	0.315492	0.363167	0.424385	0.348413	0.375002	0.46565	0.43567	0.56191	0.456689	0.376197					115	6.08073	1421.67	162.5	0.42588		115	6.08073	1310.75	285.571	0.336755		115	6.08025	1228.33	286.75	0.360196		115	6.08073	1622	368	0.414078		115	6.12879	1496	445.167	0.428263
6.13167	0.557674	0.350422	0.386209	0.3583	0.483214	0.271797	0.248593	0.487038	0.277463	0.370251	0.523717	0.416777	0.555262	0.324752	0.363907					116	6.13167	1831	172.75	0.560859		116	6.13167	1057.5	193.286	0.283881		116	6.13119	1400.67	346.75	0.403169		116	6.13167	1523.75	401.667	0.370518		116	6.17974	1377.25	441.5	0.381362
6.18262	0.547189	0.300927	0.363448	0.364464	0.412946	0.362568	0.359603	0.336844	0.306861	0.392655	0.454995	0.483784	0.528765	0.455423	0.349163					117	6.18262	1532.33	134.25	0.472864		117	6.18262	1175	246.714	0.304927		117	6.18214	1281	371	0.348114		117	6.18262	1616.25	512	0.36463		117	6.23068	1510	512.333	0.406596
6.23356	0.568244	0.311955	0.496637	0.391954	0.418448	0.299902	0.384435	0.408012	0.325975	0.386855	0.580619	0.510108	0.552253	0.363526	0.41069					118	6.23356	1629	160	0.49685		118	6.23356	1259.25	272.857	0.324015		118	6.23308	1063.33	296	0.293538		118	6.23356	1447.25	371.667	0.355163		118	6.28162	1335.5	495	0.342543
6.28451	0.521287	0.302417	0.403137	0.370436	0.442663	0.327337	0.304245	0.447198	0.35153	0.300079	0.484857	0.528119	0.53949	0.325807	0.347676					119	6.28451	1406.33	124.75	0.433461		119	6.28451	1277	286.571	0.32534		119	6.28403	1258.33	270.75	0.377793		119	6.28451	1463.25	401.333	0.350651		119	6.33257	1551.25	488.333	0.433188
6.33545	0.47123	0.339629	0.368007	0.419113	0.455909	0.31297	0.378743	0.455275	0.295331	0.389616	0.566875	0.398514	0.505035	0.305497	0.447858					120	6.33545	1865	164	0.575318		120	6.33545	1172	287.857	0.290427		120	6.33497	1080.67	346.75	0.280755		120	6.33545	1461.5	517.333	0.311769		120	6.38351	1461.25	547.667	0.372327
6.3864	0.49888	0.387553	0.31002	0.377508	0.387984	0.238687	0.375289	0.285543	0.311432	0.388155	0.391556	0.448391	0.62359	0.403566	0.344629					121	6.3864	1668.67	149	0.513987		121	6.3864	1170	241.571	0.304974		121	6.38592	1245.67	249.25	0.381173		121	6.3864	1407.25	319.667	0.359126		121	6.43446	1611.5	374	0.504339
6.43734	0.56007	0.309596	0.392745	0.404667	0.457776	0.354085	0.334807	0.426022	0.362021	0.438352	0.461039	0.571698	0.482469	0.465077	0.325053					122	6.43734	1307	141.75	0.394115		122	6.43734	1294	215	0.354435		122	6.43686	1309	150	0.443368		122	6.43734	1567	304	0.41705		122	6.4854	1642.75	442.167	0.489293
6.48828	0.519849	0.252921	0.354331	0.466278	0.494184	0.215092	0.327061	0.461824	0.371267	0.402941	0.47156	0.44562	0.590299	0.425564	0.417702					123	6.48828	1718	153.75	0.529066		123	6.48828	1257.5	245.429	0.332449		123	6.4878	1168.67	285.75	0.337754		123	6.48828	1653.25	393	0.416142		123	6.53634	1495.75	500.333	0.405679
6.53923	0.447695	0.349378	0.387931	0.366968	0.426463	0.344208	0.376726	0.396223	0.306654	0.408436	0.366396	0.407079	0.536918	0.413484	0.294773					124	6.53923	1920.33	112.5	0.611452		124	6.53923	1214.5	257.714	0.314289		124	6.53875	1246.33	428.75	0.312761		124	6.53923	1592.5	462	0.373297		124	6.58729	1453.5	376.5	0.438927
6.59017	0.509308	0.360641	0.3141	0.381415	0.412675	0.281044	0.34015	0.427659	0.33709	0.356195	0.582947	0.475093	0.557106	0.399768	0.300076					125	6.59017	1558.67	108.5	0.490481		125	6.59017	1061.5	191.857	0.285664		125	6.58969	1279.67	247	0.39504		125	6.59017	1396	377.667	0.336259		125	6.63823	1499.5	510.167	0.403199
6.64112	0.465339	0.372701	0.406101	0.346386	0.389648	0.249673	0.342682	0.337281	0.378435	0.339353	0.453115	0.534039	0.533812	0.415119	0.363931					126	6.64112	1752.33	103.5	0.557674		126	6.64112	1311.5	244.714	0.350422		126	6.64064	1253.33	243.75	0.386209		126	6.64112	1439.75	354.667	0.3583		126	6.68918	1655	469.333	0.483214
6.69206	0.447864	0.269991	0.364787	0.409262	0.393316	0.275924	0.320051	0.445669	0.28702	0.358027	0.406599	0.46149	0.607381	0.521154	0.340813					127	6.69206	1784.33	166.5	0.547189		127	6.69206	1208.25	292.143	0.300927		127	6.69158	1230.33	280.25	0.363448		127	6.69206	1597.75	494	0.364464		127	6.74012	1460.25	447	0.412946
6.74301	0.558041	0.295882	0.32717	0.319666	0.37698	0.407638	0.377094	0.469792	0.337506	0.377245	0.501511	0.487688	0.674836	0.448037	0.445108					128	6.74301	1857.33	177.25	0.568244		128	6.74301	1228.25	278.571	0.311955		128	6.74252	1678	379.75	0.496637		128	6.74301	1553	366	0.391954		128	6.79107	1579.25	552.5	0.418448
6.79395	0.476641	0.34526	0.272371	0.300047	0.285792	0.38196	0.382418	0.375375	0.289098	0.33764	0.488573	0.397758	0.537937	0.381884	0.229579					129	6.79395	1700	158.75	0.521287		129	6.79395	1211.5	290.857	0.302417		129	6.79347	1402.33	348.5	0.403137		129	6.79395	1540.5	418.667	0.370436		129	6.84201	1551.5	465.333	0.442663
6.84489	0.587212	0.348463	0.34974	0.364905	0.412165	0.301124	0.338105	0.458986	0.330442	0.343985	0.417075	0.518924	0.610924	0.492509	0.325375					130	6.84489	1506	112.75	0.47123		130	6.84489	1234.5	200.571	0.339629		130	6.84441	1246	284	0.368007		130	6.84489	1650.25	381	0.419113		130	6.89295	1678.5	559.833	0.455909
6.89584	0.496146	0.259268	0.394912	0.328747	0.461411	0.359817	0.354021	0.287944	0.293253	0.301711	0.487319	0.584042	0.515274	0.321745	0.416761					131	6.89584	1597	122	0.49888		131	6.89584	1429.25	249.429	0.387553		131	6.89536	1169.67	359.25	0.31002		131	6.89584	1487.25	344	0.377508		131	6.9439	1486	534	0.387984
6.94678	0.527009	0.308763	0.380854	0.361052	0.352086	0.341896	0.379609	0.467936	0.347374	0.334707	0.434535	0.416651	0.599471	0.380829	0.374983					132	6.94678	1800.67	144.75	0.56007		132	6.94678	1178.5	236	0.309596		132	6.9463	1350.67	324	0.392745		132	6.94678	1577.5	352	0.404667		132	6.99484	1617.25	494	0.457776
6.99773	0.500712	0.293336	0.386624	0.43832	0.398988	0.32109	0.302514	0.357365	0.308627	0.39442	0.492199	0.452799	0.649941	0.313568	0.349659					133	6.99773	1681	144	0.519849		133	6.99773	1113.25	343.286	0.252921		133	6.99725	1264	337.75	0.354331		133	6.99773	1781.75	369.667	0.466278		133	7.04579	1696.75	484.167	0.494184
7.04867	0.483462	0.303039	0.304218	0.440109	0.374603	0.342202	0.348706	0.511052	0.322443	0.360403	0.651132	0.50444	0.639119	0.528487	0.361776					134	7.04867	1498.67	175	0.447695		134	7.04867	1305.75	242.143	0.349378		134	7.04819	1301.33	287.25	0.387931		134	7.04867	1541	429.667	0.366968		134	7.09673	1537.75	491.333	0.426463
7.09962	0.608999	0.317773	0.451624	0.35288	0.409347	0.26832	0.329796	0.445669	0.284215	0.383271	0.480111	0.44562	0.53915	0.430629	0.403578					135	7.09962	1631.33	125.5	0.509308		135	7.09962	1392.75	294.857	0.360641		135	7.09913	1145.33	324.25	0.3141		135	7.09962	1528.75	373.667	0.381415		135	7.14768	1534.25	521.667	0.412675
7.15056	0.497639	0.317304	0.35363	0.332737	0.473399	0.22025	0.374755	0.40179	0.286812	0.415404	0.375842	0.493608	0.609371	0.336727	0.423724					136	7.15056	1591.33	215.5	0.465339		136	7.15056	1329.75	195.143	0.372701		136	7.15008	1412.33	350.75	0.406101		136	7.15056	1428	379	0.346386		136	7.19862	1546.75	590.667	0.389648
7.2015	0.564946	0.376912	0.389238	0.429707	0.445143	0.307353	0.351414	0.405065	0.401392	0.389191	0.551698	0.444612	0.579671	0.441549	0.434626					137	7.2015	1484.67	160.5	0.447864		137	7.2015	1081.5	259.571	0.269991		137	7.20102	1267.33	313.75	0.364787		137	7.2015	1734.75	495.333	0.409262		137	7.24956	1495.75	530.667	0.393316
7.25245	0.664835	0.450153	0.366126	0.298533	0.440048	0.352843	0.363435	0.476887	0.302498	0.381758	0.421687	0.549531	0.52959	0.433213	0.374017					138	7.25245	1825.67	175.75	0.558041		138	7.25245	1145.75	245	0.295882		138	7.25197	1178	322.75	0.32717		138	7.25245	1341.75	373.667	0.319666		138	7.30051	1406	481	0.37698
7.30339	0.483293	0.303743	0.434282	0.283041	0.374026	0.324949	0.438807	0.375157	0.323067	0.355519	0.457279	0.457082	0.589086	0.355719	0.39607					139	7.30339	1544	134.75	0.476641		139	7.30339	1293.5	242.429	0.34526		139	7.30291	987	275	0.272371		139	7.30339	1406	497.333	0.300047		139	7.35145	1306.25	605	0.285792
7.35434	0.512493	0.390204	0.435239	0.431414	0.369645	0.288304	0.313502	0.4198	0.339376	0.361358	0.472859	0.378235	0.67042	0.378561	0.40447					140	7.35434	1880.67	144.5	0.587212		140	7.35434	1270.25	209.429	0.348463		140	7.35386	1168	253.75	0.34974		140	7.35434	1487.75	382.667	0.364905		140	7.4024	1480.5	469.167	0.412165
7.40528	0.530193	0.293817	0.4244	0.266283	0.422659	0.29673	0.329161	0.45331	0.376565	0.415577	0.442057	0.324706	0.58501	0.45806	0.426201					141	7.40528	1680.67	213.75	0.496146		141	7.40528	1102	312.714	0.259268		141	7.4048	1288.33	256	0.394912		141	7.40528	1378.25	382.667	0.328747		141	7.45334	1559.5	427.333	0.461411
7.45622	0.452769	0.355819	0.355829	0.329931	0.422694	0.317995	0.365774	0.502429	0.310289	0.331986	0.531149	0.436803	0.64038	0.498206	0.425458					142	7.45622	1700.67	142.5	0.527009		142	7.45622	1188.25	248.286	0.308763		142	7.45574	1370.33	374.75	0.380854		142	7.45622	1440.75	347.333	0.361052		142	7.50429	1394.75	530.833	0.352086
7.50717	0.517595	0.29146	0.493162	0.347899	0.504509	0.229516	0.389059	0.368499	0.305199	0.402304	0.48705	0.378991	0.691772	0.404463	0.383457					143	7.50717	1640.67	160.25	0.500712		143	7.50717	1103	210	0.293336		143	7.50669	1352.67	342	0.386624		143	7.50717	1674.75	347.333	0.43832		143	7.55523	1454.5	475.5	0.398988
7.55811	0.456912	0.336955	0.383755	0.379021	0.440558	0.330452	0.448359	0.437374	0.324105	0.408078	0.576097	0.369797	0.576274	0.395547	0.366186					144	7.55811	1628.67	199.25	0.483462		144	7.55811	1225.25	302.714	0.303039		144	7.55763	994	198.75	0.304218		144	7.55811	1726.5	393.667	0.440109		144	7.60617	1483.5	564.333	0.374603
7.60906	0.470441	0.380221	0.543148	0.372692	0.443479	0.393061	0.363895	0.365661	0.295746	0.315104	0.464397	0.587317	0.628103	0.405571	0.45663					145	7.60906	1981.33	180.75	0.608999		145	7.60906	1250.25	282.857	0.317773		145	7.60858	1445.33	264.75	0.451624		145	7.60906	1469	400.333	0.35288		145	7.65712	1484.75	480.333	0.409347
7.66	0.566412	0.384784	0.319997	0.402796	0.326275	0.399022	0.424797	0.470774	0.263855	0.374578	0.57462	0.4363	0.543227	0.365952	0.374562					146	7.66	1581.33	110	0.497639		146	7.66	1196.25	230.286	0.317304		146	7.65952	1265.67	341.25	0.35363		146	7.66	1447	439.333	0.332737		146	7.70806	1579.25	417.667	0.473399
7.71095	0.432785	0.302733	0.305333	0.333177	0.454754	0.345144	0.38403	0.448726	0.378954	0.355704	0.564099	0.509226	0.525853	0.341422	0.373595					147	7.71095	1854.33	184	0.564946		147	7.71095	1394	246.571	0.376912		147	7.71047	1330	312.5	0.389238		147	7.71095	1632	330.667	0.429707		147	7.75901	1588.75	496.5	0.445143
7.76189	0.459561	0.309796	0.37435	0.379846	0.404727	0.42405	0.38964	0.490858	0.396717	0.356779	0.507958	0.492474	0.671924	0.461384	0.453236					148	7.76189	2121.67	156	0.664835		148	7.76189	1597.25	226.857	0.450153		148	7.76141	1239.33	282.25	0.366126		148	7.76189	1390.75	486.667	0.298533		148	7.80995	1581.25	501.5	0.440048
7.81283	0.53848	0.298921	0.369059	0.388157	0.372735	0.378884	0.394834	0.452546	0.273412	0.431835	0.59208	0.537817	0.590784	0.466818	0.504776					149	7.81283	1603.67	174.75	0.483293		149	7.81283	1176.25	251.571	0.303743		149	7.81235	1440	304.75	0.434282		149	7.81283	1406.5	549.333	0.283041		149	7.8609	1423.25	505.5	0.374026
7.86378	0.464015	0.333329	0.314068	0.389147	0.349845	0.298239	0.365571	0.467172	0.392043	0.407998	0.38999	0.487688	0.594279	0.404832	0.384969					150	7.86378	1667	151.75	0.512493		150	7.86378	1416.75	228.857	0.390204		150	7.8633	1358	220.25	0.435239		150	7.86378	1765.5	459	0.431414		150	7.91184	1355	448	0.369645
7.91472	0.524246	0.38218	0.489209	0.413665	0.396713	0.397417	0.385108	0.431261	0.383732	0.359261	0.507465	0.417785	0.552156	0.37107	0.490256					151	7.91472	1721.33	153.75	0.530193		151	7.91472	1200.75	306.286	0.293817		151	7.91424	1378.67	269.25	0.4244		151	7.91472	1349.75	543.333	0.266283		151	7.96278	1462.25	425.167	0.422659
7.96567	0.418382	0.297055	0.411521	0.323601	0.310313	0.28775	0.351645	0.496971	0.320885	0.331681	0.619032	0.532653	0.502075	0.378192	0.394187					152	7.96567	1509.67	171	0.452769		152	7.96567	1304.5	221.286	0.355819		152	7.96519	1387.67	457.5	0.355829		152	7.96567	1358.5	359.333	0.329931		152	8.01373	1642.5	605.333	0.422694
8.01661	0.602799	0.289512	0.367815	0.376489	0.34458	0.316562	0.438273	0.44305	0.403054	0.426593	0.420433	0.468795	0.568267	0.441865	0.371836					153	8.01661	1639.33	109	0.517595		153	8.01661	1177	289.714	0.29146		153	8.01613	1561.67	272.5	0.493162		153	8.01661	1449.25	395.667	0.347899		153	8.06467	1628.75	390.833	0.504509
8.06756	0.576784	0.28767	0.403105	0.389698	0.445822	0.346156	0.351138	0.417945	0.326806	0.331522	0.362948	0.490711	0.64732	0.523581	0.339177					154	8.06756	1515.67	164.75	0.456912		154	8.06756	1272.5	246.714	0.336955		154	8.06708	1271.67	268.5	0.383755		154	8.06756	1548.5	400.667	0.379021		154	8.11562	1526	445	0.440558
8.1185	0.447751	0.287177	0.360451	0.334223	0.408124	0.37514	0.424226	0.483327	0.396302	0.425611	0.637969	0.35632	0.574916	0.609095	0.365096					155	8.1185	1570.67	179.75	0.470441		155	8.1185	1316.5	159	0.380221		155	8.11802	1747.33	327.5	0.543148		155	8.1185	1540	411.333	0.372692		155	8.16656	1583	494.833	0.443479
8.16944	0.479319	0.346129	0.469795	0.339506	0.455127	0.191038	0.402774	0.431152	0.310601	0.403724	0.351532	0.467536	0.618057	0.467187	0.521031					156	8.16944	1820.67	146	0.566412		156	8.16944	1353.25	181.857	0.384784		156	8.16896	1132	295.5	0.319997		156	8.16944	1611.5	391.667	0.402796		156	8.2175	1347.75	547.167	0.326275
8.22039	0.480926	0.309256	0.339762	0.372499	0.426871	0.350723	0.440576	0.413033	0.361814	0.361929	0.422044	0.498016	0.56817	0.534817	0.493353					157	8.22039	1451.33	171.75	0.432785		157	8.22039	1181.75	260.143	0.302733		157	8.21991	1108.67	310.5	0.305333		157	8.22039	1454	445	0.333177		157	8.26845	1539.5	423.667	0.454754
8.27133	0.578841	0.351865	0.45054	0.355631	0.334935	0.309989	0.368667	0.526115	0.242975	0.280037	0.568621	0.399395	0.565841	0.41417	0.320097					158	8.27133	1510	151.25	0.459561		158	8.27133	1194.25	251.143	0.309796		158	8.27085	1161.33	182.75	0.37435		158	8.27133	1537	386.667	0.379846		158	8.31939	1450.75	457.667	0.404727
8.32228	0.521513	0.364653	0.39182	0.349825	0.443207	0.343482	0.373484	0.460405	0.2972	0.328761	0.594453	0.422823	0.444908	0.478951	0.482822					159	8.32228	1718.33	126.25	0.53848		159	8.32228	1153	243	0.298921		159	8.3218	1296	331.25	0.369059		159	8.32228	1572.5	397	0.388157		159	8.37034	1399.75	485.167	0.372735
8.37322	0.518525	0.307508	0.367624	0.352027	0.388969	0.302061	0.34318	0.344813	0.378435	0.44682	0.506839	0.525096	0.633295	0.349968	0.411805					160	8.37322	1486.67	114.75	0.464015		160	8.37322	1241.75	227	0.333329		160	8.37274	1211	390	0.314068		160	8.37322	1510.5	332	0.389147		160	8.42128	1364.25	505.833	0.349845
8.42417	0.491072	0.341589	0.370716	0.350513	0.41152	0.407409	0.325117	0.42886	0.329195	0.36899	0.49869	0.518798	0.618203	0.332823	0.481533					161	8.42417	1725	175	0.524246		161	8.42417	1381.75	218.286	0.38218		161	8.42368	1554.33	275.5	0.489209		161	8.42417	1626.75	374	0.413665		161	8.47223	1545.25	571.833	0.396713
8.47511	0.47278	0.202628	0.382384	0.347899	0.341558	0.446232	0.372489	0.352562	0.331689	0.303503	0.538356	0.517665	0.55599	0.361363	0.389008					162	8.47511	1462	225	0.418382		162	8.47511	1157.75	253.429	0.297055		162	8.47463	1349	273.25	0.411521		162	8.47511	1284	304	0.323601		162	8.52317	1364.25	602.833	0.310313
8.52605	0.456686	0.283212	0.381842	0.410831	0.345633	0.350646	0.347822	0.419473	0.321404	0.348232	0.526045	0.378613	0.688569	0.467345	0.521428					163	8.52605	1894	111.75	0.602799		163	8.52605	1157.5	276.143	0.289512		163	8.52557	1169	207.5	0.367815		163	8.52605	1597.5	457.333	0.376489		163	8.57411	1455	609.5	0.34458
8.577	0.570724	0.320495	0.403488	0.36064	0.344275	0.345067	0.370711	0.478524	0.396302	0.350594	0.42979	0.488696	0.578555	0.262397	0.430885					164	8.577	1812.33	107	0.576784		164	8.577	1128.75	253	0.28767		164	8.57652	1316	262.25	0.403105		164	8.577	1508.5	328.333	0.389698		164	8.62506	1572.75	478.833	0.445822
8.62794	0.554997	0.364653	0.404699	0.443659	0.408226	0.243616	0.389897	0.480162	0.322755	0.404229	0.45504	0.509352	0.496736	0.451888	0.550841					165	8.62794	1453.33	129.5	0.447751		165	8.62794	1144.25	270	0.287177		165	8.62746	1326	383.75	0.360451		165	8.62794	1447.5	435.333	0.334223		165	8.676	1435.75	434.333	0.408124
8.67889	0.594512	0.425868	0.417833	0.418893	0.379154	0.357314	0.382556	0.492932	0.404716	0.321381	0.53679	0.36627	0.539102	0.296212	0.479824					166	8.67889	1581.67	164.5	0.479319		166	8.67889	1319	265.286	0.346129		166	8.67841	1518.33	290.25	0.469795		166	8.67889	1415.5	387.333	0.339506		166	8.72695	1557.75	441	0.455127
8.72983	0.510069	0.354529	0.366126	0.338818	0.476863	0.347608	0.341706	0.499809	0.337817	0.388195	0.501198	0.46275	0.69876	0.520732	0.403727					167	8.72983	1539.67	117.75	0.480926		167	8.72983	1169.75	228.286	0.309256		167	8.72935	1115.67	227.5	0.339762		167	8.72983	1619.75	491.667	0.372499		167	8.77789	1542.75	495.333	0.426871
8.78078	0.527967	0.350798	0.385572	0.407226	0.419399	0.30678	0.417696	0.402118	0.374591	0.380311	0.41515	0.435292	0.58729	0.449251	0.387794					168	8.78078	1884.67	173.25	0.578841		168	8.78078	1246.75	175.571	0.351865		168	8.78029	1533	355.25	0.45054		168	8.78078	1408	331	0.355631		168	8.82884	1472	650.167	0.334935
8.83172	0.455023	0.269827	0.507508	0.390798	0.465656	0.371777	0.365194	0.395132	0.292006	0.398906	0.533029	0.576359	0.506442	0.316997	0.509459					169	8.83172	1703.67	161.75	0.521513		169	8.83172	1344.25	234.143	0.364653		169	8.83124	1377	352.75	0.39182		169	8.83172	1503.75	444.333	0.349825		169	8.87978	1521.5	434	0.443207
8.88266	0.541749	0.304223	0.458032	0.336342	0.305218	0.361785	0.346836	0.449599	0.320054	0.276003	0.508092	0.519176	0.583748	0.362893	0.533446					170	8.88266	1718.33	185.25	0.518525		170	8.88266	1221	284.857	0.307508		170	8.88218	1229	268	0.367624		170	8.88266	1407.75	341.667	0.352027		170	8.93072	1405.25	450.833	0.388969
8.93361	0.438422	0.293395	0.340687	0.388597	0.406154	0.32814	0.357973	0.398297	0.313094	0.434636	0.461934	0.400529	0.657511	0.349493	0.435865					171	8.93361	1613.67	161.75	0.491072		171	8.93361	1312.75	272.857	0.341589		171	8.93313	1209.33	240.25	0.370716		171	8.93361	1447.5	386	0.350513		171	8.98167	1454.75	445	0.41152
8.98455	0.492284	0.350516	0.351557	0.372004	0.476999	0.34075	0.366391	0.435846	0.343219	0.295978	0.506883	0.46275	0.567733	0.574224	0.474					172	8.98455	1620.33	222.5	0.47278		172	8.98455	988	371.143	0.202628		172	8.98407	1360.33	360.75	0.382384		172	8.98455	1509.25	455.667	0.347899		172	9.03261	1297.25	459.167	0.341558
9.0355	0.496174	0.343606	0.403615	0.398255	0.322912	0.387367	0.456418	0.438029	0.398172	0.362367	0.576321	0.397254	0.643826	0.355349	0.396219					173	9.0355	1494	143.75	0.456686		173	9.0355	1100.75	238.571	0.283212		173	9.03502	1375.67	377.5	0.381842		173	9.0355	1664.5	420.333	0.410831		173	9.08356	1361.25	513.167	0.345633
9.08644	0.492172	0.282696	0.415442	0.343937	0.349641	0.325178	0.41415	0.52797	0.300109	0.350024	0.445773	0.575855	0.666149	0.466607	0.487976					174	9.08644	1825.67	138.25	0.570724		174	9.08644	1254.25	278.571	0.320495		174	9.08596	1352	297.25	0.403488		174	9.08644	1514.5	422.333	0.36064		174	9.1345	1365.25	520.5	0.344275
9.13738	0.480165	0.298616	0.214958	0.387441	0.357181	0.357199	0.388341	0.365006	0.357762	0.332663	0.492512	0.488444	0.57147	0.373919	0.454772					175	9.13738	1823.67	182.75	0.554997		175	9.13738	1343.25	233.143	0.364653		175	9.1369	1422.67	364.75	0.404699		175	9.13738	1652.25	308.667	0.443659		175	9.18545	1460.5	458.833	0.408226
9.18833	0.456038	0.396387	0.46004	0.389477	0.349709	0.330643	0.324693	0.465208	0.324001	0.388978	0.46471	0.580137	0.67435	0.519782	0.385291					176	9.18833	1905	147.25	0.594512		176	9.18833	1503.75	207.286	0.425868		176	9.18785	1318	225.75	0.417833		176	9.18833	1614.25	345.667	0.418893		176	9.23639	1463	532.667	0.379154
9.23927	0.492566	0.332672	0.431668	0.392119	0.334799	0.331216	0.318863	0.352344	0.366696	0.286408	0.518568	0.397128	0.591852	0.494777	0.417405					177	9.23927	1655.33	147.25	0.510069		177	9.23927	1361	281.714	0.354529		177	9.23879	1146.33	189.25	0.366126		177	9.23927	1467.75	441.667	0.338818		177	9.28733	1636.75	466.667	0.476863
9.29022	0.498457	0.372008	0.421021	0.385267	0.500127	0.337005	0.403529	0.409431	0.332208	0.386165	0.509077	0.483154	0.618009	0.600549	0.389603					178	9.29022	1672	111	0.527967		178	9.29022	1274.5	206.571	0.350798		178	9.28974	1235.67	227.75	0.385572		178	9.29022	1568.25	335	0.407226		178	9.33828	1459.25	430.167	0.419399
9.34116	0.51844	0.31633	0.462782	0.341818	0.462463	0.285649	0.412768	0.560389	0.401288	0.389682	0.553444	0.391083	0.63315	0.395495	0.395674					179	9.34116	1566.33	221	0.455023		179	9.34116	1141	319.571	0.269827		179	9.34068	1552.67	226	0.507508		179	9.34116	1595.5	412	0.390798		179	9.38922	1602.75	460.167	0.465656
9.39211	0.572049	0.406194	0.437789	0.351669	0.407343	0.431158	0.35718	0.513453	0.257207	0.3829	0.533432	0.298256	0.534346	0.334881	0.383656					180	9.39211	1743	141.25	0.541749		180	9.39211	1181	254.857	0.304223		180	9.39163	1500.33	303	0.458032		180	9.39211	1365.25	346.667	0.336342		180	9.44017	1260.25	511.333	0.305218
9.44305	0.511648	0.347243	0.4317	0.359209	0.353682	0.404219	0.359317	0.501555	0.37511	0.353408	0.579769	0.448391	0.661005	0.374024	0.431727					181	9.44305	1492	195.75	0.438422		181	9.44305	1169.75	276.571	0.293395		181	9.44257	1242.33	351.75	0.340687		181	9.44305	1671.5	494.667	0.388597		181	9.49111	1426.25	429.667	0.406154
9.49399	0.532787	0.388949	0.557876	0.385542	0.42429	0.301335	0.34983	0.400589	0.382278	0.415975	0.60672	0.451792	0.559435	0.445505	0.324657					182	9.49399	1601	145.5	0.492284		182	9.49399	1318.5	251.429	0.350516		182	9.49351	1397	478	0.351557		182	9.49399	1410.25	283.667	0.372004		182	9.54206	1697.25	526.833	0.476999
9.54494	0.50601	0.344005	0.454175	0.346413	0.429724	0.316084	0.408319	0.484964	0.330858	0.454969	0.594901	0.484036	0.641157	0.599704	0.380335					183	9.54494	1612	145	0.496174		183	9.54494	1353.75	307.714	0.343606		183	9.54446	1421.33	366.25	0.403615		183	9.54494	1614.75	408.667	0.398255		183	9.593	1242.5	450.167	0.322912
9.59588	0.494483	0.367515	0.319009	0.423874	0.34458	0.32814	0.376422	0.413906	0.400873	0.404229	0.303897	0.459475	0.588212	0.496255	0.384325					184	9.59588	1645.67	190.5	0.492172		184	9.59588	1146.75	286.143	0.282696		184	9.5954	1372	286	0.415442		184	9.59588	1480.25	438.667	0.343937		184	9.64394	1389.75	531.833	0.349641
9.64683	0.562804	0.355525	0.394243	0.326133	0.334935	0.39394	0.354058	0.473176	0.344674	0.377498	0.513689	0.470559	0.616213	0.453313	0.380013					185	9.64683	1570.67	151	0.480165		185	9.64683	1186.5	277.429	0.298616		185	9.64635	1087.67	525.75	0.214958		185	9.64683	1669	495.667	0.387441		185	9.69489	1341.25	464.833	0.357181
9.69777	0.513733	0.284233	0.385157	0.440797	0.414203	0.463484	0.373419	0.463025	0.3427	0.417488	0.474246	0.666037	0.4996	0.49578	0.336278					186	9.69777	1549.33	201	0.456038		186	9.69777	1470	263.286	0.396387		186	9.69729	1391.33	188.75	0.46004		186	9.69777	1538.5	359	0.389477		186	9.74583	1323.75	465.667	0.349709
9.74872	0.476923	0.301478	0.531958	0.390661	0.389852	0.308748	0.378568	0.467282	0.282865	0.295474	0.522463	0.360728	0.678815	0.512766	0.520585					187	9.74872	1605.33	149	0.492566		187	9.74872	1293.75	281	0.332672		187	9.74824	1416.67	288.25	0.431668		187	9.74872	1554.5	367	0.392119		187	9.79678	1353.5	532	0.334799
9.79966	0.579011	0.308329	0.313143	0.342396	0.443241	0.302175	0.356222	0.409103	0.392043	0.327208	0.591677	0.512249	0.6051	0.303756	0.386307					188	9.79966	1603	129.25	0.498457		188	9.79966	1327.5	195	0.372008		188	9.79918	1526.33	425.75	0.421021		188	9.79966	1546.75	380	0.385267		188	9.84772	1656	428.833	0.500127
9.8506	0.498119	0.306053	0.398196	0.435211	0.477237	0.314785	0.378642	0.551875	0.397237	0.386908	0.614465	0.49449	0.671875	0.367483	0.523261					189	9.8506	1696.33	163.5	0.51844		189	9.8506	1187	224	0.31633		189	9.85012	1552	342.25	0.462782		189	9.8506	1408.5	373.333	0.341818		189	9.89866	1605.75	471	0.462463
9.90155	0.479375	0.22263	0.506392	0.299909	0.427754	0.364995	0.411036	0.463025	0.280995	0.323107	0.534058	0.443227	0.529833	0.356404	0.319973					190	9.90155	1797.33	106	0.572049		190	9.90155	1449	212.429	0.406194		190	9.90107	1409.67	265.25	0.437789		190	9.90155	1499	434	0.351669		190	9.94961	1540.5	541	0.407343
9.95249	0.514889	0.3292	0.424527	0.366473	0.409924	0.341724	0.357963	0.454402	0.286397	0.476192	0.54346	0.486932	0.653289	0.339101	0.318214					191	9.95249	1634	121.25	0.511648		191	9.95249	1265.25	208.143	0.347243		191	9.95201	1370	241.5	0.4317		191	9.95249	1533.5	445.667	0.359209		191	10.0006	1396.5	528.667	0.353682
10.0034	0.56861	0.337541	0.390959	0.404034	0.41169	0.30913	0.424365	0.375484	0.438477	0.414926	0.550802	0.635808	0.529202	0.369118	0.428754					192	10.0034	1720	144.75	0.532787		192	10.0034	1494.5	310.429	0.388949		192	10.003	1712.33	254	0.557876		192	10.0034	1694.25	526.667	0.385542		192	10.0515	1514.25	473.167	0.42429
10.0544	0.519878	0.372067	0.448978	0.375664	0.44949	0.326917	0.425	0.467718	0.340103	0.452859	0.538939	0.522073	0.591658	0.493353	0.454821					193	10.0544	1608.33	112.25	0.50601		193	10.0544	1309.25	262	0.344005		193	10.0539	1399	211.75	0.454175		193	10.0544	1505.75	456.667	0.346413		193	10.1024	1545.25	490.833	0.429724
10.1053	0.526896	0.363069	0.419427	0.332297	0.497308	0.250972	0.365737	0.473067	0.307277	0.362208	0.381841	0.472322	0.620532	0.513347	0.48022					194	10.1053	1617	155	0.494483		194	10.1053	1355.25	236.429	0.367515		194	10.1048	1124.67	290.75	0.319009		194	10.1053	1618	334.333	0.423874		194	10.1534	1356	510.5	0.34458
10.1563	0.559111	0.329599	0.299468	0.409235	0.496188	0.350455	0.411165	0.445779	0.309874	0.427947	0.570456	0.508722	0.610244	0.500738	0.431058					195	10.1563	1827	163	0.562804		195	10.1563	1258.75	176.429	0.355525		195	10.1558	1312.33	281.75	0.394243		195	10.1563	1443	455.333	0.326133		195	10.2043	1320	498.167	0.334935
10.2072	0.546964	0.29214	0.555198	0.351889	0.435701	0.313199	0.376017	0.506795	0.452085	0.396703	0.591364	0.314252	0.598258	0.521154	0.448874					196	10.2072	1634.67	115.75	0.513733		196	10.2072	1141	275.714	0.284233		196	10.2067	1281.33	274.5	0.385157		196	10.2072	1794.25	459.333	0.440797		196	10.2553	1423	406.667	0.414203
10.2582	0.557054	0.294052	0.372438	0.342038	0.374229	0.435972	0.444104	0.43017	0.359425	0.366986	0.472634	0.296618	0.492126	0.339365	0.429101					197	10.2582	1609.33	199.25	0.476923		197	10.2582	1249.5	331.714	0.301478		197	10.2577	1604.33	213.75	0.531958		197	10.2582	1510.75	327.667	0.390661		197	10.3062	1495.75	539.167	0.389852
10.3091	0.552995	0.345038	0.385253	0.280895	0.36815	0.247208	0.443256	0.394368	0.306446	0.286461	0.534238	0.517791	0.56851	0.568422	0.50832					198	10.3091	1834.67	122.75	0.579011		198	10.3091	1134.5	195.857	0.308329		198	10.3086	1252.33	433.75	0.313143		198	10.3091	1424.25	387.333	0.342396		198	10.3572	1568.25	480.667	0.443241
10.36	0.499782	0.314758	0.385954	0.36562	0.479376	0.3213	0.418516	0.552639	0.31808	0.416466	0.65037	0.518547	0.593308	0.379721	0.419362					199	10.36	1627	154.25	0.498119		199	10.36	1103	171.286	0.306053		199	10.3596	1281.67	240.75	0.398196		199	10.36	1688	370	0.435211		199	10.4081	1621.5	450.5	0.477237
10.411	0.504207	0.356652	0.431413	0.391294	0.385607	0.354964	0.385651	0.37603	0.334597	0.26792	0.588991	0.458845	0.627229	0.271312	0.430637					200	10.411	1598.33	181	0.479375		200	10.411	972.75	295	0.22263		200	10.4105	1684	360.25	0.506392		200	10.411	1412.25	504	0.299909		200	10.459	1524.25	474.667	0.427754
10.4619	0.653617	0.29871	0.414486	0.387826	0.420078	0.383642	0.473007	0.492496	0.260946	0.425571	0.582321	0.38214	0.579866	0.368168	0.465328					201	10.4619	1686.33	164	0.514889		201	10.4619	1244.75	242.571	0.3292		201	10.4614	1493	383.25	0.424527		201	10.4619	1571.5	461.667	0.366473		201	10.51	1407	401.167	0.409924
10.5129	0.501473	0.315955	0.43645	0.368619	0.298052	0.289451	0.439341	0.476778	0.344674	0.339313	0.557921	0.572076	0.518671	0.325332	0.346859					202	10.5129	1822.67	141.5	0.56861		202	10.5129	1234	206.429	0.337541		202	10.5124	1345	323	0.390959		202	10.5129	1540.25	316.667	0.404034		202	10.5609	1552.5	542.333	0.41169
10.5638	0.487493	0.262201	0.371928	0.406015	0.38272	0.307487	0.390948	0.388692	0.438581	0.332092	0.534954	0.5785	0.607381	0.515298	0.415447					203	10.5638	1662.33	125.25	0.519878		203	10.5638	1385.25	252.571	0.372067		203	10.5633	1532.67	359	0.448978		203	10.5638	1502	364.333	0.375664		203	10.6119	1574.25	471.333	0.44949
10.6148	0.53397	0.290263	0.415825	0.313998	0.428773	0.273517	0.431346	0.596736	0.30146	0.370171	0.669935	0.43441	0.5985	0.552015	0.352013					204	10.6148	1693.33	135.5	0.526896		204	10.6148	1336	230.714	0.363069		204	10.6143	1428.67	332.25	0.419427		204	10.6148	1470	463.667	0.332297		204	10.6628	1747.75	527.5	0.497308
10.6657	0.595273	0.337659	0.43696	0.408739	0.425648	0.263295	0.42127	0.458222	0.395886	0.415723	0.604258	0.519428	0.530415	0.432739	0.474124					205	10.6657	1768.33	115.25	0.559111		205	10.6657	1251.25	247.857	0.329599		205	10.6652	1165.33	382.5	0.299468		205	10.6657	1530	290.667	0.409235		205	10.7138	1627.5	410	0.496188
10.7167	0.451641	0.321035	0.455131	0.336892	0.467184	0.264785	0.373999	0.463461	0.434426	0.443715	0.469232	0.476478	0.56225	0.503693	0.398028					206	10.7167	1735.67	118.5	0.546964		206	10.7167	1137.5	248.143	0.29214		206	10.7162	1612.33	161	0.555198		206	10.7167	1480	414.333	0.351889		206	10.7647	1635.75	566.667	0.435701
10.7676	0.569146	0.33259	0.405464	0.271346	0.415018	0.366523	0.395774	0.503302	0.347894	0.394181	0.553399	0.547012	0.561134	0.479479	0.491965					207	10.7676	1766	119	0.557054		207	10.7676	1242.75	347.571	0.294052		207	10.7671	1324.33	350.75	0.372438		207	10.7676	1386.5	350.667	0.342038		207	10.8157	1484.75	566.5	0.374229
10.8185	0.569427	0.312764	0.406229	0.41017	0.408192	0.286451	0.39757	0.516182	0.334389	0.373795	0.612182	0.366648	0.515614	0.527062	0.370919					208	10.8185	1776	141	0.552995		208	10.8185	1315.25	264.857	0.345038		208	10.8181	1217.33	210.25	0.385253		208	10.8185	1218	367.333	0.280895		208	10.8666	1477.5	574.167	0.36815
10.8695	0.552601	0.318254	0.45172	0.370243	0.426531	0.340941	0.415071	0.380833	0.345505	0.331482	0.606988	0.473078	0.578313	0.457427	0.395674					209	10.8695	1607.67	130	0.499782		209	10.8695	1177.5	219.286	0.314758		209	10.869	1320.67	311.75	0.385954		209	10.8695	1509.25	402	0.36562		209	10.9176	1701.75	525.5	0.479376
10.9204	0.598684	0.372431	0.256081	0.445447	0.419093	0.340979	0.418451	0.693664	0.312055	0.376861	0.62324	0.340702	0.499648	0.547215	0.531909					210	10.9204	1619	128.25	0.504207		210	10.9204	1277.75	192	0.356652		210	10.92	1486	358.25	0.431413		210	10.9204	1555	370	0.391294		210	10.9685	1359	412.833	0.385607
10.9714	0.501896	0.366506	0.489878	0.387359	0.545467	0.417822	0.510109	0.507995	0.324729	0.38055	0.560786	0.539077	0.522602	0.403988	0.410417					211	10.9714	2062	129.5	0.653617		211	10.9714	1163.5	254.143	0.29871		211	10.9709	1344	260.5	0.414486		211	10.9714	1612.5	438	0.387826		211	11.0194	1444.25	413.5	0.420078
11.0223	0.630674	0.359385	0.434952	0.383231	0.475844	0.374891	0.338482	0.561371	0.384044	0.380006	0.504734	0.533031	0.55036	0.562302	0.510327					212	11.0223	1603.67	121	0.501473		212	11.0223	1179	217.143	0.315955		212	11.0218	1442.67	301.75	0.43645		212	11.0223	1526	409.667	0.368619		212	11.0704	1260.5	529.167	0.298052
11.0733	0.621711	0.386074	0.351812	0.382571	0.48481	0.240712	0.4082	0.50614	0.304472	0.370185	0.611958	0.552302	0.65688	0.339259	0.380335					213	11.0733	1598.33	157	0.487493		213	11.0733	1138.5	340.286	0.262201		213	11.0728	1342	369.75	0.371928		213	11.0733	1679.25	449.667	0.406015		213	11.1213	1430.25	491.167	0.38272
11.1242	0.544145	0.334268	0.359782	0.343139	0.397358	0.424891	0.494589	0.383452	0.486158	0.409776	0.570591	0.396876	0.592192	0.347331	0.473777					214	11.1242	1716	137.25	0.53397		214	11.1242	1178.5	294.857	0.290263		214	11.1237	1367	280	0.415825		214	11.1242	1441.25	490.333	0.313998		214	11.1723	1505.25	453.167	0.428773
11.1752	0.573092	0.376431	0.310402	0.464104	0.340607	0.289585	0.436339	0.569557	0.293253	0.323001	0.542251	0.440204	0.690365	0.408156	0.440499					215	11.1752	1906	146	0.595273		215	11.1752	1293.5	265.571	0.337659		215	11.1747	1478	335.75	0.43696		215	11.1752	1602.5	364.667	0.408739		215	11.2232	1515.25	470.833	0.425648
11.2261	0.631491	0.373733	0.438395	0.280179	0.428739	0.33989	0.315777	0.429187	0.365969	0.364331	0.572605	0.399899	0.575595	0.47605	0.523509					216	11.2261	1519.33	184	0.451641		216	11.2261	1272.75	295.429	0.321035		216	11.2256	1462	272.25	0.455131		216	11.2261	1421.25	401	0.336892		216	11.2742	1510	363.667	0.467184
11.277	0.567652	0.330526	0.433422	0.401282	0.448097	0.380642	0.370149	0.503193	0.33761	0.342153	0.629105	0.457585	0.568753	0.429521	0.357092					217	11.277	1826	143.25	0.569146		217	11.277	1268.5	256	0.33259		217	11.2766	1345.67	285.75	0.405464		217	11.277	1252.75	431	0.271346		217	11.3251	1506	487.667	0.415018
11.328	0.569258	0.37283	0.484746	0.357007	0.402622	0.269848	0.399578	0.492714	0.322132	0.376303	0.485304	0.500535	0.562589	0.454104	0.579064					218	11.328	1838.33	154.75	0.569427		218	11.328	1184	231.857	0.312764		218	11.3275	1386.67	324.75	0.406229		218	11.328	1623.5	381.333	0.41017		218	11.376	1416.25	414.667	0.408192
11.3789	0.489409	0.342093	0.396506	0.366033	0.444395	0.378655	0.404248	0.462261	0.357866	0.376303	0.498019	0.330122	0.56356	0.430681	0.515035					219	11.3789	1743.33	109.5	0.552601		219	11.3789	1183	214.143	0.318254		219	11.3785	1403.33	222.5	0.45172		219	11.3789	1594.25	473	0.370243		219	11.427	1489.25	442.667	0.426531
11.4299	0.597613	0.285558	0.448245	0.410803	0.408871	0.331827	0.390671	0.451127	0.388926	0.23726	0.508405	0.562882	0.629413	0.552015	0.563354					220	11.4299	1870.33	100.25	0.598684		220	11.4299	1393.5	259.714	0.372431		220	11.4294	1045.67	376.25	0.256081		220	11.4299	1797	448	0.445447		220	11.4779	1467	438.667	0.419093
11.4808	0.538536	0.396844	0.457171	0.386038	0.443954	0.373669	0.378246	0.510615	0.334286	0.406326	0.516285	0.539958	0.59952	0.428149	0.392304					221	11.4808	1682.67	198.75	0.501896		221	11.4808	1412.75	297	0.366506		221	11.4803	1547.33	266.75	0.489878		221	11.4808	1530.75	357.667	0.387359		221	11.5289	1736.75	398.333	0.545467
11.5318	0.480559	0.325434	0.434027	0.387193	0.44066	0.324338	0.406063	0.417726	0.328364	0.399238	0.510644	0.485673	0.564919	0.342372	0.355457					222	11.5318	1938.67	74	0.630674		222	11.5318	1312.5	218.429	0.359385		222	11.5313	1377	240	0.434952		222	11.5318	1472.25	311.667	0.383231		222	11.5798	1564.25	396.667	0.475844
11.5827	0.604603	0.32046	0.493895	0.342506	0.406561	0.376019	0.365802	0.50996	0.365138	0.367132	0.508092	0.440582	0.595395	0.424404	0.341779					223	11.5827	1965.67	127.5	0.621711		223	11.5827	1448.75	273.429	0.386074		223	11.5822	1215.67	296	0.351812		223	11.5827	1506.25	347.667	0.382571		223	11.6308	1649.25	459.667	0.48481
11.6336	0.518186	0.321504	0.442571	0.399989	0.453803	0.463656	0.369772	0.539431	0.332416	0.475927	0.495557	0.501669	0.571276	0.340631	0.422088					224	11.6336	1725.33	116.5	0.544145		224	11.6336	1254.75	237.143	0.334268		224	11.6332	1344	403.5	0.359782		224	11.6336	1363.5	324.333	0.343139		224	11.6817	1495.5	520.5	0.397358
11.6846	0.514128	0.360723	0.479454	0.428249	0.469867	0.314632	0.409259	0.495334	0.31299	0.357934	0.515255	0.38277	0.628006	0.486284	0.410541					225	11.6846	1879.67	185.25	0.573092		225	11.6846	1433.25	287.286	0.376431		225	11.6841	1332.67	521.25	0.310402		225	11.6846	1723.5	318	0.464104		225	11.7327	1322.25	486.5	0.340607
11.7355	0.578841	0.31538	0.294335	0.423957	0.445516	0.245221	0.405971	0.46106	0.298655	0.361186	0.607571	0.439574	0.590251	0.441232	0.358356					226	11.7355	2028.33	161.25	0.631491		226	11.7355	1376.75	239	0.373733		226	11.7351	1470	324	0.438395		226	11.7355	1281.5	433	0.280179		226	11.7836	1450.5	398.5	0.428739
11.7865	0.543384	0.327733	0.37875	0.359456	0.46029	0.389526	0.441552	0.479725	0.30281	0.390863	0.432655	0.499906	0.522408	0.360466	0.371563					227	11.7865	1836.33	158	0.567652		227	11.7865	1263.5	257.286	0.330526		227	11.786	1441	308	0.433422		227	11.7865	1536.25	321	0.401282		227	11.8346	1608.5	509	0.448097
11.8374	0.563875	0.38035	0.285441	0.318593	0.357894	0.414937	0.377104	0.495006	0.331065	0.402251	0.499452	0.521192	0.55992	0.424562	0.44605					228	11.8374	1822.33	139.25	0.569258		228	11.8374	1380	245	0.37283		228	11.8369	1525.67	258.5	0.484746		228	11.8374	1574.5	493.333	0.357007		228	11.8855	1523.75	535.833	0.402622
11.8884	0.531546	0.4271	0.340177	0.378471	0.506241	0.396347	0.392633	0.524696	0.345505	0.372375	0.46771	0.429498	0.592629	0.396919	0.470308					229	11.8884	1628	181	0.489409		229	11.8884	1285	243.571	0.342093		229	11.8879	1382	345.5	0.396506		229	11.8884	1652.5	544	0.366033		229	11.9364	1510.75	420.333	0.444395
11.9393	0.524021	0.394439	0.439128	0.39355	0.428026	0.402556	0.424134	0.457567	0.305199	0.453045	0.618629	0.572958	0.587873	0.408947	0.251137					230	11.9393	1889.67	122.75	0.597613		230	11.9393	1171.75	302.429	0.285558		230	11.9388	1439	267.25	0.448245		230	11.9393	1647.75	403.667	0.410803		230	11.9874	1387.75	384.5	0.408871
11.9903	0.600826	0.289465	0.370844	0.359594	0.406731	0.333317	0.467085	0.547945	0.326183	0.389164	0.624091	0.70672	0.549729	0.405518	0.259463					231	11.9903	1719	126.75	0.538536		231	11.9903	1442.25	234.143	0.396844		231	11.9898	1507.33	312.25	0.457171		231	11.9903	1584.75	415.667	0.386038		231	12.0383	1547	457.667	0.443954
12.0412	0.45818	0.303836	0.366891	0.329985	0.456316	0.396022	0.42174	0.444141	0.295954	0.358133	0.574217	0.350652	0.525029	0.481483	0.333131					232	12.0412	1582.33	161.5	0.480559		232	12.0412	1288	297.286	0.325434		232	12.0407	1518.33	383.75	0.434027		232	12.0412	1567.25	394.667	0.387193		232	12.0893	1539.75	458.5	0.44066
12.0922	0.500035	0.382884	0.307788	0.376627	0.515648	0.278694	0.376201	0.485401	0.349764	0.39292	0.487677	0.429498	0.520321	0.290673	0.456605					233	12.0922	1936.33	148.75	0.604603		233	12.0922	1280	304.429	0.32046		233	12.0917	1554.33	263.25	0.493895		233	12.0922	1421.25	384	0.342506		233	12.1402	1478.25	480.667	0.406561
12.1431	0.473823	0.276713	0.258472	0.383396	0.430097	0.306512	0.42979	0.512907	0.331896	0.448519	0.485976	0.500787	0.54478	0.487497	0.467211					234	12.1431	1657.33	125.25	0.518186		234	12.1431	1235.75	257	0.321504		234	12.1426	1456.67	299.75	0.442571		234	12.1431	1545	333.667	0.399989		234	12.1912	1591	477.5	0.453803
12.194	0.509393	0.351795	0.462304	0.340415	0.375758	0.36637	0.446434	0.482235	0.35153	0.359606	0.474873	0.367907	0.580399	0.46149	0.454177					235	12.194	1660.33	140.25	0.514128		235	12.194	1335	236.857	0.360723		235	12.1936	1506.33	253	0.479454		235	12.194	1613.25	316.333	0.428249		235	12.2421	1551.25	398.333	0.469867
12.245	0.482588	0.281933	0.362492	0.374205	0.39352	0.366275	0.385716	0.392621	0.460292	0.378121	0.485931	0.499402	0.535171	0.460962	0.371861					236	12.245	1876.67	165.25	0.578841		236	12.245	1210.25	250.143	0.31538		236	12.2445	1128.67	359.25	0.294335		236	12.245	1664.25	380.333	0.423957		236	12.293	1567.5	474.333	0.445516
12.2959	0.480136	0.402229	0.461539	0.366171	0.451188	0.307143	0.392081	0.437155	0.359736	0.365513	0.572561	0.390327	0.55662	0.435271	0.465823					237	12.2959	1744.33	137.75	0.543384		237	12.2959	1259	261.286	0.327733		237	12.2955	1280.33	290.25	0.37875		237	12.2959	1404.25	315.667	0.359456		237	12.344	1587.75	458.333	0.46029
12.3469	0.579969	0.379036	0.325417	0.396797	0.479173	0.403703	0.472676	0.498717	0.376461	0.414541	0.369978	0.43567	0.654939	0.502057	0.348692					238	12.3469	1813.67	146.5	0.563875		238	12.3469	1346.75	188.857	0.38035		238	12.3464	1166.67	420.5	0.285441		238	12.3469	1436.5	471.667	0.318593		238	12.3949	1340.5	462.333	0.357894
12.3978	0.557223	0.350399	0.329561	0.408052	0.410705	0.326611	0.459108	0.47012	0.274243	0.462947	0.533745	0.487562	0.538714	0.439386	0.344108					239	12.3978	1747.33	175.75	0.531546		239	12.3978	1594.5	294.286	0.4271		239	12.3973	1305	415.75	0.340177		239	12.3978	1582.5	436.333	0.378471		239	12.4459	1636	393.833	0.506241
12.4488	0.592962	0.418512	0.436131	0.375829	0.422422	0.414631	0.370647	0.613873	0.336363	0.390996	0.542117	0.452925	0.541625	0.437909	0.496996					240	12.4488	1692.33	143	0.524021		240	12.4488	1435.5	234.714	0.394439		240	12.4483	1486.67	338.75	0.439128		240	12.4488	1596.5	404.667	0.39355		240	12.4968	1517.75	467.5	0.428026
12.4997	0.519962	0.313456	0.436355	0.280482	0.423169	0.325732	0.517137	0.449381	0.323898	0.377046	0.600944	0.55608	0.573072	0.444239	0.484036					241	12.4997	1897.67	121.25	0.600826		241	12.4997	1140.5	259.286	0.289465		241	12.4992	1255.67	286.25	0.370844		241	12.4997	1504	415	0.359594		241	12.5478	1542	544	0.406731
12.5506	0.51503	0.39275	0.432051	0.417325	0.452275	0.394093	0.459044	0.440648	0.407729	0.334694	0.497392	0.458719	0.662655	0.363948	0.465873					242	12.5506	1499.67	145	0.45818		242	12.5506	1215.25	290.286	0.303836		242	12.5502	1286.33	327.25	0.366891		242	12.5506	1431	431.667	0.329985		242	12.5987	1568.5	448.833	0.456316
12.6016	0.511281	0.304176	0.328445	0.41793	0.397493	0.333929	0.418718	0.439993	0.354958	0.418032	0.450787	0.67775	0.57642	0.5843	0.433561					243	12.6016	1624.67	146.25	0.500035		243	12.6016	1435.75	270.143	0.382884		243	12.6011	1315.33	510.75	0.307788		243	12.6016	1580.25	439.667	0.376627		243	12.6496	1677.25	412	0.515648
12.6525	0.554433	0.291987	0.386879	0.346991	0.458456	0.374223	0.422845	0.490858	0.261985	0.422186	0.541311	0.34914	0.607672	0.44329	0.54809					244	12.6525	1544.67	143.75	0.473823		244	12.6525	1083.25	240.857	0.276713		244	12.6521	1087.67	412	0.258472		244	12.6525	1549.75	388.667	0.383396		244	12.7006	1476	420.667	0.430097
12.7035	0.487183	0.348909	0.465651	0.363336	0.456995	0.393424	0.436081	0.54598	0.405236	0.429579	0.590289	0.482776	0.647757	0.463864	0.524897					245	12.7035	1619.33	113.25	0.509393		245	12.7035	1296.25	225.286	0.351795		245	12.703	1516	307.5	0.462304		245	12.7035	1466.25	435.333	0.340415		245	12.7515	1386	464	0.375758
12.7544	0.48366	0.506886	0.379196	0.40995	0.391924	0.391762	0.423241	0.479397	0.352568	0.380696	0.581604	0.579508	0.564773	0.49214	0.422138					246	12.7544	1497.33	70.5	0.482588		246	12.7544	1125	266.714	0.281933		246	12.7539	1338.33	390.75	0.362492		246	12.7544	1529.25	396	0.374205		246	12.8025	1374.75	409.167	0.39352
12.8054	0.506349	0.374836	0.243266	0.384222	0.370493	0.368128	0.418626	0.613655	0.29398	0.363044	0.473037	0.553057	0.631597	0.473095	0.42858					247	12.8054	1545.33	125.75	0.480136		247	12.8054	1410.5	186	0.402229		247	12.8049	1466	259.5	0.461539		247	12.8054	1586.25	477.333	0.366171		247	12.8534	1605.25	498.167	0.451188
12.8563	0.504883	0.342022	0.280978	0.365455	0.40303	0.39415	0.337727	0.451236	0.412507	0.370662	0.683903	0.532527	0.655133	0.375132	0.535552					248	12.8563	1832	117.25	0.579969		248	12.8563	1354.75	200.857	0.379036		248	12.8558	1175.67	325	0.325417		248	12.8563	1636	434.333	0.396797		248	12.9044	1653.75	478	0.479173
12.9073	0.544455	0.382274	0.436068	0.351064	0.466674	0.402499	0.486483	0.408667	0.331585	0.415908	0.481409	0.579382	0.609953	0.505434	0.456234					249	12.9073	1789	141.5	0.557223		249	12.9073	1248	181.286	0.350399		249	12.9068	1299	437.5	0.329561		249	12.9073	1668.75	433	0.408052		249	12.9553	1522.75	515	0.410705
12.9582	0.581294	0.35806	0.342089	0.283289	0.342916	0.348334	0.37073	0.444687	0.404405	0.39312	0.644953	0.392846	0.557688	0.394914	0.368912					250	12.9582	1895.67	142.5	0.592962		250	12.9582	1464.5	190.429	0.418512		250	12.9577	1515.33	375.25	0.436131		250	12.9582	1583.5	445.333	0.375829		250	13.0063	1498.5	462	0.422422
13.0091	0.544568	0.354974	0.310179	0.356925	0.42215	0.414096	0.399293	0.474704	0.369916	0.352187	0.517494	0.499024	0.518574	0.547267	0.466443					251	13.0091	1687.33	150	0.519962		251	13.0091	1205.25	251	0.313456		251	13.0087	1463.67	323	0.436355		251	13.0091	1287.75	438.333	0.280482		251	13.0572	1575	536.667	0.423169
13.0601	0.505729	0.268583	0.479486	0.3695	0.434139	0.380986	0.487699	0.503084	0.377084	0.374564	0.55998	0.455822	0.542305	0.334089	0.373125					252	13.0601	1642	119.25	0.51503		252	13.0601	1439.5	243.857	0.39275		252	13.0596	1485.67	356.25	0.432051		252	13.0601	1603.5	339.667	0.417325		252	13.1082	1529.25	419.5	0.452275
13.111	0.528418	0.384432	0.435016	0.382929	0.42575	0.395277	0.35508	0.53965	0.371371	0.410241	0.55416	0.531897	0.608158	0.464602	0.451724					253	13.111	1649.67	138	0.511281		253	13.111	1169	243	0.304176		253	13.1106	1246.33	387.75	0.328445		253	13.111	1670	404.333	0.41793		253	13.1591	1448.5	473.167	0.397493
13.162	0.50012	0.295049	0.401161	0.382461	0.469392	0.342813	0.423462	0.436064	0.312575	0.369309	0.581604	0.529504	0.597773	0.480112	0.36465					254	13.162	1772	132.75	0.554433		254	13.162	1181.75	292.857	0.291987		254	13.1615	1303.33	292	0.386879		254	13.162	1645.5	594.667	0.346991		254	13.21	1583.25	458.333	0.458456
13.2129	0.520582	0.319169	0.431381	0.297185	0.442052	0.379993	0.457985	0.475359	0.310497	0.430123	0.655295	0.532527	0.55764	0.411268	0.379691					255	13.2129	1640.67	200.25	0.487183		255	13.2129	1378.75	316.571	0.348909		255	13.2124	1474	256.75	0.465651		255	13.2129	1479	378.667	0.363336		255	13.261	1593	471.667	0.456995
13.2639	0.51968	0.337095	0.444802	0.374866	0.42069	0.371567	0.365645	0.436719	0.328988	0.407985	0.585499	0.526356	0.55565	0.461015	0.528044					256	13.2639	1612	182	0.48366		256	13.2639	1720.25	177.143	0.506886		256	13.2634	1246	254.75	0.379196		256	13.2639	1675.5	434	0.40995		256	13.3119	1467	505.333	0.391924
13.3148	0.568526	0.383247	0.453632	0.396632	0.370867	0.299137	0.446959	0.508978	0.387472	0.364265	0.612272	0.38088	0.597724	0.519413	0.461958					257	13.3148	1623.33	126.25	0.506349		257	13.3148	1377.25	236.143	0.374836		257	13.3143	1045.67	409.75	0.243266		257	13.3148	1513.25	349.667	0.384222		257	13.3629	1380.75	471.667	0.370493
13.3658	0.575628	0.341847	0.414263	0.371013	0.357079	0.356397	0.466634	0.403864	0.310809	0.383152	0.545564	0.577492	0.636741	0.460593	0.381475					258	13.3658	1596	103.25	0.504883		258	13.3658	1239.5	198.286	0.342022		258	13.3653	1057	322.5	0.280978		258	13.3658	1537.75	431	0.365455		258	13.4138	1492.75	503.833	0.40303
13.4167	0.634451	0.40657	0.409768	0.327261	0.374229	0.266352	0.487339	0.454511	0.355996	0.360748	0.653549	0.469047	0.571276	0.411901	0.486638					259	13.4167	1781	171.25	0.544455		259	13.4167	1449.75	286	0.382274		259	13.4162	1407.67	267.75	0.436068		259	13.4167	1509.5	446.333	0.351064		259	13.4648	1613.25	468.167	0.466674
13.4677	0.537324	0.444697	0.290287	0.409978	0.425546	0.238095	0.418212	0.420019	0.402015	0.387956	0.588185	0.476982	0.582826	0.405413	0.398969					260	13.4677	1846.67	128	0.581294		260	13.4677	1293.75	203.714	0.35806		260	13.4672	1122	227.75	0.342089		260	13.4677	1262.25	404.333	0.283289		260	13.5157	1326.25	484.833	0.342916
13.5186	0.594625	0.341471	0.381427	0.317218	0.44341	0.431253	0.410272	0.426677	0.338441	0.356421	0.55237	0.453429	0.560503	0.363895	0.455862					261	13.5186	1775.33	165.25	0.544568		261	13.5186	1355.5	274.857	0.354974		261	13.5181	1186.33	375.5	0.310179		261	13.5186	1598.25	517.333	0.356925		261	13.5666	1537.5	501.667	0.42215
13.5695	0.562099	0.348674	0.40065	0.392092	0.411622	0.419694	0.369707	0.481581	0.380928	0.29197	0.511002	0.472448	0.621503	0.309295	0.462131					262	13.5695	1627	131.75	0.505729		262	13.5695	1131.5	313.857	0.268583		262	13.5691	1600.67	347.25	0.479486		262	13.5695	1541	422	0.3695		262	13.6176	1477.25	412	0.434139
13.6205	0.571823	0.318817	0.411681	0.400182	0.497784	0.503281	0.389897	0.580145	0.354023	0.419545	0.512972	0.578752	0.668867	0.365636	0.412375					263	13.6205	1676.33	114	0.528418		263	13.6205	1399.75	229.429	0.384432		263	13.62	1376.67	239.5	0.435016		263	13.6205	1581	421.333	0.382929		263	13.6685	1468.5	423.833	0.42575
13.6714	0.534534	0.366694	0.299245	0.371646	0.484199	0.41358	0.453066	0.363478	0.398172	0.349652	0.555906	0.414132	0.582535	0.286189	0.3703					264	13.6714	1608.67	130	0.50012		264	13.6714	1124.5	226.286	0.295049		264	13.6709	1253.67	205	0.401161		264	13.6714	1529.25	371	0.382461		264	13.7195	1637.25	485.5	0.469392
13.7224	0.540312	0.339148	0.413498	0.400567	0.428161	0.491608	0.441294	0.579709	0.40991	0.421536	0.440937	0.445998	0.543955	0.454632	0.443795					265	13.7224	1630.67	91.5	0.520582		265	13.7224	1222.5	250.857	0.319169		265	13.7219	1339.67	212	0.431381		265	13.7224	1378	478	0.297185		265	13.7704	1530	445.333	0.442052
13.7733	0.558266	0.350258	0.457936	0.352494	0.446569	0.32558	0.37014	0.514326	0.358282	0.352479	0.389945	0.325839	0.534297	0.403988	0.349857					266	13.7733	1696	159.5	0.51968		266	13.7733	1281.5	255.286	0.337095		266	13.7728	1432	269.25	0.444802		266	13.7733	1610.25	475	0.374866		266	13.8214	1483.25	451	0.42069
13.8243	0.600262	0.268876	0.437247	0.378498	0.410162	0.351468	0.415154	0.512907	0.360671	0.405211	0.587782	0.502425	0.620047	0.399979	0.495732					267	13.8243	1769.67	88.75	0.568526		267	13.8243	1426	259.286	0.383247		267	13.8238	1428.33	242.5	0.453632		267	13.8243	1610.5	409.333	0.396632		267	13.8723	1387.5	477.5	0.370867
13.8752	0.576756	0.33408	0.427875	0.377425	0.387033	0.316791	0.362826	0.416526	0.33948	0.363973	0.50948	0.421815	0.491544	0.505592	0.421246					268	13.8752	1828.67	126.75	0.575628		268	13.8752	1250.25	209.571	0.341847		268	13.8747	1321.67	238.75	0.414263		268	13.8752	1471.25	347.667	0.371013		268	13.9233	1329	452.833	0.357079
13.9261	0.579433	0.334819	0.535752	0.434908	0.437229	0.394417	0.430287	0.407684	0.266971	0.441339	0.542789	0.438315	0.690122	0.468084	0.395277					269	13.9261	2016.33	140.5	0.634451		269	13.9261	1437	199.286	0.40657		269	13.9257	1406.67	335.5	0.409768		269	13.9261	1410.75	419.667	0.327261		269	13.9742	1367.75	449.5	0.374229
13.9771	0.530306	0.360054	0.404922	0.403071	0.377694	0.384807	0.411902	0.422202	0.394951	0.363336	0.667159	0.463253	0.575352	0.648923	0.432421					270	13.9771	1686.67	98	0.537324		270	13.9771	1546.5	192.714	0.444697		270	13.9766	1003.33	244.5	0.290286		270	13.9771	1647.25	405.667	0.409978		270	14.0252	1591.5	547.333	0.425546
14.028	0.555194	0.341624	0.305014	0.385763	0.390837	0.370096	0.479289	0.431698	0.288059	0.433813	0.578873	0.406449	0.504889	0.45843	0.436014					271	14.028	1873.33	115.25	0.594625		271	14.028	1285.25	245.714	0.341471		271	14.0275	1363.33	366.25	0.381427		271	14.028	1455	494.333	0.317218		271	14.0761	1498	410	0.44341
14.079	0.521033	0.338339	0.510664	0.333012	0.416784	0.422866	0.457119	0.515636	0.333662	0.403445	0.51333	0.378865	0.627909	0.568632	0.502645					272	14.079	1813.67	151.75	0.562099		272	14.079	1264.75	203.286	0.348674		272	14.0785	1292.33	245	0.40065		272	14.079	1469.75	282.333	0.392092		272	14.127	1524.5	514.5	0.411622
14.1299	0.457504	0.379998	0.526188	0.369885	0.388426	0.423974	0.462452	0.433444	0.282034	0.385939	0.46574	0.420681	0.634169	0.636527	0.4937					273	14.1299	1810.67	120	0.571823		273	14.1299	1199	228.429	0.318817		273	14.1294	1387.67	311.5	0.411681		273	14.1299	1642.25	430.333	0.400182		273	14.178	1623.25	401.833	0.497784
14.1809	0.540312	0.352135	0.449839	0.391734	0.470512	0.302041	0.431346	0.483545	0.270815	0.277821	0.474605	0.359217	0.612913	0.524425	0.548536					274	14.1809	1677.67	97.25	0.534534		274	14.1809	1413.75	297.429	0.366694		274	14.1804	1221	438.75	0.299245		274	14.1809	1527.5	402	0.371646		274	14.2289	1647.75	459.667	0.484199
14.2318	0.53941	0.317973	0.439	0.364299	0.463245	0.302576	0.382428	0.526551	0.318392	0.383338	0.565532	0.393854	0.589329	0.527801	0.484779					275	14.2318	1693	95.5	0.540312		275	14.2318	1292.75	260.286	0.339148		275	14.2313	1387.67	306.75	0.413498		275	14.2318	1580.75	367.667	0.400567		275	14.2799	1543.75	493.167	0.428161
14.2828	0.477008	0.331523	0.340655	0.389505	0.427822	0.318797	0.387512	0.478743	0.362853	0.330977	0.47738	0.557718	0.545896	0.416596	0.480418					276	14.2828	1801.33	150.75	0.558266		276	14.2828	1317	250.714	0.350258		276	14.2823	1440.33	243.25	0.457936		276	14.2828	1452.5	385	0.352494		276	14.3308	1525.25	429.5	0.446569
14.3337	0.56768	0.381523	0.459594	0.361162	0.366758	0.409511	0.375897	0.441631	0.297824	0.417674	0.558503	0.508596	0.574819	0.394387	0.456234					277	14.3337	1937	162.25	0.600262		277	14.3337	1028.25	209.714	0.268876		277	14.3332	1519	376	0.437247		277	14.3337	1570.25	424	0.378498		277	14.3818	1515.75	509.333	0.410162
14.3846	0.591553	0.318946	0.307342	0.387386	0.434411	0.27793	0.400315	0.440758	0.459669	0.44394	0.583932	0.414888	0.685852	0.445822	0.585358					278	14.3846	1845	139.75	0.576756		278	14.3846	1323.75	306.714	0.33408		278	14.3842	1530	411.5	0.427875		278	14.3846	1545	402	0.377425		278	14.4327	1383.5	433.833	0.387033
14.4356	0.614214	0.342445	0.362619	0.401805	0.422388	0.337062	0.434202	0.506031	0.330338	0.440277	0.543505	0.365262	0.645864	0.37318	0.384622					279	14.4356	1920.67	207.5	0.579433		279	14.4356	1306	286.714	0.334819		279	14.4351	1718	317.5	0.535752		279	14.4356	1742.75	425.667	0.434908		279	14.4837	1450.5	377.667	0.437229
14.4865	0.555955	0.37195	0.462048	0.330316	0.480361	0.404104	0.379452	0.428751	0.312263	0.331256	0.542386	0.509352	0.677796	0.643807	0.559612					280	14.4865	1705.67	137.75	0.530306		280	14.4865	1371.25	275.143	0.360054		280	14.4861	1401	342.5	0.404922		280	14.4865	1637	416.333	0.403071		280	14.5346	1357.75	431	0.377694
14.5375	0.538114	0.326197	0.447576	0.337663	0.421267	0.440023	0.455894	0.502319	0.346336	0.446847	0.45889	0.529001	0.570888	0.468189	0.403801					281	14.5375	1814	172.5	0.555194		281	14.5375	1347	307	0.341624		281	14.537	1132.33	335	0.305014		281	14.5375	1578.25	410	0.385763		281	14.5855	1437.5	478.5	0.390837
14.5884	0.532251	0.269181	0.499028	0.359374	0.467931	0.475502	0.347481	0.391748	0.321924	0.427323	0.576456	0.562252	0.582389	0.370384	0.530299					282	14.5884	1701	160.5	0.521033		282	14.5884	1323	293	0.338339		282	14.5879	1574.67	239.75	0.510664		282	14.5884	1548.5	540	0.333012		282	14.6365	1461.5	438.833	0.416784
14.6394	0.44389	0.26274	0.403328	0.35409	0.390837	0.36702	0.405897	0.487147	0.293045	0.4134	0.462696	0.443479	0.573557	0.540989	0.332908					283	14.6394	1524.67	172	0.457504		283	14.6394	1391.25	234.429	0.379998		283	14.6389	1644	268.5	0.526188		283	14.6394	1501.5	381.333	0.369885		283	14.6874	1502.75	549.667	0.388426
14.6903	0.560408	0.305443	0.387963	0.427066	0.409822	0.277185	0.407168	0.460623	0.344154	0.382913	0.495109	0.490963	0.5573	0.406467	0.423823					284	14.6903	1743	145.5	0.540312		284	14.6903	1314	242	0.352135		284	14.6898	1533.67	357.75	0.449839		284	14.6903	1543	356.667	0.391734		284	14.7384	1600	445.5	0.470512
14.7413	0.517566	0.378578	0.330804	0.343717	0.387678	0.425254	0.371862	0.463898	0.27549	0.331694	0.57359	0.449776	0.571567	0.540726	0.368193					285	14.7413	1835.33	240.5	0.53941		285	14.7413	1191	223	0.317973		285	14.7408	1407.33	259.75	0.439		285	14.7413	1500.25	397	0.364299		285	14.7893	1564.5	427.833	0.463245
14.7922	0.567454	0.360969	0.399057	0.332379	0.463618	0.356588	0.343751	0.442286	0.316938	0.371459	0.445101	0.516027	0.538325	0.546582	0.461933					286	14.7922	1589.33	179	0.477008		286	14.7922	1277.25	268	0.331523		286	14.7917	1257	366.5	0.340655		286	14.7922	1631.25	451.667	0.389505		286	14.8403	1580.25	530.5	0.427822
14.8431	0.541073	0.335734	0.434378	0.3818	0.391313	0.380776	0.399919	0.55897	0.413338	0.353554	0.540908	0.40859	0.537452	0.503007	0.472192					287	14.8431	1858.67	180.25	0.56768		287	14.8431	1400.75	239.286	0.381523		287	14.8427	1502.67	301.25	0.459594		287	14.8431	1509.75	416	0.361162		287	14.8912	1461.75	561.833	0.366758
14.8941	0.571429	0.421774	0.551054	0.349605	0.417497	0.210812	0.417189	0.375048	0.383213	0.314254	0.452936	0.458341	0.622716	0.527274	0.26702					288	14.8941	1931	182	0.591553		288	14.8941	1189.25	218.286	0.318946		288	14.8936	1185.67	382.25	0.307342		288	14.8941	1533.5	360.333	0.387386		288	14.9421	1547.25	481.333	0.434411
14.945	0.476191	0.29587	0.465683	0.391816	0.444871	0.314403	0.364577	0.529608	0.317976	0.409153	0.471739	0.595252	0.500619	0.514349	0.453905					289	14.945	1968	152	0.614214		289	14.945	1229.5	187	0.342445		289	14.9445	1241.67	293.75	0.362619		289	14.945	1666.5	449.667	0.401805		289	14.9931	1462.25	425.833	0.422388
14.996	0.522809	0.353719	0.396442	0.363199	0.352629	0.286891	0.395977	0.530372	0.391523	0.33691	0.523941	0.384281	0.565695	0.42989	0.451204					290	14.996	1811	167.25	0.555955		290	14.996	1403.75	271.429	0.37195		290	14.9955	1536.33	328.5	0.462048		290	14.996	1412	411.667	0.330316		290	15.044	1602	423.333	0.480361
15.0469	0.602883	0.364137	0.392745	0.413803	0.382177	0.323344	0.422873	0.388255	0.314445	0.412179	0.605377	0.520688	0.620047	0.456215	0.514861					291	15.0469	1792	201	0.538114		291	15.0469	1269.75	276.714	0.326197		291	15.0464	1452	282	0.447576		291	15.0469	1547.25	524.667	0.337663		291	15.095	1522.5	488.833	0.421267
15.0979	0.48614	0.320812	0.391023	0.381112	0.415595	0.281637	0.421021	0.493806	0.358801	0.466755	0.555548	0.474337	0.598209	0.380354	0.535453					292	15.0979	1700.67	127	0.532251		292	15.0979	1070.75	251.286	0.269181		292	15.0974	1499	194.5	0.499028		292	15.0979	1473	384.667	0.359374		292	15.1459	1620	471.833	0.467931
15.1488	0.544032	0.311966	0.481526	0.308247	0.430946	0.28926	0.374626	0.390329	0.429024	0.45124	0.49972	0.51439	0.558659	0.396497	0.434527					293	15.1488	1507.67	195.25	0.44389		293	15.1488	1026	226.143	0.26274		293	15.1483	1400.33	346	0.403328		293	15.1488	1580	507.667	0.35409		293	15.1969	1439.5	480.5	0.390837
15.1997	0.546118	0.367808	0.453665	0.371509	0.388901	0.349366	0.385716	0.452219	0.34914	0.355598	0.620419	0.377102	0.579138	0.550643	0.513548					294	15.1997	1806.67	149.75	0.560408		294	15.1997	1329	399.143	0.305443		294	15.1993	1414.67	400.5	0.387963		294	15.1997	1730	436.667	0.427066		294	15.2478	1374.25	368.667	0.409822
15.2507	0.522612	0.321598	0.447703	0.40907	0.380716	0.326382	0.393849	0.44436	0.38072	0.337229	0.581515	0.428239	0.655036	0.393385	0.515902					295	15.2507	1739	208.75	0.517566		295	15.2507	1339.5	187	0.378578		295	15.2502	1194	329.25	0.330804		295	15.2507	1489.25	448.333	0.343717		295	15.2988	1422.25	471	0.387678
15.3016	0.611001	0.355784	0.603685	0.415343	0.401229	0.243922	0.477898	0.436282	0.429024	0.368512	0.573501	0.44499	0.576274	0.414855	0.356894					296	15.3016	1767	89.25	0.567454		296	15.3016	1351.75	252.857	0.360969		296	15.3012	1330.67	287.5	0.399057		296	15.3016	1409.25	402.667	0.332379		296	15.3497	1567.25	429.667	0.463618
15.3526	0.472442	0.294967	0.427715	0.360337	0.481482	0.336833	0.431236	0.531136	0.339168	0.413241	0.70772	0.506707	0.604372	0.441391	0.403652					297	15.3526	1759	159.25	0.541073		297	15.3526	1276.5	254.429	0.335734		297	15.3521	1357	221.5	0.434378		297	15.3526	1636.25	480	0.3818		297	15.4006	1444.5	484.333	0.391313
15.4035	0.583886	0.342199	0.444834	0.372032	0.375893	0.28584	0.392136	0.378431	0.367112	0.477055	0.48996	0.486429	0.551476	0.420711	0.552327					298	15.4035	1851	161.5	0.571429		298	15.4035	1466	182	0.421774		298	15.4031	1783	342.5	0.551054		298	15.4035	1456.75	398	0.349605		298	15.4516	1522.25	497.833	0.417497
15.4545	0.545583	0.39661	0.388473	0.325032	0.353954	0.297857	0.432544	0.436064	0.240482	0.37329	0.548251	0.558096	0.50586	0.340947	0.37528					299	15.4545	1505.67	97.75	0.476191		299	15.4545	1156	255.286	0.29587		299	15.454	1440.33	223	0.465683		299	15.4545	1561.25	374.667	0.391816		299	15.5025	1505.75	414.167	0.444871
15.5054	0.571541	0.306429	0.313048	0.313283	0.435191	0.300609	0.399145	0.429624	0.354438	0.396438	0.552459	0.546634	0.589523	0.5795	0.669904					300	15.5054	1652	106.25	0.522809		300	15.5054	1297.25	220.429	0.353719		300	15.5049	1370.33	334	0.396442		300	15.5054	1453.25	353.333	0.363199		300	15.5535	1307.25	442	0.352629
15.5564	0.559055	0.372525	0.371067	0.391431	0.439301	0.297896	0.403041	0.387709	0.352568	0.416678	0.440848	0.532779	0.585107	0.405729	0.399985					301	15.5564	1928	145.5	0.602883		301	15.5564	1343.25	234.714	0.364137		301	15.5559	1286.67	260	0.392745		301	15.5564	1579.5	326.333	0.413803		301	15.6044	1406.25	468.5	0.382177
15.6073	0.478192	0.342539	0.460295	0.514488	0.437399	0.332859	0.418497	0.415543	0.40804	0.322669	0.510778	0.51968	0.606411	0.440493	0.664874					302	15.6073	1589.33	152	0.48614		302	15.6073	1252.5	275.857	0.320812		302	15.6068	1340.67	318.5	0.391023		302	15.6073	1542.5	388.333	0.381112		302	15.6554	1497.75	478	0.415595
15.6583	0.544906	0.330291	0.453441	0.404392	0.46569	0.29224	0.421896	0.421438	0.328261	0.411927	0.584604	0.424964	0.579526	0.463969	0.336997					303	15.6583	1759	150.5	0.544032		303	15.6583	1152	202.286	0.311966		303	15.6578	1460	201.25	0.481526		303	15.6583	1430.5	497	0.308247		303	15.7063	1534.25	476.833	0.430946
15.7092	0.509252	0.273487	0.504639	0.401888	0.426803	0.369408	0.382777	0.370573	0.362333	0.393796	0.544848	0.674098	0.576566	0.41839	0.62327					304	15.7092	1782.67	168	0.546118		304	15.7092	1320	200.286	0.367808		304	15.7087	1423.67	237.75	0.453665		304	15.7092	1483.75	358.667	0.371509		304	15.7573	1446.25	492	0.388901
15.7601	0.526586	0.408236	0.371194	0.407446	0.415935	0.362492	0.427865	0.422092	0.363995	0.507582	0.480021	0.44625	0.572683	0.487234	0.44372					305	15.7601	1736.67	191.5	0.522612		305	15.7601	1259.75	280.714	0.321598		305	15.7597	1481.33	311	0.447703		305	15.7601	1643.5	404.667	0.40907		305	15.8082	1411.5	477.333	0.380716
15.8111	0.522104	0.355408	0.459371	0.307972	0.448573	0.387597	0.367929	0.484964	0.312679	0.270866	0.536521	0.469551	0.637032	0.582929	0.519743					306	15.8111	1937	130.5	0.611001		306	15.8111	1296.25	213.143	0.355784		306	15.8106	1799.33	221.25	0.603685		306	15.8111	1632.5	374.667	0.415343		306	15.8591	1477	492.5	0.401229
15.862	0.547471	0.393137	0.364596	0.416197	0.39223	0.3478	0.439489	0.429951	0.270088	0.418656	0.499631	0.426979	0.530464	0.372125	0.43817					307	15.862	1540.33	143.5	0.472442		307	15.862	1186.25	288.286	0.294967		307	15.8615	1456.33	338.25	0.427715		307	15.862	1537.25	446	0.360337		307	15.9101	1646.75	465.333	0.481482
15.913	0.530954	0.332696	0.343205	0.370876	0.470954	0.358518	0.37189	0.399061	0.31808	0.338423	0.468292	0.376094	0.642273	0.404147	0.506882					308	15.913	1861.33	135	0.583886		308	15.913	1322.75	281	0.342199		308	15.9125	1487.33	324.5	0.444834		308	15.913	1584	457.333	0.372032		308	15.961	1440.5	518.167	0.375893
15.9639	0.52746	0.333975	0.434442	0.290141	0.472516	0.324013	0.331362	0.441412	0.357451	0.484607	0.424193	0.416903	0.60544	0.437434	0.461388					309	15.9639	1746.33	133.25	0.545583		309	15.9639	1473.25	265.857	0.39661		309	15.9634	1348	332.5	0.388473		309	15.9639	1437	452.667	0.325032		309	16.012	1306	437.5	0.353954
16.0149	0.575036	0.495436	0.323185	0.368124	0.436992	0.316027	0.494708	0.397097	0.321716	0.389151	0.509301	0.362869	0.587533	0.270574	0.424442					310	16.0149	1776.33	86.5	0.571541		310	16.0149	1214	281.143	0.306429		310	16.0144	1159.33	341	0.313048		310	16.0149	1426.75	478	0.313283		310	16.0629	1507	439.167	0.435191
16.0658	0.560944	0.358904	0.423603	0.358851	0.402078	0.25892	0.438734	0.52677	0.314133	0.337614	0.488662	0.521443	0.542353	0.469139	0.482995					311	16.0658	1759.67	106.75	0.559055		311	16.0658	1393.5	259.429	0.372525		311	16.0653	1335	365	0.371067		311	16.0658	1592.75	407.333	0.391431		311	16.1139	1589.75	511.833	0.439301
16.1167	0.519652	0.373733	0.385763	0.405768	0.38452	0.298297	0.424171	0.534083	0.431829	0.395681	0.520807	0.608351	0.583748	0.380935	0.310012					312	16.1167	1546.33	132.5	0.478192		312	16.1167	1312.5	269.714	0.342539		312	16.1163	1437	233.75	0.460295		312	16.1167	1845.75	287.667	0.514488		312	16.1648	1496.25	423	0.437399
16.1677	0.525599	0.346551	0.443782	0.33824	0.371784	0.314174	0.361537	0.330186	0.322651	0.381187	0.515389	0.506455	0.545362	0.505275	0.528069					313	16.1677	1755.33	144.25	0.544906		313	16.1677	1305.5	300	0.330291		313	16.1672	1511.33	326	0.453441		313	16.1677	1716	491.333	0.404392		313	16.2157	1680	537.333	0.46569
16.2186	0.596006	0.417034	0.416303	0.305385	0.435022	0.290731	0.396225	0.442613	0.43401	0.418563	0.605422	0.470559	0.599568	0.399504	0.408831					314	16.2186	1617.67	112	0.509252		314	16.2186	1247	414.429	0.273487		314	16.2182	1637.67	318.5	0.504639		314	16.2186	1629.75	412.667	0.401888		314	16.2667	1525.75	478.5	0.426803
16.2696	0.581829	0.371539	0.364086	0.347349	0.407411	0.394723	0.385587	0.443923	0.413961	0.365327	0.536118	0.568928	0.613059	0.457006	0.409228					315	16.2696	1687.67	130.75	0.526586		315	16.2696	1485.5	242.714	0.408236		315	16.2691	1230.33	260	0.371194		315	16.2696	1614.25	380.333	0.407446		315	16.3176	1433.25	412.667	0.415935
16.3205	0.501078	0.356769	0.452294	0.377205	0.434241	0.261843	0.391703	0.500682	0.337817	0.372056	0.405167	0.417029	0.608061	0.434902	0.456407					316	16.3205	1640.67	97	0.522104		316	16.3205	1335.25	253.286	0.355408		316	16.32	1433.33	232.5	0.459371		316	16.3205	1438	505.333	0.307972		316	16.3686	1553.5	452.833	0.448573
16.3715	0.551953	0.390802	0.434569	0.384607	0.440082	0.356206	0.337718	0.415543	0.354958	0.39231	0.477559	0.443227	0.658967	0.414064	0.479601					317	16.3715	1742.67	124	0.547471		317	16.3715	1393.25	196.429	0.393137		317	16.371	1301.33	348.25	0.364596		317	16.3715	1593.75	333.333	0.416197		317	16.4195	1403.75	441.333	0.39223
16.4224	0.492115	0.337506	0.364915	0.369995	0.440897	0.356225	0.42022	0.401681	0.298966	0.341078	0.402346	0.420304	0.535511	0.458799	0.461958					318	16.4224	1714.33	144.5	0.530954		318	16.4224	1243.25	230.429	0.332696		318	16.4219	1137.67	240.5	0.343205		318	16.4224	1602.5	479.333	0.370876		318	16.4705	1624.75	469.167	0.470954
16.4734	0.563903	0.385781	0.355096	0.401145	0.391958	0.369446	0.384122	0.464225	0.419467	0.355519	0.48799	0.423578	0.50848	0.389956	0.336204					319	16.4734	1713	153.5	0.52746		319	16.4734	1283	266.286	0.333975		319	16.4729	1459.67	324	0.434442		319	16.4734	1464	585.333	0.290141		319	16.5214	1610.25	450.833	0.472516
16.5243	0.548796	0.432544	0.315726	0.350376	0.387169	0.366886	0.346652	0.390002	0.320366	0.333446	0.57668	0.531772	0.629801	0.562302	0.555697					320	16.5243	1851.67	151.5	0.575036		320	16.5243	1717.25	209	0.495436		320	16.5238	1100.33	255.5	0.323185		320	16.5243	1573.5	458.667	0.368124		320	16.5724	1612.25	540	0.436992
16.5752	0.600178	0.443501	0.349963	0.401613	0.392026	0.379534	0.431319	0.461715	0.342908	0.400831	0.536028	0.328106	0.519982	0.340736	0.467484					321	16.5752	1781	122.5	0.560944		321	16.5752	1359.75	267.143	0.358904		321	16.5748	1378.33	271	0.423603		321	16.5752	1602.75	516	0.358851		321	16.6233	1472.25	485.667	0.402078
16.6262	0.48769	0.357098	0.44289	0.361823	0.417158	0.393042	0.352851	0.486711	0.366488	0.342618	0.546012	0.488066	0.56948	0.528961	0.383061					322	16.6262	1667.67	131.25	0.519652		322	16.6262	1411.75	274	0.373733		322	16.6257	1444.67	436.25	0.385763		322	16.6262	1634.5	405.667	0.405768		322	16.6743	1434.5	491	0.38452
16.6771	0.571739	0.346739	0.331187	0.379159	0.446671	0.401123	0.443542	0.504066	0.360048	0.335304	0.532895	0.447509	0.51639	0.324277	0.356498					323	16.6771	1733	179	0.525599		323	16.6771	1278	223	0.346551		323	16.6766	1377.33	217.25	0.443782		323	16.6771	1460	435.667	0.33824		323	16.7252	1437.75	525.5	0.371784
16.7281	0.588621	0.376326	0.384775	0.378085	0.502777	0.345965	0.340067	0.465317	0.438581	0.397128	0.446354	0.437811	0.615194	0.417387	0.486117					324	16.7281	1908.67	146.5	0.596006		324	16.7281	1538	268.429	0.417034		324	16.7276	1310	221.75	0.416303		324	16.7281	1301.5	376.667	0.305385		324	16.7761	1510.25	442.833	0.435022
16.779	0.529179	0.428367	0.369346	0.371013	0.408226	0.303474	0.362099	0.443705	0.327949	0.393212	0.482797	0.399521	0.589862	0.43026	0.427118					325	16.779	1880	159.75	0.581829		325	16.779	1397.5	266.429	0.371539		325	16.7785	1331	379.25	0.364086		325	16.779	1451.25	399.333	0.347349		325	16.8271	1460.5	460.833	0.407411
16.83	0.542736	0.284491	0.353279	0.469827	0.431524	0.385629	0.387061	0.442067	0.338856	0.42074	0.534999	0.6149	0.545168	0.38563	0.462255					326	16.83	1624	142.5	0.501078		326	16.83	1393.25	307.143	0.356769		326	16.8295	1463.33	281	0.452294		326	16.83	1473	330.667	0.377205		326	16.878	1562.5	497	0.434241
16.8809	0.568892	0.386438	0.405273	0.40197	0.35983	0.28989	0.411055	0.417399	0.451254	0.481329	0.558861	0.496253	0.629753	0.478951	0.411656					327	16.8809	1787.67	155.75	0.551953		327	16.8809	1376	186.286	0.390802		327	16.8804	1497	361	0.434569		327	16.8809	1516.75	352	0.384607		327	16.929	1605	525.167	0.440082
16.9319	0.486478	0.416577	0.479199	0.375499	0.439063	0.282535	0.280361	0.467827	0.295227	0.403565	0.381797	0.47799	0.556523	0.473782	0.581393					328	16.9319	1618	163	0.492115		328	16.9319	1264.75	237.286	0.337506		328	16.9314	1201.67	247.75	0.364915		328	16.9319	1510.5	390	0.369995		328	16.9799	1516.5	434.667	0.440897
16.9828	0.518694	0.304927	0.397718	0.389698	0.448539	0.369484	0.424153	0.459532	0.286501	0.39377	0.573545	0.587191	0.532696	0.581874	0.429497					329	16.9828	1789	121.75	0.563903		329	16.9828	1387	212.571	0.385781		329	16.9823	1226	297.75	0.355096		329	16.9828	1609.5	394.667	0.401145		329	17.0309	1412.75	451	0.391958
17.0337	0.441438	0.344334	0.256559	0.390633	0.373007	0.291648	0.397708	0.424166	0.358697	0.420143	0.514673	0.395743	0.566569	0.335566	0.34339					330	17.0337	1796.33	173.75	0.548796		330	17.0337	1497.5	180.714	0.432544		330	17.0333	1224.33	399	0.315726		330	17.0337	1465.75	404.667	0.350376		330	17.0818	1438.5	488.5	0.387169
17.0847	0.509054	0.343559	0.336925	0.348615	0.417192	0.423802	0.38438	0.439448	0.382901	0.364677	0.546952	0.438063	0.546672	0.452891	0.519074					331	17.0847	1915	140.5	0.600178		331	17.0847	1598	247.857	0.443501		331	17.0842	1403.33	488.5	0.349963		331	17.0847	1563.25	347	0.401613		331	17.1328	1416.75	454.833	0.392026
17.1356	0.492876	0.36294	0.463802	0.417985	0.387475	0.375044	0.427616	0.353545	0.402015	0.409299	0.5979	0.464135	0.5342	0.367746	0.583376					332	17.1356	1606.67	164.75	0.48769		332	17.1356	1342.25	255.143	0.357098		332	17.1351	1388	230.25	0.44289		332	17.1356	1677.75	582	0.361823		332	17.1837	1553.25	529.667	0.417158
17.1866	0.574811	0.359444	0.401894	0.381195	0.484505	0.304659	0.410696	0.437265	0.240586	0.393704	0.532536	0.324454	0.6661	0.541043	0.610806					333	17.1866	1841.67	151.25	0.571739		333	17.1866	1382	326.429	0.346739		333	17.1861	1183	317.25	0.331187		333	17.1866	1466.25	318	0.379159		333	17.2346	1600	504	0.446671
17.2375	0.613171	0.409233	0.481686	0.407116	0.401059	0.309856	0.395986	0.475031	0.418117	0.345524	0.419985	0.39738	0.569383	0.496834	0.483516					334	17.2375	1857.33	117	0.588621		334	17.2375	1400.5	254.857	0.376326		334	17.237	1341.33	335.5	0.384775		334	17.2375	1568	423	0.378085		334	17.2856	1666	432.333	0.502777
17.2885	0.591891	0.388714	0.474418	0.367244	0.398478	0.251488	0.503072	0.417945	0.368358	0.387784	0.560786	0.475093	0.624657	0.45537	0.444265					335	17.2885	1685.33	120.75	0.529179		335	17.2885	1527.5	223.429	0.428367		335	17.288	1319	353.5	0.369346		335	17.2885	1633.25	509.667	0.371013		335	17.3365	1470.5	468.833	0.408226
17.3394	0.570752	0.346586	0.390194	0.448997	0.464331	0.380642	0.400269	0.493915	0.322755	0.372507	0.669353	0.532653	0.642322	0.564043	0.355135					336	17.3394	1744.67	140	0.542736		336	17.3394	1158.5	292.429	0.284491		336	17.3389	1223	299.5	0.353279		336	17.3394	1798.5	375.667	0.469827		336	17.3875	1470	411.167	0.431524
17.3904	0.528051	0.420847	0.297109	0.38645	0.368388	0.379763	0.398666	0.540741	0.376565	0.346188	0.433953	0.379117	0.564725	0.467662	0.447512					337	17.3904	1805	123	0.568892		337	17.3904	1409	232.571	0.386438		337	17.3899	1383.67	324.25	0.405273		337	17.3904	1607	389.667	0.40197		337	17.4384	1394.75	511.833	0.35983
17.4413	0.523767	0.25041	0.330262	0.410831	0.472822	0.250685	0.371881	0.48289	0.294292	0.390054	0.593513	0.356572	0.539539	0.36859	0.43366					338	17.4413	1529.33	91	0.486478		338	17.4413	1500.75	232.571	0.416577		338	17.4408	1549.67	297	0.479199		338	17.4413	1559.5	422.333	0.375499		338	17.4894	1541	463.667	0.439063
17.4922	0.486478	0.38848	0.403774	0.419609	0.393622	0.323497	0.369339	0.455166	0.279852	0.459243	0.553802	0.502928	0.586562	0.429415	0.470209					339	17.4922	1662.33	128.75	0.518694		339	17.4922	1168	239.714	0.304927		339	17.4918	1477.67	438	0.397718		339	17.4922	1413.5	233.333	0.389698		339	17.5403	1560.25	459.667	0.448539
17.5432	0.574585	0.322912	0.443559	0.379874	0.404592	0.46421	0.4075	0.499809	0.361087	0.409631	0.590737	0.583916	0.558222	0.430312	0.406527					340	17.5432	1489.67	184.5	0.441438		340	17.5432	1308.25	260	0.344334		340	17.5427	961.667	291	0.256559		340	17.5432	1584	401	0.390633		340	17.5912	1410.75	495.5	0.373007
17.5941	0.477741	0.385207	0.442124	0.436229	0.380173	0.394589	0.372701	0.495879	0.296993	0.426115	0.651713	0.471944	0.565695	0.407628	0.321361					341	17.5941	1625.33	120.25	0.509054		341	17.5941	1288.75	242.857	0.343559		341	17.5937	1214	333.25	0.336925		341	17.5941	1470.75	415	0.348615		341	17.6422	1464	440.333	0.417192
17.6451	0.513142	0.286978	0.475023	0.369555	0.336124	0.389985	0.398998	0.428096	0.432244	0.470114	0.652609	0.504062	0.676777	0.41839	0.400505					342	17.6451	1575	117.75	0.492876		342	17.6451	1329.75	224.857	0.36294		342	17.6446	1502.67	290.25	0.463802		342	17.6451	1646.5	380.667	0.417985		342	17.6931	1412.75	462	0.387475
17.696	0.535041	0.328883	0.326214	0.410308	0.44932	0.348296	0.367239	0.506795	0.301875	0.371565	0.561816	0.407204	0.565356	0.320531	0.478857					343	17.696	1866	166.5	0.574811		343	17.696	1373.25	279	0.359444		343	17.6955	1227.33	176.75	0.401894		343	17.696	1610.75	456.333	0.381195		343	17.7441	1668.5	479.667	0.484505
17.747	0.6152	0.391424	0.240397	0.328527	0.375758	0.359282	0.348955	0.442613	0.29263	0.336406	0.637342	0.406071	0.624415	0.461964	0.486043					344	17.747	1943.67	130.75	0.613171		344	17.747	1489.25	243.429	0.409233		344	17.7465	1651.67	392.5	0.481686		344	17.747	1591.25	358.333	0.407116		344	17.795	1511.25	527.167	0.401059
17.7979	0.603024	0.32195	0.336256	0.333783	0.446875	0.368472	0.355053	0.386618	0.253571	0.359102	0.57265	0.563512	0.5639	0.530281	0.390668					345	17.7979	1886	136	0.591891		345	17.7979	1420.5	237.143	0.388714		345	17.7974	1490.67	250.5	0.474418		345	17.7979	1531.5	419.333	0.367244		345	17.846	1509.75	532	0.398478
17.8488	0.551671	0.365697	0.343205	0.356732	0.394097	0.424222	0.344902	0.452873	0.292422	0.4018	0.492468	0.560489	0.558173	0.402194	0.397705					346	17.8488	1826	138.5	0.570752		346	17.8488	1315.25	260.143	0.346586		346	17.8484	1308	288	0.390194		346	17.8488	1751.75	392	0.448997		346	17.8969	1611.5	472.167	0.464331
17.8998	0.563368	0.240603	0.450923	0.390661	0.386863	0.380833	0.41672	0.508759	0.389654	0.435366	0.576993	0.443731	0.578652	0.476577	0.466022					347	17.8998	1729	167.75	0.528051		347	17.8998	1543.75	262.571	0.420847		347	17.8993	1174.67	398	0.297109		347	17.8998	1523	352.667	0.38645		347	17.9479	1473.75	569.833	0.368388
17.9507	0.621345	0.358975	0.437407	0.377177	0.421946	0.27793	0.418995	0.517164	0.257622	0.35885	0.456159	0.513634	0.641885	0.432528	0.48131					348	17.9507	1685.33	136.75	0.523767		348	17.9507	1074.75	312.429	0.25041		348	17.9503	1333.33	470	0.330262		348	17.9507	1597.5	353.333	0.410831		348	17.9988	1644.5	484.333	0.472822
18.0017	0.568554	0.357074	0.41592	0.387028	0.485082	0.390214	0.38999	0.498936	0.350491	0.364876	0.498332	0.422319	0.527115	0.419181	0.49935					349	18.0017	1575.33	137	0.486478		349	18.0017	1349.5	166.857	0.38848		349	18.0012	1326	270.5	0.403774		349	18.0017	1685.75	415	0.419609		349	18.0497	1479.5	513.667	0.393622
18.0526	0.457109	0.437564	0.303452	0.384882	0.450678	0.364097	0.370813	0.41598	0.258038	0.381997	0.524433	0.406071	0.577245	0.544893	0.451451					350	18.0526	1827.33	128.5	0.574585		350	18.0526	1283.75	300.714	0.322912		350	18.0522	1341	181.5	0.443559		350	18.0526	1571.75	421.333	0.379874		350	18.1007	1506.75	514	0.404592
18.1036	0.468186	0.285969	0.316586	0.432652	0.358471	0.40611	0.438633	0.400153	0.305511	0.366933	0.586932	0.528623	0.63577	0.330766	0.455094					351	18.1036	1535	122.5	0.477741		351	18.1036	1380.25	207.571	0.385207		351	18.1031	1397	241.25	0.442124		351	18.1036	1690.75	369.667	0.436229		351	18.1516	1442.5	509.667	0.380173
18.1545	0.548429	0.306288	0.33447	0.433533	0.392297	0.418682	0.346468	0.494351	0.403366	0.410613	0.628209	0.488318	0.499357	0.357301	0.457968					352	18.1545	1705.67	188.5	0.513142		352	18.1545	1223.5	349.857	0.286978		352	18.154	1466	224.25	0.475023		352	18.1545	1503.5	384.333	0.369555		352	18.2026	1319.75	495	0.336124
18.2055	0.506518	0.382403	0.410373	0.371839	0.427177	0.262989	0.360763	0.306718	0.35984	0.314373	0.546818	0.359468	0.638391	0.360255	0.5302					353	18.2055	1722.67	140.75	0.535041		353	18.2055	1239.5	238.286	0.328883		353	18.205	1166	313.25	0.326214		353	18.2055	1653.25	410.667	0.410308		353	18.2535	1675.5	573	0.44932
18.2564	0.492228	0.385828	0.504033	0.34058	0.335343	0.366867	0.354058	0.486274	0.309666	0.409604	0.489333	0.644121	0.551331	0.533973	0.438665					354	18.2564	1921.67	102.75	0.6152		354	18.2564	1401.75	210.143	0.391424		354	18.2559	910.667	282.25	0.240397		354	18.2564	1398.25	403.333	0.328527		354	18.3045	1448.5	526.5	0.375758
18.3073	0.530729	0.330479	0.434091	0.431139	0.411622	0.377566	0.441921	0.397861	0.415416	0.416532	0.586484	0.463001	0.541431	0.367852	0.558894					355	18.3073	1906.67	123.75	0.603024		355	18.3073	1241.25	261.143	0.32195		355	18.3069	1201	322	0.336256		355	18.3073	1411.5	400.667	0.333783		355	18.3554	1590	493.5	0.446875
18.3583	0.460519	0.369697	0.4244	0.385295	0.437433	0.388342	0.344552	0.51127	0.304888	0.311188	0.593557	0.55608	0.544003	0.465235	0.388438					356	18.3583	1747.33	116.25	0.551671		356	18.3583	1385	271.714	0.365697		356	18.3578	1320.67	423.5	0.343205		356	18.3583	1552	471.667	0.356732		356	18.4063	1441.5	474.5	0.394097
18.4092	0.626531	0.383787	0.424336	0.455849	0.426667	0.325446	0.404478	0.482017	0.323482	0.342511	0.421642	0.543989	0.609711	0.543311	0.516844					357	18.4092	1774.67	109	0.563368		357	18.4092	935.75	203.286	0.240603		357	18.4088	1339	160.25	0.450923		357	18.4092	1574.75	391.667	0.390661		357	18.4573	1465.75	516.5	0.386863
18.4602	0.558858	0.424648	0.567407	0.428552	0.411418	0.459472	0.267153	0.386509	0.390796	0.379051	0.449399	0.48265	0.569772	0.393121	0.398424					358	18.4602	1931.33	94.25	0.621345		358	18.4602	1365.25	272.429	0.358975		358	18.4597	1332.67	189.25	0.437407		358	18.4602	1555.25	413	0.377177		358	18.5082	1511.5	476.167	0.421946
18.5111	0.57963	0.384162	0.312602	0.442833	0.490075	0.359263	0.355992	0.459204	0.261258	0.367185	0.454906	0.576107	0.606265	0.277168	0.49204					359	18.5111	1789	108	0.568554		359	18.5111	1374.75	287.714	0.357074		359	18.5106	1318	230.75	0.41592		359	18.5111	1593.75	421.667	0.387028		359	18.5592	1666.25	476	0.485082
18.5621	0.648205	0.359339	0.469445	0.42525	0.35983	0.334368	0.380548	0.414343	0.411053	0.375188	0.510823	0.538321	0.572829	0.456742	0.485845					360	18.5621	1497	145.5	0.457109		360	18.5621	1534.5	202.429	0.437564		360	18.5616	1110	316.75	0.303452		360	18.5621	1543.25	377.667	0.384882		360	18.6101	1523	417.167	0.450678
18.613	0.537437	0.324894	0.453441	0.333645	0.419535	0.287636	0.3726	0.489767	0.309251	0.338689	0.506256	0.632785	0.60675	0.436801	0.375578					361	18.613	1550	165.75	0.468186		361	18.613	1110	239.429	0.285969		361	18.6125	1184.33	356.75	0.316586		361	18.613	1653.25	343	0.432652		361	18.6611	1373.75	494.167	0.358471
18.664	0.521456	0.220319	0.413211	0.390551	0.482433	0.384291	0.339974	0.4198	0.355477	0.335065	0.599557	0.41791	0.56094	0.443923	0.457498					362	18.664	1778	156.5	0.548429		362	18.664	1187	254.571	0.306288		362	18.6635	1221.33	347	0.33447		362	18.664	1607.25	294.333	0.433533		362	18.712	1476.75	514.167	0.392297
18.7149	0.589495	0.307989	0.549555	0.436835	0.481278	0.300952	0.313668	0.467827	0.346128	0.427734	0.439729	0.535172	0.64305	0.51762	0.440573					363	18.7149	1628.33	130.75	0.506518		363	18.7149	1308	143.857	0.382403		363	18.7144	1366	293.25	0.410373		363	18.7149	1509.75	383.667	0.371839		363	18.763	1529	480.833	0.427177
18.7659	0.543751	0.329857	0.312729	0.427864	0.407241	0.299405	0.37364	0.411177	0.375526	0.364384	0.556265	0.551798	0.646349	0.539935	0.477916					364	18.7659	1660.33	205	0.492228		364	18.7659	1469	294.429	0.385828		364	18.7654	1591.33	273.75	0.504033		364	18.7659	1549.75	518.333	0.34058		364	18.8139	1375.5	552.667	0.335343
18.8168	0.471512	0.404259	0.405592	0.389175	0.432101	0.313085	0.413146	0.469028	0.378123	0.376369	0.54158	0.635304	0.567539	0.43754	0.439211					365	18.8168	1744.67	175.5	0.530729		365	18.8168	1207.5	201.429	0.330479		365	18.8163	1419	284.25	0.434091		365	18.8168	1688	382.333	0.431139		365	18.8649	1495.5	485.5	0.411622
18.8677	0.563424	0.346293	0.264847	0.424314	0.394879	0.352519	0.367064	0.470229	0.426219	0.392137	0.46283	0.518043	0.629122	0.469825	0.535775					366	18.8677	1487.33	125.75	0.460519		366	18.8677	1295.75	170.286	0.369697		366	18.8672	1450.67	341.25	0.4244		366	18.8677	1529.5	362.667	0.385295		366	18.9158	1573.5	500.167	0.437433
18.9187	0.50539	0.330796	0.365807	0.427891	0.457437	0.360734	0.346533	0.24472	0.293876	0.506308	0.499093	0.502802	0.556572	0.416069	0.368169					367	18.9187	1968.67	116.25	0.626531		367	18.9187	1410.5	242.143	0.383787		367	18.9182	1416	306.75	0.424336		367	18.9187	1660.5	280	0.455849		367	18.9667	1519.25	472.333	0.426667
18.9696	0.502346	0.331828	0.438395	0.388569	0.334901	0.362282	0.297365	0.480926	0.407729	0.420342	0.55228	0.635556	0.507849	0.713389	0.500613					368	18.9696	1839.33	187	0.558858		368	18.9696	1521.75	229	0.424648		368	18.9691	1737	253.75	0.567407		368	18.9696	1619.5	321.667	0.428552		368	19.0177	1524.5	515	0.411418
19.0206	0.455982	0.344744	0.458701	0.391376	0.417056	0.320784	0.399679	0.356601	0.398068	0.490009	0.497482	0.533157	0.594473	0.487445	0.398721					369	19.0206	1939	225.25	0.57963		369	19.0206	1352.5	183	0.384162		369	19.0201	1271.67	454.5	0.312602		369	19.0206	1771.75	430.667	0.442833		369	19.0686	1641	438.5	0.490075
19.0715	0.546034	0.397689	0.474162	0.443659	0.423271	0.34736	0.355191	0.454402	0.347063	0.418457	0.5932	0.489326	0.607478	0.327653	0.391635					370	19.0715	2088	171.5	0.648205		370	19.0715	1383.5	289.571	0.359339		370	19.071	1534.67	307.5	0.469445		370	19.0715	1657.5	369.667	0.42525		370	19.1196	1418.75	535.833	0.35983
19.1225	0.649586	0.28347	0.27269	0.411601	0.445143	0.416866	0.36874	0.402991	0.420506	0.422903	0.512077	0.51905	0.570888	0.378403	0.481608					371	19.1225	1706	117	0.537437		371	19.1225	1223.5	234.429	0.324894		371	19.122	1362.33	177	0.453441		371	19.1225	1463.75	453.333	0.333645		371	19.1705	1495.25	465.833	0.419535
19.1734	0.583774	0.330256	0.333291	0.352632	0.382041	0.379859	0.375215	0.477869	0.365657	0.421722	0.534238	0.536432	0.526873	0.499208	0.447908					372	19.1734	1700	158.25	0.521456		372	19.1734	917	246.286	0.220319		372	19.1729	1372.67	292.5	0.413211		372	19.1734	1577.75	395	0.390551		372	19.2215	1679.25	495.5	0.482433
19.2243	0.529601	0.328343	0.374637	0.366721	0.351067	0.381827	0.362762	0.475141	0.408144	0.492783	0.539834	0.506077	0.600539	0.442234	0.460793					373	19.2243	1932.67	189.75	0.589495		373	19.2243	1173.75	236.143	0.307989		373	19.2239	1751.33	314.75	0.549555		373	19.2243	1683.25	360.333	0.436835		373	19.2724	1608.75	427.833	0.481278
19.2753	0.51875	0.375211	0.342663	0.369638	0.460697	0.34566	0.409987	0.459313	0.399418	0.351921	0.50751	0.44625	0.612331	0.364898	0.416637					374	19.2753	1792.67	185	0.543751		374	19.2753	1291.75	287.571	0.329857		374	19.2748	1071	253.5	0.312729		374	19.2753	1610.75	315	0.427864		374	19.3234	1524.25	525	0.407241
19.3262	0.523513	0.337506	0.497051	0.426983	0.408803	0.320115	0.373226	0.413906	0.401496	0.449621	0.605825	0.55079	0.518332	0.443606	0.56997					375	19.3262	1615.33	221.25	0.471512		375	19.3262	1461.25	230.571	0.404259		375	19.3257	1359	298.75	0.405592		375	19.3262	1660.25	481.667	0.389175		375	19.3743	1527.75	467.5	0.432101
19.3772	0.478896	0.343067	0.504862	0.419003	0.452275	0.306799	0.412455	0.507668	0.328884	0.407095	0.53773	0.473456	0.522602	0.343638	0.609567					376	19.3772	1809.33	143.5	0.563424		376	19.3772	1328.5	274.286	0.346293		376	19.3767	1099.33	407	0.264847		376	19.3772	1702	417	0.424314		376	19.4252	1547.25	578.333	0.394879
19.4281	0.453107	0.35881	0.350314	0.374838	0.452139	0.211404	0.403686	0.452546	0.316522	0.305189	0.526224	0.465143	0.584815	0.436853	0.559712					377	19.4281	1681	186.75	0.50539		377	19.4281	1298.75	291.714	0.330796		377	19.4276	1227	270.75	0.365807		377	19.4281	1689.5	393.667	0.427891		377	19.4762	1659.25	536.833	0.457437
19.4791	0.486788	0.359198	0.463133	0.431469	0.416003	0.387272	0.268415	0.424057	0.398276	0.426951	0.511271	0.577114	0.61961	0.497046	0.36574					378	19.4791	1768	282.75	0.502346		378	19.4791	1286.75	276.571	0.331828		378	19.4786	1393	247	0.438395		378	19.4791	1533.75	357	0.388569		378	19.5271	1283.25	461.5	0.334901
19.53	0.504432	0.32229	0.395677	0.356292	0.430607	0.310926	0.338049	0.511707	0.32878	0.460995	0.532984	0.502173	0.505132	0.470563	0.478386					379	19.53	1489.67	141.5	0.455982		379	19.53	1265.5	216	0.344744		379	19.5295	1485.33	286.25	0.458701		379	19.53	1566.25	381	0.391376		379	19.5781	1504	480.667	0.417056
19.581	0.543553	0.327898	0.402213	0.379379	0.444395	0.364689	0.348384	0.373847	0.426427	0.418019	0.673696	0.564897	0.576857	0.41802	0.453954					380	19.581	1787.67	173.25	0.546034		380	19.581	1427.25	216.571	0.397689		380	19.5805	1545	305.5	0.474162		380	19.581	1705.25	361.667	0.443659		380	19.629	1581.75	543.167	0.423271
19.6319	0.548768	0.352194	0.4529	0.417297	0.458965	0.366275	0.39757	0.439229	0.34966	0.396013	0.550668	0.61024	0.527309	0.393543	0.520883					381	19.6319	2107.33	186.75	0.649586		381	19.6319	1107.25	244.286	0.28347		381	19.6314	1000.33	287.5	0.27269		381	19.6319	1585.5	339	0.411601		381	19.68	1559.75	467.5	0.445143
19.6828	0.532956	0.304833	0.370908	0.432514	0.453531	0.255213	0.369394	0.405065	0.337921	0.351139	0.623374	0.466276	0.515323	0.434638	0.55426					382	19.6828	1864	138	0.583774		382	19.6828	1284.25	278.857	0.330256		382	19.6824	1210	338.75	0.333291		382	19.6828	1496.25	428.333	0.352632		382	19.7309	1504.25	566.833	0.382041
19.7338	0.458096	0.37229	0.319519	0.379654	0.433935	0.377872	0.32497	0.424712	0.341246	0.384745	0.589215	0.564141	0.617912	0.39254	0.469565					383	19.7338	1774.33	208.5	0.529601		383	19.7338	1289	289.429	0.328343		383	19.7333	1335.33	356	0.374637		383	19.7338	1528.25	417.667	0.366721		383	19.7818	1333.75	472.333	0.351067
19.7847	0.493975	0.30461	0.371545	0.385047	0.360305	0.372427	0.348716	0.399061	0.322236	0.368406	0.476216	0.565275	0.531531	0.504695	0.60253					384	19.7847	1687	153.25	0.51875		384	19.7847	1418.25	276	0.375211		384	19.7843	1258	362.25	0.342663		384	19.7847	1477.75	358.333	0.369638		384	19.8328	1556.25	425.833	0.460697
19.8357	0.491777	0.305314	0.475214	0.376737	0.473161	0.374471	0.404055	0.448507	0.285046	0.298977	0.638775	0.621072	0.616796	0.391644	0.552798					385	19.8357	1715.33	167.5	0.523513		385	19.8357	1325.75	298.286	0.337506		385	19.8352	1569.33	270	0.497051		385	19.8357	1668.75	375.667	0.426983		385	19.8837	1458.75	455.667	0.408803
19.8866	0.56613	0.438644	0.407568	0.31675	0.459101	0.332859	0.434589	0.443814	0.277567	0.382886	0.523359	0.536306	0.560697	0.435271	0.458786					386	19.8866	1599.67	183.75	0.478896		386	19.8866	1279.25	234.857	0.343067		386	19.8861	1541	221.25	0.504862		386	19.8866	1623.25	354.333	0.419003		386	19.9347	1579.25	469.5	0.452275
19.9376	0.50446	0.335641	0.479008	0.308632	0.475097	0.429591	0.393646	0.495552	0.373656	0.402769	0.557205	0.47144	0.678815	0.390378	0.488199					387	19.9376	1537.67	198	0.453107		387	19.9376	1359.75	267.429	0.35881		387	19.9371	1257	341.25	0.350314		387	19.9376	1585.5	450.333	0.374838		387	19.9856	1573.25	463.833	0.452139
19.9885	0.465537	0.430267	0.391278	0.396852	0.47401	0.318167	0.430739	0.504393	0.339999	0.387784	0.418239	0.461112	0.595298	0.455898	0.615118					388	19.9885	1656	216.75	0.486788		388	19.9885	1355.5	262	0.359198		388	19.988	1585.67	375	0.463133		388	19.9885	1667	360.333	0.431469		388	20.0366	1456.75	436	0.416003
20.0394	0.6152	0.342726	0.391374	0.337608	0.338705	0.303665	0.486962	0.480162	0.366488	0.411993	0.636268	0.415517	0.524204	0.531019	0.417826					389	20.0394	1666.67	175.25	0.504432		389	20.0394	1221	239.857	0.32229		389	20.039	1253.33	219	0.395677		389	20.0394	1568	489	0.356292		389	20.0875	1539.25	482.667	0.430607
20.0904	0.488902	0.431312	0.40167	0.351229	0.417158	0.364479	0.390091	0.425367	0.278294	0.460199	0.617733	0.513382	0.670808	0.379933	0.465625					390	20.0904	1749.33	142.25	0.543553		390	20.0904	1250.5	252.286	0.327898		390	20.0899	1329.67	278.25	0.402213		390	20.0904	1538.25	389.333	0.379379		390	20.1385	1575.75	485.333	0.444395
20.1413	0.568976	0.354482	0.361759	0.338213	0.395796	0.3525	0.363877	0.520766	0.414896	0.482722	0.624986	0.43441	0.606314	0.403408	0.395029					391	20.1413	1823	200.5	0.548768		391	20.1413	1263.75	191.571	0.352194		391	20.1409	1463.67	279.75	0.4529		391	20.1413	1640.75	377	0.417297		391	20.1894	1666.5	540.333	0.458965
20.1923	0.55852	0.387459	0.436546	0.312842	0.332116	0.247285	0.340435	0.452983	0.392874	0.393133	0.507645	0.374709	0.62587	0.503218	0.541003					392	20.1923	1743	167.25	0.532956		392	20.1923	1201	273	0.304833		392	20.1918	1267.33	297.75	0.370908		392	20.1923	1621.5	311.667	0.432514		392	20.2403	1514	401.167	0.453531
20.2432	0.428219	0.324261	0.352992	0.296387	0.509195	0.367727	0.319904	0.51509	0.326079	0.454253	0.584559	0.602809	0.614127	0.383731	0.530745					393	20.2432	1544.67	190.25	0.458096		393	20.2432	1423.5	290.143	0.37229		393	20.2428	1189	353.75	0.319519		393	20.2432	1529.75	380	0.379654		393	20.2913	1541.25	476.5	0.433935
20.2942	0.476923	0.365556	0.515445	0.434798	0.423814	0.410447	0.380889	0.448835	0.298551	0.41644	0.563875	0.550035	0.554048	0.394281	0.433957					394	20.2942	1724	263.5	0.493975		394	20.2942	1155.75	228.429	0.30461		394	20.2937	1376	404.75	0.371545		394	20.2942	1448.75	282.667	0.385047		394	20.3422	1381.75	497.667	0.360305
20.3451	0.418608	0.338304	0.449648	0.388432	0.380343	0.36423	0.425765	0.432025	0.316107	0.441684	0.51333	0.359594	0.58399	0.544102	0.504553					395	20.3451	1666	212	0.491777		395	20.3451	1211.75	282.286	0.305314		395	20.3446	1459	216.75	0.475214		395	20.3451	1563.25	422.333	0.376737		395	20.3932	1595.5	434.5	0.473161
20.3961	0.427796	0.349906	0.507986	0.389147	0.449626	0.381884	0.403631	0.387491	0.309874	0.412697	0.538133	0.4397	0.639798	0.347278	0.468153					396	20.3961	1787.33	113.5	0.56613		396	20.3961	1535.5	200.143	0.438644		396	20.3956	1337.67	272.25	0.407568		396	20.3961	1408.25	449	0.31675		396	20.4441	1628	501.5	0.459101
20.447	0.553531	0.449625	0.469572	0.346606	0.500908	0.302978	0.362826	0.512034	0.357347	0.391819	0.510465	0.607721	0.557445	0.465868	0.654244					397	20.447	1678	186.5	0.50446		397	20.447	1259.5	237.714	0.335641		397	20.4465	1618.67	366.5	0.479008		397	20.447	1392	457.333	0.308632		397	20.4951	1638.75	473	0.475097
20.4979	0.607337	0.337975	0.382193	0.345973	0.434376	0.314995	0.336925	0.475577	0.402639	0.451572	0.56692	0.504566	0.570354	0.359833	0.522419					398	20.4979	1536.67	160.25	0.465537		398	20.4979	1508	198.143	0.430267		398	20.4975	1361.33	338.5	0.391278		398	20.4979	1598.5	396.667	0.396852		398	20.546	1607.75	444.667	0.47401
20.5489	0.561958	0.295941	0.210239	0.424507	0.354294	0.359664	0.406689	0.388364	0.401392	0.438711	0.531104	0.47673	0.65523	0.431262	0.541846					399	20.5489	1978.67	159.75	0.6152		399	20.5489	1265.5	222.143	0.342726		399	20.5484	1320.33	297.25	0.391374		399	20.5489	1469.75	447.333	0.337608		399	20.597	1305.75	474.667	0.338705
20.5998	0.435773	0.390239	0.431605	0.467571	0.337007	0.325427	0.371319	0.481035	0.324417	0.533171	0.603855	0.500535	0.552496	0.476314	0.440846					400	20.5998	1640	194.5	0.488902		400	20.5998	1495.75	182.714	0.431312		400	20.5994	1340	290	0.40167		400	20.5998	1497	433.333	0.351229		400	20.6479	1525.75	502.167	0.417158
20.6508	0.536084	0.346222	0.343747	0.419223	0.390396	0.371605	0.332845	0.44305	0.268841	0.391381	0.667562	0.468669	0.62621	0.51245	0.629291					401	20.6508	1907	224.75	0.568976		401	20.6508	1300	220.857	0.354482		401	20.6503	1166.67	221	0.361759		401	20.6508	1447.25	423	0.338213		401	20.6988	1500.5	529.333	0.395796
20.7017	0.547274	0.319686	0.472027	0.321565	0.479139	0.367708	0.408273	0.515418	0.365346	0.402556	0.558727	0.296492	0.534783	0.431104	0.367227					402	20.7017	1797.33	146	0.55852		402	20.7017	1385.25	205.714	0.387459		402	20.7013	1437.67	296.5	0.436546		402	20.7017	1420.75	473.333	0.312842		402	20.7498	1294.25	479.333	0.332116
20.7527	0.560126	0.288843	0.431509	0.394293	0.561191	0.423897	0.355062	0.521967	0.290344	0.328854	0.544669	0.562882	0.615534	0.415541	0.562636					403	20.7527	1471.33	205.25	0.428219		403	20.7527	1238	250.857	0.324261		403	20.7522	1247	324.25	0.352992		403	20.7527	1393.25	495.667	0.296387		403	20.8007	1709.25	459.833	0.509195
20.8036	0.500233	0.423686	0.295929	0.355494	0.395558	0.42363	0.316735	0.495006	0.34914	0.347436	0.584156	0.649033	0.507801	0.389745	0.527796					404	20.8036	1691.33	281.25	0.476923		404	20.8036	1391	278.143	0.365556		404	20.8031	1529.67	182.25	0.515445		404	20.8036	1708.75	392	0.434798		404	20.8517	1539.75	499.833	0.423814
20.8546	0.549247	0.35515	0.462367	0.345588	0.40252	0.380699	0.462249	0.518802	0.370332	0.346453	0.530522	0.562	0.530512	0.444187	0.41738					405	20.8546	1423.67	186	0.418608		405	20.8546	1416.75	386.857	0.338304		405	20.8541	1410.67	235.25	0.449648		405	20.8546	1589	412.667	0.388432		405	20.9026	1499.75	566.5	0.380343
20.9055	0.595132	0.280209	0.394944	0.420599	0.479444	0.341361	0.364936	0.500355	0.383525	0.460836	0.409599	0.609484	0.598452	0.504326	0.519371					406	20.9055	1496.33	231.5	0.427796		406	20.9055	1340.5	275.286	0.349906		406	20.905	1487.67	159.75	0.507986		406	20.9055	1636.5	458	0.389147		406	20.9536	1545.75	442.5	0.449626
20.9565	0.493722	0.299566	0.540725	0.309265	0.397935	0.396232	0.340499	0.570976	0.342388	0.412829	0.615674	0.477738	0.509791	0.343533	0.416265					407	20.9565	1804.33	167.75	0.553531		407	20.9565	1629.5	260.714	0.449625		407	20.956	1445	217.5	0.469572		407	20.9565	1451	401.333	0.346606		407	21.0045	1817.25	588.167	0.500908
21.0074	0.514776	0.348029	0.297778	0.306678	0.43261	0.402499	0.355495	0.497844	0.414585	0.367424	0.577172	0.501417	0.573848	0.45115	0.48302					408	21.0074	1979.67	184	0.607337		408	21.0074	1283.75	254.857	0.337975		408	21.0069	1332.33	333.25	0.382193		408	21.0074	1543.75	496	0.345973		408	21.0555	1579.5	513.667	0.434376
21.0583	0.528164	0.508552	0.487774	0.427038	0.453362	0.360371	0.353008	0.348742	0.368254	0.410586	0.599601	0.567416	0.633926	0.536189	0.345174					409	21.0583	1834	172.5	0.561958		409	21.0583	1153.5	252.571	0.295941		409	21.0579	841.333	291.75	0.210239		409	21.0583	1669.25	383.667	0.424507		409	21.1064	1416.5	547.167	0.354294
21.1093	0.528192	0.370565	0.366795	0.407143	0.43835	0.476725	0.342581	0.498063	0.345816	0.398853	0.640163	0.609862	0.609177	0.423665	0.46565					410	21.1093	1466.67	178.25	0.435773		410	21.1093	1396	208	0.390239		410	21.1088	1411	282.75	0.431605		410	21.1093	1799	383	0.467571		410	21.1573	1232.25	405.333	0.337007
21.1602	0.543835	0.333435	0.389302	0.384772	0.412029	0.399041	0.327226	0.511707	0.419155	0.450231	0.525776	0.586435	0.582243	0.437856	0.466294					411	21.1602	1719	134	0.536084		411	21.1602	1246	192	0.346222		411	21.1597	1185.33	286.75	0.343747		411	21.1602	1621.25	351.667	0.419223		411	21.2083	1444.75	486.833	0.390396
21.2112	0.554545	0.279587	0.355319	0.418618	0.441543	0.387119	0.342369	0.466627	0.331273	0.506122	0.603541	0.586057	0.590736	0.427727	0.629242					412	21.2112	1832.33	214.25	0.547274		412	21.2112	1250.5	277.286	0.319686		412	21.2107	1489.67	255.75	0.472027		412	21.2112	1378.5	404.667	0.321565		412	21.2592	1671.5	495.833	0.479139
21.2621	0.523908	0.390052	0.477765	0.387056	0.364992	0.317823	0.37061	0.41205	0.374799	0.419651	0.521523	0.595378	0.623056	0.438173	0.504429					413	21.2621	1773.33	117.25	0.560126		413	21.2621	1142.75	263.429	0.288843		413	21.2616	1394	266	0.431509		413	21.2621	1524.75	330.667	0.394293		413	21.3102	1814	437	0.561191
21.3131	0.544681	0.293841	0.34193	0.369445	0.394267	0.389278	0.402461	0.530808	0.376565	0.365712	0.495467	0.464891	0.604858	0.279964	0.54695					414	21.3131	1727	248	0.500233		414	21.3131	1489.25	199.429	0.423686		414	21.3126	1113.33	339.75	0.295929		414	21.3131	1441.25	364.667	0.355494		414	21.3611	1467.75	497.167	0.395558
21.364	0.518807	0.362799	0.487551	0.379792	0.417259	0.24845	0.348052	0.581455	0.392251	0.405078	0.510734	0.565023	0.61005	0.347383	0.517835					415	21.364	1847.67	223.75	0.549247		415	21.364	1325.75	244.571	0.35515		415	21.3635	1510.67	302	0.462367		415	21.364	1374.25	327.667	0.345588		415	21.4121	1491	503.333	0.40252
																				416	21.415	1962.33	202.75	0.595132		416	21.415	1037.75	184.714	0.280209		416	21.4145	1352.67	320.25	0.394944		416	21.415	1624.75	351	0.420599		416	21.463	1613.25	436.833	0.479444
																				417	21.4659	1653	193.25	0.493722		417	21.4659	1174.25	262.286	0.299566		417	21.4654	1588	174.5	0.540725		417	21.4659	1437.25	500.667	0.309265		417	21.514	1483.25	506.833	0.397935
																				418	21.5168	1735	213	0.514776		418	21.5168	1336.5	277	0.348029		418	21.5164	1196.67	418.25	0.297778		418	21.5168	1315.75	387	0.306678		418	21.5649	1542	480.5	0.43261
																				419	21.5678	1748.33	186.75	0.528164		419	21.5678	1738.75	190.571	0.508552		419	21.5673	1524.33	249.25	0.487774		419	21.5678	1704.25	411	0.427038		419	21.6158	1622.75	510.333	0.453362
																				420	21.6187	1794.67	233	0.528192		420	21.6187	1400.25	272.143	0.370565		420	21.6182	1238.33	279.5	0.366795		420	21.6187	1733	500	0.407143		420	21.6668	1660.75	585.167	0.43835
																				421	21.6697	1894.67	286.75	0.543835		421	21.6697	1217.5	202.429	0.333435		421	21.6692	1286.67	269	0.389302		421	21.6697	1511.25	346	0.384772		421	21.7177	1454.5	443.5	0.412029
																				422	21.7206	1793.33	153.75	0.554545		422	21.7206	1126	274.857	0.279587		422	21.7201	1302.33	373.5	0.355319		422	21.7206	1569.75	302	0.418618		422	21.7687	1611.75	528.333	0.441543
																				423	21.7716	1699	150	0.523908		423	21.7716	1448	260.571	0.390052		423	21.7711	1460.67	211.75	0.477765		423	21.7716	1571.5	399.333	0.387056		423	21.8196	1384.25	488.667	0.364992
																				424	21.8225	1859.67	249.25	0.544681		424	21.8225	1125.25	230.714	0.293841		424	21.822	1234.33	340.5	0.34193		424	21.8225	1482.5	363.667	0.369445		424	21.8706	1448.25	480.833	0.394267
																				425	21.8734	1764.67	230.75	0.518807		425	21.8734	1352.75	248.286	0.362799		425	21.873	1454	179.5	0.487551		425	21.8734	1580.5	430.333	0.379792		425	21.9215	1425.5	401.667	0.417259
[truncated: 50 more columns]

## Sheet: HS1h
	Normalized Data
Time	HS 1h																						Image39						Image40						Image48						Image12						Image14
0	1.14634	1.03672	1.16169	1.02258	1.05716	1.05185	0.924526	1.05861	0.974298	1.0479	0.814576	0.770418	1.15829	1.10522	1.05307				Raw Value before normalization for each images. The 10 first time point screened are eliminated. At 30 (bold): FRAP. In blue: normalized data.				Time	Time [s]	Intensity Region 1	Intensity Region 2	1927.88		Time	Time [s]	Intensity Region 1	Intensity Region 2	2268.04		Time	Time [s]	Intensity Region 1	Intensity Region 2	1745.38		Time	Time [s]	Intensity Region 1	Intensity Region 2	2712.5		Time	Time [s]	Intensity Region 1
0.05094	1.03942	1.14438	1.06486	0.963687	1.14629	1.18904	0.9858	0.978096	1.08437	0.994908	1.06513	1.14548	0.908039	1.14194	1.03595								1	0	2152	126.75			1	0	3087.75	310.833			1	0	2329	512.25			1	0	3296.5	339.1			1	0	3730
0.10189	0.971925	0.998108	1.03951	0.95941	1.02897	1.00534	0.890092	1.06966	1.16688	1.0662	1.09117	0.90116	1.07456	1.02367	1.09688								2	0.16293	2327	133.875			2	0.17686	2634.5	273.25			2	0.05094	2294	371.25			2	0.05094	3118.25	273.1			2	0.16244	3863
0.15283	1.00324	1.00597	1.03927	1.01766	0.9928	1.07519	1.02118	1.05946	1.16434	0.824298	0.898606	0.943271	1.16073	1.01763	0.984207								3	0.21387	1984.75	128.5			3	0.22781	2960.25	264.583			3	0.10189	2723.67	360.5			3	0.10189	3518.25	306.7			3	0.21339	3458.5
0.20378	0.92777	1.17624	0.816634	1.07541	0.98091	0.998156	1.00284	0.912742	0.985262	1.12063	0.98757	1.0935	1.10491	0.903947	0.920393								4	0.26481	1994.25	181			4	0.27875	2995.5	268.083			4	0.15283	2611	414.75			4	0.15283	2938.25	268.4			4	0.26433	3482.25
0.25472	1.03475	1.01192	1.15362	1.01377	0.997092	0.976218	1.02279	0.944483	0.967841	1.1027	1.05465	1.10951	0.98615	1.29925	0.93766								5	0.31576	2151.25	104.125			5	0.3297	2886.5	277.917			5	0.20378	2299	355.5			5	0.20378	3389	296.6			5	0.31528	3703.25
0.30567	0.846333	0.923999	1.03884	1.01821	0.942014	1.07266	0.964345	0.916769	0.970051	1.09522	1.11821	1.10418	0.978615	1.03921	1.0187								6	0.3667	1883.5	137.125			6	0.38064	2660.75	304.833			6	0.25472	2219.67	472.5			6	0.25472	3435.25	244.3			6	0.36622	3394.25
0.35661	1.07988	1.01769	1.23355	0.960959	0.940859	0.919122	1.10414	1.02177	1.0117	0.912262	0.91014	0.79826	1.02054	0.93031	1.11357								7	0.41765	2523.5	101.875			7	0.43158	3001.75	273.917			7	0.30567	2376.33	384.5			7	0.30567	2936.5	286.6			7	0.41717	3598.75
0.40755	1.01459	0.928187	0.911313	0.984774	0.952861	0.992843	0.936033	1.10375	1.02688	0.952368	0.961237	1.11241	0.962696	0.984163	0.973216								8	0.46859	2019.25	109.625			8	0.48253	2625	280.25			8	0.35661	1895	466.5			8	0.35661	3070.5	277			8	0.46811	3592.5
0.4585	0.899825	0.972866	0.990666	1.06085	1.0295	1.13116	1.04192	1.1263	1.02115	1.09116	1.08605	0.94768	0.991775	0.914041	0.915619								9	0.51954	1907	155.125			9	0.53347	2751.5	249.083			9	0.40755	2213.33	402			9	0.40755	2982.75	297.5			9	0.51905	3627.5
0.50944	1.0697	1.02592	0.841462	1.0052	0.968303	0.976561	0.882117	1.01349	0.91216	1.00464	0.884575	1.01392	0.951128	1.08496	1.0632								10	0.57048	2164	51			10	0.58442	2544.5	221.417			10	0.4585	2430	484			10	0.4585	3089	250.6			10	0.57	3529.25
0.56039	0.939765	1.02522	1.05059	0.989106	1.02689	0.96928	1.04404	1.02442	0.990242	0.958046	0.956848	0.912529	1.07424	1.02241	0.996556								11	0.62142	2309	99	1.14634		11	0.63536	2623.25	271.917	1.03672		11	0.50944	2272.33	244.75	1.16169		11	0.50944	3034.25	260.5	1.02258		11	0.62094	3577.75
0.61133	1.15898	0.947293	0.924013	1.00994	1.04205	1.03584	1.02006	0.991325	0.998665	0.96832	1.14628	1.08561	0.977872	0.934493	1.04969								12	0.67237	2136.5	132.625	1.03942		12	0.68631	2810	214.5	1.14438		12	0.56039	2367.33	508.75	1.06486		12	0.56039	2916.5	302.5	0.963687		12	0.67189	3854.25
0.66228	0.956947	1.14504	1.20604	0.943134	1.00033	1.01078	1.06441	1.00131	0.95161	1.04096	1.04306	0.867865	1.07477	1.0841	0.979843								13	0.72331	1992.25	118.5	0.971925		13	0.73725	2537.25	273.5	0.998108		13	0.61133	2159.33	345	1.03951		13	0.61133	2859	256.6	0.95941		13	0.72283	3535.5
0.71322	1.10536	0.970036	0.951085	0.990359	1.06532	0.984312	1.08171	0.973421	1.06699	0.892524	1.09114	1.10534	1.01767	0.983233	0.941046								14	0.77426	2053.75	119.625	1.00324		14	0.78819	2567.25	285.667	1.00597		14	0.66228	2212.67	398.75	1.03927		14	0.66228	3066.5	306.1	1.01766		14	0.77378	3470.5
0.76416	0.854438	0.937667	0.9444	0.998507	0.965289	1.19741	0.968171	0.951208	1.16084	1.04466	0.940734	1.0565	0.964818	1.10043	1.01168								15	0.8252	1909	120.375	0.92777		15	0.83914	2924.75	257	1.17624		15	0.71322	1854.33	429	0.816634		15	0.71322	3165.75	248.7	1.07541		15	0.82472	3339.75
0.81511	0.963237	0.958352	0.997732	0.964313	1.04805	0.99025	1.00146	0.927091	0.980684	0.960479	0.991222	0.97993	0.877793	0.913842	1.00286								16	0.87614	2106.25	111.375	1.03475		16	0.89008	2569.75	274.667	1.01192		16	0.76416	2339	325.5	1.15362		16	0.76416	3012.25	262.4	1.01377		16	0.87566	3424.75
0.86605	0.918952	1.15202	0.891929	1.02946	1.01295	1.00794	0.929882	0.960139	0.990141	0.936055	0.997373	0.771114	1.01597	0.96371	1.03973								17	0.92709	1785	153.375	0.846333		17	0.94103	2434	338.333	0.923999		17	0.81511	2276.67	463.5	1.03884		17	0.81511	3041	279.1	1.01821		17	0.92661	3246.5
0.917	1.04837	1.01159	0.84934	0.981438	0.996094	0.979718	1.0783	1.12694	1.04449	0.9466	1.11152	0.870998	0.982117	0.986952	1.00658								18	0.97803	2179.5	97.625	1.07988		18	0.99197	2542.25	234.083	1.01769		18	0.86605	2565	412	1.23355		18	0.86605	2878	271.4	0.960959		18	0.97755	3289.25
0.96794	1.00357	0.925505	0.865334	0.971078	0.996442	0.875465	0.955074	0.944305	0.968185	0.943536	0.869198	1.09246	0.904537	1.03895	0.947834								19	1.02898	2110	154	1.01459		19	1.04292	2375	269.833	0.928187		19	0.917	2015.33	424.75	0.911313		19	0.917	2935	263.8	0.984774		19	1.0285	3274.5
1.01888	0.195876	0.191097	0.11053	0.133014	0.199448	0.342073	0.207131	0.259853	0.191048	0.161958	0.244914	0.181671	0.147095	0.205385	0.253594								20	1.07992	1874.5	139.75	0.899825		20	1.09386	2481	274.5	0.972866		20	0.96794	2191.33	462.25	0.990666		20	0.96794	3150.75	273.2	1.06085		20	1.07944	3536.75
1.06983	0.229333	0.14719	0.0520421	0.127539	0.245068	0.236788	0.158159	0.276732	0.13643	0.151773	0.180522	0.00139211	0.244946	0.0715163	0.207777								21	1.13087	2186	123.75	1.0697		21	1.1448	2608	281.167	1.02592		21	1.01888	1839.67	371	0.841462		21	1.01888	3004	277.4	1.0052		21	1.13039	3310
1.12077	0.202619	0.296107	0.0624983	0.171982	0.1808	0.281759	0.158394	0.151904	0.165949	0.135821	0.274612	0.202088	0.140833	0.272586	0.20766								22	1.18181	1924.25	112.5	0.939765		22	1.19575	2607.25	282	1.02522		22	1.06983	2152.67	319	1.05059		22	1.06983	2983.75	300.8	0.989106		22	1.18133	3508
1.17172	0.204694	0.149725	0.217957	0.133991	0.264118	0.260071	0.0962666	0.239595	0.187188	0.147267	0.209451	-0.00475638	0.231361	0.27046	0.175198								23	1.23275	2345	110.625	1.15898		23	1.24669	2432.5	284	0.947293		23	1.12077	2036	423.25	0.924013		23	1.12077	2988.25	248.8	1.00994		23	1.23227	3551.75
1.22266	0.199961	0.193669	0.253814	0.141014	0.158186	0.363136	0.155039	0.204372	0.156062	0.134018	0.323787	0.0553364	0.178721	0.11687	0.192612								24	1.2837	1977	132.125	0.956947		24	1.29764	2822	225	1.14504		24	1.17172	2320	215	1.20604		24	1.17172	2834.25	276	0.943134		24	1.28322	3386.5
1.27361	0.273682	0.139805	0.0142279	0.15071	0.27157	0.296009	0.161014	0.295253	0.254779	0.176378	0.329874	0.100232	0.167684	0.193101	0.14316								25	1.33464	2246.5	115.5	1.10536		25	1.34858	2489.5	289.417	0.970036		25	1.22266	2043	383	0.951085		25	1.22266	2909.75	223.4	0.990359		25	1.33416	3594.75
1.32455	0.208455	0.216119	0.125618	0.165714	0.195649	0.222101	0.156099	0.222444	0.171575	0.123293	0.43588	0.169258	0.192624	0.167934	0.217221								26	1.38559	1764	116.75	0.854438		26	1.39952	2418.75	292.083	0.937667		26	1.27361	1919.33	271	0.9444		26	1.27361	2916.25	207.8	0.998507		26	1.38511	3328.25
1.37549	0.1844	0.114269	0.100217	0.146802	0.188578	0.232007	0.082258	0.222214	0.2152	0.205669	0.28608	0.127262	0.187424	0.13274	0.0738566								27	1.43653	1973.5	116.5	0.963237		27	1.45047	2439.75	266.167	0.958352		27	1.32455	2180.67	439.25	0.997732		27	1.32455	2894.5	278.8	0.964313		27	1.43605	3551
1.42644	0.197238	0.181985	0.314498	0.209493	0.193038	0.303135	0.180526	0.260888	0.203418	0.144653	0.316643	0.0419954	0.168533	0.315216	0.17533								28	1.48748	1887.75	116.125	0.918952		28	1.50141	2936.5	323.667	1.15202		28	1.37549	1973	416.25	0.891929		28	1.37549	3005.5	213.1	1.02946		28	1.487	3404
1.47738	0.153407	0.189665	0.133496	0.153309	0.19269	0.25332	0.127787	0.288226	0.118865	0.189446	0.228864	0.221462	0.155585	0.196819	0.192305								29	1.53842	2159	137.875	1.04837		29	1.55236	2543	248.667	1.01159		29	1.42644	1891.67	409.25	0.84934		29	1.42644	2927.75	265.6	0.981438		29	1.53794	3394
1.80141	0.224081	0.209395	0.178519	0.186747	0.191368	0.260446	0.182704	0.244699	0.210579	0.168357	0.384206	0.0639211	0.195277	0.168996	0.177504								30	1.58936	2037.25	102.5	1.00357		30	1.6033	2378.25	279.167	0.925505		30	1.47738	1937.33	427	0.865334		30	1.47738	2978.25	344.2	0.971078		30	1.58888	3388.25
1.85236	0.185826	0.14741	0.145337	0.173456	0.160865	0.242695	0.242653	0.317738	0.173354	0.194674	0.225661	0.204756	0.233378	0.236395	0.211747								31	1.9134	487.25	109.625	0.195876		31	1.92781	696.25	262.833	0.191097		31	1.80141	574.667	381.75	0.11053		31	1.80093	683.5	322.7	0.133014		31	1.9134	905.5
1.9033	0.265188	0.132089	0.232949	0.205899	0.247623	0.288541	0.129582	0.239606	0.214884	0.123473	0.326766	0.120302	0.279438	0.303795	0.192392								32	1.96434	559	116.875	0.229333		32	1.97876	682.5	348.667	0.14719		32	1.85236	440.333	349.5	0.0520421		32	1.85188	625.25	279.3	0.127539		32	1.96434	1025.75
1.95425	0.186993	0.176621	0.160185	0.184461	0.189216	0.281696	0.164457	0.237002	0.164485	0.0871525	0.355951	0.127842	0.18944	0.263886	0.205106								33	2.01528	474.75	84.125	0.202619		33	2.0297	945	273.417	0.296107		33	1.9033	593.333	484.25	0.0624983		33	1.90282	745.5	279	0.171982		33	2.01528	773.5
2.00519	0.223562	0.191538	0.0684667	0.14212	0.205421	0.263602	0.175405	0.271409	0.1677	0.186382	0.217075	0.148144	0.134996	0.331286	0.182934								34	2.06623	490.25	95.625	0.204694		34	2.08065	583.25	243.667	0.149725		34	1.95425	730.667	350.25	0.217957		34	1.95377	674.75	311.3	0.133991		34	2.06623	1094.75
2.05614	0.157168	0.230816	0.328392	0.210452	0.221322	0.278103	0.18135	0.202459	0.195224	0.118156	0.368861	0.212645	0.174794	0.239317	0.227964								35	2.11717	505.5	120	0.199961		35	2.13159	648.25	209	0.193669		35	2.00519	758	315	0.253814		35	2.00471	683	300.5	0.141014		35	2.11717	759
2.10708	0.279777	0.097698	0.0222491	0.126876	0.24732	0.313166	0.148859	0.280936	0.179668	0.113289	0.281595	0.107889	0.189016	0.145025	0.225336								36	2.16812	659.75	132.125	0.273682		36	2.18253	595	277.917	0.139805		36	2.05614	573.333	548.5	0.0142279		36	2.05565	671	262.2	0.15071		36	2.16812	1059.5
2.15802	0.188874	0.208624	0.211368	0.199779	0.180027	0.272821	0.175317	0.21686	0.148226	0.124285	0.294506	0.110209	0.222446	0.267273	0.177971								37	2.21906	480	78.125	0.208455		37	2.23348	726.75	236.583	0.216119		37	2.10708	568	348.75	0.125618		37	2.1066	711	261.5	0.165714		37	2.21906	830.25
2.20897	0.249108	0.158286	0.0006205	0.139152	0.172698	0.263852	0.135556	0.329472	0.222332	0.169528	0.218325	0.138051	0.178933	0.212158	0.194392								38	2.27	489	133.5	0.1844		38	2.28442	523	263.833	0.114269		38	2.15802	620.667	445.75	0.100217		38	2.15754	641.5	243.3	0.146802		38	2.27	813
2.25991	0.223757	0.237613	0.147151	0.132811	0.21768	0.273477	0.18082	0.265657	0.207379	0.137623	0.301938	0.205684	0.171823	0.299811	0.146896								39	2.32095	512	131.75	0.197238		39	2.33537	644	231.25	0.181985		39	2.20897	978.667	429.75	0.314498		39	2.20849	756.25	188	0.209493		39	2.32095	834.5
2.31086	0.230954	0.172763	0.207596	0.134028	0.203033	0.254602	0.200274	0.293674	0.158257	0.152855	0.266603	0.163109	0.157283	0.119393	0.144021								40	2.37189	390.75	95	0.153407		40	2.38631	725.5	295.333	0.189665		40	2.25991	564	331	0.133496		40	2.25943	694.25	278.4	0.153309		40	2.37189	807.25
2.3618	0.262854	0.185182	0.167252	0.165659	0.260824	0.26629	0.177259	0.24268	0.244389	0.116353	0.207432	0.138167	0.21852	0.181414	0.297383								41	2.42284	536.25	104.25	0.224081		41	2.43726	728	253.083	0.209395		41	2.31086	710.333	398.75	0.178519		41	2.31038	781.25	274.7	0.186747		41	2.42284	851.75
2.41274	0.25436	0.235188	0.134451	0.11106	0.217501	0.360511	0.0917345	0.342545	0.134866	0.254698	0.213295	0.0904872	0.207588	0.229091	0.220709								42	2.47378	473.75	115.5	0.185826		42	2.4882	648.5	314.167	0.14741		42	2.3618	581.667	328	0.145337		42	2.36132	735	264.5	0.173456		42	2.47378	734.25
2.46369	0.205926	0.235776	0.142472	0.195945	0.253865	0.254977	0.178319	0.268711	0.23011	0.157181	0.404869	0.128074	0.193473	0.247618	0.215688								43	2.52473	585.25	74	0.265188		43	2.53914	562	262.417	0.132089		43	2.41274	712.333	305.75	0.232949		43	2.41226	767	208.5	0.205899		43	2.52473	1001.75
2.51463	0.21228	0.167105	0.249134	0.185788	0.190068	0.227195	0.233648	0.275247	0.132756	0.143031	0.335608	0.233411	0.18944	0.330223	0.239494								44	2.57567	460.25	99.75	0.186993		44	2.59009	689	288.417	0.176621		44	2.46369	752.333	472.75	0.160185		44	2.46321	777.25	276.9	0.184461		44	2.57567	788.75
2.56558	0.237632	0.16784	-0.00969247	0.193014	0.247264	0.33076	0.214047	0.234126	0.268326	0.159795	0.241967	0.164849	0.231679	0.259238	0.166586								45	2.62661	560.75	129.75	0.223562		45	2.64103	692.25	257.833	0.191538		45	2.51463	552	432.5	0.0684667		45	2.51415	668.5	283	0.14212		45	2.62661	855.25
2.61652	0.164689	0.261275	0.164435	0.179373	0.240787	0.331104	0.153832	0.206851	0.185294	0.158803	0.299279	0.30058	0.146564	0.281218	0.269475								46	2.67756	447	144	0.157168		46	2.69198	809.25	285.75	0.230816		46	2.56558	854.667	281.5	0.328392		46	2.5651	761.75	190.9	0.210452		46	2.67756	947.5
2.66747	0.234909	0.116216	0.0877559	0.181604	0.273655	0.296103	0.137057	0.259257	0.25165	0.214051	0.194778	0.106264	0.227116	0.202264	0.251901								47	2.7285	682.5	143.125	0.279777		47	2.74292	504	282.417	0.0976979		47	2.61652	475.333	436.5	0.0222491		47	2.61604	608.75	264.6	0.126876		47	2.7285	992.5
2.71841	0.218635	0.302794	0.0520421	0.221253	0.263973	0.342542	0.161602	0.277004	0.145184	0.167545	0.331763	0.0563805	0.235819	0.234669	0.134723								48	2.77945	449	84.875	0.188874		48	2.79387	719.5	246.333	0.208624		48	2.66747	687.667	318.75	0.211368		48	2.66699	799	257.1	0.199779		48	2.77945	793.75
2.76935	0.193283	0.104385	0.0410611	0.176221	0.260689	0.337855	0.208161	0.297544	0.218285	0.302735	0.26923	0.10232	0.209817	0.273183	0.246938								49	2.83039	573.75	93.5	0.249108		49	2.84481	625	266	0.158286		49	2.71841	455.333	454.25	0.000620497		49	2.71793	640.75	263.3	0.139152		49	2.83039	795.25
2.8203	0.26642	0.240663	0.191936	0.175576	0.207639	0.3922	0.178907	0.281167	0.144108	0.0984183	0.32305	0.0932715	0.173521	0.324911	0.253346								50	2.88134	544.5	113.125	0.223757		50	2.89575	794	255.083	0.237613		50	2.76935	668.333	411.5	0.147151		50	2.76887	677.25	317	0.132811		50	2.88134	925.75
2.87124	0.242754	0.173314	0.175607	0.155926	0.230152	0.261008	0.129464	0.274233	0.183543	0.19945	0.236713	0.21891	0.111754	0.255852	0.217834								51	2.93228	565.5	120.25	0.230954		51	2.9467	708.75	316.917	0.172763		51	2.8203	800.333	438	0.207596		51	2.81982	602.75	239.2	0.134028		51	2.93228	876.5
2.92219	0.185243	0.229309	-0.00592022	0.194323	0.187468	0.308041	0.151095	0.269851	0.203418	0.12122	0.180042	0.0946636	0.203449	0.202397	0.13157								52	2.98322	620.75	114	0.262854		52	2.99764	633.5	213.5	0.185182		52	2.87124	804.667	512.75	0.167252		52	2.87076	669.75	220.4	0.165659		52	2.98322	1015.25
2.97313	0.216689	0.25378	0.0966841	0.15329	0.185597	0.342854	0.211605	0.243936	0.172005	0.202785	0.206055	0.207657	0.171929	0.276835	0.28756								53	3.03417	598.75	108.375	0.25436		53	3.04859	736.75	203.333	0.235188		53	2.92219	597.667	363	0.134451		53	2.92171	609.25	308	0.11106		53	3.03417	948.75
3.02408	0.197951	0.180736	0.159278	0.195429	0.213881	0.265852	0.137263	0.212478	0.175908	0.19206	0.376614	0.132831	0.187636	0.26714	0.233437								54	3.08511	526.75	129.75	0.205926		54	3.09953	829	294.25	0.235776		54	2.97313	639.667	391	0.142472		54	2.97265	771	239.5	0.195945		54	3.08511	988.5
3.07502	0.191662	0.272923	0.0900953	0.17353	0.221994	0.216288	0.203217	0.177673	0.18383	0.200982	0.260997	0.132947	0.222659	0.333145	0.180993								55	3.13606	559.5	150.25	0.21228		55	3.15048	614	235	0.167105		55	3.02408	781.333	346.5	0.249134		55	3.0236	773.75	269.8	0.185788		55	3.13606	825.75
3.12596	0.263049	0.207411	0.11879	0.204129	0.283483	0.290759	0.140707	0.239188	0.166925	0.187734	0.298831	0.0552204	0.183921	0.158305	0.205354								56	3.187	573.75	115.625	0.237632		56	3.20142	647	266.333	0.16784		56	3.07502	504.333	521.25	-0.00969247		56	3.07454	781.25	257.7	0.193014		56	3.187	958.75
3.17691	0.223627	0.188121	0.303278	0.18765	0.20217	0.42017	0.125697	0.229639	0.253057	0.172863	0.362934	0.0649652	0.178721	0.276636	0.22176								57	3.23795	510.75	193.25	0.164689		57	3.25236	878.25	285.667	0.261275		57	3.12596	699	412	0.164435		57	3.12548	707.25	220.7	0.179373		57	3.23795	936.25
3.22785	0.179667	0.206676	0.0724297	0.159705	0.32415	0.343229	0.165016	0.346373	0.26105	0.145374	0.24421	0.106961	0.154311	0.196753	0.148487								58	3.28889	536.75	83.875	0.234909		58	3.30331	496.25	232.667	0.116216		58	3.17691	545.667	392.5	0.0877559		58	3.17643	772	279.4	0.181604		58	3.28889	1051
3.2788	0.165273	0.137821	0.324429	0.176885	0.211472	0.31976	0.228233	0.25249	0.276118	0.175927	0.262983	0.101044	0.206421	0.211494	0.233028								59	3.33983	535	113.5	0.218635		59	3.35425	916.5	229.75	0.302794		59	3.22785	568.333	477.5	0.0520421		59	3.22737	834.75	234.6	0.221253		59	3.33983	1096
3.32974	0.180315	0.225599	0.0394374	0.166341	0.24685	0.329198	0.215931	0.255325	0.193057	0.167816	0.177094	0.180742	0.140515	0.197882	0.189284								60	3.39078	535.25	162.625	0.193283		60	3.4052	581.25	344.5	0.104385		60	3.2788	451.667	380	0.0410611		60	3.27832	745.5	267.5	0.176221		60	3.39078	1022.25
3.38069	0.165727	0.190473	0.124185	0.207594	0.239117	0.343886	0.135409	0.267728	0.228446	0.153576	0.253404	0.175406	0.195702	0.221322	0.188101								61	3.44172	637.75	124.125	0.26642		61	3.45614	750.75	204.917	0.240663		61	3.32974	648	313	0.191936		61	3.32926	712.75	236.5	0.175576		61	3.44172	829.75
3.43163	0.225702	0.192971	0.0220583	0.157604	0.269195	0.28679	0.222876	0.240662	0.219433	0.188996	0.192824	0.234919	0.150279	0.171055	0.236896								62	3.49267	539.75	71.75	0.242754		62	3.50708	616.25	223.167	0.173314		62	3.38069	659	352.5	0.175607		62	3.3802	710.75	287.8	0.155926		62	3.49267	927.5
3.48257	0.16819	0.134808	0.253002	0.167078	0.244015	0.343635	0.184146	0.293946	0.21088	0.132486	0.282813	0.0322506	0.156116	0.137654	0.209353								63	3.54361	477	119.875	0.185243		63	3.55803	798	277.917	0.229309		63	3.43163	539.667	550	-0.00592022		63	3.43115	776	248.9	0.194323		63	3.54361	822.75
3.53352	0.224924	0.142009	0.157655	0.18212	0.24639	0.25582	0.231823	0.24654	0.166939	0.0722816	0.236938	0.232599	0.164394	0.265148	0.230109								64	3.59456	484.25	66.5	0.216689		64	3.60897	769	193.417	0.25378		64	3.48257	642	473.25	0.0966841		64	3.48209	670	254.2	0.15329		64	3.59456	791.5
3.58446	0.210335	0.221777	0.221586	0.151613	0.20625	0.285509	0.224995	0.335413	0.258122	0.183047	0.349127	-0.0283063	0.186999	0.248149	0.225219								65	3.6455	488.75	107.125	0.197951		65	3.65992	679.75	269.833	0.180736		65	3.53352	650	372	0.159278		65	3.53304	782	251.9	0.195429		65	3.6455	883.5
3.63541	0.261363	0.201716	0.240732	0.232018	0.200546	0.253508	0.240093	0.259748	0.205628	0.17097	0.318437	0.0670534	0.184134	0.364687	0.217323								66	3.69644	437.25	67.75	0.191662		66	3.71086	889.25	270.25	0.272923		66	3.58446	637	479.75	0.0900953		66	3.58398	739	268.3	0.17353		66	3.69644	908.5
3.68635	0.233612	0.297246	0.148535	0.178986	0.266337	0.296447	0.149624	0.293225	0.242165	0.152314	0.331475	0.0106728	0.183709	0.260898	0.2196								67	3.74739	588.25	81.125	0.263049		67	3.76181	771.5	301.083	0.207411		67	3.63541	551.333	344	0.11879		67	3.63493	830	276.3	0.204129		67	3.74739	1109.75
3.7373	0.230824	0.194992	0.223304	0.144959	0.205409	0.316697	0.190267	0.274912	0.261696	0.170249	0.298959	0.232599	0.194428	0.171188	0.287749								68	3.79833	536.25	105.125	0.223627		68	3.81275	675.5	248.833	0.188121		68	3.68635	871.333	342	0.303278		68	3.68587	717	208	0.18765		68	3.79833	834.75
3.78824	0.258769	0.208109	0.191888	0.169456	0.196982	0.284977	0.164516	0.267058	0.253014	0.177369	0.3103	0.133179	0.139984	0.157907	0.212623								69	3.84928	495.25	148.875	0.179667		69	3.86369	777.75	309	0.206676		69	3.7373	557.667	431.25	0.0724297		69	3.73681	679	245.8	0.159705		69	3.84928	1218.5
3.83918	0.206769	0.212371	0.268376	0.172959	0.249528	0.226195	0.176406	0.224818	0.163265	0.17791	0.294089	0.122738	0.166516	0.260367	0.119806								70	3.90022	469.25	150.625	0.165273		70	3.91464	603.75	291.167	0.137821		70	3.78824	873	306.75	0.324429		70	3.78776	749.5	269.7	0.176885		70	3.90022	844.25
3.89013	0.183168	0.164239	0.20158	0.116147	0.196052	0.306478	0.137852	0.316337	0.209689	0.186111	0.252699	0.218329	0.14009	0.294299	0.222621								71	3.95116	446.5	98.875	0.180315		71	3.96558	774.25	262.583	0.225599		71	3.83918	506.333	437.5	0.0394374		71	3.8387	675	223.8	0.166341		71	3.95116	971
3.94107	0.270246	0.124887	0.194084	0.211521	0.227441	0.196569	0.187118	0.232118	0.225317	0.221892	0.354701	0.119026	0.210029	0.229091	0.190875								72	4.00211	405.5	86	0.165727		72	4.01653	680.25	248.25	0.190473		72	3.89013	551	334.25	0.124185		72	3.88965	867	303.9	0.207594		72	4.00211	905.5
3.99202	0.163392	0.311502	0.252811	0.189843	0.217568	0.360824	0.162103	0.275707	0.226164	0.144653	0.203428	0.193968	0.144654	0.184468	0.188451								73	4.05305	503.25	68.125	0.225702		73	4.06747	730.75	293.083	0.192971		73	3.94107	663	624.5	0.0220583		73	3.94059	677	249.5	0.157604		73	4.05305	1042.5
4.04296	0.165402	0.16343	0.0864668	0.196553	0.280188	0.251321	0.224465	0.284325	0.242265	0.156099	0.300241	0.27239	0.227222	0.234403	0.216243								74	4.104	449.25	125	0.16819		74	4.11842	596.25	290.5	0.134808		74	3.99202	780.333	338.75	0.253002		74	3.99154	710.5	257.3	0.167078		74	4.104	984.25
4.0939	0.116709	0.264325	0.318604	0.158986	0.208771	0.271571	0.167871	0.234848	0.275328	0.11392	0.309819	0.281207	0.155585	0.236329	0.269592								75	4.15494	531.25	97.625	0.224924		75	4.16936	566	243.917	0.142009		75	4.04296	694.667	419.5	0.157655		75	4.04248	756.5	262.5	0.18212		75	4.15494	994.25
4.14485	0.187253	0.155126	0.0327534	0.165032	0.275078	0.27404	0.276057	0.199499	0.336777	0.184579	0.350345	0.196056	0.195065	0.246887	0.191823								76	4.20589	536.5	131	0.210335		76	4.2203	780.25	277.25	0.221777		76	4.0939	783	396.25	0.221586		76	4.09342	683.75	272.5	0.151613		76	4.20589	866.75
4.19579	0.283149	0.246137	0.303421	0.212092	0.226331	0.261445	0.243507	0.259644	0.175349	0.154117	0.311998	0.184919	0.188379	0.241176	0.193414								77	4.25683	588.75	84.875	0.261363		77	4.27125	698.25	240.75	0.201716		77	4.14485	798.667	378.5	0.240732		77	4.14437	854.75	225.4	0.232018		77	4.25683	840
4.24674	0.288595	0.14697	0.152594	0.181124	0.270909	0.250632	0.145828	0.279253	0.205858	0.193231	0.362422	0.151044	0.177554	0.190776	0.194042								78	4.30777	529.5	79.125	0.233612		78	4.32219	928	253.833	0.297246		78	4.19579	618	358.75	0.148535		78	4.19531	716.5	231	0.178986		78	4.30777	1047.25
4.29768	0.282435	0.282218	0.294875	0.135115	0.222263	0.413388	0.233854	0.230298	0.243169	0.098959	0.260868	0.153712	0.158981	0.152727	0.182803								79	4.35872	568.25	123.25	0.230824		79	4.37314	713.25	271	0.194992		79	4.24674	786	396.25	0.223304		79	4.24626	674.5	281.3	0.144959		79	4.35872	858.5
4.34863	0.172859	0.257785	0.146005	0.154138	0.314737	0.307978	0.239858	0.305534	0.301159	0.247307	0.247125	0.200464	0.19793	0.168531	0.207675								80	4.40966	597.25	98.375	0.258769		80	4.42408	756.25	284.25	0.208109		80	4.29768	737.667	402.75	0.191888		80	4.2972	749.25	289.6	0.169456		80	4.40966	825.5
4.39957	0.273358	0.232874	0.272339	0.242138	0.225479	0.316572	0.213694	0.261704	0.27098	0.160425	0.22297	0.0605568	0.183921	0.288323	0.158529								81	4.46061	539.25	140.625	0.206769		81	4.47503	772.75	291.083	0.212371		81	4.34863	799.667	331.25	0.268376		81	4.34815	723.25	254.1	0.172959		81	4.46061	998.25
4.45051	0.130519	0.151673	0.188641	0.185161	0.279986	0.35473	0.280942	0.275289	0.292894	0.189626	0.308249	0.197796	0.208119	0.260035	0.220373								82	4.51155	461.75	108.625	0.183168		82	4.52597	701.25	328.75	0.164239		82	4.39957	777.333	425.5	0.20158		82	4.39909	578.75	263.7	0.116147		82	4.51155	843.25
4.50146	0.272515	0.258226	0.101315	0.15541	0.289669	0.40495	0.220316	0.284743	0.235621	0.162769	0.389364	0.225522	0.181905	0.164879	0.226679								83	4.5625	669.75	148.75	0.270246		83	4.57691	594.5	311.25	0.124887		83	4.45051	695	356.25	0.194084		83	4.45003	809.25	235.5	0.211521		83	4.5625	960
4.5524	0.207547	0.211526	0.266562	0.15082	0.255915	0.359199	0.162191	0.283342	0.224528	0.151773	0.119814	0.120766	0.20589	0.166141	0.194786								84	4.61344	489	174	0.163392		84	4.62786	981.75	275.25	0.311502		84	4.50146	903	461.75	0.252811		84	4.50098	749.75	234.8	0.189843		84	4.61344	892.25
4.60335	0.145951	0.158727	0.3621	0.143539	0.237436	0.288103	0.263902	0.257625	0.278959	0.166824	0.29851	0.0937355	0.21056	0.238919	0.199092								85	4.66438	452.25	133.375	0.165402		85	4.6788	644.5	273.833	0.16343		85	4.5524	655.667	504.75	0.0864668		85	4.55192	711.75	178.6	0.196553		85	4.66438	1089.25
4.65429	0.252545	0.132199	0.156413	0.216922	0.228965	0.304791	0.190297	0.217184	0.250918	0.165292	0.337498	0.207773	0.19135	0.340649	0.268103								86	4.71533	391.25	166.25	0.116709		86	4.72975	811.75	212.25	0.264325		86	4.60335	964.333	408.25	0.318604		86	4.60287	687.25	256	0.158986		86	4.71533	897.5
4.70524	0.280555	0.244117	0.164052	0.121604	0.277442	0.360574	0.293215	0.244668	0.250459	0.143752	0.373602	0.265661	0.2078	0.209967	0.182467								87	4.76627	536.25	175.25	0.187253		87	4.78069	592.75	240.917	0.155126		87	4.65429	506.667	449.5	0.0327534		87	4.65381	635.75	188.1	0.165032		87	4.76627	1063.25
4.75618	0.224859	0.244705	0.208455	0.142267	0.215416	0.361386	0.240652	0.279357	0.243987	0.150872	0.35704	0.255104	0.198355	0.242704	0.23297								88	4.81722	620.75	74.875	0.283149		88	4.83164	833.25	275	0.246137		88	4.70524	884.333	354.75	0.303421		88	4.70476	822	246.7	0.212092		88	4.81722	902.75
4.80712	0.214485	0.230742	0.0688488	0.194359	0.349588	0.265977	0.196271	0.33969	0.21477	0.184039	0.271761	0.126798	0.177023	0.192304	0.232882								89	4.86816	661.25	104.875	0.288595		89	4.88258	668	334.667	0.14697		89	4.75618	634.333	368	0.152594		89	4.7557	778	286.7	0.181124		89	4.86816	1034.25
4.85807	0.19419	0.178017	0.0534269	0.174525	0.225323	0.381574	0.238916	0.231647	0.291774	0.119868	0.340189	0.0515081	0.213956	0.250938	0.232021								90	4.91911	641	96.5	0.282435		90	4.93352	902.25	262.167	0.282218		90	4.80712	819.667	305	0.294875		90	4.80664	679.5	313	0.135115		90	4.91911	898.5
4.90901	0.343059	0.3201	0.289097	0.158212	0.25438	0.314197	0.242183	0.319255	0.207164	0.195304	0.334006	0.171462	0.218201	0.158638	0.212448								91	4.97005	461.25	128	0.172859		91	4.98447	864.25	279.583	0.257785		91	4.85807	664.333	409.5	0.146005		91	4.85759	692	273.9	0.154138		91	4.97005	1227.5
4.95996	0.230046	0.218617	0.310917	0.256258	0.320295	0.266852	0.238916	0.316839	0.241217	0.152675	0.338491	0.162993	0.201751	0.174375	0.0982908								92	5.02099	688.75	161.75	0.273358		92	5.03541	818	289.833	0.232874		92	4.90901	876.333	401	0.272339		92	4.90853	902.5	245.7	0.242138		92	5.02099	864.75
5.0109	0.211891	0.170375	0.0388169	0.201585	0.228584	0.307197	0.175317	0.283656	0.229665	0.147718	0.336537	0.103248	0.218201	0.138384	0.187882								93	5.07194	379.75	128.125	0.130519		93	5.08636	605.75	261.75	0.151673		93	4.95996	639	309.75	0.188641		93	4.95948	797.75	295.5	0.185161		93	5.07194	1133.75
5.06185	0.195098	0.222733	0.0731934	0.207189	0.23775	0.287696	0.195035	0.261286	0.228776	0.119508	0.217107	0.175754	0.178615	0.185597	0.167185								94	5.12288	613.25	87.875	0.272515		94	5.1373	872.5	286.833	0.258226		94	5.0109	672.333	495.5	0.101315		94	5.01042	682.75	261.2	0.15541		94	5.12288	1085.75
5.11279	0.19458	0.183124	0.146817	0.184442	0.238277	0.224538	0.229263	0.248255	0.264379	0.116173	0.348422	0.25522	0.192093	0.205651	0.290012								95	5.17383	489	88.875	0.207547		95	5.18824	740.5	260.75	0.211526		95	5.06185	785	319.75	0.266562		95	5.06136	644	234.9	0.15082		95	5.17383	1056.75
5.16373	0.257343	0.179303	0.126047	0.223189	0.231598	0.296947	0.181732	0.264015	0.2468	0.13519	0.307704	0.155336	0.184558	0.183605	0.208448								96	5.22477	438.75	157.375	0.145951		96	5.23919	603.75	243.75	0.158727		96	5.11279	922	290	0.3621		96	5.11231	627.25	237.9	0.143539		96	5.22477	984
5.21468	0.205278	0.259769	0.0694693	0.156055	0.203796	0.352855	0.218403	0.291865	0.264896	0.132396	0.252987	0.303596	0.233908	0.110761	0.255579								97	5.27572	574.5	87.625	0.252545		97	5.29013	605.75	305.917	0.132199		97	5.16373	683	410	0.156413		97	5.16325	851	262.6	0.216922		97	5.27572	960
5.26562	0.196719	0.22964	0.130154	0.177751	0.270484	0.288446	0.202805	0.333049	0.237673	0.180974	0.279033	0.132367	0.210454	0.194429	0.126038								98	5.32666	675.5	134.625	0.280555		98	5.34108	819.5	265.833	0.244117		98	5.21468	507.333	221	0.164052		98	5.2142	612.25	282.4	0.121604		98	5.32666	1114.5
5.31657	0.207158	0.211416	0.226503	0.233088	0.277992	0.33176	0.226143	0.331543	0.251779	0.164121	0.255454	0.182251	0.200159	0.382749	0.195093								99	5.3776	538.25	104.75	0.224859		99	5.39202	829	274	0.244705		99	5.26562	687.333	323.5	0.208455		99	5.26514	676	290.1	0.142267		99	5.3776	899.25
5.36751	0.333398	0.285672	0.0456922	0.119871	0.257081	0.314572	0.200421	0.282997	0.14504	0.133658	0.314528	0.138979	0.197081	0.164348	0.194232								100	5.42855	538.5	125	0.214485		100	5.44297	783.25	259.917	0.230742		100	5.31657	546.667	426.5	0.0688488		100	5.31609	726	198.8	0.194359		100	5.42855	1295
5.41846	0.220969	0.18136	0.241686	0.155723	0.277521	0.381637	0.243654	0.231281	0.264609	0.138434	0.246644	0.226798	0.219475	0.263355	0.122375								101	5.47949	497.75	123.375	0.19419		101	5.49391	610.25	206.5	0.178017		101	5.36751	586	492.75	0.0534269		101	5.36703	728	254.6	0.174525		101	5.47949	989.25
5.4694	0.181871	0.163136	0.159565	0.117382	0.32443	0.331386	0.156893	0.288142	0.304876	0.202334	0.184847	0.126798	0.159193	0.147283	0.160368								102	5.53044	749.5	88.125	0.343059		102	5.54485	955	229	0.3201		102	5.41846	1013.33	508.75	0.289097		102	5.41797	650.75	221.6	0.158212		102	5.53044	1039
5.52034	0.231408	0.201863	0.199241	0.163263	0.203179	0.364449	0.268169	0.253557	0.223954	0.129872	0.424892	0.256729	0.151764	0.133006	0.164704								103	5.58138	560.25	116.75	0.230046		103	5.5958	773.5	277.667	0.218617		103	5.4694	785.667	243	0.310917		103	5.46892	902.5	207.4	0.256258		103	5.58138	1181.5
5.57129	0.22259	0.226737	0.166631	0.110028	0.245415	0.308884	0.210398	0.256809	0.213191	0.152945	0.175973	0.0813225	0.147944	0.174176	0.287268								104	5.63232	507.75	99.25	0.211891		104	5.64674	673.75	287.333	0.170375		104	5.52034	683	615.25	0.0388169		104	5.51986	797	250.2	0.201585		104	5.63232	931.5
5.62223	0.179278	0.195396	0.160949	0.134765	0.325203	0.34848	0.280825	0.180047	0.295721	0.144383	0.253148	0.180278	0.226373	0.203592	0.131526								105	5.68327	524.5	148.375	0.195098		105	5.69769	808	302.833	0.222733		105	5.57129	440	312.25	0.0731934		105	5.57081	833.5	271.5	0.207189		105	5.68327	1000
5.67318	0.241652	0.221704	0.217861	0.17788	0.241448	0.341761	0.202304	0.285831	0.234372	0.161777	0.339869	0.203132	0.170443	0.102261	0.207295								106	5.73421	497.25	122.125	0.19458		106	5.74863	642.25	226.917	0.183124		106	5.62223	691	434.75	0.146817		106	5.62175	708	207.7	0.184442		106	5.73421	1008.25
5.72412	0.337872	0.191097	0.184917	0.201493	0.201442	0.286009	0.204571	0.265416	0.362723	0.177549	0.245619	0.180858	0.181587	0.168863	0.242078								107	5.78516	662.25	166.125	0.257343		107	5.79958	697.25	290.583	0.179303		107	5.67318	576	356	0.126047		107	5.6727	854.5	249.1	0.223189		107	5.78516	1006.25
5.77506	0.182909	0.290596	0.108716	0.17565	0.257272	0.296165	0.268228	0.291217	0.151311	0.122482	0.176422	0.190835	0.184558	0.192702	0.180394								108	5.8361	542.5	146.75	0.205278		108	5.85052	841.25	252.083	0.259769		108	5.72412	585	463.75	0.0694693		108	5.72364	666	242.7	0.156055		108	5.8361	888.5
5.82601	0.29469	0.205096	0.196424	0.197272	0.226746	0.293384	0.248098	0.197522	0.290339	0.166374	0.229505	0.203712	0.208119	0.189117	0.222125								109	5.88705	497.5	118.25	0.196719		109	5.90146	775.5	254.667	0.22964		109	5.77506	649.667	422.5	0.130154		109	5.77458	784.25	302.1	0.177751		109	5.88705	1092.75
5.87695	0.123257	0.203149	0.283129	0.21082	0.187681	0.291415	0.218373	0.226565	0.164571	0.122031	0.277206	0.188979	0.178191	0.161626	0.219381								110	5.93799	550.75	151.375	0.207158		110	5.95241	772.25	292.75	0.211416		110	5.82601	794.333	399	0.226503		110	5.82553	855.25	223	0.233088		110	5.93799	1110.25
5.9279	0.27472	0.16299	0.160424	0.145309	0.166233	0.418326	0.201775	0.217466	0.268369	0.198188	0.383374	0.114617	0.220642	0.0950231	0.18597								111	5.98893	751.75	109	0.333398		111	6.00335	914	266.083	0.285672		111	5.87695	595	515.25	0.0456922		111	5.87647	573.25	248.1	0.119871		111	5.98893	1044.75
5.97884	0.214226	0.241177	0.267517	0.235576	0.254134	0.303072	0.192357	0.322444	0.228058	0.0814745	0.259363	0.222042	0.19273	0.265547	0.249785								112	6.03988	553.25	127.25	0.220969		112	6.0543	699	287.667	0.18136		112	5.9279	888.333	466.5	0.241686		112	5.92742	661	238.6	0.155724		112	6.03988	1123.75
6.02979	0.311418	0.161042	0.0840793	0.183558	0.257036	0.314322	0.174257	0.260344	0.266331	0.14961	0.234983	0.109861	0.216079	0.179156	0.23043								113	6.09082	464	113.375	0.181871		113	6.10524	620.75	250.75	0.163136		113	5.97884	648	369.5	0.159565		113	5.97836	570.5	252.1	0.117382		113	6.09082	1242.25
6.08073	0.207807	0.215017	0.160615	0.178046	0.266617	0.364011	0.217343	0.240537	0.233741	0.0980578	0.312382	0.150696	0.15654	0.152927	0.245304								114	6.14177	579	132.875	0.231408		114	6.15619	709.75	251.917	0.201863		114	6.02979	736	388.25	0.199241		114	6.02931	676.75	233.9	0.163263		114	6.14177	925.25
6.13167	0.124425	0.149064	0.146721	0.147613	0.22595	0.228913	0.254249	0.233404	0.272889	0.189987	0.245908	0.15406	0.215123	0.148212	0.126126								115	6.19271	543.75	114.625	0.22259		115	6.20713	840.25	326	0.226737		115	6.08073	793.333	502.5	0.166631		115	6.08025	601.75	303.3	0.110028		115	6.19271	1010
6.18262	0.226026	0.186688	0.185013	0.246267	0.288649	0.368761	0.218638	0.264977	0.249885	0.101933	0.285119	0.107425	0.167578	0.166672	0.189517								116	6.24366	459.75	114.125	0.179278		116	6.25807	741	297.833	0.195396		116	6.13167	626.667	345.75	0.160949		116	6.13119	626.25	260.7	0.134765		116	6.24366	1245
6.23356	0.103676	0.308342	0.149729	0.149253	0.265923	0.354636	0.197743	0.239031	0.187834	0.0762471	0.339388	0.227726	0.200265	0.373053	0.15996								117	6.2946	587.5	121.625	0.241652		117	6.30902	764.5	261.667	0.221704		117	6.18262	685	304.75	0.217861		117	6.18214	726	243.5	0.17788		117	6.2946	1031.5
6.28451	0.255981	0.222659	0.218434	0.199226	0.295384	0.367355	0.200627	0.259288	0.226236	0.177009	0.390325	0.164965	0.182011	0.17484	0.148356								118	6.34554	765.5	114.125	0.337872		118	6.35996	716.25	282.833	0.191097		118	6.23356	663	340.25	0.184917		118	6.23308	802.25	255.7	0.201493		118	6.34554	927
6.33545	0.226999	0.304595	0.178472	0.224498	0.270629	0.478796	0.211899	0.224536	0.167987	0.18485	0.228608	0.248492	0.204404	0.193233	0.215133								119	6.39649	447.5	94.875	0.182909		119	6.41091	877.5	218.417	0.290596		119	6.28451	666	476.25	0.108716		119	6.28403	708.25	231.8	0.17565		119	6.39649	1129.5
6.3864	0.178759	0.175518	0.0964933	0.163558	0.292515	0.266008	0.256133	0.228384	0.284499	0.194493	0.428768	0.211253	0.194853	0.230818	0.206843								120	6.44743	658.5	90.375	0.29469		120	6.46185	692	226.833	0.205096		120	6.33545	716.333	373.5	0.196424		120	6.33497	792	256.9	0.197272		120	6.44743	975.5
6.43734	0.224211	0.277736	0.172647	0.174839	0.247567	0.320229	0.287976	0.227747	0.170455	0.137353	0.336857	0.102436	0.166516	0.248415	0.191969								121	6.49838	389.75	152.125	0.123257		121	6.5128	678.5	217.75	0.203149		121	6.3864	838.667	344.5	0.283129		121	6.38592	787.25	215.4	0.21082		121	6.49838	815
6.48828	0.229073	0.158066	0.240875	0.159521	0.227003	0.280977	0.192004	0.332756	0.263748	0.236673	0.232453	0.241299	0.155161	0.252598	0.16304								122	6.54932	618.5	88.875	0.27472		122	6.56374	656.75	287.083	0.16299		122	6.43734	693	413	0.160424		122	6.43686	661.75	267.6	0.145309		122	6.54932	805.5
6.53923	0.246515	0.167141	0.247272	0.212885	0.205151	0.300259	0.150448	0.30796	0.245666	0.0921995	0.216371	0.12703	0.177554	0.232478	0.221191								123	6.60027	558.5	145.5	0.214226		123	6.61468	829.75	282.75	0.241177		123	6.48828	788.667	321.75	0.267517		123	6.4878	882	243	0.235576		123	6.60027	1116.5
6.59017	0.173766	0.171587	0.21896	0.218562	0.222969	0.333479	0.180202	0.2502	0.190618	0.223604	0.205734	0.136427	0.143062	0.31588	0.169725								124	6.65121	711.75	111.375	0.311418		124	6.66563	633.25	268	0.161042		124	6.53923	547	400.25	0.0840794		124	6.53875	737.5	239.6	0.183558		124	6.65121	1047.75
6.64112	0.132529	0.257968	0.304567	0.178673	0.261664	0.381075	0.254632	0.266985	0.314979	0.178451	0.292392	0.12587	0.216715	0.107905	0.173461								125	6.70215	553	152.375	0.207807		125	6.71657	769.25	281.583	0.215017		125	6.59017	730.333	450	0.160615		125	6.58969	709.75	226.8	0.178046		125	6.70215	1112
6.69206	0.242884	0.220491	0.167633	0.142286	0.273924	0.28729	0.205542	0.272371	0.252167	0.240187	0.31062	0.243387	0.131494	0.184269	0.196173								126	6.7531	393.75	153.875	0.124425		126	6.76752	564.75	226.667	0.149064		126	6.64112	669.333	413.25	0.146721		126	6.64064	637.5	237.1	0.147613		126	6.7531	1004.25
6.74301	0.251183	0.191244	0.307431	0.208553	0.233245	0.367324	0.200333	0.331041	0.25653	0.159704	0.301874	0.233875	0.163226	0.295428	0.193984								127	6.80404	528.25	92.5	0.226026		127	6.81846	703.75	280.333	0.186688		127	6.69206	745.667	422.75	0.185013		127	6.69158	903	235	0.246267		127	6.80404	1163.5
6.79395	0.156519	0.154575	0.239443	0.117733	0.233469	0.371543	0.310726	0.253589	0.34071	0.126808	0.330642	0.193503	0.176705	0.266078	0.215966								128	6.85499	339.5	139.625	0.103676		128	6.8694	943.75	244.417	0.308342		128	6.74301	657.333	396	0.149729		128	6.74252	717.75	312.9	0.149253		128	6.85499	1041.5
6.84489	0.244505	0.192824	0.0812622	0.23294	0.286363	0.267539	0.205041	0.245985	0.251277	0.223424	0.367516	0.232831	0.172353	0.174242	0.209499								129	6.90593	623.25	129.75	0.255981		129	6.92035	767	262	0.222659		129	6.79395	755	373.75	0.218434		129	6.79347	805	264.6	0.199226		129	6.90593	1221.25
6.89584	0.29255	0.182132	0.263028	0.188074	0.219327	0.393137	0.245597	0.22896	0.225791	0.131315	0.275957	0.140951	0.189759	0.197483	0.233481								130	6.95688	522	84.375	0.226999		130	6.97129	904.5	213.667	0.304595		130	6.84489	722	410.5	0.178472		130	6.84441	876.25	267.3	0.224498		130	6.95688	1125.5
6.94678	0.191856	0.238275	0.2107	0.158157	0.237033	0.335854	0.231529	0.275017	0.247919	0.158262	0.287746	0.162181	0.16641	0.194628	0.235451								131	7.00782	470.5	125.875	0.178759		131	7.02224	729.25	331.167	0.175518		131	6.89584	588.667	420.25	0.0964933		131	6.89536	744.75	301.1	0.163558		131	7.00782	1143.25
6.99773	0.26454	0.209836	0.0841269	0.198046	0.210755	0.316791	0.160366	0.220656	0.244087	0.221712	0.25004	0.130162	0.133722	0.390385	0.203792								132	7.05876	592.75	160.5	0.224211		132	7.07318	901.5	271.583	0.277736		132	6.94678	642.333	341	0.172647		132	6.9463	780.25	306	0.174839		132	7.05876	1041
7.04867	0.233871	0.186725	0.16644	0.214046	0.243196	0.427732	0.14933	0.299029	0.145557	0.202154	0.33596	0.195476	0.160998	0.338192	0.252251								133	7.10971	526.5	84.875	0.229073		133	7.12413	674.25	315.75	0.158066		133	6.99773	730.667	310.25	0.240875		133	6.99725	768	335.3	0.159521		133	7.10971	966.75
7.09962	0.336446	0.19907	0.126286	0.240535	0.204031	0.339979	0.183469	0.211725	0.347311	0.0713803	0.289572	0.146636	0.175643	0.211893	0.204069								134	7.16065	549	73.75	0.246515		134	7.17507	647	267.917	0.167141		134	7.04867	817.333	385.75	0.247272		134	7.04819	822.75	245.3	0.212885		134	7.16065	909.25
7.15056	0.222784	0.152334	0.331543	0.146101	0.20876	0.289071	0.201068	0.231982	0.256917	0.265243	0.250745	0.230974	0.194322	0.231482	0.20134								135	7.2116	460.75	125.75	0.173766		135	7.22601	639.25	250.083	0.171587		135	7.09962	804.667	422.5	0.21896		135	7.09913	806.75	213.9	0.218562		135	7.2116	972.75
7.2015	0.228814	0.170999	0.215522	0.242046	0.183109	0.298978	0.252983	0.217309	0.230857	0.157001	0.178632	0.154872	0.206209	0.144958	0.144502								136	7.26254	339.5	84	0.132529		136	7.27696	842.75	257.667	0.257968		136	7.15056	843.333	311.75	0.304567		136	7.15008	801.25	316.6	0.178673		136	7.26254	1136.5
7.25245	0.186734	0.16784	0.21896	0.163705	0.251556	0.381543	0.223641	0.359905	0.217697	0.213961	0.350857	0.343155	0.192836	0.305256	0.328969								137	7.31348	544.5	76.25	0.242884		137	7.3279	729.5	229.417	0.220491		137	7.2015	749.333	456.75	0.167633		137	7.20102	639.25	253.3	0.142286		137	7.31348	1152
7.30339	0.236141	0.150019	0.159135	0.178673	0.209152	0.355198	0.230675	0.228855	0.330793	0.130774	0.252058	0.268677	0.157389	0.194163	0.191955								138	7.36443	588.75	104.5	0.251183		138	7.37885	668.5	234.75	0.191244		138	7.25245	878.333	341.75	0.307431		138	7.25197	806	240.3	0.208553		138	7.36443	1007.5
7.35434	0.174415	0.188819	0.11139	0.200829	0.257899	0.317104	0.25834	0.276168	0.177372	0.151683	0.366651	0.251276	0.165561	0.257777	0.225847								139	7.41537	413	111.25	0.156519		139	7.42979	663	312.417	0.154575		139	7.30339	772.667	354.75	0.239443		139	7.30291	638.75	319.4	0.117733		139	7.41537	986.5
7.40528	0.307009	0.24588	0.17513	0.199576	0.25159	0.313041	0.28727	0.222329	0.249368	0.212789	0.295531	0.180626	0.16259	0.252266	0.170454								140	7.46632	574.75	103.375	0.244505		140	7.48074	747	309.667	0.192824		140	7.35434	594.333	452.5	0.0812622		140	7.35386	883.25	251.4	0.23294		140	7.46632	1164.5
7.45622	0.256435	0.24735	0.242212	0.189567	0.207415	0.254758	0.21805	0.228489	0.244777	0.159524	0.266442	0.256497	0.227753	0.190113	0.235904								141	7.51726	691	127	0.29255		141	7.53168	696.5	283.417	0.182132		141	7.40528	844.333	385.25	0.263028		141	7.4048	727.75	217.6	0.188074		141	7.51726	977
7.50717	0.196265	0.171881	0.182864	0.198194	0.267861	0.412294	0.290301	0.313001	0.179424	0.130053	0.433958	0.215429	0.192624	0.163883	0.204653								142	7.56821	496.75	126.875	0.191856		142	7.58262	748.75	208.333	0.238275		142	7.45622	807	439.25	0.2107		142	7.45574	635.5	206.5	0.158157		142	7.56821	1074
7.55811	0.248849	0.209799	0.106042	0.206507	0.242009	0.320197	0.279883	0.287713	0.166064	0.189717	0.434727	0.176914	0.159087	0.267605	0.165448								143	7.61915	640.25	130.25	0.26454		143	7.63357	712	236.083	0.209836		143	7.50717	509.333	362.5	0.0841269		143	7.50669	803	265.8	0.198046		143	7.61915	940.25
7.60906	0.256824	0.199989	0.0655544	0.196498	0.285836	0.360105	0.242948	0.246048	0.235592	0.181876	0.271216	0.117749	0.178509	0.14197	0.164952								144	7.67009	544.5	93.625	0.233871		144	7.68451	682	258.5	0.186725		144	7.55811	727	436.5	0.16644		144	7.55763	805.5	224.9	0.214046		144	7.67009	1053.5
7.66	0.263373	0.242169	0.271432	0.226857	0.271145	0.307822	0.191651	0.211965	0.24713	0.177189	0.312638	0.18051	0.177129	0.270593	0.141466								145	7.72104	731.75	83.125	0.336446		145	7.73546	728.25	276.75	0.19907		145	7.60906	747.667	527.25	0.126286		145	7.60858	871.75	219.3	0.240535		145	7.72104	990.25
7.71095	0.214874	0.151636	0.133448	0.115668	0.179635	0.382231	0.223671	0.300357	0.290425	0.171421	0.237226	0.228306	0.235394	0.172316	0.203821								146	7.77198	497.5	68	0.222784		146	7.7864	663.5	318	0.152334		146	7.66	975.667	397	0.331543		146	7.65952	720	323.7	0.146101		146	7.77198	966.75
7.76189	0.201388	0.182904	0.160806	0.183889	0.266494	0.256664	0.240917	0.272967	0.212387	0.16367	0.292455	0.189095	0.241443	0.141705	0.184832								147	7.82293	506.25	65.125	0.228814		147	7.83735	665.75	277.917	0.170999		147	7.71095	746.667	370.5	0.215522		147	7.71047	907.75	251.2	0.242046		147	7.82293	827
7.81283	0.289568	0.25727	0.286519	0.198028	0.182571	0.283321	0.249363	0.278332	0.250201	0.152765	0.348038	0.196752	0.213956	0.232478	0.208303								148	7.87387	438.5	78.5	0.186734		148	7.88829	663	282.333	0.16784		148	7.76189	727.667	345.5	0.21896		148	7.76141	673.25	229.2	0.163705		148	7.87387	1079
7.86378	0.316411	0.204618	0.213135	0.238765	0.327613	0.348573	0.265227	0.23971	0.278701	0.174215	0.445427	0.166705	0.205996	0.180617	0.189926								149	7.92482	568.75	113.5	0.236141		149	7.93923	630	289.75	0.150019		149	7.81283	730	452.25	0.159135		149	7.81235	744.75	260.1	0.178673		149	7.92482	872
7.91472	0.209233	0.179046	0.281028	0.20894	0.174693	0.372199	0.261636	0.296624	0.210522	0.144112	0.198687	0.2029	0.173521	0.394236	0.203238								150	7.97576	464.25	128	0.174415		150	7.99018	663.75	235.5	0.188819		150	7.86378	566.667	372.25	0.11139		150	7.8633	797.75	253	0.200829		150	7.97576	1069.5
7.96567	0.22058	0.144985	0.0745782	0.147613	0.245157	0.367261	0.270171	0.25294	0.224385	0.243702	0.177319	0.19594	0.174794	0.142701	0.222753								151	8.0267	705.25	113.375	0.307009		151	8.04112	889.75	332.083	0.24588		151	7.91472	748.667	443	0.17513		151	7.91424	779.25	237.9	0.199576		151	8.0267	1059.25
8.01661	0.243273	0.241655	0.32314	0.164516	0.207348	0.28054	0.232353	0.24882	0.227671	0.158082	0.21211	0.220766	0.167047	0.270726	0.263359								152	8.07765	618.75	124.375	0.256435		152	8.09207	774.75	213.75	0.24735		152	7.96567	732	309.25	0.242212		152	7.96519	724	209.8	0.189567		152	8.07765	972.75
8.06756	0.211891	0.222034	0.0724773	0.209198	0.224841	0.329292	0.184823	0.275519	0.214913	0.221081	0.399712	0.237355	0.203343	0.187987	0.173534								153	8.12859	511	132.625	0.196265		153	8.14301	670.5	280.667	0.171881		153	8.01661	630.667	311.5	0.182864		153	8.01613	785	247.4	0.198194		153	8.12859	1127.25
8.1185	0.285418	0.300149	0.232901	0.223336	0.252587	0.301634	0.2139	0.207196	0.216362	0.148529	0.283101	0.184223	0.198249	0.267671	0.26587								154	8.17954	600	120.25	0.248849		154	8.19396	749.75	273.917	0.209799		154	8.06756	576.333	391.25	0.106042		154	8.06708	763.25	203.1	0.206507		154	8.17954	1094
8.16944	0.214096	0.226002	0.232901	0.175078	0.295966	0.298853	0.254838	0.26322	0.18261	0.145104	0.38946	0.22935	0.195383	0.182808	0.249434								155	8.23048	590.25	95.125	0.256824		155	8.2449	759.5	305.917	0.199989		155	8.1185	591.667	477.25	0.0655544		155	8.11802	791	258	0.196498		155	8.23048	1150.25
8.22039	0.250211	0.317124	0.166822	0.177972	0.236764	0.354886	0.209486	0.207834	0.165332	0.233788	0.199615	0.0962877	0.199629	0.256383	0.161945								156	8.28143	638.75	131	0.263373		156	8.29584	744.5	195.25	0.242169		156	8.16944	806	332.25	0.271432		156	8.16896	887.75	272.4	0.226857		156	8.28143	1118
8.27133	0.238216	0.225745	0.227029	0.185567	0.239913	0.276978	0.197095	0.313963	0.272372	0.222883	0.406632	0.149536	0.200584	0.202596	0.244632								157	8.33237	491	76.75	0.214874		157	8.34679	631	287.083	0.151636		157	8.22039	676.667	443.75	0.133448		157	8.21991	597.25	283.5	0.115668		157	8.33237	856.5
8.32228	0.292615	0.311172	0.0333739	0.162876	0.220818	0.379512	0.235355	0.296372	0.240644	0.130954	0.241262	0.167285	0.194534	0.191906	0.240049								158	8.38331	506.5	118.25	0.201388		158	8.39773	635.75	220.917	0.182904		158	8.27133	581.667	301	0.160806		158	8.27085	743	244.2	0.183889		158	8.38331	1092.75
8.37322	0.182844	0.219279	0.107666	0.191705	0.189721	0.368949	0.230263	0.285046	0.235362	0.168537	0.328304	0.201276	0.171717	0.173246	0.21706								159	8.43426	690.75	132.5	0.289568		159	8.44868	820.5	237	0.25727		159	8.32228	730.333	230.25	0.286519		159	8.3218	798.25	261.1	0.198028		159	8.43426	814
8.42417	0.210659	0.206235	0.163814	0.206359	0.214206	0.245195	0.246303	0.273584	0.225446	0.227029	0.220407	0.22297	0.166835	0.173644	0.216564								160	8.4852	686	76	0.316411		160	8.49962	765.75	301.667	0.204618		160	8.37322	755	383	0.213135		160	8.37274	891.25	243.6	0.238765		160	8.4852	1304.25
8.47511	0.241458	0.266052	0.266084	0.197806	0.17234	0.351229	0.200892	0.257175	0.228331	0.163309	0.257921	0.248144	0.176917	0.216143	0.201398								161	8.53615	508	104.625	0.209233		161	8.55056	694.25	288.167	0.179046		161	8.42417	811	320.5	0.281028		161	8.42368	827.25	260.5	0.20894		161	8.53615	840.75
8.52605	0.332361	0.117539	0.235575	0.214581	0.225154	0.351324	0.274762	0.277265	0.215731	0.267676	0.255967	0.0854988	0.180631	0.2016	0.226431								162	8.58709	544	118.75	0.22058		162	8.60151	640	311.167	0.144985		162	8.47511	519.667	389.5	0.0745782		162	8.47463	699.5	299.1	0.147613		162	8.58709	1064.75
8.577	0.162809	0.207521	0.219198	0.221253	0.2554	0.350574	0.278323	0.271127	0.286565	0.103465	0.340061	0.195244	0.159936	0.280421	0.194553								163	8.63804	633	164	0.243273		163	8.65245	829.25	281.167	0.241655		163	8.52605	845	281	0.32314		163	8.52557	725.75	279.5	0.164516		163	8.63804	930.25
8.62794	0.281139	0.180626	0.214663	0.195576	0.237851	0.323948	0.243448	0.26368	0.157052	0.135731	0.245042	0.204176	0.193155	0.191441	0.214374								164	8.68898	490.5	82	0.211891		164	8.7034	807.25	303.667	0.222034		164	8.577	644	517.5	0.0724773		164	8.57652	847.25	279.8	0.209198		164	8.68898	1014
8.67889	0.209492	0.234453	0.197188	0.305217	0.165907	0.343386	0.242035	0.227234	0.286522	0.196116	0.242191	0.233991	0.194322	0.188054	0.225701								165	8.73992	634.75	84.5	0.285418		165	8.75434	931.5	250.75	0.300149		165	8.62794	859	452.5	0.232901		165	8.62746	892.5	286.7	0.223336		165	8.73992	1088
8.72983	0.199831	0.19095	0.197522	0.157272	0.220907	0.366699	0.173786	0.300315	0.152072	0.203145	0.25712	0.283991	0.125763	0.167535	0.319029								166	8.79087	502.75	90	0.214096		166	8.80529	784.25	271.667	0.226002		166	8.67889	774	367.5	0.232901		166	8.67841	743.5	268.6	0.175078		166	8.79087	1209.25
8.78078	0.303508	0.221814	0.256296	0.267853	0.209186	0.399638	0.173757	0.250639	0.281987	0.122843	0.306744	0.131439	0.176068	0.145025	0.215352								167	8.84181	559.75	77.375	0.250211		167	8.85623	935	215.75	0.317124		167	8.72983	539.667	248.5	0.166822		167	8.72935	773.25	290.5	0.177972		167	8.84181	1023
8.83172	0.278869	0.176107	0.0994531	0.275945	0.248766	0.384324	0.188031	0.282568	0.170742	0.253166	0.297133	0.0835267	0.211727	0.268867	0.195925								168	8.89276	582.75	123.5	0.238216		168	8.90717	766.25	254.25	0.225745		168	8.78078	837	440.75	0.227029		168	8.78029	758.75	255.4	0.185567		168	8.89276	1003.75
8.88266	0.245024	0.208624	0.138175	0.208866	0.241773	0.348261	0.219698	0.197345	0.242925	0.143301	0.355021	0.158469	0.166835	0.238454	0.257346								169	8.9437	648.75	84.625	0.292615		169	8.95812	984	278.25	0.311172		169	8.83172	630	571.75	0.0333739		169	8.83124	739.5	297.7	0.162876		169	8.9437	958.75
8.93361	0.218959	0.237025	0.252429	0.195041	0.230634	0.385168	0.177377	0.249855	0.284585	0.250552	0.330963	0.211833	0.181693	0.280753	0.256805								170	8.99464	526	173.5	0.182844		170	9.00906	786	288.667	0.219279		170	8.88266	698.667	510.75	0.107666		170	8.88218	780.5	260.5	0.191705		170	8.99464	875.5
8.98455	0.232704	0.180332	0.281028	0.175982	0.284984	0.388637	0.192416	0.247627	0.253487	0.132126	0.339901	0.173666	0.173839	0.258707	0.184642								171	9.04559	526.25	120.125	0.210659		171	9.06001	763.75	296	0.206235		171	8.93361	611.667	325.75	0.163814		171	8.93313	815.25	255.5	0.206359		171	9.04559	974.25
9.0355	0.264799	0.232726	0.286519	0.224756	0.189216	0.400606	0.242242	0.31413	0.250387	0.147627	0.338748	0.217169	0.133086	0.232079	0.238794								172	9.09653	593	127.5	0.241458		172	9.11095	854.75	251.333	0.266052		172	8.98455	898.667	434.25	0.266084		172	8.98407	834.25	297.7	0.197806		172	9.09653	856.25
9.08644	0.205602	0.196645	0.159326	0.204774	0.232887	0.293478	0.253366	0.227338	0.179266	0.167185	0.254718	0.135847	0.140727	0.165676	0.263914								173	9.14748	708.5	67.75	0.332361		173	9.1619	563.25	296.667	0.117539		173	9.0355	772.667	361.5	0.235575		173	9.03502	845.25	263.2	0.214581		173	9.14748	1029
9.13738	0.247034	0.185108	0.171787	0.203871	0.223003	0.400887	0.223259	0.239826	0.154598	0.169618	0.350249	0.12297	0.121624	0.264551	0.319438								174	9.19842	493.5	179.625	0.162809		174	9.21284	700.75	230.083	0.207521		174	9.08644	819.333	436.75	0.219198		174	9.08596	858.75	258.6	0.221253		174	9.19842	1080.25
9.18833	0.269143	0.219573	0.173124	0.161604	0.270651	0.223538	0.186942	0.279995	0.157052	0.17782	0.196893	0.206729	0.181162	0.193831	0.194699								175	9.24937	651.25	109.25	0.281139		175	9.26378	652	242.333	0.180626		175	9.13738	661.667	287	0.214663		175	9.1369	780	249.5	0.195576		175	9.24937	1033.75
9.23927	0.273682	0.213547	0.287522	0.224977	0.206306	0.267883	0.256898	0.202731	0.253459	0.153035	0.402787	0.32703	0.190714	0.272187	0.258674								176	9.30031	520	116.125	0.209492		176	9.31473	760	228.25	0.234453		176	9.18833	698.667	354.5	0.197188		176	9.18785	1053	225.1	0.305217		176	9.30031	795.75
9.29022	0.283408	0.122646	0.125427	0.176553	0.228393	0.417419	0.214312	0.285109	0.21665	0.162498	0.283806	0.11949	0.178615	0.217139	0.168396								177	9.35125	507.25	122	0.199831		177	9.36567	722.75	289.667	0.19095		177	9.23927	676	331.25	0.197522		177	9.23879	721.5	294.9	0.157272		177	9.35125	932.75
9.34116	0.24457	0.270314	0.330636	0.216369	0.258157	0.254571	0.240152	0.255471	0.206848	0.161867	0.446356	0.241183	0.177023	0.165676	0.134227								178	9.4022	693	107.875	0.303508		178	9.41662	753.25	250.167	0.221814		178	9.29022	778.333	331	0.256296		178	9.28974	975.75	249.2	0.267853		178	9.4022	968.25
9.39211	0.217273	0.23574	0.150015	0.238286	0.257596	0.368855	0.222818	0.217884	0.210077	0.110856	0.315553	0.238631	0.135527	0.257844	0.165025								179	9.45314	645.25	107.625	0.278869		179	9.46756	648.75	249.333	0.176107		179	9.34116	533.333	359.75	0.0994531		179	9.34068	999	250.5	0.275945		179	9.45314	1094.25
9.44305	0.292939	0.12294	0.123373	0.176829	0.247298	0.332854	0.20978	0.224013	0.197563	0.153486	0.338267	0.246056	0.19878	0.317341	0.180803								180	9.50409	590.75	118.375	0.245024		180	9.51851	729.25	256.083	0.208624		180	9.39211	510.667	269.5	0.138175		180	9.39163	847.25	280.7	0.208866		180	9.50409	1103.25
9.49399	0.212605	0.287436	0.153501	0.222654	0.218285	0.336917	0.190768	0.272685	0.216979	0.112658	0.178856	0.182135	0.190395	0.174574	0.180146								181	9.55503	520.75	98.625	0.218959		181	9.56945	788.25	250.667	0.237025		181	9.44305	805.333	364.75	0.252429		181	9.44257	864.25	335.2	0.195041		181	9.55503	1041.75
9.54494	0.165402	0.216523	0.177851	0.180074	0.153525	0.298291	0.288948	0.216891	0.22747	0.197287	0.389332	0.114849	0.161528	0.269	0.117456								182	9.60598	638	189.375	0.232704		182	9.62039	663.25	254.25	0.180332		182	9.49399	738	247.5	0.281028		182	9.49351	784.25	306.9	0.175982		182	9.60598	1129.25
9.59588	0.147507	0.215494	0.150684	0.197512	0.246133	0.308541	0.218668	0.250064	0.147968	0.155739	0.342784	0.16891	0.147307	0.351672	0.236415								183	9.65692	582.25	71.75	0.264799		183	9.67134	787	259.167	0.232726		183	9.54494	720.333	220.25	0.286519		183	9.54446	900.75	291.1	0.224756		183	9.65692	966.75
9.64683	0.226545	0.129995	0.165724	0.128756	0.275011	0.249258	0.273644	0.305126	0.239897	0.159434	0.348999	0.210673	0.161422	0.223181	0.183971								184	9.70786	525.5	129.125	0.205602		184	9.72228	723	277	0.196645		184	9.59588	670.333	392.25	0.159326		184	9.5954	842.25	286.8	0.204774		184	9.70786	1017.5
9.69777	0.202036	0.172616	0.167395	0.221272	0.292918	0.36923	0.264373	0.267749	0.172306	0.118877	0.306135	0.255336	0.228814	0.302533	0.195049								185	9.75881	560.25	84	0.247034		185	9.77323	638.5	218.667	0.185108		185	9.64683	632.333	332.5	0.171787		185	9.64635	800	247	0.203871		185	9.75881	1047
9.74872	0.253842	0.181838	0.22383	0.224258	0.288077	0.383418	0.189149	0.262562	0.211856	0.207291	0.347045	0.203712	0.24208	0.174707	0.213251								186	9.80975	617.25	98.375	0.269143		186	9.82417	738.5	240.5	0.219573		186	9.69777	682.667	380.5	0.173124		186	9.69729	711.25	272.9	0.161604		186	9.80975	1091
9.79966	0.137716	0.256315	0.301798	0.227982	0.293882	0.316916	0.175081	0.237263	0.196487	0.17106	0.394169	0.25406	0.231892	0.190511	0.203413								187	9.8607	656.25	128.625	0.273682		187	9.87512	686	201.667	0.213547		187	9.74872	710.333	208.5	0.287522		187	9.74824	905.75	295.5	0.224977		187	9.8607	995.5
9.8506	0.241782	0.269983	0.126191	0.236922	0.290968	0.315791	0.222111	0.258158	0.172895	0.1351	0.35861	0.322274	0.156752	0.169528	0.279459								188	9.91164	636	89.625	0.283408		188	9.92606	506.75	228.583	0.122646		188	9.79966	589.667	370.75	0.125427		188	9.79918	823.5	344.6	0.176553		188	9.91164	982.75
9.90155	0.155417	0.103357	0.128053	0.215447	0.282609	0.352823	0.250894	0.228594	0.24703	0.204047	0.36255	0.154176	0.175219	0.22856	0.176745								189	9.96259	560.25	88.75	0.24457		189	9.977	890.5	277.417	0.270314		189	9.8506	856.333	279.25	0.330636		189	9.85012	860	273.1	0.216369		189	9.96259	1074.75
9.95249	0.175193	0.202487	0.236912	0.201143	0.231822	0.329448	0.263549	0.233237	0.308708	0.0876932	0.282973	0.193039	0.183072	0.248547	0.253697								190	10.0135	492.25	73.375	0.217273		190	10.028	741.5	206.833	0.23574		190	9.90155	669.333	407.5	0.150015		190	9.90107	940.75	294.4	0.238286		190	10.0135	1052.25
10.0034	0.307204	0.215347	0.0699947	0.200774	0.331333	0.343761	0.225613	0.236552	0.30159	0.214321	0.327054	0.238167	0.230088	0.150138	0.175432								191	10.0645	685	120.25	0.292939		191	10.0789	507	228.167	0.12294		191	9.95249	582.333	367	0.123373		191	9.95201	699.25	219.6	0.176829		191	10.0645	1110
10.0544	0.235363	0.19863	0.170594	0.272037	0.245875	0.348417	0.187913	0.232306	0.193043	0.169528	0.356912	0.219606	0.185195	0.101863	0.220008								192	10.1154	530.5	120.625	0.212605		192	10.1298	887.75	235.833	0.287436		192	10.0034	661.667	393.75	0.153501		192	10.003	898.25	294.3	0.222654		192	10.1154	1012.25
10.1053	0.239448	0.216045	0.209506	0.214673	0.283651	0.337198	0.238386	0.236678	0.269344	0.22793	0.30181	0.269258	0.203343	0.265281	0.210623								193	10.1664	425.5	106.625	0.165402		193	10.1808	744.75	253.667	0.216523		193	10.0544	602.667	292.25	0.177851		193	10.0539	744.25	255.8	0.180074		193	10.1664	793
10.1563	0.229787	0.141422	0.188259	0.228645	0.253349	0.340667	0.231058	0.240108	0.247704	0.153125	0.280538	0.0583527	0.196975	0.276105	0.162631								194	10.2173	404.25	119.875	0.147507		194	10.2317	715.75	227	0.215494		194	10.1053	723	460	0.150684		194	10.1048	875.25	339.5	0.197512		194	10.2173	1114
10.2072	0.232315	0.109419	0.153835	0.193862	0.260555	0.243445	0.189414	0.30042	0.273076	0.240548	0.317347	0.281555	0.139453	0.158438	0.147042								195	10.2683	552	115.25	0.226545		195	10.2827	602.75	307.917	0.129995		195	10.1563	669	379.75	0.165724		195	10.1558	649.25	300	0.128756		195	10.2683	1120.75
10.2582	0.227388	0.167031	0.208694	0.235171	0.253674	0.327916	0.230999	0.273773	0.260332	0.182146	0.333109	0.231555	0.149217	0.193765	0.223512								196	10.3192	464	74.5	0.202036		196	10.3336	632.75	241.25	0.172616		196	10.2072	720.667	428.5	0.167395		196	10.2067	841.5	241.3	0.221272		196	10.3192	1160.25
10.3091	0.235622	0.110962	0.109814	0.185954	0.253013	0.337604	0.246538	0.309884	0.236769	0.229643	0.338875	0.171926	0.219156	0.207245	0.182073								197	10.3701	615.75	126.375	0.253842		197	10.3846	683.75	271.333	0.181838		197	10.2582	633.667	243	0.22383		197	10.2577	876	267.7	0.224258		197	10.3701	1117.25
10.36	0.330675	0.15983	0.130249	0.219926	0.27946	0.379855	0.199332	0.152887	0.335429	0.16376	0.281724	0.0988399	0.180525	0.1512	0.16933								198	10.4211	439.25	173.75	0.137716		198	10.4355	783	201.667	0.256315		198	10.3091	824	297.25	0.301798		198	10.3086	909.5	291.1	0.227982		198	10.4211	1207.75
10.411	0.243727	0.229603	0.138318	0.182912	0.28327	0.268258	0.287005	0.319307	0.191479	0.282457	0.299183	0.302552	0.183391	0.140177	0.222008								199	10.472	603	136.875	0.241782		199	10.4864	911.25	298.917	0.269983		199	10.36	682	461.75	0.126191		199	10.3596	910.75	268.1	0.236922		199	10.472	1155.75
10.4619	0.275303	0.216192	0.181146	0.264184	0.305088	0.315291	0.187884	0.268742	0.292191	0.207021	0.351049	0.143271	0.165031	0.0681963	0.265388								200	10.523	442	142.375	0.155417		200	10.5374	483.5	249.083	0.103357		200	10.411	638	414.5	0.128053		200	10.4105	815.5	231.1	0.215447		200	10.523	1154.25
10.5129	0.272515	0.182536	0.0806893	0.215355	0.240888	0.371136	0.24024	0.266368	0.251751	0.182687	0.370655	0.138051	0.157814	0.188784	0.171797								201	10.5739	489.25	151.5	0.175193		201	10.5883	724	264.75	0.202487		201	10.4619	827	413.5	0.236912		201	10.4614	846	300.4	0.201143		201	10.5739	1013.25
10.5638	0.226285	0.205133	0.118408	0.248037	0.265956	0.319697	0.239092	0.242942	0.245422	0.184489	0.204677	0.170998	0.155479	0.117135	0.209631								202	10.6249	659.5	67.25	0.307204		202	10.6393	703.25	214.833	0.215347		202	10.5129	642.667	520.5	0.0699947		202	10.5124	909.5	364.9	0.200774		202	10.6249	1276.25
10.6148	0.241911	0.240626	0.317171	0.237751	0.236002	0.366636	0.252483	0.161233	0.218371	0.110946	0.444017	0.198492	0.158981	0.331153	0.190977								203	10.6758	571.25	117.5	0.235363		203	10.6902	722.75	272.25	0.19863		203	10.5638	703	405.25	0.170594		203	10.5633	1040.5	302.6	0.272037		203	10.6758	1144.75
10.6657	0.245024	0.281851	0.0266418	0.239263	0.230466	0.341323	0.186971	0.240233	0.239223	0.18485	0.304693	0.181903	0.138498	0.210764	0.173972								204	10.7267	652.75	191.125	0.239448		204	10.7412	734.75	244.75	0.216045		204	10.6148	768.667	403	0.209506		204	10.6143	800	217.7	0.214673		204	10.7267	1192
10.7167	0.261363	0.273033	0.109336	0.15812	0.271313	0.302509	0.229086	0.296875	0.230598	0.187463	0.188563	0.256729	0.245689	0.312427	0.13392								205	10.7777	550.75	107.75	0.229787		205	10.7921	559.25	238.5	0.141422		205	10.6657	792.333	463.75	0.188259		205	10.6652	910	289.8	0.228645		205	10.7777	1021
10.7676	0.192181	0.161814	0.101315	0.231078	0.323309	0.339698	0.178642	0.233237	0.189182	0.217836	0.398526	0.186079	0.229345	0.214815	0.223453								206	10.8286	549.5	101.625	0.232315		206	10.8431	511	262.833	0.109419		206	10.7167	764	495.5	0.153835		206	10.7162	808.75	282.9	0.193862		206	10.8286	1073.25
10.8185	0.262595	0.16986	0.194562	0.255244	0.252094	0.383668	0.221317	0.277517	0.23443	0.172322	0.317732	0.17819	0.193685	0.170656	0.239757								207	10.8796	531.75	93.375	0.227388		207	10.894	640	261.167	0.167031		207	10.7676	774	409.75	0.208694		207	10.7671	874.5	236.6	0.235171		207	10.8796	1064.75
10.8695	0.229333	0.215715	0.253097	0.243613	0.204087	0.321416	0.173198	0.187483	0.212502	0.151052	0.307577	0.127262	0.159512	0.270261	0.188466								208	10.9305	556.5	102.25	0.235622		208	10.9449	546	294.333	0.110962		208	10.8185	619.667	428	0.109814		208	10.8181	825.5	321.1	0.185954		208	10.9305	1096.5
10.9204	0.306361	0.217993	0.0731459	0.239134	0.323421	0.321416	0.170108	0.188163	0.21906	0.164121	0.422682	0.153016	0.208968	0.322786	0.189181								209	10.9815	696.75	59.25	0.330675		209	10.9959	696.25	333.75	0.15983		209	10.8695	609.333	382	0.130249		209	10.869	838.25	241.7	0.219926		209	10.9815	1166.5
10.9714	0.186799	0.167692	0.0959204	0.211189	0.242905	0.336136	0.210074	0.191927	0.272904	0.209815	0.216627	0.228422	0.112497	0.337661	0.160938								210	11.0324	572.75	102.875	0.243727		210	11.0468	761.5	240.75	0.229603		210	10.9204	702.667	461.25	0.138318		210	10.92	761.25	265.1	0.182912		210	11.0324	1128.5
11.0223	0.268041	0.160711	0.206737	0.2727	0.299776	0.334292	0.242742	0.253808	0.253114	0.179803	0.344322	0.163457	0.220642	0.181547	0.235758								211	11.0834	649	118.25	0.275303		211	11.0978	764.75	274.417	0.216192		211	10.9714	690.667	374.5	0.181146		211	10.9709	985	268.4	0.264184		211	11.0834	1198.75
11.0733	0.260325	0.158911	0.167777	0.204387	0.241336	0.350542	0.246803	0.296571	0.240687	0.219278	0.394682	0.229582	0.186999	0.290315	0.199326								212	11.1343	611.5	86.125	0.272515		212	11.1487	637.25	223.25	0.182536		212	11.0223	679.333	538.5	0.0806893		212	11.0218	849.25	265.1	0.215355		212	11.1343	1057
11.1242	0.268625	0.242243	0.1747	0.178304	0.239319	0.239039	0.144974	0.183707	0.176913	0.154657	0.449784	0.192343	0.192624	0.187987	0.248821								213	11.1852	557.25	121	0.226285		213	11.1997	724	258.75	0.205133		213	11.0733	581.667	375	0.118408		213	11.0728	982.5	309.7	0.248037		213	11.1852	1077.75
11.1752	0.271672	0.180516	0.212609	0.142857	0.247791	0.332042	0.228321	0.211986	0.236884	0.180794	0.380394	0.249072	0.17628	0.15213	0.216841								214	11.2362	570.5	104.125	0.241911		214	11.2506	807	261.25	0.240626		214	11.1242	949.333	395.75	0.317171		214	11.1237	880	235.1	0.237751		214	11.2362	1006
11.2261	0.297218	0.187717	0.202488	0.234138	0.270562	0.343635	0.237297	0.196613	0.250201	0.159524	0.343521	0.14768	0.156752	0.268734	0.147567								215	11.2871	531.75	59.375	0.245024		215	11.3016	930	290.75	0.281851		215	11.1752	444	397.5	0.0266418		215	11.1747	887.5	238.5	0.239263		215	11.2871	994.5
11.277	0.16644	0.238311	0.211368	0.228645	0.242883	0.405419	0.243566	0.210459	0.153278	0.103465	0.28733	0.274942	0.203555	0.265879	0.191955								216	11.3381	623.25	119.375	0.261363		216	11.3525	856.75	237.5	0.273033		216	11.2261	618.333	427.5	0.109336		216	11.2256	708	279.1	0.15812		216	11.3381	1119.25
11.328	0.25864	0.231477	0.144955	0.173069	0.259031	0.361886	0.16431	0.160135	0.210694	0.17782	0.373987	0.12761	0.178403	0.108901	0.206624								217	11.389	487.25	116.75	0.192181		217	11.4034	673	306	0.161814		217	11.277	638.333	461.5	0.101315		217	11.2766	901	274.2	0.231078		217	11.389	1204.25
11.3789	0.29644	0.230155	0.19714	0.192829	0.27426	0.346167	0.192563	0.191509	0.232736	0.208283	0.366683	0.181439	0.177448	0.195226	0.149217								218	11.44	635	128.75	0.262595		218	11.4544	602.75	217.5	0.16986		218	11.328	783.333	443.75	0.194562		218	11.3275	929.25	236.9	0.255244		218	11.44	1052
11.4299	0.217597	0.179744	0.0570078	0.181401	0.227407	0.31751	0.213665	0.231679	0.283106	0.0679555	0.223547	0.258005	0.205147	0.193034	0.230956								219	11.4909	610	167.875	0.229333		219	11.5053	748.5	259.25	0.215715		219	11.3789	869	427.25	0.253097		219	11.3785	946.5	285.7	0.243613		219	11.4909	910
11.4808	0.229009	0.193228	0.13383	0.249419	0.231318	0.323854	0.223318	0.286511	0.226408	0.163039	0.273362	0.203828	0.22096	0.206448	0.224285								220	11.5419	727.5	136.875	0.306361		220	11.5563	713.75	219.333	0.217993		220	11.4299	695.667	568	0.0731459		220	11.4294	896.75	248.1	0.239134		220	11.5419	1288.75
11.5318	0.200156	0.246211	0.075342	0.25659	0.240003	0.348761	0.217726	0.25386	0.2184	0.200081	0.336537	0.114849	0.198567	0.275374	0.174264								221	11.5928	474.75	114.625	0.186799		221	11.6072	694.25	313.917	0.167692		221	11.4808	671.667	504.25	0.0959204		221	11.4803	927.25	354.4	0.211189		221	11.5928	979
11.5827	0.309343	0.166259	0.0885672	0.192037	0.238165	0.276915	0.20463	0.29152	0.284456	0.196656	0.299888	0.216937	0.235394	0.23261	0.14113								222	11.6438	621.75	105	0.268041		222	11.6582	672.5	308	0.160711		222	11.5318	742.333	381.5	0.206737		222	11.5313	1023.5	283.8	0.2727		222	11.6438	1198.25
11.6336	0.329767	0.233498	0.208933	0.260055	0.246715	0.354386	0.261666	0.276398	0.247431	0.165923	0.284319	0.195128	0.173415	0.079352	0.174862								223	11.6947	632.5	130.625	0.260325		223	11.7091	640.5	280.083	0.158911		223	11.5827	683.333	390.5	0.167777		223	11.5822	844	289.6	0.204387		223	11.6947	1069
11.6846	0.2423	0.242757	0.245506	0.239871	0.273666	0.360793	0.218108	0.268533	0.215774	0.151503	0.313375	0.228538	0.205996	0.152064	0.221279								224	11.7456	600	82.125	0.268625		224	11.76	783.5	234.083	0.242243		224	11.6336	811.667	506.75	0.1747		224	11.6332	788.25	304.6	0.178304		224	11.7456	1003
11.7355	0.159632	0.205059	0.241734	0.234396	0.206788	0.327948	0.177053	0.236814	0.291932	0.0800325	0.317764	0.231323	0.127567	0.224443	0.257229								225	11.7966	655.25	131.5	0.271672		225	11.811	663.5	254.083	0.180516		225	11.6846	754.333	383.25	0.212609		225	11.6841	688.5	301	0.142857		225	11.7966	1004
11.7865	0.251507	0.16964	0.188164	0.188553	0.247242	0.247414	0.155569	0.233206	0.23885	0.211257	0.259651	0.177494	0.183603	0.240845	0.207514								226	11.8475	657.5	84.5	0.297218		226	11.8619	674.25	248.5	0.187717		226	11.7355	758.667	405.25	0.202488		226	11.7351	985.5	350.4	0.234138		226	11.8475	1115
11.8374	0.203333	0.247827	0.138127	0.175263	0.212895	0.300697	0.203953	0.186824	0.248206	0.137713	0.293545	0.17587	0.232316	0.229556	0.299207								227	11.8985	419	98.125	0.16644		227	11.9129	833.75	293.25	0.238311		227	11.7865	774.667	405.75	0.211368		227	11.786	892.5	272.3	0.228645		227	11.8985	1082.5
11.8884	0.18427	0.211159	0.106758	0.260756	0.267951	0.337698	0.240211	0.269568	0.205513	0.280474	0.364024	0.299884	0.18891	0.283675	0.224242								228	11.9494	637	138.375	0.25864		228	11.9638	796.75	271.75	0.231477		228	11.8374	630	377	0.144955		228	11.8369	802.25	332.8	0.173069		228	11.9494	1109.25
11.9393	0.135836	0.195176	0.23271	0.215705	0.298252	0.242726	0.142855	0.234136	0.118449	0.203596	0.248566	0.214733	0.155585	0.230021	0.237524								229	12.0004	676.5	105	0.29644		229	12.0148	797	275	0.230155		229	11.8884	720.333	376.25	0.19714		229	11.8879	791.75	268.7	0.192829		229	12.0004	1121.5
11.9903	0.268819	0.170044	0.136217	0.170802	0.270797	0.286321	0.283562	0.225142	0.188508	0.177549	0.217299	0.214849	0.252162	0.299545	0.209543								230	12.0513	526.5	107	0.217597		230	12.0657	672.5	264.833	0.179744		230	11.9393	624	524.5	0.0570078		230	11.9388	775.75	283.7	0.181401		230	12.0513	990.75
12.0412	0.104779	0.159352	0.259304	0.198249	0.282698	0.342167	0.16793	0.240077	0.246599	0.127169	0.389396	0.133179	0.234227	0.209569	0.171899								231	12.1022	575.75	134.25	0.229009		231	12.1167	651	212.75	0.193228		231	11.9903	606.333	372.75	0.13383		231	11.9898	954.25	277.7	0.249419		231	12.1022	1047.5
12.0922	0.268106	0.224717	0.249183	0.257493	0.22576	0.358823	0.175493	0.287242	0.210407	0.117615	0.324876	0.215313	0.183179	0.236794	0.235014								232	12.1532	490.75	104.875	0.200156		232	12.1676	831	272.583	0.246211		232	12.0412	724	592.5	0.075342		232	12.0407	949.5	253.5	0.25659		232	12.1532	1019.75
12.1431	0.353498	0.273327	0.23992	0.213954	0.294207	0.36523	0.185294	0.242388	0.24657	0.203055	0.348646	0.318213	0.147413	0.260898	0.232109								233	12.2041	675.25	78.875	0.309343		233	12.2186	657.5	280.417	0.166259		233	12.0922	701.333	546.75	0.0885672		233	12.0917	830.5	309.6	0.192037		233	12.2041	1076.75
12.194	0.237891	0.168942	0.124519	0.178101	0.2646	0.32351	0.258193	0.249405	0.195095	0.152675	0.336537	0.2	0.204829	0.286862	0.20801								234	12.2551	697.25	61.5	0.329767		234	12.2695	834.75	305.167	0.233498		234	12.1431	874.667	510	0.208933		234	12.1426	987	281.6	0.260055		234	12.2551	1001
12.245	0.341179	0.16817	0.118886	0.252442	0.289175	0.348105	0.251247	0.273647	0.267536	0.161327	0.246356	0.0969838	0.198143	0.162688	0.209236								235	12.306	597.5	130.375	0.2423		235	12.3204	770	219.417	0.242757		235	12.194	812	383.5	0.245506		235	12.1936	909.25	258.6	0.239871		235	12.306	1094.75
12.2959	0.157816	0.167729	0.177851	0.179889	0.245068	0.331635	0.248804	0.231856	0.237888	0.166734	0.318885	0.17761	0.213213	0.1848	0.188583								236	12.357	423.5	115.75	0.159632		236	12.3714	741.25	276.167	0.205059		236	12.245	823.667	401.75	0.241734		236	12.2445	862	226.2	0.234396		236	12.357	911.75
12.3469	0.246904	0.20517	0.17766	0.133032	0.29052	0.256633	0.186706	0.284283	0.172823	0.246136	0.292103	0.188283	0.15601	0.231283	0.209455								237	12.4079	552.25	67.375	0.251507		237	12.4223	620.5	235.75	0.16964		237	12.2959	757.667	429.25	0.188164		237	12.2955	853.25	341.8	0.188553		237	12.4079	1061.25
12.3978	0.222719	0.188158	0.314402	0.260885	0.30306	0.341573	0.214901	0.277287	0.293209	0.124825	0.273426	0.228654	0.199522	0.266875	0.212243								238	12.4588	503.25	111.25	0.203333		238	12.4733	819.5	257.417	0.247827		238	12.3469	778.333	537.25	0.138127		238	12.3464	743	267.6	0.175263		238	12.4588	891.5
12.4488	0.298904	0.195102	0.148153	0.14623	0.264018	0.293884	0.158012	0.274536	0.261079	0.233518	0.272625	0.298028	0.104325	0.182011	0.190699								239	12.5098	485.75	130.5	0.18427		239	12.5242	753.5	274.583	0.211159		239	12.3978	678.333	492	0.106758		239	12.3973	1004.5	297.2	0.260756		239	12.5098	1073.25
12.4997	0.204759	0.192787	0.314163	0.202488	0.279841	0.311791	0.242742	0.271231	0.267866	0.135641	0.371007	-0.0204176	0.218944	0.220525	0.193108								240	12.5607	419.25	157.375	0.135836		240	12.5752	716	273.333	0.195176		240	12.4488	913.667	507.5	0.23271		240	12.4483	879	293.9	0.215705		240	12.5607	1215.25
12.5506	0.21429	0.130766	0.165771	0.245641	0.25893	0.33576	0.196095	0.272099	0.320633	0.215313	0.443569	0.253016	0.189865	0.178359	0.152238								241	12.6117	617.25	99	0.268819		241	12.6261	657.5	271.833	0.170044		241	12.4997	681	443.25	0.136217		241	12.4992	768	304.7	0.170802		241	12.6117	1100.75
12.6016	0.233547	0.252016	0.156796	0.18247	0.230119	0.324041	0.304928	0.218606	0.190977	0.130323	0.385264	0.198608	0.183815	0.235599	0.162762								242	12.6626	304	102	0.104779		242	12.677	614.5	253.083	0.159352		242	12.5506	1007.33	554.75	0.259304		242	12.5502	792.75	255	0.198249		242	12.6626	1173.25
12.6525	0.232964	0.207668	0.181289	0.185567	0.243062	0.351136	0.23924	0.293204	0.181161	0.171241	0.298734	0.27239	0.185513	0.196753	0.202727								243	12.7136	630.25	113.375	0.268106		243	12.728	752.5	242.833	0.224717		243	12.6016	796.667	361.75	0.249183		243	12.6011	971.25	272.8	0.257493		243	12.7136	1026.5
12.7035	0.277248	0.185035	0.0316551	0.238783	0.296359	0.290822	0.201686	0.213722	0.201768	0.14204	0.25539	0.132251	0.195277	0.1512	0.175534								244	12.7645	803	121.5	0.353498		244	12.7789	823.5	203.583	0.273327		244	12.6525	846	427.25	0.23992		244	12.6521	862.25	281.9	0.213954		244	12.7645	1167.5
12.7544	0.153018	0.151232	0.0792569	0.198876	0.201812	0.336729	0.256221	0.290056	0.240658	0.144924	0.290982	0.214037	0.167365	0.114214	0.221483								245	12.8155	602.75	144.125	0.237891		245	12.8299	628.5	245.333	0.168942		245	12.7035	652.333	435	0.124519		245	12.703	759.5	276.4	0.178101		245	12.8155	1099
12.8054	0.205602	0.149358	0.102223	0.249788	0.27426	0.275415	0.208573	0.263252	0.217941	0.14267	0.383213	0.263225	0.162271	0.224908	0.12976								246	12.8664	754.75	97	0.341179		246	12.8808	678.5	297.083	0.16817		246	12.7544	682	474.5	0.118886		246	12.7539	953.75	269	0.252442		246	12.8664	1117.75
12.8563	0.257862	0.185072	0.173315	0.18894	0.256621	0.378387	0.216637	0.265291	0.229019	0.0980578	0.465161	0.165197	0.14009	0.171719	0.209558								247	12.9174	448.5	144.25	0.157816		247	12.9318	612	231.583	0.167729		247	12.8054	725.667	415.25	0.177851		247	12.8049	796.75	308.8	0.179889		247	12.9174	1042.75
12.9073	0.225313	0.242206	-0.0298406	0.253604	0.296784	0.385606	0.217137	0.279932	0.260103	0.145464	0.272049	0.220534	0.19273	0.174707	0.178044								248	12.9683	563	87	0.246904		248	12.9827	747.25	281.917	0.20517		248	12.8563	655.333	345.25	0.17766		248	12.8558	698.25	337.4	0.133032		248	12.9683	1104.75
12.9582	0.19834	0.18452	0.164435	0.266783	0.325842	0.378637	0.185029	0.287012	0.195382	0.147718	0.381035	0.301276	0.170761	0.253793	0.234123								249	13.0192	541	111.625	0.222719		249	13.0337	673.5	246.75	0.188158		249	12.9073	940	391.25	0.314402		249	12.9068	984.25	276.6	0.260885		249	13.0192	1235
13.0091	0.24632	0.202671	0.221729	0.237051	0.270842	0.417544	0.191562	0.270259	0.216391	0.204047	0.353003	0.148956	0.172353	0.130482	0.258834								250	13.0702	684.5	108.25	0.298904		250	13.0846	697.5	255	0.195102		250	12.9582	638.333	379.75	0.148153		250	12.9577	675.25	278.6	0.14623		250	13.0702	1047
13.0601	0.278091	0.172101	0.335554	0.22859	0.284032	0.396512	0.170784	0.201957	0.277108	0.14267	0.411725	0.135615	0.100292	0.172848	0.181008								251	13.1211	475.25	80.5	0.204759		251	13.1356	697	259.75	0.192787		251	13.0091	996.333	448	0.314163		251	13.0087	843.75	294.5	0.202488		251	13.1211	1130
13.111	0.340012	0.204141	0.123899	0.248037	0.204815	0.41245	0.265639	0.243612	0.235033	0.154387	0.163575	0.161601	0.151764	0.22524	0.172191								252	13.1721	548.75	135.625	0.21429		252	13.1865	561.75	265.167	0.130766		252	13.0601	609.333	320	0.165771		252	13.0596	911	244.7	0.245641		252	13.1721	1106.5
13.162	0.225313	0.204949	0.252763	0.202728	0.220392	0.401825	0.195153	0.292294	0.239323	0.159434	0.350985	0.222854	0.214593	0.191972	0.209689								253	13.223	556	105.75	0.233547		253	13.2374	828.25	256.667	0.252016		253	13.111	613.667	340	0.156796		253	13.1106	756.25	261.3	0.18247		253	13.223	925.25
13.2129	0.257862	0.231661	0.190074	0.224258	0.278093	0.380606	0.194388	0.254561	0.194865	0.224235	0.177383	0.191647	0.19602	0.258043	0.287166								254	13.274	515.5	66.375	0.232964		254	13.2884	725.25	254.25	0.207668		254	13.162	712.667	396.25	0.181289		254	13.1615	748.75	245.4	0.185567		254	13.274	1044.5
13.2639	0.278091	0.217184	0.222731	0.268977	0.280614	0.313666	0.305517	0.295201	0.230311	0.137083	0.421336	0.212181	0.192624	0.233474	0.163623								255	13.3249	629.75	95.25	0.277248		255	13.3393	659.25	239.583	0.185035		255	13.2129	476	420.75	0.0316551		255	13.2124	888.5	240.8	0.238783		255	13.3249	1222.5
13.3148	0.199183	0.252567	0.184822	0.21106	0.24778	0.340105	0.208632	0.254028	0.211239	0.20666	0.305623	0.218561	0.18753	0.182543	0.209908								256	13.3758	389.75	94.75	0.153018		256	13.3903	631.5	288.5	0.151232		256	13.2639	573.333	435	0.0792569		256	13.2634	791.25	251.8	0.198876		256	13.3758	915.75
13.3658	0.293847	0.17302	0.18444	0.229696	0.292066	0.34773	0.229439	0.275634	0.253961	0.123654	0.303636	0.196636	0.166941	0.275374	0.210653								257	13.4268	470.5	74.125	0.205602		257	13.4412	599.25	260.5	0.149358		257	13.3148	653.667	475.25	0.102223		257	13.3143	901.75	224.2	0.249788		257	13.4268	1117.5
13.4167	0.297089	0.267889	0.221252	0.17388	0.230645	0.36423	0.188384	0.254561	0.251521	0.148348	0.284959	0.199536	0.182223	0.136193	0.258367								258	13.4777	593	95.875	0.257862		258	13.4922	663.75	244	0.185072		258	13.3658	739	436.5	0.173315		258	13.3653	796.5	284	0.18894		258	13.4777	1066
13.4677	0.252545	0.157441	0.15732	0.200535	0.276131	0.371699	0.136675	0.308211	0.267364	0.22802	0.266154	0.143852	0.169912	0.263488	0.243333								259	13.5287	538	103.625	0.225313		259	13.5431	835.25	285.917	0.242206		259	13.4167	529.667	581.75	-0.0298406		259	13.4162	940	252.1	0.253604		259	13.5287	1121
13.5186	0.134734	0.184006	0.340137	0.182894	0.2764	0.383418	0.212428	0.207573	0.244044	0.149971	0.465962	0.0919954	0.212682	0.190976	0.266133								260	13.5796	450.5	68.125	0.19834		260	13.594	649.75	231.25	0.18452		260	13.4677	746	459	0.164435		260	13.4672	947.75	224.1	0.266783		260	13.5796	1321.75
13.5695	0.311418	0.177245	0.0664614	0.181253	0.275549	0.293322	0.216107	0.297701	0.270421	0.218557	0.360692	0.219142	0.217989	0.149275	0.238137								261	13.6306	575.25	100.375	0.24632		261	13.645	744.5	284.833	0.202671		261	13.5186	833	446	0.221729		261	13.5181	930	287	0.237051		261	13.6306	1079.75
13.6205	0.267393	0.162034	0.15627	0.180682	0.189609	0.336073	0.294627	0.190442	0.17377	0.244694	0.348967	0.224942	0.199416	0.275507	0.211601								262	13.6815	604.25	68.125	0.278091		262	13.6959	681	290.667	0.172101		262	13.5695	1000.67	415	0.335554		262	13.5691	894.75	274.7	0.22859		262	13.6815	1123.5
13.6714	0.251961	0.25694	0.0565305	0.244553	0.259087	0.399481	0.204011	0.22987	0.205772	0.159614	0.447381	0.268213	0.176705	0.281483	0.215206								263	13.7325	719.25	63.75	0.340012		263	13.7469	746.25	283.25	0.204141		263	13.6205	587	370.75	0.123899		263	13.62	959	286.2	0.248037		263	13.7325	917.75
13.7224	0.225053	0.214245	0.294302	0.140203	0.249618	0.357886	0.203334	0.248767	0.193215	0.165022	0.324363	0.175754	0.232635	0.227896	0.204755								264	13.7834	538.25	103.875	0.225313		264	13.7978	771	306.167	0.204949		264	13.6714	769.667	328.5	0.252763		264	13.6709	859.5	309.6	0.202728		264	13.7834	959.25
13.7733	0.262465	0.259549	0.185872	0.175318	0.244911	0.426607	0.193034	0.23125	0.225102	0.162048	0.180715	0.163457	0.17628	0.0966167	0.214126								265	13.8344	604.5	107.375	0.257862		265	13.8488	774.5	249.083	0.231661		265	13.7224	745	413.25	0.190074		265	13.7219	902.5	294.2	0.224258		265	13.8344	1089
13.8243	0.246645	0.0791432	0.234524	0.164092	0.294655	0.31726	0.18032	0.276586	0.171675	0.212338	0.232933	0.27355	0.18562	0.241044	0.252821								266	13.8853	640.75	104.625	0.278091		266	13.8997	789.25	296.667	0.217184		266	13.7733	776	387.25	0.222732		266	13.7728	978.5	248.9	0.268977		266	13.8853	1068.75
13.8752	0.206121	0.219903	0.225883	0.167613	0.232517	0.394825	0.146916	0.239386	0.193373	0.139967	0.439276	0.201508	0.282621	0.223181	0.232795								267	13.9362	434.25	50.25	0.199183		267	13.9506	835	262.167	0.252567		267	13.8243	744.333	421.75	0.184822		267	13.8238	863.5	291	0.21106		267	13.9362	1049.25
13.9261	0.292356	0.208109	0.262169	0.234304	0.254784	0.372512	0.244478	0.234848	0.239467	0.231355	0.285568	0.318677	0.192518	0.0817425	0.212083								268	13.9872	676.5	110	0.293847		268	14.0016	721.25	328.833	0.17302		268	13.8752	690.667	368.75	0.18444		268	13.8747	916.25	293.2	0.229696		268	13.9872	1194.25
13.9771	0.19847	0.221704	0.257299	0.276977	0.258627	0.344136	0.194829	0.238068	0.166825	0.124104	0.276438	0.231671	0.223401	0.2522	0.235772								269	14.0381	658.5	85.75	0.297089		269	14.0525	856.5	248.917	0.267889		269	13.9261	757.667	371.5	0.221252		269	13.9257	725.75	254.1	0.17388		269	14.0381	984.5
14.028	0.168061	0.13117	0.210413	0.219521	0.324217	0.442514	0.259488	0.249635	0.281442	0.26353	0.360404	0.340603	0.183921	0.177629	0.224781								270	14.0891	595.5	108.625	0.252545		270	14.1035	546.5	189.417	0.157441		270	13.9771	609.333	334.75	0.15732		270	13.9766	784.25	240.3	0.200535		270	14.0891	1188.75
14.079	0.290086	0.294601	0.188402	0.180258	0.285163	0.367324	0.261724	0.276962	0.266417	0.154657	0.342271	0.173666	0.208225	0.293834	0.184554								271	14.14	380.5	120.75	0.134734		271	14.1544	727.75	310.417	0.184006		271	14.028	930.667	337	0.340137		271	14.0275	736	239.9	0.182894		271	14.14	1133.75
14.1299	0.245931	0.226921	0.159851	0.235355	0.268679	0.401512	0.221758	0.269778	0.196258	0.268577	0.307865	0.359745	0.212682	0.179421	0.231934								272	14.191	686.5	86.125	0.311418		272	14.2054	693.5	291.5	0.177245		272	14.079	643	527	0.0664614		272	14.0785	788.75	297.1	0.181253		272	14.191	1122.75
14.1809	0.257732	0.254331	0.284323	0.262507	0.262359	0.426264	0.278706	0.21983	0.220596	0.150241	0.265642	0.259281	0.248448	0.293503	0.242764								273	14.2419	591	75.5	0.267393		273	14.2563	611.75	244.25	0.162034		273	14.1299	629	356.25	0.15627		273	14.1294	776	285.9	0.180682		273	14.2419	915
14.2318	0.199313	0.183455	0.275251	0.246673	0.223193	0.391544	0.202246	0.336939	0.260074	0.244063	0.258466	0.222274	0.179146	0.246754	0.143495								274	14.2928	621.25	135.5	0.251961		274	14.3073	879.5	296.75	0.25694		274	14.1809	575.667	477	0.0565305		274	14.1804	899.75	236.4	0.244553		274	14.2928	1103
14.2828	0.173896	0.204949	0.195946	0.202046	0.272142	0.313447	0.20151	0.265302	0.241978	0.133027	0.194682	0.180974	0.167684	0.239384	0.220475								275	14.3438	538.25	104.375	0.225053		275	14.3582	761	275.083	0.214245		275	14.2318	940.667	427	0.294302		275	14.2313	700	319.7	0.140203		275	14.3438	1054.25
14.3337	0.249108	0.167031	0.270477	0.161567	0.274249	0.320417	0.178142	0.268041	0.264953	0.176288	0.339612	0.272158	0.222022	0.288257	0.327641								276	14.3947	606.25	100.25	0.262465		276	14.4092	882.5	293.833	0.259549		276	14.2828	645.667	321.25	0.185872		276	14.2823	813.25	337.7	0.175318		276	14.3947	1042.25
14.3846	0.200156	0.178899	0.208455	0.228	0.328587	0.383012	0.237179	0.300483	0.290856	0.135731	0.187346	0.334919	0.210878	0.119792	0.198245								277	14.4457	546.75	71.25	0.246645		277	14.4601	486	306.5	0.0791432		277	14.3337	757.333	348	0.234524		277	14.3332	728.5	283.4	0.164092		277	14.4457	1179.5
14.4356	0.217662	0.12926	0.233235	0.234544	0.243286	0.336667	0.151537	0.297314	0.261236	0.215493	0.225885	0.189211	0.253011	0.243833	0.234619								278	14.4966	464.75	67.375	0.206121		278	14.511	811.5	312.75	0.219903		278	14.3846	735	340.75	0.225883		278	14.3842	756.75	302.1	0.167613		278	14.4966	1004.75
14.4865	0.245348	0.261643	0.198381	0.205309	0.291338	0.307603	0.191327	0.261955	0.2532	0.188004	0.37985	0.250812	0.2407	0.179023	0.166834								279	14.5476	629.75	66.125	0.292356		279	14.562	723.5	251.5	0.208109		279	14.4356	745.333	287.75	0.262169		279	14.4351	935.25	299.7	0.234304		279	14.5476	1059
14.5375	0.264734	0.209248	0.17914	0.185032	0.295126	0.337698	0.253042	0.208461	0.264838	0.132847	0.433862	0.157657	0.210135	0.167668	0.209222								280	14.5985	540	157.375	0.19847		280	14.6129	754.25	251.417	0.221704		280	14.4865	833.333	384.25	0.257299		280	14.4861	980.5	229.2	0.276977		280	14.5985	1082.25
14.5884	0.223238	0.198078	0.102843	0.188756	0.258381	0.306541	0.268493	0.310941	0.29298	0.217566	0.365433	0.235963	0.182542	0.27896	0.280729								281	14.6495	398.75	74.75	0.168061		281	14.6639	605.75	308.25	0.13117		281	14.5375	810	442.75	0.210413		281	14.537	890.75	295.3	0.219521		281	14.6495	1283
14.6394	0.184335	0.219536	0.181719	0.223723	0.253271	0.405044	0.171874	0.246916	0.185308	0.130774	0.32446	0.287935	0.1974	0.161426	0.199793								282	14.7004	638	78.75	0.290086		282	14.7148	941.25	273.083	0.294601		282	14.5884	656.333	327.5	0.188402		282	14.5879	735.25	246.3	0.180258		282	14.7004	1119.25
14.6903	0.237632	0.212187	0.106997	0.123576	0.239879	0.368824	0.19374	0.25682	0.22414	0.237484	0.270927	0.324826	0.203025	0.158305	0.180234								283	14.7513	588.75	114.625	0.245931		283	14.7658	799.75	285.083	0.226921		283	14.6394	655	376	0.159851		283	14.6389	918	279.6	0.235355		283	14.7513	1117
14.7413	0.276341	0.25727	0.234143	0.188018	0.263883	0.306978	0.212046	0.272831	0.226178	0.143932	0.296748	0.220534	0.215548	0.219263	0.180876								284	14.8023	596.75	99.875	0.257732		284	14.8167	886	309.167	0.254331		284	14.6903	771	274.75	0.284323		284	14.6898	887.25	175.2	0.262507		284	14.8023	1117
14.7922	0.218635	0.183712	0.0889494	0.198304	0.258963	0.290102	0.246891	0.22646	0.273018	0.236853	0.341663	0.170186	0.21438	0.160563	0.213586								285	14.8532	458.5	74.25	0.199313		285	14.8676	657.75	241.667	0.183455		285	14.7413	835.667	355.25	0.275251		285	14.7408	926.5	257.4	0.246673		285	14.8532	961.75
14.8431	0.26856	0.11651	0.194323	0.217512	0.288862	0.407482	0.193652	0.241091	0.230426	0.188184	0.445619	0.103828	0.267233	0.115342	0.189035								286	14.9042	468	132.75	0.173896		286	14.9186	736.25	271.417	0.204949		286	14.7922	654	312	0.195946		286	14.7917	832.25	284.2	0.202046		286	14.9042	1131.75
14.8941	0.19458	0.197527	0.291294	0.164553	0.254358	0.361042	0.201834	0.241771	0.277409	0.191609	0.138811	0.264733	0.215017	0.228095	0.189823								287	14.9551	624.25	144	0.249108		287	14.9695	706.75	327.917	0.167031		287	14.8431	807.333	335.25	0.270477		287	14.8427	745.75	307.5	0.161567		287	14.9551	1070.75
14.945	0.283667	0.160491	0.222875	0.219355	0.311397	0.381668	0.215048	0.239104	0.234028	0.193862	0.265289	0.125522	0.179676	0.197151	0.302827								288	15.0061	509.25	123.375	0.200156		288	15.0205	693	287.25	0.178899		288	14.8941	713.333	349.5	0.208455		288	14.8936	869.25	250.8	0.228		288	15.0061	1275.5
14.996	0.208974	0.14212	0.140896	0.209438	0.227228	0.350042	0.168047	0.2301	0.20659	0.17115	0.23556	0.280278	0.200478	0.225174	0.244866								289	15.057	541.5	121.875	0.217662		289	15.0714	607	313.833	0.12926		289	14.945	777.333	370.25	0.233235		289	14.9445	866	229.8	0.234544		289	15.057	998.5
15.0469	0.258899	0.164422	0.12175	0.21329	0.270988	0.346917	0.202363	0.221084	0.256903	0.265513	0.358866	0.192691	0.20589	0.173977	0.219688								290	15.108	591.5	118.5	0.245348		290	15.1224	871.75	278.333	0.261643		290	14.996	644	297.75	0.198381		290	14.9955	839	282.1	0.205309		290	15.108	1159.5
15.0979	0.184335	0.120295	0.161093	0.193641	0.247869	0.365168	0.245538	0.260167	0.273951	0.147357	0.247702	0.198724	0.168957	0.247087	0.152312								291	15.1589	621.25	110.875	0.264734		291	15.1733	790.25	315.667	0.209248		291	15.0469	579.667	267	0.17914		291	15.0464	775	273.1	0.185032		291	15.1589	1205
15.1488	0.274395	0.262451	0.175607	0.192922	0.32034	0.316041	0.207955	0.284022	0.182366	0.202515	0.284895	0.122274	0.195383	0.169926	0.23262								292	15.2098	586.25	155.875	0.223238		292	15.2243	745.5	296.25	0.198078		292	15.0979	595	415.5	0.102843		292	15.0974	870.5	358.5	0.188756		292	15.2098	1042.75
15.1997	0.283213	0.183198	0.193559	0.230968	0.228203	0.422325	0.173433	0.248244	0.276003	0.216935	0.305719	0.359629	0.225418	0.169196	0.234999								293	15.2608	492.25	136.875	0.184335		293	15.2752	780	282.083	0.219536		293	15.1488	771.667	454.5	0.181719		293	15.1483	840.75	233.9	0.223724		293	15.2608	1075.75
15.2507	0.205732	0.173204	0.140037	0.286949	0.203213	0.419856	0.150124	0.255722	0.228316	0.219278	0.434887	0.14826	0.156752	0.147747	0.219673								294	15.3117	576	117.875	0.237632		294	15.3262	751	269.75	0.212187		294	15.1997	713	526.25	0.106997		294	15.1993	622	286.8	0.123576		294	15.3117	1103.5
15.3016	0.184919	0.160748	0.355607	0.210931	0.328823	0.291353	0.277764	0.225749	0.224614	0.22036	0.402211	0.178886	0.183815	0.315216	0.180891								295	15.3627	604.25	71.5	0.276341		295	15.3771	832.5	249	0.25727		295	15.2507	664.667	256	0.234143		295	15.2502	813	303	0.188018		295	15.3627	1148
15.3526	0.281917	0.222622	0.129819	0.207613	0.312417	0.380512	0.173404	0.274933	0.282475	0.17052	0.236072	0.199768	0.203343	0.302932	0.29369								296	15.4136	485.25	63.75	0.218635		296	15.428	675.5	258.833	0.183712		296	15.3016	491	335.75	0.0889494		296	15.3012	838.5	300.6	0.198304		296	15.4136	1134.75
15.4035	0.232899	0.135175	0.259591	0.186912	0.31904	0.275477	0.152567	0.247648	0.332931	0.137623	0.36082	0.162761	0.117272	0.169063	0.268701								297	15.4646	588.75	71	0.26856		297	15.479	528.75	264.5	0.11651		297	15.3526	662.667	323.5	0.194323		297	15.3521	876.5	286.5	0.217512		297	15.4646	1165.75
15.4545	0.247941	0.129223	0.0984505	0.175336	0.254246	0.343136	0.229292	0.232735	0.206088	0.111757	0.335768	0.225406	0.250358	0.314751	0.237772								298	15.5155	517.75	142.625	0.19458		298	15.5299	733	285	0.197527		298	15.4035	872.667	364.25	0.291294		298	15.4031	805.75	359.4	0.164553		298	15.5155	1111.5
15.5054	0.25637	0.227142	0.132016	0.145235	0.273845	0.338479	0.109775	0.238926	0.203705	0.179262	0.327823	0.230974	0.215336	0.193964	0.221731								299	15.5664	655	108.125	0.283667		299	15.5809	636.75	272.75	0.160491		299	15.4545	818	429	0.222875		299	15.454	894	299	0.219355		299	15.5664	1293
15.5564	0.180574	0.207815	0.13531	0.167447	0.246962	0.369699	0.251482	0.228321	0.249627	0.145915	0.424828	0.17529	0.123216	0.212358	0.171462								300	15.6174	502.5	99.625	0.208974		300	15.6318	655	332.667	0.14212		300	15.5054	551.667	305.75	0.140896		300	15.5049	832.5	264.4	0.209438		300	15.6174	973.75
15.6073	0.288789	0.164128	0.256488	0.181714	0.328218	0.361668	0.155922	0.276418	0.212689	0.248389	0.35861	0.185267	0.19549	0.233673	0.288625								301	15.6683	581.75	82.625	0.258899		301	15.6828	692.25	319.333	0.164422		301	15.5564	569	356.5	0.12175		301	15.5559	892.25	313.7	0.21329		301	15.6683	1086.5
15.6583	0.252739	0.209836	0.380291	0.128645	0.265654	0.302197	0.164016	0.193412	0.25221	0.146366	0.382508	0.214733	0.175962	0.242704	0.194903								302	15.7193	453	97.625	0.184335		302	15.7337	567	294.167	0.120295		302	15.6073	618.667	337.5	0.161093		302	15.6068	811.75	286.5	0.193641		302	15.7193	1006.25
15.7092	0.294041	0.100307	0.36167	0.24835	0.264141	0.367136	0.154127	0.239	0.213593	0.20675	0.231107	0.263341	0.183603	0.241509	0.198903								303	15.7702	626	97	0.274395		303	15.7846	836.25	241	0.262451		303	15.6583	659	352.5	0.175607		303	15.6578	792.5	269.2	0.192922		303	15.7702	1245.5
15.7601	0.262789	0.247276	0.147485	0.165604	0.323052	0.381106	0.239151	0.265051	0.231732	0.178901	0.341855	0.238863	0.209286	0.25957	0.239465								304	15.8212	642.75	96.75	0.283213		304	15.8356	690	274.5	0.183198		304	15.7092	746.333	408.5	0.193559		304	15.7087	898	271.5	0.230968		304	15.8212	985
15.8111	0.312196	0.16997	0.217336	0.205419	0.272041	0.310135	0.233294	0.296916	0.210723	0.196116	0.357072	0.195824	0.196551	0.231614	0.167915								305	15.8721	486.5	89.875	0.205732		305	15.8865	679.75	286.917	0.173204		305	15.7601	671.667	427.25	0.140037		305	15.7597	1036.75	258.4	0.286949		305	15.8721	925.5
15.862	0.238994	0.141605	0.166774	0.217014	0.315835	0.235851	0.22891	0.24951	0.286967	0.260015	0.358962	0.0908353	0.184664	0.274245	0.227263								306	15.9231	486.25	129.75	0.184919		306	15.9375	646.25	281.667	0.160748		306	15.8111	854.667	234	0.355607		306	15.8106	820.75	248.6	0.210931		306	15.9231	1240.25
15.913	0.272061	0.30871	0.18888	0.302691	0.275683	0.422638	0.226732	0.288027	0.181878	0.245325	0.332212	0.195128	0.169806	0.293967	0.268862								307	15.974	614.5	71	0.281917		307	15.9884	793.5	288.583	0.222622		307	15.862	621.333	394.75	0.129819		307	15.8615	753.75	190.6	0.207613		307	15.974	1204.25
15.9639	0.295922	0.174453	0.0429232	0.263115	0.330425	0.473171	0.178172	0.229022	0.261968	0.162228	0.333493	0.159977	0.242399	0.225373	0.201792								308	16.025	545.75	96.75	0.232899		308	16.0394	556.25	249.667	0.135175		308	15.913	717.333	264.25	0.259591		308	15.9125	780.5	273.5	0.186912		308	16.025	1279.5
16.0149	0.22259	0.255764	0.244694	0.215834	0.20644	0.456921	0.217343	0.250691	0.21365	0.162318	0.199519	0.184339	0.215654	0.157774	0.242677								309	16.0759	561.25	83.25	0.247941		309	16.0903	560	266.917	0.129223		309	15.9639	648.333	476.5	0.0984505		309	15.9634	766.5	290.9	0.175336		309	16.0759	1051
16.0658	0.185502	0.293756	0.0673208	0.144166	0.262639	0.296291	0.228292	0.215123	0.26491	0.235591	0.349608	0.233527	0.20451	0.215213	0.256441								310	16.1268	602.5	108.25	0.25637		310	16.1413	820.25	305.083	0.227142		310	16.0149	543.667	313.25	0.132016		310	16.0144	731.25	337.3	0.145235		310	16.1268	1104.75
16.1167	0.241263	0.254735	0.126907	0.198175	0.318266	0.373387	0.219492	0.272779	0.246283	0.152765	0.296973	0.207193	0.217564	0.345895	0.257638								311	16.1778	453.75	105.625	0.180574		311	16.1922	759.75	288.417	0.207815		311	16.0658	694.667	458.5	0.13531		311	16.0653	725.5	271.3	0.167447		311	16.1778	1060.5
16.1677	0.232315	0.17798	0.201103	0.139908	0.2607	0.339729	0.249452	0.248725	0.285015	0.200892	0.229089	0.207541	0.168427	0.135595	0.21544								312	16.2287	662	105.25	0.288789		312	16.2431	609.75	237.5	0.164128		312	16.1167	733.667	286	0.256488		312	16.1163	766	273.1	0.181714		312	16.2287	1241.75
16.2186	0.225572	0.193743	0.173745	0.190175	0.287898	0.402075	0.18597	0.236448	0.179281	0.140507	0.350857	0.145592	0.208756	0.16063	0.201821								313	16.2797	627	139.75	0.252739		313	16.2941	742	266.083	0.209836		313	16.1677	984	320.25	0.380291		313	16.1672	683.75	334.8	0.128645		313	16.2797	1073.5
16.2696	0.211437	0.137968	0.123326	0.145456	0.26469	0.395199	0.197125	0.283687	0.209345	0.222523	0.0838699	0.154872	0.184664	0.165411	0.215411								314	16.3306	680.5	113.625	0.294041		314	16.345	545.25	317.75	0.100307		314	16.2186	982	350.75	0.36167		314	16.2182	990.75	317.1	0.24835		314	16.3306	1092.25
16.3205	0.262984	0.204729	0.113682	0.186175	0.270091	0.306822	0.22217	0.2906	0.227871	0.115092	0.40503	0.201392	0.195596	0.240977	0.25952								315	16.3816	592.25	85.625	0.262789		315	16.396	834.75	273.917	0.247276		315	16.2696	797.667	540.25	0.147485		315	16.2691	763.5	314.3	0.165604		315	16.3816	1211
16.3715	0.265059	0.140687	0.205018	0.198323	0.283931	0.313385	0.183145	0.244082	0.193689	0.289126	0.252411	0.327146	0.19135	0.220857	0.272409								316	16.4325	674.75	72.875	0.312196		316	16.4469	668.5	283	0.16997		316	16.3205	774.333	395	0.217336		316	16.32	880.5	323.3	0.205419		316	16.4325	1093
16.4224	0.195033	0.220638	0.246938	0.261161	0.25401	0.417544	0.236296	0.241614	0.250574	0.166464	0.411853	0.254988	0.172566	0.286796	0.176731								317	16.4835	580.5	119.75	0.238994		317	16.4979	640.75	319.583	0.141605		317	16.3715	699.333	408.25	0.166774		317	16.371	845.75	257.1	0.217014		317	16.4835	1189
16.4734	0.19821	0.183639	0.232662	0.17165	0.292246	0.331854	0.273761	0.206506	0.219893	0.245325	0.341919	0.241183	0.208331	0.386002	0.237057								318	16.5344	649	124.5	0.272061		318	16.5488	937.5	237.333	0.30871		318	16.4224	760.667	431	0.18888		318	16.4219	1054.75	233.7	0.302691		318	16.5344	1093.75
16.5243	0.252156	0.161336	0.0595861	0.219207	0.292436	0.360667	0.187354	0.242566	0.294946	0.231265	0.302387	0.166241	0.239533	0.179953	0.190947								319	16.5853	728.5	158	0.295922		319	16.5998	656	260.333	0.174453		319	16.4734	486.667	411.75	0.0429232		319	16.4729	960.5	246.8	0.263115		319	16.5853	1320.5
16.5752	0.195617	0.224386	0.13001	0.242581	0.26051	0.37398	0.25681	0.301936	0.244073	0.152134	0.248214	0.163805	0.177023	0.13533	0.210214								320	16.6363	575.25	146.125	0.22259		320	16.6507	837	256.917	0.255764		320	16.5243	847.333	420.25	0.244694		320	16.5238	837.25	251.8	0.215834		320	16.6363	927.5
16.6262	0.303832	0.160968	0.0394374	0.14341	0.283718	0.283384	0.232471	0.313911	0.370472	0.21369	0.325293	0.154408	0.193049	0.181812	0.183328								321	16.6872	474.75	117.125	0.185502		321	16.7016	906	239.75	0.293756		321	16.5752	617	499.5	0.0673208		321	16.5748	739.25	348.2	0.144166		321	16.6872	1094.75
16.6771	0.203008	0.184851	0.2287	0.187189	0.232864	0.412951	0.214753	0.25637	0.221471	0.225136	0.435111	0.307425	0.224993	0.249676	0.217075								322	16.7382	533.5	68.375	0.241263		322	16.7526	836.5	258.75	0.254735		322	16.6262	764	542.5	0.126907		322	16.6257	850.75	313.2	0.198175		322	16.7382	1209.75
16.7281	0.273617	0.217332	0.133639	0.165935	0.274058	0.310885	0.244213	0.243925	0.188996	0.254157	0.2395	0.270186	0.219581	0.158837	0.289764								323	16.7891	577	129.125	0.232315		323	16.8035	664.75	261.083	0.17798		323	16.6771	788	437	0.201103		323	16.6766	713	333.5	0.139908		323	16.7891	1110
16.779	0.277572	0.174306	0.266418	0.24741	0.291473	0.253227	0.237974	0.236929	0.230196	0.204678	0.254429	0.102088	0.188591	0.26714	0.192188								324	16.8401	537.25	102.375	0.225572		324	16.8545	722	282.583	0.193743		324	16.7281	764	460.75	0.173745		324	16.7276	876.25	360.4	0.190175		324	16.8401	1143.25
16.83	0.255138	0.19231	0.25009	0.200959	0.278025	0.317854	0.165458	0.265343	0.249225	0.250913	0.352875	0.290719	0.188803	0.175238	0.248398								325	16.891	506.25	98.625	0.211437		325	16.9054	629	316.083	0.137968		325	16.779	657	441.75	0.123326		325	16.7785	727.75	333.2	0.145456		325	16.891	1048
16.8809	0.297413	0.205464	0.0896655	0.226968	0.253024	0.353136	0.19995	0.218198	0.25376	0.1497	0.401025	0.186775	0.221703	0.211428	0.228547								326	16.9419	614.25	107.25	0.262984		326	16.9564	760.5	296.167	0.204729		326	16.83	677.667	479.25	0.113682		326	16.8295	805	300	0.186175		326	16.9419	1120.5
16.9319	0.288141	0.224129	0.0578197	0.191189	0.279762	0.231882	0.169666	0.250409	0.274984	0.28435	0.21291	0.163341	0.183603	0.204123	0.223147								327	16.9929	610.75	99.75	0.265059		327	17.0073	587.75	268.667	0.140687		327	16.8809	773.333	415.5	0.205018		327	16.8804	795.75	257.8	0.198323		327	16.9929	1070.75
16.9828	0.197238	0.26484	0.428179	0.246249	0.292156	0.267508	0.258428	0.2438	0.299768	0.166824	0.317059	0.208237	0.215548	0.230419	0.208127								328	17.0438	440.25	64.25	0.195033		328	17.0583	744	243.583	0.220638		328	16.9319	761	330	0.246938		328	16.9314	920.5	212.1	0.261161		328	17.0438	980.25
17.0337	0.243338	0.240736	0.170641	0.158986	0.245706	0.392231	0.207808	0.209225	0.278285	0.172592	0.25004	0.12819	0.16312	0.211494	0.254339								329	17.0948	462.25	80.125	0.19821		329	17.1092	695	278.5	0.183639		329	16.9828	870.333	464.25	0.232662		329	16.9823	744.5	278.9	0.17165		329	17.0948	1167.25
17.0847	0.311807	0.155788	0.280742	0.18577	0.255703	0.289197	0.22473	0.253578	0.203318	0.208102	0.422041	0.255684	0.214699	0.17577	0.253142								330	17.1457	570.5	84.375	0.252156		330	17.1601	608.5	242.583	0.161336		330	17.0337	654	550	0.059586		330	17.0333	838.5	243.9	0.219207		330	17.1457	1116
17.1356	0.171238	0.251833	0.1154	0.148479	0.218655	0.341854	0.214636	0.208692	0.223208	0.229823	0.350376	0.130394	0.178615	0.213221	0.217454								331	17.1967	448.5	71.375	0.195617		331	17.2111	729.5	220.583	0.224386		331	17.0847	730.667	503.75	0.13001		331	17.0842	900.5	242.5	0.242581		331	17.1967	1026.25
17.1866	0.316929	0.222953	0.123851	0.27353	0.263782	0.378418	0.148771	0.257354	0.286034	0.173944	0.303732	0.117053	0.228283	0.335071	0.199282								332	17.2476	655.5	69.75	0.303832		332	17.262	657.25	292.167	0.160968		332	17.1356	419.333	350.5	0.0394374		332	17.1351	664	275	0.14341		332	17.2476	1115.5
17.2375	0.264021	0.231661	0.182053	0.207281	0.272635	0.415138	0.20666	0.210198	0.14527	0.216124	0.289284	0.173434	0.177554	0.150005	0.19772								333	17.2986	512.25	120.875	0.203008		333	17.313	685.25	266	0.184851		333	17.1866	721.667	322.5	0.2287		333	17.1861	798.75	291	0.187189		333	17.2986	935
17.2885	0.204954	0.247938	0.2308	0.14341	0.246614	0.381325	0.18912	0.315469	0.24977	0.17115	0.229922	0.197912	0.191563	0.181547	0.138138								334	17.3495	667.5	140	0.273617		334	17.3639	812.5	319.583	0.217332		334	17.2375	579	345.75	0.133639		334	17.237	693.5	243.4	0.165935		334	17.3495	1107
17.3394	0.199637	0.215568	0.197283	0.161806	0.277566	0.367761	0.322322	0.210982	0.203878	0.189536	0.226942	0.214269	0.181162	0.242969	0.186043								335	17.4004	647.25	112.125	0.277572		335	17.4149	639.25	243.917	0.174306		335	17.2885	745	280	0.266418		335	17.288	881.5	210.4	0.24741		335	17.4004	1133.5
17.3904	0.220839	0.170595	0.175177	0.268111	0.258022	0.30801	0.199479	0.302229	0.258108	0.265243	0.394714	0.183991	0.171398	0.236196	0.266818								336	17.4514	629	137.125	0.255138		336	17.4658	670	233.833	0.19231		336	17.3394	717	280.5	0.25009		336	17.3389	793	247.9	0.200959		336	17.4514	1143.5
17.4413	0.20651	0.164863	0.174127	0.214138	0.304046	0.290134	0.209103	0.290202	0.210679	0.22766	0.301138	0.158585	0.183179	0.221056	0.196625								337	17.5023	667.5	94.125	0.297413		337	17.5167	781.75	315.75	0.205464		337	17.3904	567	410.5	0.0896655		337	17.3899	858.75	243.1	0.226968		337	17.5023	1065.25
17.4922	0.151721	0.154869	0.242689	0.221567	0.305402	0.421232	0.264903	0.25225	0.237486	0.186202	0.231908	0.160325	0.18233	0.22524	0.214097								338	17.5533	651	95.5	0.288141		338	17.5677	774.5	266.167	0.224129		338	17.4413	574.667	473.75	0.0578197		338	17.4408	740.5	221.9	0.191189		338	17.5533	1077.75
17.5432	0.307074	0.133816	0.193416	0.1887	0.306937	0.265946	0.194947	0.262562	0.279835	0.250822	0.344738	0.135035	0.220642	0.174043	0.262177								339	17.6042	517.25	137	0.197238		339	17.6186	905.5	304.833	0.26484		339	17.4922	1029.33	282	0.428179		339	17.4918	895.25	227.3	0.246249		339	17.6042	1204.25
17.5941	0.230241	0.227766	0.197999	0.198599	0.240193	0.303197	0.181409	0.326638	0.227355	0.145735	0.252058	0.193155	0.183603	0.252332	0.221935								340	17.6552	570	100.875	0.243338		340	17.6696	830.5	284.5	0.240736		340	17.5432	712.333	414.5	0.170641		340	17.5427	715.75	284.5	0.158986		340	17.6552	1004.5
17.6451	0.232575	0.191501	0.137697	0.198415	0.330257	0.361667	0.227232	0.229744	0.274281	0.242891	0.288643	0.282947	0.166092	0.0867889	0.241188								341	17.7061	709.75	108.625	0.311807		341	17.7205	623.75	270.417	0.155788		341	17.5941	760	270	0.280742		341	17.5937	781.5	277.6	0.18577		341	17.7061	1005.5
17.696	0.287104	0.208476	0.134832	0.172055	0.252094	0.361136	0.186618	0.270865	0.256874	0.185481	0.363928	0.182251	0.188379	0.306717	0.273183								342	17.757	435.25	105.125	0.171238		342	17.7715	776	204.833	0.251833		342	17.6451	471.667	270.25	0.1154		342	17.6446	645.25	242.5	0.148479		342	17.757	944
17.747	0.324126	0.15046	0.233427	0.16376	0.301457	0.31501	0.167076	0.250148	0.28028	0.258573	0.35185	0.22181	0.203661	0.182675	0.154121								343	17.808	748.75	137.75	0.316929		343	17.8224	763.75	258.083	0.222953		343	17.696	581.667	365.5	0.123851		343	17.6955	951.25	209.3	0.27353		343	17.808	1029.25
17.7979	0.229916	0.197711	0.148869	0.164645	0.248721	0.332229	0.206601	0.282923	0.208054	0.171421	0.266987	0.217981	0.229769	0.23261	0.194786								344	17.8589	605.5	96.5	0.264021		344	17.8734	794.25	268.833	0.231661		344	17.747	648	330.25	0.182053		344	17.7465	838.25	276	0.207281		344	17.8589	1093.75
17.8488	0.300525	0.101225	0.285469	0.170175	0.34143	0.35223	0.181762	0.299217	0.188781	0.30634	0.245299	0.200232	0.204298	0.277566	0.226621								345	17.9099	523	127.875	0.204954		345	17.9243	794	231.667	0.247938		345	17.7979	749.333	346.5	0.2308		345	17.7974	683	294	0.14341		345	17.9099	980.25
17.8998	0.223173	0.28626	0.24541	0.199945	0.267514	0.359261	0.15448	0.189763	0.238634	0.186021	0.307833	0.132715	0.149536	0.207908	0.164236								346	17.9608	501	116.125	0.199637		346	17.9752	761	272.083	0.215568		346	17.8488	631.333	287	0.197283		346	17.8484	725.5	286.6	0.161806		346	17.9608	1136.75
17.9507	0.287558	0.148072	0.0670343	0.212166	0.259423	0.306291	0.162426	0.272455	0.263188	0.264432	0.182669	0.202436	0.141682	0.238853	0.32043								347	18.0118	504	78.25	0.220839		347	18.0262	668.5	281.583	0.170595		347	17.8998	714	408.25	0.175177		347	17.8993	1041.25	314	0.268111		347	18.0118	990.75
18.0017	0.231343	0.210755	0.104132	0.207797	0.320743	0.36448	0.225584	0.258629	0.327722	0.169078	0.339292	0.168561	0.153038	0.144095	0.168659								348	18.0627	479.75	81.625	0.20651		348	18.0771	684.25	310.333	0.164863		348	17.9507	664.667	360.75	0.174127		348	17.9503	858.25	277.4	0.214138		348	18.0627	1138
18.0526	0.217921	0.216707	0.0177612	0.206747	0.252711	0.332167	0.140324	0.276994	0.273707	0.239647	0.324748	0.236891	0.122473	0.220326	0.236444								349	18.1137	428.5	136	0.151721		349	18.1281	644.5	293.25	0.154869		349	18.0017	862.333	438.75	0.242689		349	18.0012	873.5	272.5	0.221567		349	18.1137	1189.75
18.1036	0.295857	0.246358	0.247129	0.172037	0.277566	0.295697	0.25834	0.188727	0.237228	0.155919	0.321736	0.114153	0.182011	0.292639	0.216403								350	18.1646	714.25	122.25	0.307074		350	18.179	620.25	316.75	0.133816		350	18.0526	673.333	335.75	0.193416		350	18.0522	787.25	275.4	0.1887		350	18.1646	1161.5
18.1545	0.243403	0.239781	0.111342	0.189585	0.318334	0.345198	0.242801	0.26823	0.279992	0.167816	0.497613	0.233759	0.159087	0.169992	0.206595								351	18.2156	594.5	150.625	0.230241		351	18.23	770.75	254.167	0.227766		351	18.1036	753.333	407.75	0.197999		351	18.1031	821	282.3	0.198599		351	18.2156	1001.5
18.2055	0.28276	0.256168	0.249517	0.199318	0.2725	0.258602	0.173227	0.245996	0.250402	0.243612	0.254814	0.115197	0.180419	0.127826	0.212842								352	18.2665	583.25	134.875	0.232575		352	18.2809	729.5	295.167	0.191501		352	18.1545	595.333	355	0.137697		352	18.154	819	280.8	0.198415		352	18.2665	1222.25
18.2564	0.159048	0.183896	0.146387	0.231613	0.296056	0.392106	0.161926	0.31436	0.211412	0.218647	0.344033	0.244084	0.169382	0.358843	0.206055								353	18.3174	666.5	113	0.287104		353	18.3319	720.25	247.417	0.208476		353	18.2055	705.333	470	0.134832		353	18.205	820	353.3	0.172055		353	18.3174	1021
18.3073	0.277961	0.305293	0.197713	0.222267	0.269228	0.310166	0.217225	0.308148	0.211182	0.320671	0.220279	0.234107	0.161847	0.297221	0.292858								354	18.3684	770.25	145.375	0.324126		354	18.3828	639	297.75	0.15046		354	18.2564	684.667	277.25	0.233427		354	18.2559	742	297.8	0.16376		354	18.3684	1167.75
18.3583	0.240485	0.232322	0.228365	0.228184	0.321987	0.347823	0.207867	0.236855	0.262327	0.170249	0.445747	0.293271	0.228177	0.231349	0.210901								355	18.4193	564.25	121	0.229916		355	18.4337	685.5	237.083	0.197711		355	18.3073	600.333	340.5	0.148869		355	18.3069	777.5	330.9	0.164645		355	18.4193	1001.25
18.4092	0.204629	0.139107	0.118122	0.184369	0.280188	0.323073	0.175788	0.264956	0.227986	0.315173	0.281948	0.243039	0.176068	0.158903	0.202945								356	18.4703	719.25	139.875	0.300525		356	18.4847	457.75	228.167	0.101225		356	18.3583	821	322.75	0.285469		356	18.3578	734.5	272.9	0.170175		356	18.4703	1291
18.4602	0.297867	0.115298	0.265607	0.271539	0.328263	0.31751	0.137145	0.264099	0.19089	0.138615	0.40189	0.222738	0.220536	0.269797	0.0880882								357	18.5212	604.75	174.5	0.223173		357	18.5356	834	184.75	0.28626		357	18.4092	732.333	304	0.24541		357	18.4088	835.75	293.4	0.199945		357	18.5212	1055
18.5111	0.147637	0.242867	0.198715	0.162931	0.26999	0.319416	0.248922	0.303662	0.173957	0.257221	0.42627	0.30348	0.254497	0.064544	0.196771								358	18.5722	642.75	88.375	0.287558		358	18.5866	561	225.167	0.148072		358	18.4602	614	497	0.0670343		358	18.4597	853.5	278	0.212166		358	18.5722	1050.5
18.5621	0.264021	0.300663	0.20392	0.186728	0.306724	0.277665	0.193505	0.230444	0.201409	0.198369	0.328432	0.199072	0.168533	0.238919	0.221205								359	18.6231	582.25	136.25	0.231343		359	18.6375	701.25	223.25	0.210755		359	18.5111	654	472.25	0.104132		359	18.5106	846.75	283.1	0.207797		359	18.6231	1222.5
18.613	0.212994	0.120772	0.155315	0.204922	0.305783	0.360262	0.291596	0.225488	0.27032	0.290118	0.46231	0.133759	0.192093	0.221986	0.16139								360	18.6741	539	118.875	0.217921		360	18.6885	715	223.5	0.216707		360	18.5621	424	393	0.0177612		360	18.5616	866.5	305.7	0.206747		360	18.6741	1012.25
18.664	0.280231	0.183087	0.226312	0.190267	0.29572	0.378668	0.208279	0.266504	0.321336	0.204587	0.309723	0.195476	0.193049	0.0968159	0.223803								361	18.725	664.75	94.375	0.295857		361	18.7394	738	179.25	0.246358		361	18.613	729.333	298	0.247129		361	18.6125	743.75	277.1	0.172037		361	18.725	1102.75
18.7149	0.262465	0.188305	0.238487	0.207041	0.24323	0.388387	0.233089	0.255502	0.271511	0.204047	0.276117	0.214733	0.134465	0.264617	0.210288								362	18.7759	562.75	93.5	0.243403		362	18.7904	767.25	223.417	0.239781		362	18.664	552.333	358	0.111342		362	18.6635	739.25	225	0.189585		362	18.7759	1209.25
18.7659	0.26065	0.209762	0.0733367	0.270267	0.273263	0.340948	0.159248	0.228949	0.251005	0.226128	0.2963	0.174014	0.183921	0.241376	0.168732								363	18.8269	678	132.875	0.28276		363	18.8413	846.25	265.25	0.256168		363	18.7149	754	318.5	0.249517		363	18.7144	824.75	284.1	0.199318		363	18.8269	1107.75
18.8168	0.197497	0.243235	0.259018	0.133346	0.253417	0.352761	0.230793	0.239104	0.213507	0.205939	0.315041	0.136775	0.202494	0.188718	0.182803								364	18.8778	466	159.375	0.159048		364	18.8923	690	272.917	0.183896		364	18.7659	555	299.5	0.146387		364	18.7654	913.25	285	0.231613		364	18.8778	1114.25
18.8677	0.275692	0.104863	0.182626	0.20153	0.279908	0.348573	0.186177	0.229054	0.235391	0.20648	0.219029	0.299652	0.172353	0.118198	0.155158								365	18.9288	650	114.125	0.277961		365	18.9432	966	273.583	0.305293		365	18.8168	596.333	251.25	0.197713		365	18.8163	839	236.1	0.222267		365	18.9288	1119.75
18.9187	0.192829	0.148807	0.222731	0.218562	0.323108	0.320072	0.204924	0.191059	0.239481	0.2565	0.323594	0.200812	0.215654	0.272785	0.229846								366	18.9797	592.75	129.125	0.240485		366	18.9941	747.5	220.583	0.232322		366	18.8677	711.333	312.75	0.228365		366	18.8672	885.75	266.8	0.228184		366	18.9797	1177.75
18.9696	0.308241	0.126431	0.159612	0.153475	0.365501	0.366199	0.178672	0.25226	0.239868	0.190978	0.173442	0.233411	0.152932	0.215412	0.187021								367	19.0307	533.5	139	0.204629		367	19.0451	643.25	327.75	0.139107		367	18.9187	623.667	417.5	0.118122		367	18.9182	751.5	251.4	0.184369		367	19.0307	1080.25
19.0206	0.270764	0.202892	0.227697	0.270359	0.264454	0.367886	0.175847	0.268868	0.221012	0.217295	0.28797	0.17819	0.177872	0.281749	0.208565								368	19.0816	649.5	75.25	0.297867		368	19.096	576	314.5	0.115298		368	18.9696	722.333	258.75	0.265607		368	18.9691	1011.25	274.7	0.271539		368	19.0816	1190.75
19.0715	0.230565	0.128892	0.208933	0.248	0.297557	0.352417	0.147947	0.298339	0.244647	0.244694	0.304565	0.250232	0.157495	0.245493	0.173651								369	19.1325	415.75	131.125	0.147637		369	19.147	793.5	242.667	0.242867		369	19.0206	784.333	437.5	0.198715		369	19.0201	761.75	319.8	0.162931		369	19.1325	1081.75
19.1225	0.320301	0.21634	0.284943	0.216277	0.268836	0.344354	0.159689	0.243475	0.209331	0.145645	0.299824	0.164037	0.183285	0.317806	0.184467								370	19.1835	619.75	110.75	0.264021		370	19.1979	924.25	242.333	0.300663		370	19.0715	720.667	364.75	0.20392		370	19.071	756.5	250	0.186728		370	19.1835	1166.25
19.1734	0.314336	0.260136	0.289336	0.28741	0.351033	0.264633	0.196536	0.217634	0.2342	0.232617	0.195099	0.216589	0.240382	0.217736	0.180774								371	19.2344	496.75	86.125	0.212994		371	19.2489	562.75	288.833	0.120772		371	19.1225	631.333	360.25	0.155315		371	19.122	834.75	278.9	0.204922		371	19.2344	1154.25
19.2243	0.207677	0.196205	0.327341	0.229677	0.333272	0.302416	0.201804	0.273072	0.306326	0.173223	0.272978	0.295476	0.165349	0.185332	0.213265								372	19.2854	621.25	81	0.280231		372	19.2998	644.75	229.5	0.183087		372	19.1734	695	300	0.226312		372	19.1729	873.5	357.4	0.190267		372	19.2854	1120.75
19.2753	0.284899	0.178458	0.185156	0.149051	0.332823	0.375918	0.201893	0.236364	0.207063	0.183858	0.20205	0.174826	0.178297	0.216342	0.10356								373	19.3363	645.25	139.25	0.262465		373	19.3507	726	298.917	0.188305		373	19.2243	806	389.75	0.238487		373	19.2239	874.5	312.9	0.207041		373	19.3363	987.75
19.3262	0.227712	0.205794	0.231946	0.214581	0.358676	0.349917	0.185205	0.2639	0.243901	0.22811	0.395162	0.0907193	0.174794	0.243169	0.196479								374	19.3873	624.75	122.25	0.26065		374	19.4017	690	214.25	0.209762		374	19.2753	599	471	0.0733367		374	19.2748	1021	287.9	0.270267		374	19.3873	1047.75
19.3772	0.26441	0.164459	0.17618	0.196811	0.337877	0.241883	0.229586	0.177903	0.245192	0.139696	0.214416	0.17239	0.19878	0.275574	0.15942								375	19.4382	498.25	117.5	0.197497		375	19.4526	788.75	237.083	0.243235		375	19.3262	722.333	270.25	0.259018		375	19.3257	702	340.3	0.133346		375	19.4382	976.5
19.4281	0.248201	0.163761	0.0860846	0.232461	0.275773	0.333979	0.219374	0.332359	0.306957	0.261998	0.349896	0.294084	0.208543	0.274511	0.202975								376	19.4892	626.5	95	0.275692		376	19.5036	571.75	333.917	0.104863		376	19.3772	634	315.25	0.182626		376	19.3767	813.25	266.6	0.20153		376	19.4892	1076.5
19.4791	0.290151	0.21836	0.142329	0.165217	0.30845	0.377637	0.197801	0.242816	0.237013	0.158983	0.322409	0.113109	0.199204	0.228228	0.280305								377	19.5401	458.5	86.75	0.192829		377	19.5545	634.5	297	0.148807		377	19.4281	735	346.25	0.222732		377	19.4276	841.25	248.4	0.218562		377	19.5401	1183.75
19.53	0.210595	0.245991	0.240493	0.244461	0.300202	0.323323	0.161749	0.208461	0.231919	0.278311	0.425405	0.194664	0.233484	0.214283	0.197049								378	19.591	762	167.75	0.308241		378	19.6055	523.25	236.5	0.126431		378	19.4791	731.333	452.75	0.159612		378	19.4786	723	306.7	0.153475		378	19.591	1357
19.581	0.274395	0.2231	0.307623	0.230009	0.364918	0.32976	0.23971	0.302417	0.256084	0.247488	0.283389	0.215313	0.165773	0.185796	0.206974								379	19.642	636	114	0.270764		379	19.6564	790.75	330.583	0.202892		379	19.53	686.667	289.25	0.227697		379	19.5295	980.25	246.9	0.270359		379	19.642	1032.25
19.6319	0.283278	0.199327	0.231087	0.207576	0.311498	0.32176	0.221081	0.277454	0.264652	0.214862	0.297325	0.34768	0.182436	0.17391	0.240136								380	19.6929	571.75	127.25	0.230565		380	19.7074	580.25	287.917	0.128892		380	19.581	622.667	258	0.208933		380	19.5805	999.5	326.8	0.248		380	19.6929	1156.75
19.6828	0.291578	0.200871	0.159612	0.213991	0.357511	0.358261	0.238474	0.242022	0.204897	0.222162	0.319334	0.206729	0.171292	0.205319	0.139043								381	19.7439	706.25	88.75	0.320301		381	19.7583	747.5	256.833	0.21634		381	19.6319	772.333	275	0.284943		381	19.6314	876.75	290.1	0.216276		381	19.7439	1080.5
19.7338	0.20236	0.241361	0.243167	0.254157	0.335524	0.308291	0.179584	0.248307	0.242035	0.168537	0.314689	0.212181	0.21576	0.219928	0.276773								382	19.7948	693.5	87.5	0.314336		382	19.8092	889	299	0.260136		382	19.6828	850	345	0.289336		382	19.6824	1098	318.4	0.28741		382	19.7948	1271.75
19.7847	0.219931	0.178532	0.0982597	0.202046	0.34775	0.359636	0.201657	0.194741	0.19102	0.128971	0.257409	0.167865	0.153993	0.0734419	0.182744								383	19.8458	486.5	86.125	0.207677		383	19.8602	716.75	271.75	0.196205		383	19.7338	815.333	244	0.327341		383	19.7333	935	312	0.229677		383	19.8458	1227
19.8357	0.178889	0.175115	0.337702	0.244166	0.290778	0.365417	0.205336	0.25956	0.219448	0.194133	0.297197	0.231903	0.169382	0.102991	0.202289								384	19.8967	624.25	75	0.284899		384	19.9111	664.5	259.75	0.178458		384	19.7847	723.667	400.5	0.185156		384	19.7843	680.5	276.2	0.149051		384	19.8967	1258
19.8866	0.202555	0.29394	0.0466948	0.161899	0.306982	0.367262	0.251159	0.10774	0.179051	0.223244	0.275957	0.165081	0.167047	0.124373	0.230576								385	19.9477	496	57	0.227712		385	19.9621	787	320.25	0.205794		385	19.8357	655.333	250.5	0.231946		385	19.8352	877.75	295.7	0.214581		385	19.9477	1349.25
19.9376	0.263892	0.223725	0.215474	0.234304	0.333384	0.39995	0.247127	0.270437	0.175808	0.19233	0.209258	0.206729	0.201857	0.188851	0.200858								386	19.9986	592.75	83	0.26441		386	20.013	629.25	256.25	0.164459		386	19.8866	694	386.5	0.17618		386	19.8861	838.75	304.9	0.196811		386	19.9986	1273.25
19.9885	0.1844	0.238275	0.13531	0.202783	0.319757	0.46317	0.230293	0.276732	0.195827	0.364562	0.330386	0.199768	0.176174	0.242969	0.268949								387	20.0495	572.75	94.25	0.248201		387	20.064	611.5	240.083	0.163761		387	19.9376	625	474.75	0.0860847		387	19.9371	903.75	273.2	0.232461		387	20.0495	1080.75
20.0394	0.192959	0.234417	0.31593	0.16306	0.298129	0.366105	0.25728	0.273919	0.269402	0.17088	0.180234	0.106148	0.161316	0.166739	0.247931								388	20.1005	655.25	95.875	0.290151		388	20.1149	819.75	324.5	0.21836		388	19.9885	549.667	301.25	0.142329		388	19.988	783.75	335.6	0.165217		388	20.1005	1186.75
20.0904	0.278545	0.174637	0.186397	0.207945	0.268702	0.307728	0.211751	0.210899	0.256285	0.303186	0.310556	0.228306	0.238259	0.171851	0.2626								389	20.1514	528	122	0.210595		389	20.1658	814.25	256.333	0.245991		389	20.0394	766	346.25	0.240493		389	20.039	952	288.9	0.244461		389	20.1514	1153.75
20.1413	0.142774	0.237209	0.354747	0.324811	0.313818	0.35448	0.229704	0.248338	0.239668	0.147087	0.233894	0.173318	0.142425	0.249743	0.211134								390	20.2024	594.25	65.25	0.274395		390	20.2168	751.25	245.25	0.2231		390	20.0904	938.667	401.75	0.307623		390	20.0899	916	292.1	0.230009		390	20.2024	1351
20.1923	0.264021	0.20032	0.162047	0.253733	0.265037	0.268415	0.220404	0.251988	0.250101	0.231355	0.264873	0.148608	0.159936	0.116339	0.28902								391	20.2533	595.75	49.625	0.283278		391	20.2677	766.75	314.667	0.199327		391	20.1413	626.333	223	0.231087		391	20.1409	850.25	287.2	0.207576		391	20.2533	1161.75
20.2432	0.229333	0.219903	0.176323	0.210341	0.302701	0.269696	0.252895	0.192293	0.171833	0.18512	0.197725	0.0902552	0.164288	0.212557	0.264819								392	20.3043	620.25	58.125	0.291578		392	20.3187	763.25	307.667	0.200871		392	20.1923	629.333	350.75	0.159612		392	20.1918	882.25	301.8	0.213991		392	20.3043	1376.25
20.2942	0.253453	0.260504	0.184535	0.179631	0.285926	0.335385	0.203364	0.192879	0.156707	0.23514	0.248406	0.208933	0.188379	0.25791	0.172863								393	20.3552	509.75	119.625	0.20236		393	20.3696	777.25	229.833	0.241361		393	20.2432	732.667	308.25	0.243167		393	20.2428	963	273.6	0.254157		393	20.3552	1313.75
20.3451	0.286974	0.239634	0.0241593	0.160977	0.295272	0.340886	0.238209	0.214653	0.224442	0.230183	0.291302	0.107193	0.168427	0.200139	0.147378								394	20.4062	523.25	99.25	0.219931		394	20.4206	649	244.083	0.178532		394	20.2942	645	473.5	0.0982597		394	20.2937	829.75	281.7	0.202046		394	20.4062	1299
20.3961	0.167347	0.216486	0.0815011	0.284221	0.328106	0.36698	0.212634	0.216305	0.20923	0.198549	0.288419	0.212297	0.172035	0.284604	0.204493								395	20.4571	428	83.125	0.178889		395	20.4715	661.75	264.583	0.175115		395	20.3451	920.667	331.25	0.337702		395	20.3446	964.5	302.2	0.244166		395	20.4571	1172
20.447	0.267847	0.165525	0.11669	0.164442	0.276423	0.339667	0.256956	0.24769	0.24106	0.242711	0.346372	0.307889	0.188485	0.212358	0.205908								396	20.508	482	91.5	0.202555		396	20.5225	922.25	255.583	0.29394		396	20.3961	493	411.5	0.0466948		396	20.3956	755.25	316.1	0.161899		396	20.508	1222.5
20.4979	0.205537	0.209836	0.155315	0.222157	0.316149	0.339854	0.202363	0.235213	0.212717	0.123023	0.267179	0.173086	0.196126	0.184999	0.235845								397	20.559	588.25	79.5	0.263892		397	20.5734	724.25	216.833	0.223725		397	20.447	802.333	426.25	0.215474		397	20.4465	876.75	241.2	0.234304		397	20.559	1290.5
20.5489	0.228295	0.153142	0.273007	0.1753	0.352826	0.371824	0.255603	0.231532	0.241576	0.264341	0.211469	0.198144	0.120456	0.202663	0.20299								398	20.6099	542.75	187.25	0.1844		398	20.6243	823	282.583	0.238275		398	20.4979	614.667	378.5	0.13531		398	20.4975	825.25	275.2	0.202783		398	20.6099	1224.5
20.5998	0.17247	0.257417	0.156747	0.311115	0.286296	0.457577	0.198655	0.224232	0.199673	0.179803	0.193977	0.196984	0.183391	0.223447	0.213951								399	20.6609	468.5	96.5	0.192959		399	20.6753	779.5	247.833	0.234417		399	20.5489	873.667	322.25	0.31593		399	20.5484	740	297.7	0.16306		399	20.6609	1188
20.6508	0.222525	0.213106	0.0905725	0.209051	0.330728	0.352511	0.178113	0.218878	0.239668	0.22063	0.225821	0.147564	0.210029	0.286796	0.206463								400	20.7118	621.25	84.25	0.278545		400	20.7262	674.75	278.667	0.174637		400	20.5998	745.333	420	0.186397		400	20.5994	898.25	334.2	0.207945		400	20.7118	1090.5
20.7017	0.220191	0.217993	0.1027	0.213917	0.320127	0.308478	0.2697	0.275237	0.234229	0.189717	0.164376	0.205684	0.183709	0.25884	0.240662								401	20.7628	370.25	95	0.142774		401	20.7772	805.75	267.75	0.237209		401	20.6508	895.667	276.5	0.354747		401	20.6503	1086.25	205.2	0.324811		401	20.7628	1209
20.7527	0.245153	0.18441	0.147724	0.17318	0.329809	0.343823	0.179349	0.196215	0.280696	0.245054	0.163351	0.260325	0.209605	0.164481	0.240341								402	20.8137	588	79	0.264021		402	20.8281	700.25	245.917	0.20032		402	20.7017	658.333	375.5	0.162047		402	20.7013	969.75	281.5	0.253733		402	20.8137	1060.25
20.8036	0.249173	0.200724	0.156031	0.278046	0.292985	0.321479	0.17567	0.231679	0.214554	0.230093	0.307	0.279234	0.182648	0.129752	0.23494								403	20.8647	546.5	104.375	0.229333		403	20.8791	795	296.25	0.219903		403	20.7527	616	308.25	0.176323		403	20.7522	841.75	271.2	0.210341		403	20.8647	1226
20.8546	0.170849	0.243712	0.311728	0.304645	0.332072	0.340542	0.170549	0.229974	0.311822	0.180614	0.328945	0.223898	0.180738	0.158969	0.193969								404	20.9156	573.5	84.875	0.253453		404	20.93	798	207.167	0.260504		404	20.8036	744.333	422.25	0.184535		404	20.8031	826.25	339	0.179631		404	20.9156	1163.25
20.9055	0.314854	0.19062	0.355034	0.253899	0.316328	0.39845	0.191886	0.259016	0.295491	0.255689	0.167676	0.255684	0.226904	0.185995	0.198494								405	20.9665	645	91.75	0.286974		405	20.981	816.75	273.25	0.239634		405	20.8546	428.667	386.5	0.0241593		405	20.8541	784.25	347.6	0.160977		405	20.9665	1114.75
20.9565	0.16028	0.19095	0.190599	0.21224	0.284794	0.313291	0.204983	0.256632	0.200089	0.194043	0.261093	0.229582	0.144017	0.204655	0.238239								406	21.0175	429	106.375	0.167347		406	21.0319	749	258	0.216486		406	20.9055	690	547.75	0.0815011		406	20.905	1067.75	296.8	0.284221		406	21.0175	1272.25
21.0074	0.30461	0.133706	0.269522	0.251336	0.392665	0.406231	0.192475	0.233342	0.298074	0.255509	0.257409	0.212297	0.21767	0.23686	0.238356								407	21.0684	560.75	44.375	0.267847		407	21.0829	636	260.583	0.165525		407	20.9565	690.667	487	0.11669		407	20.956	761.25	315.2	0.164442		407	21.0684	1068.25
21.0583	0.300849	0.262672	0.231326	0.153309	0.334258	0.28779	0.247745	0.264883	0.185523	0.265513	0.23226	0.181206	0.189122	0.194163	0.240064								408	21.1194	491.75	95.5	0.205537		408	21.1338	771.75	295.833	0.209836		408	21.0074	702.333	431.25	0.155315		408	21.0069	898.5	295.9	0.222157		408	21.1194	1165
21.1093	0.289114	0.169162	0.141183	0.239889	0.326481	0.332448	0.233501	0.26641	0.241031	0.282547	0.165017	0.210557	0.202388	0.323915	0.225001								409	21.1703	581	140.875	0.228295		409	21.1847	653.25	305.917	0.153142		409	21.0583	770	293.5	0.273007		409	21.0579	746.5	271	0.1753		409	21.1703	1278.75
21.1602	0.207482	0.136608	0.200387	0.235871	0.296056	0.310197	0.174728	0.255596	0.261566	0.152765	0.227551	0.27877	0.191138	0.262359	0.202843								410	21.2213	434.5	102	0.17247		410	21.2357	789.25	205.417	0.257417		410	21.1093	584.333	310.75	0.156747		410	21.1088	1150.5	306.6	0.311115		410	21.2213	1101
21.2112	0.243921	0.125402	0.252238	0.199373	0.302544	0.423576	0.192534	0.254812	0.289679	0.278581	0.272305	0.279814	0.170443	0.16727	0.2102								411	21.2722	491	62	0.222525		411	21.2866	773	289.667	0.213106		411	21.1602	514.333	356.25	0.0905725		411	21.1597	798.75	231.7	0.209051		411	21.2722	1277.75
21.2621	0.271478	0.250877	0.213326	0.222046	0.305223	0.293009	0.238563	0.190118	0.240658	0.224866	0.292231	0.186659	0.16588	0.205253	0.194232								412	21.3231	574.25	149.75	0.220191		412	21.3376	752	257.583	0.217993		412	21.2112	558	378.75	0.1027		412	21.2107	890.25	310	0.213917		412	21.3231	1233.25
21.3131	0.231602	0.175739	0.313209	0.205843	0.266741	0.317729	0.232735	0.238853	0.250416	0.228381	0.304181	0.309165	0.242399	0.195425	0.293092								413	21.3741	539.25	66.625	0.245153		413	21.3885	658.5	240.25	0.18441		413	21.2621	642.333	384.5	0.147724		413	21.2616	803.25	333.5	0.17318		413	21.3741	1243.25
21.364	0.238929	0.234086	0.322758	0.210783	0.36958	0.414232	0.213576	0.252365	0.208312	0.246677	0.253244	0.201856	0.185301	0.0846641	0.273942								414	21.425	590.5	110.125	0.249173		414	21.4395	730.25	275	0.200724		414	21.3131	661.333	389	0.156031		414	21.3126	1023.5	269.3	0.278046		414	21.425	1170.75
																							415	21.476	455.75	126.375	0.170849		415	21.4904	772.5	219.75	0.243712		415	21.364	840.333	296.25	0.311728		415	21.3635	1088.75	262.4	0.304645		415	21.476	1228.75
																							416	21.5269	672	65	0.314854		416	21.5414	756.75	324.417	0.19062		416	21.415	936.667	317	0.355034		416	21.4145	984	295.3	0.253899		416	21.5269	1217
																							417	21.5779	398.75	89.75	0.16028		417	21.5923	740.5	307.417	0.19095		417	21.4659	669.667	337	0.190599		417	21.4654	857.5	281.8	0.21224		417	21.5779	1124.5
																							418	21.6288	741	153.75	0.30461		418	21.6432	586.75	283.5	0.133706		418	21.5168	856.667	386.25	0.269522		418	21.5164	951.75	270	0.251336		418	21.6288	1426
																							419	21.6798	692.5	112.5	0.300849		419	21.6942	926.5	330.75	0.262672		419	21.5678	719	315.25	0.231326		419	21.5673	731.25	315.4	0.153309		419	21.6798	1226
																							420	21.7307	665.75	108.375	0.289114		420	21.7451	659	275.333	0.169162		420	21.6187	598.667	352.25	0.141183		420	21.6182	932.5	281.8	0.239889		420	21.7307	1262.5
																							421	21.7816	493.25	93.25	0.207482		421	21.7961	598.75	288.917	0.136608		421	21.6697	683	333.25	0.200387		421	21.6692	928.5	288.7	0.235871		421	21.7816	1145.25
																							422	21.8326	595.25	125	0.243921		422	21.847	562.75	278.333	0.125402		422	21.7206	770	329.75	0.252238		422	21.7201	860.5	319.7	0.199373		422	21.8326	1135.5
																							423	21.8835	606.75	83.375	0.271478		423	21.898	838	269	0.250877		423	21.7716	709.333	337	0.213326		423	21.7711	898.5	296.2	0.222046		423	21.8835	1182.75
																							424	21.9345	523	76.5	0.231602		424	21.9489	658.25	259.667	0.175739		424	21.8225	884.667	338	0.313209		424	21.822	844.25	285.9	0.205843		424	21.9345	1024.25
																							425	21.9854	522.75	62.125	0.238929		425	21.9998	774.5	243.583	0.234086		425	21.8734	858.333	295	0.322758		425	21.873	891.25	319.5	0.210783		425	21.9854	1361
[truncated: 52 more columns]

## Sheet: HS 2h
	Normalized Data
Time	HS 2h																					Image86						Image89						Image91						Image92						Image57
0	1.00668	1.02049	0.995185	1.00776	1.07253	1.06546	1.07249	1.11218	0.962818	0.897627	0.929454	1.01429	1.04376	1.07554								Time	Time [s]	Intensity Region 1	Intensity Region 2	2726.88		Time	Time [s]	Intensity Region 1	Intensity Region 2	2525.18		Time	Time [s]	Intensity Region 1	Intensity Region 2	2505.44		Time	Time [s]	Intensity Region 1	Intensity Region 2	2013.43		Time	Time [s]	Intensity Region 1	Intensity Region 2
0.05094	1.00005	1.01796	0.993589	0.887872	0.985156	1.09844	1.04374	1.02257	0.934109	1.01073	1.02888	1.12957	0.962699	0.814959								1	0	3528.5	241.333			1	0	3188.5	107.444			1	0	2755.75	195.125			1	0	2429.67	174.571			1	0	3463.5	171.25
0.10189	1.00026	1.03012	1.06334	0.986425	0.981867	1.09298	0.958681	1.0045	0.84619	0.989144	1.04165	1.01219	0.978518	1.01848								2	0.16244	3086.75	324.5			2	0.05094	3021.25	114			2	0.16293	3298.5	188.75			2	0.05094	2292.67	176.857			2	0.05094	3511.5	166.25
0.15283	1.0178	1.04094	1.06708	1.17073	0.965253	0.966045	1.06536	0.992099	0.824187	0.926912	1.05067	0.986255	0.976856	0.874971								3	0.21339	3357.25	354			3	0.10189	2714.25	140.111			3	0.21387	2898.5	228			3	0.10189	2537.33	200.286			3	0.10189	3617.75	130.25
0.20378	0.930705	1.03846	0.879288	1.01329	0.967698	1.02686	1.06053	1.05656	0.987941	0.884499	1.00601	1.09677	0.83282	0.909558								4	0.26433	3273	223.833			4	0.15283	2900	120.778			4	0.26481	3034.75	201.125			4	0.15283	2342	170.857			4	0.15283	3316	186.25
0.25472	1.01563	0.96476	0.950533	1.00244	0.987265	0.970386	1.12082	1.0548	1.07862	0.89384	0.976463	0.970494	0.952974	0.864792								5	0.31528	3281.5	292.167			5	0.20378	2659.75	129			5	0.31576	3000.25	276.25			5	0.20378	2309.67	193.286			5	0.20378	3504.75	92.25
0.30567	0.982229	1.07389	0.953426	1.07008	1.10905	1.05882	0.874592	0.98768	1.16382	0.852815	1.12433	1.08421	1.00332	1.03455								6	0.36622	2865.25	381.667			6	0.25472	2833.75	122.444			6	0.3667	3203.5	260.5			6	0.25472	2771	219.143			6	0.25472	3168	145.25
0.35661	1.12736	0.987784	0.971836	0.818386	1.08965	0.904825	0.951794	0.897901	1.16852	1.07498	0.790025	0.93998	0.948911	1.09214								7	0.41717	2956	342.5			7	0.30567	2810.25	115.333			7	0.41765	2672.5	172.625			7	0.30567	2227.33	182.143			7	0.30567	3395	116.75
0.40755	1.11159	0.983021	0.971437	1.11326	1.08324	0.970947	0.934638	0.856609	0.978222	0.938273	0.981056	1.06066	0.750769	0.993977								8	0.46811	3068.5	293.167			8	0.35661	2737.75	140.889			8	0.46859	2898.5	176.875			8	0.35661	2481.33	180.571			8	0.35661	3171.75	107.5
0.4585	0.986263	1.02739	0.991494	0.973535	1.00253	0.919224	1.04325	1.08794	1.06625	1.11134	0.857264	0.930358	0.868829	0.955124								9	0.51905	3039.25	332.333			9	0.40755	2618.25	107.222			9	0.51954	2648.75	201.625			9	0.40755	2174.33	163.857			9	0.40755	3155	142.75
0.50944	1.04106	1.0007	0.957168	0.901944	1.01999	1.01532	1.04857	0.884081	0.842298	0.879071	1.0382	1.02575	1.04592	1.00566								10	0.57	3018	320.333			10	0.4585	2637.5	140.778			10	0.57048	2848	188			10	0.4585	2001.33	191.143			10	0.4585	3075.75	182
0.56039	1.00078	0.95079	0.969441	0.963294	0.969385	0.899872	0.938625	1.03974	1.05388	0.836531	1.0567	0.912306	1.14699	0.93239								11	0.62094	3061.25	316.167	1.00668		11	0.50944	2738.25	161.333	1.02049		11	0.62142	2717.5	224.125	0.995185		11	0.50944	2214.33	185.286	1.00776		11	0.50944	3317.5	138.25
0.61133	1.06896	1.05774	0.995984	0.893595	0.932192	1.03549	0.996375	0.916254	0.83439	1.02487	0.982685	1.0811	1.12465	0.999043								12	0.67189	3010	283	1.00005		12	0.56039	2691.75	121.222	1.01796		12	0.67237	2703.25	213.875	0.993589		12	0.56039	2021.67	234	0.887872		12	0.56039	3070.5	150.25
0.66228	0.868577	0.915864	1.06648	1.08413	0.952096	1.03881	0.891265	0.804781	1.11868	0.992805	0.976202	0.872537	1.03582	1.0665								13	0.72283	3117.75	390.167	1.00026		13	0.61133	2700.25	99	1.03012		13	0.72331	2837.25	173.125	1.06334		13	0.61133	2150.67	164.571	0.986425		13	0.61133	3011.25	100.75
0.71322	0.884865	1.00444	0.947589	0.928812	0.970482	0.839316	1.07128	0.966836	0.863224	0.965539	0.970339	0.956382	0.882864	0.993298								14	0.77378	3076.75	301.333	1.0178		14	0.66228	2756	127.444	1.04094		14	0.77426	2880.25	206.75	1.06708		14	0.66228	2481.33	124.143	1.17073		14	0.66228	2971.5	110.25
0.76416	1.05261	0.942188	1.02687	1.10655	1.03559	0.960071	0.844871	1.06562	1.00204	1.10515	1.04132	1.03097	0.952727	1.08288								15	0.82472	2881.25	343.333	0.930705		15	0.71322	2716.75	94.444	1.03846		15	0.8252	2357.75	154.75	0.879288		15	0.71322	2206.33	166.143	1.01329		15	0.71322	2983	114.5
0.81511	0.974162	0.911431	1.05007	0.996405	0.986759	1.10161	1.17603	0.931264	0.90124	1.05087	1.06641	0.99047	1.09239	0.973327								16	0.87566	3107.5	338	1.01563		16	0.76416	2533.75	97.556	0.96476		16	0.87614	2581	199.5	0.950533		16	0.76416	2217.33	199	1.00244		16	0.76416	3062.25	135.75
0.86605	1.07849	0.96586	0.988001	1.02223	1.01855	0.936839	0.744956	0.972556	1.08974	1.03635	0.951509	1.0723	0.754463	1.04868								17	0.92661	2960.75	282.333	0.982229		17	0.81511	2807	95.222	1.07389		17	0.92709	2613	224.25	0.953426		17	0.81511	2310.67	156.143	1.07008		17	0.81511	3437.75	150.25
0.917	0.849477	1.01653	1.00292	0.958895	1.02201	0.831657	0.981877	0.981053	1.02771	1.05201	0.811884	0.895263	1.14163	1.02646								18	0.97755	3361.5	287.333	1.12736		18	0.86605	2613	118.667	0.987784		18	0.97803	2601	166.125	0.971836		18	0.86605	1821.33	173.571	0.818386		18	0.86605	3344.75	114.75
0.96794	0.901765	1.00621	1.0784	1.12847	1.03863	1.13367	0.997463	1.07961	0.81497	1.10023	0.994022	0.975351	1.0189	0.906407								19	1.0285	3306.5	275.333	1.11159		19	0.917	2604.75	122.444	0.983021		19	1.02898	2607.5	173.625	0.971437		19	0.917	2419.33	177.857	1.11326		19	0.917	3333.5	122.5
1.01888	0.24014	0.192505	0.2071	0.234095	0.213798	0.123411	0.286215	0.0933477	0.107663	0.225196	0.206278	0.329973	0.166318	0.16542								20	1.07944	2942.25	252.833	0.986263		20	0.96794	2695	100.667	1.02739		20	1.07992	2738.5	254.375	0.991494		20	0.96794	2089	128.857	0.973535		20	0.96794	3122	150.25
1.06983	0.216151	0.210513	0.18859	0.237571	0.245762	0.0856778	0.303854	0.0420858	0.253288	0.316965	0.230157	0.265372	0.0691863	0.241356								21	1.13039	3173	334.167	1.04106		21	1.01888	2612.5	85.556	1.0007		21	1.13087	2571.75	173.625	0.957168		21	1.01888	1960	144	0.901944		21	1.01888	3138.5	115
1.12077	0.238307	0.230721	0.247063	0.240504	0.249389	0.157519	0.290323	0.243111	0.117006	0.131785	0.220188	0.188033	0.279269	0.20374								22	1.18133	2997	268	1.00078		22	1.06983	2508.25	107.333	0.95079		22	1.18181	2656.5	227.625	0.969441		22	1.06983	2085.67	146.143	0.963294		22	1.06983	3008.5	135
1.17172	0.190144	0.217069	0.196972	0.25609	0.201653	0.158335	0.239821	0.159733	0.255889	0.237566	0.294073	0.273069	0.154869	0.179502								23	1.23227	3234.75	319.833	1.06896		23	1.12077	2758.75	87.778	1.05774		23	1.23275	2660.5	165.125	0.995984		23	1.12077	2013.33	214.143	0.893595		23	1.12077	2924.25	161
1.22266	0.203591	0.251797	0.185946	0.195166	0.281268	0.130202	0.216866	0.216886	0.152726	0.129134	0.125584	0.220471	0.262588	0.243077								24	1.28322	2687.5	319	0.868577		24	1.17172	2468.5	155.778	0.915864		24	1.2837	2849.25	177.25	1.06648		24	1.17172	2323.67	140.857	1.08413		24	1.17172	2957.75	135.5
1.27361	0.212209	0.228674	0.145533	0.319024	0.24087	0.159203	0.281624	0.246566	0.346803	0.23643	0.198166	0.246953	0.226825	0.205097								25	1.33416	2745.75	332.833	0.884865		25	1.22266	2635.5	99.111	1.00444		25	1.33464	2555	180.875	0.947589		25	1.22266	2035.67	165.571	0.928811		25	1.22266	3060.75	184
1.32455	0.246069	0.256989	0.241026	0.251927	0.262292	0.167986	0.220853	0.224475	0.267024	0.178869	0.211099	0.18116	0.223255	0.196905								26	1.38511	3199.5	329.167	1.05261		26	1.27361	2491.75	112.556	0.942188		26	1.38559	2717	144.25	1.02687		26	1.27361	2394.67	166.714	1.10655		26	1.27361	3199.5	129.75
1.37549	0.169791	0.243338	0.187792	0.207795	0.240533	0.11759	0.276912	0.29409	0.241507	0.171043	0.201228	0.263264	0.355287	0.206333								27	1.43605	2913.25	256.833	0.974162		27	1.32455	2442.75	141.222	0.911431		27	1.43653	2821	190.125	1.05007		27	1.32455	2149.33	143.143	0.996405		27	1.32455	3080.5	155.5
1.42644	0.206035	0.174036	0.199566	0.284092	0.23581	0.148481	0.270871	0.0372143	0.2629	0.201212	0.133989	0.22716	0.127908	0.170219								28	1.487	3168.75	227.833	1.07849		28	1.37549	2567.75	128.778	0.96586		28	1.48748	2687.75	212.375	0.988001		28	1.37549	2231.33	173.143	1.02223		28	1.37549	3168.25	149
1.47738	0.142807	0.25513	0.17467	0.317417	0.276799	0.0812867	0.285007	0.260726	0.310186	0.200707	0.21364	0.260057	0.469592	0.200662								29	1.53794	2652.75	336.333	0.849477		29	1.42644	2692.25	125.333	1.01653		29	1.53842	2681.25	168.5	1.00292		29	1.42644	2047.67	117	0.958895		29	1.42644	3183.25	153.75
1.80141	0.142807	0.356157	0.190885	0.242302	0.268365	0.104468	0.246466	0.245037	0.159917	0.312421	0.184744	0.164299	0.102979	0.125404								30	1.58888	2674.5	215.5	0.901765		30	1.47738	2634.75	93.889	1.00621		30	1.58936	2856	154.125	1.0784		30	1.47738	2418.67	146.571	1.12847		30	1.47738	3238.75	160
1.85236	0.2068	0.235814	0.176865	0.272101	0.269883	0.102476	0.173614	0.19825	0.145786	0.246655	0.157054	0.330707	0.4366	0.190749								31	1.9134	952.5	297.667	0.24014		31	1.80093	628	141.889	0.192505		31	1.9134	692.75	173.875	0.2071		31	1.80141	697.333	226	0.234095		31	1.79949	817.5	183.75
1.9033	0.219757	0.276823	0.246115	0.334847	0.221979	0.150421	0.21892	0.23603	0.216402	0.301313	0.185103	0.173371	0.124461	0.14271								32	1.96434	842.75	253.333	0.216151		32	1.85188	640.25	108.667	0.210513		32	1.96434	665	192.5	0.18859		32	1.85236	690.333	212	0.237571		32	1.85044	871.75	143.25
1.95425	0.0990757	0.263172	0.281338	0.281988	0.28304	0.212969	0.349885	0.188507	0.130473	0.130901	0.209601	0.272611	0.376277	0.218816								33	2.01528	877.5	227.667	0.238307		33	1.90282	697.5	114.889	0.230721		33	2.01528	772	153	0.247063		33	1.9033	655.667	171.429	0.240504		33	1.90138	874.5	135.25
2.00519	0.208389	0.197863	0.24377	0.302563	0.174918	0.127547	0.232814	0.205953	0.223378	0.34158	0.211946	0.283973	0.175674	0.229674								34	2.06623	756	237.5	0.190144		34	1.95377	678.25	130.111	0.217069		34	2.06623	676.5	183	0.196972		34	1.95425	692.333	176.714	0.25609		34	1.95232	785.75	188
2.05614	0.141493	0.282576	0.227655	0.235632	0.270726	0.159918	0.292497	0.152935	0.150682	0.179121	0.251592	0.271603	0.366921	0.177685								35	2.11717	879	323.833	0.203591		35	2.00471	728.5	92.667	0.251797		35	2.11717	622.75	156.875	0.185946		35	2.00519	582.667	189.714	0.195166		35	2.00327	976.5	142.75
2.10708	0.154939	0.206146	0.240178	0.233646	0.225942	0.1542	0.290685	0.12773	0.237239	0.202095	0.1766	0.272794	0.245784	0.161082								36	2.16812	864	285.333	0.212209		36	2.05565	684	106.556	0.228674		36	2.16812	581.5	216.875	0.145533		36	2.05614	820.333	178	0.319024		36	2.05421	867.25	153.25
2.15802	0.171747	0.30659	0.256442	0.300269	0.326474	0.124075	0.223148	0.136962	0.13761	0.200833	0.12047	0.204618	0.171119	0.186507								37	2.21906	958	287	0.246069		37	2.1066	752.5	103.556	0.256989		37	2.21906	775.5	171.625	0.241026		37	2.10708	651.667	144.429	0.251927		37	2.10516	877.25	99.75
2.20897	0.208114	0.260983	0.339162	0.270706	0.230244	0.162012	0.17603	0.114872	0.260677	0.242363	0.26661	0.280949	0.131048	0.133524								38	2.27	776.5	313.5	0.169791		38	2.15754	783.25	168.778	0.243338		38	2.27	672	201.5	0.187792		38	2.15802	661.667	243.286	0.207795		38	2.1561	849.75	136.75
2.25991	0.163496	0.24754	0.228653	0.20815	0.313401	0.0582078	0.311949	0.456541	0.212941	0.155516	0.169042	0.190323	0.161209	0.170123								39	2.32095	877	315.167	0.206035		39	2.20849	556.25	116.778	0.174036		39	2.32095	697.5	197.5	0.199566		39	2.20897	738	166	0.284092		39	2.20705	871.25	172.25
2.31086	0.145252	0.20674	0.254397	0.301192	0.250148	0.15083	0.305183	0.238126	0.228883	0.165489	0.242047	0.256025	0.322541	0.256408								40	2.37189	746.25	356.833	0.142807		40	2.25943	749.25	105	0.25513		40	2.37189	663	225.375	0.17467		40	2.25991	797.667	158.571	0.317417		40	2.25799	948.75	128.25
2.3618	0.131041	0.250587	0.314765	0.235065	0.267774	0.134133	0.274858	0.310573	0.240036	0.210679	0.235075	0.213873	0.123231	0.201631								41	2.42284	662.75	273.333	0.142807		41	2.31038	1006.25	106.889	0.356157		41	2.42284	699	220.75	0.190885		41	2.31086	665	177.143	0.242302		41	2.30893	941	145.5
2.41274	0.175139	0.24589	0.275501	0.308287	0.279582	0.118305	0.193669	0.151066	0.19128	0.215602	0.299839	0.262897	0.295149	0.171843								42	2.47378	778.25	214.333	0.2068		42	2.36132	712.25	116.778	0.235814		42	2.47378	660.75	217.625	0.176865		42	2.3618	757	209.143	0.272101		42	2.35988	947	147
2.46369	0.154053	0.231238	0.162497	0.364198	0.304208	0.149349	0.292256	0.279136	0.13969	0.264832	0.113042	0.171355	0.135233	0.30275								43	2.52473	854.25	255	0.219757		43	2.41226	792.25	93.222	0.276823		43	2.52473	802	185.375	0.246115		43	2.41274	867.333	193.143	0.334847		43	2.41082	815	157
2.51463	0.196317	0.212152	0.229002	0.287758	0.26516	0.10942	0.238855	0.0566425	0.123927	0.23176	0.186894	0.269037	0.386556	0.147194								44	2.57567	557.5	287.333	0.0990757		44	2.46321	775	110.444	0.263172		44	2.57567	863.5	158.625	0.281338		44	2.46369	736.333	168.571	0.281988		44	2.46177	983	144
2.56558	0.169425	0.238586	0.188141	0.343929	0.247533	0.128415	0.257581	0.19536	0.140479	0.185433	0.163732	0.245579	0.197587	0.179478								45	2.62661	831.25	263	0.208389		45	2.51415	619.75	120.111	0.197863		45	2.62661	760.25	149.5	0.24377		45	2.51463	808.333	199.143	0.302563		45	2.51271	661.75	143.25
2.61652	0.223485	0.204617	0.181106	0.213684	0.25681	0.220985	0.270629	0.10394	0.224292	0.1564	0.16067	0.262623	0.299089	0.108923								46	2.67756	626	240.167	0.141493		46	2.5651	825	111.444	0.282576		46	2.67756	794	223.625	0.227655		46	2.56558	665	190.571	0.235632		46	2.56366	986	183.5
2.66747	0.210375	0.252655	0.244967	0.401447	0.269545	0.00776104	0.2426	0.176782	0.198632	0.240848	0.17344	0.25575	0.21987	0.15478								47	2.7285	735	312.5	0.154939		47	2.61604	656	135.444	0.206146		47	2.7285	747.75	146	0.240178		47	2.61652	727	256.571	0.233646		47	2.6146	758.5	88.75
2.71841	0.20955	0.232217	0.282386	0.293245	0.295353	0.100945	0.238613	0.21915	0.258614	0.135951	0.184646	0.23669	0.293672	0.209654								48	2.77945	739	270.667	0.171747		48	2.66699	879.75	105.556	0.30659		48	2.77945	812.25	169.75	0.256442		48	2.66747	788	183.429	0.300269		48	2.66554	1105	137.25
2.76935	0.257835	0.176368	0.188889	0.254245	0.289196	0.14363	0.200556	0.143023	0.291986	0.256122	0.27065	0.264822	0.27693	0.192227								49	2.83039	763.5	196	0.208114		49	2.71793	807.25	148.222	0.260983		49	2.83039	989.75	140	0.339162		49	2.71841	708.333	163.286	0.270706		49	2.71649	866.25	183.75
2.8203	0.13917	0.290001	0.240078	0.265645	0.325715	0.20577	0.233297	0.204764	0.151704	0.242237	0.165263	0.180335	0.226086	0.122932								50	2.88134	691.5	245.667	0.163496		50	2.76887	779.75	154.667	0.24754		50	2.88134	712	139.125	0.228653		50	2.76935	609.667	190.571	0.20815		50	2.76743	1065.25	136.25
2.87124	0.233051	0.298372	0.292713	0.453787	0.237497	0.0786316	0.246708	0.133224	0.234926	0.203232	0.285114	0.231192	0.372091	0.182144								51	2.93228	742.75	346.667	0.145252		51	2.81982	664.5	142.444	0.20674		51	2.93228	809.5	172.125	0.254397		51	2.8203	755	148.571	0.301192		51	2.81838	847	105.5
2.92219	0.214868	0.213901	0.229002	0.316541	0.303702	0.176717	0.2751	0.187205	0.207365	0.111967	0.19253	0.189499	0.179859	0.199207								52	2.98322	604.5	247.167	0.131041		52	2.87076	774	141.222	0.250587		52	2.98322	944.25	155.625	0.314765		52	2.87124	643	169.714	0.235065		52	2.86932	988.5	194.75
2.97313	0.219452	0.211547	0.195575	0.354311	0.255545	0.105846	0.32693	0.227308	0.309146	0.159051	0.236411	0.281316	0.415056	0.175649								53	3.03417	725.25	247.667	0.175139		53	2.92171	755.25	134.333	0.24589		53	3.03417	904	213.75	0.275501		53	2.92219	799	178.286	0.308287		53	2.92026	923.25	94.5
3.02408	0.196592	0.261246	0.205353	0.263209	0.248798	0.130457	0.293826	0.310459	0.250258	0.221787	0.183278	0.154953	0.224116	0.116849								54	3.08511	627.25	207.167	0.154053		54	2.97265	701.25	117.333	0.231238		54	3.08511	576.5	169.375	0.162497		54	2.97313	853	119.714	0.364198		54	2.97121	1039.75	138
3.07502	0.161418	0.284512	0.251104	0.22603	0.250738	0.169875	0.227256	0.219661	0.166588	0.175335	0.280032	0.299734	0.353133	0.134348								55	3.13606	804	268.667	0.196317		55	3.0236	634.5	98.778	0.212152		55	3.13606	786.75	213	0.229002		55	3.02408	750.667	171.286	0.287758		55	3.02215	928.25	142.25
3.12596	0.266544	0.215342	0.224412	0.291637	0.276124	0.108501	0.251782	0.2686	0.249594	0.260162	0.223706	0.285806	0.141389	0.196178								56	3.187	728.5	266.5	0.169425		56	3.07454	692.25	89.778	0.238586		56	3.187	679.5	208.125	0.188141		56	3.07502	888.333	195.857	0.343929		56	3.0731	866.25	132.5
3.17691	0.177981	0.284644	0.237184	0.267229	0.265413	0.0251213	0.149209	0.226457	0.213031	0.229992	0.124249	0.253368	0.235381	0.195838								57	3.23795	841.75	232.333	0.223485		57	3.12548	627.25	110.556	0.204617		57	3.23795	692.25	238.5	0.181106		57	3.12596	593.667	163.429	0.213684		57	3.12404	928.5	167.25
3.22785	0.217985	0.278627	0.240277	0.321957	0.252846	0.136737	0.278241	0.21377	0.300701	0.250316	0.264004	0.272611	0.257109	0.205218								58	3.28889	777	203.333	0.210375		58	3.17643	743	105	0.252655		58	3.28889	753.25	139.5	0.244967		58	3.17691	995	186.714	0.401447		58	3.17499	877	78
3.2788	0.167347	0.2868	0.265872	0.282768	0.227208	0.0160837	0.316177	0.310459	0.166086	0.21434	0.108123	0.235041	0.250092	0.11823								59	3.33983	829.25	257.833	0.20955		59	3.22737	676.5	90.111	0.232217		59	3.33983	876.75	169.25	0.282386		59	3.22785	756	165.571	0.293246		59	3.22593	1035.5	160
3.32974	0.196012	0.267825	0.264924	0.418523	0.246605	0.167526	0.187628	0.1181	0.256229	0.306993	0.213412	0.302667	0.245907	0.154441								60	3.39078	944.75	241.667	0.257835		60	3.27832	582.25	136.889	0.176368		60	3.39078	659.75	186.5	0.188889		60	3.2788	682.333	170.429	0.254245		60	3.27687	989.75	132.5
3.38069	0.204691	0.308152	0.219024	0.250556	0.270979	0.130917	0.219162	0.0881928	0.168076	0.144534	0.153763	0.257216	0.271698	0.188737								61	3.44172	700	320.5	0.13917		61	3.32926	857.75	125.444	0.290001		61	3.44172	747.5	146	0.240078		61	3.32974	770	235.143	0.265645		61	3.32782	1092.5	127
3.43163	0.16753	0.240753	0.253698	0.382054	0.25622	0.00112331	0.214208	0.139285	0.155129	0.22974	0.281433	0.310364	0.377816	0.238908								62	3.49267	867.5	232	0.233051		62	3.3802	884	130.556	0.298372		62	3.49267	871.75	138.375	0.292713		62	3.38069	1106.67	193	0.453787		62	3.37876	840.25	136.25
3.48257	0.189411	0.295281	0.212737	0.264936	0.252931	0.176359	0.389513	0.148914	0.272207	0.207902	0.222273	0.21928	0.331651	0.225554								63	3.54361	843.25	257.333	0.214868		63	3.43115	666.25	126.111	0.213901		63	3.54361	765.5	191.75	0.229002		63	3.43163	767.333	130	0.316541		63	3.42971	1012.25	112
3.53352	0.179418	0.295556	0.191883	0.235585	0.304968	0.144192	0.280053	0.189923	0.162768	0.141252	0.225074	0.275635	0.375908	0.147024								64	3.59456	868.75	270.333	0.219452		64	3.48209	678.75	144.556	0.211547		64	3.59456	705.25	215.25	0.195575		64	3.48257	898.667	185.286	0.354311		64	3.48065	908	150.5
3.58446	0.15497	0.241281	0.264525	0.34549	0.238509	0.130712	0.231002	0.257441	0.254149	0.155643	0.208753	0.234491	0.165948	0.231492								65	3.6455	810.25	274.167	0.196592		65	3.53304	793.25	133.556	0.261246		65	3.6455	661.25	146.75	0.205353		65	3.53352	729.667	199.714	0.263209		65	3.5316	915	177.5
3.63541	0.210864	0.264833	0.222167	0.347831	0.274859	0.202706	0.290927	0.170778	0.185577	0.228856	0.262571	0.22267	0.317493	0.210526								66	3.69644	664.5	224.333	0.161418		66	3.58398	853	134.556	0.284512		66	3.69644	815.25	186.125	0.251104		66	3.58446	627.667	172.571	0.22603		66	3.58254	916	172.75
3.68635	0.245214	0.308152	0.233193	0.295445	0.257569	0.118611	0.287665	0.294259	0.313055	0.234789	0.301696	0.199578	0.120091	0.146031								67	3.74739	942.5	215.667	0.266544		67	3.63493	658	114.222	0.215342		67	3.74739	755.25	193	0.224412		67	3.63541	798.333	211.143	0.291637		67	3.63348	929.75	111.25
3.7373	0.148491	0.264107	0.24806	0.185256	0.296028	0.0723002	0.254802	0.0731827	0.209283	0.136077	0.229668	0.21314	0.330851	0.155217								68	3.79833	796.5	311.167	0.177981		68	3.68587	831	112.222	0.284644		68	3.79833	752	157.75	0.237184		68	3.68635	696.333	158.286	0.267229		68	3.68443	905	118.25
3.78824	0.256857	0.276966	0.272358	0.216594	0.278317	0.151391	0.316298	0.25461	0.25926	0.341075	0.291922	0.21818	0.18226	0.218525								69	3.84928	880.25	285.833	0.217985		69	3.73681	794.25	90.667	0.278627		69	3.84928	795.5	193.5	0.240277		69	3.7373	879.667	231.429	0.321957		69	3.73537	850.5	101
3.83918	0.177187	0.277285	0.232544	0.254174	0.256642	0.164616	0.251661	0.372483	0.291627	0.186064	0.182594	0.256666	0.356026	0.220052								70	3.90022	822.5	366.167	0.167347		70	3.78776	857	132.778	0.2868		70	3.90022	828	161.875	0.265872		70	3.78824	723.333	154	0.282768		70	3.78632	829	155.5
3.89013	0.23739	0.297713	0.277047	0.381131	0.31104	0.0648966	0.303371	0.238296	0.235016	0.180258	0.21882	0.267113	0.13154	0.172692								71	3.95116	801	266.5	0.196012		71	3.8387	796.75	120.444	0.267825		71	3.95116	825.25	161.5	0.264924		71	3.83918	982.667	140	0.418523		71	3.83726	873	142
3.94107	0.120896	0.229037	0.231696	0.260584	0.287088	0.105846	0.404615	0.370104	0.207329	0.195153	0.206375	0.216622	0.21513	0.182896								72	4.00211	882.5	324.333	0.204691		72	3.88965	870.25	92.111	0.308152		72	4.00211	680	131.25	0.219024		72	3.89013	705.333	200.857	0.250556		72	3.88821	939.5	136.25
3.99202	0.23467	0.275712	0.219123	0.329809	0.315172	0.0182282	0.300954	0.171628	0.239266	0.218379	0.22856	0.334097	0.274221	0.210987								73	4.05305	794.5	337.667	0.16753		73	3.94059	729.5	121.556	0.240753		73	4.05305	782.25	146.625	0.253698		73	3.94107	931.667	162.429	0.382054		73	3.93915	872.25	112.75
4.04296	0.184307	0.260246	0.217078	0.280876	0.268449	0.146898	0.245137	0.276077	0.254221	0.240975	0.158911	0.228168	0.266035	0.189561								74	4.104	761.5	245	0.189411		74	3.99154	858.75	113.111	0.295281		74	4.104	779.5	246.5	0.212737		74	3.99202	684	150.571	0.264936		74	3.99009	868	118.25
4.0939	0.152678	0.214066	0.271609	0.318126	0.283799	0.211488	0.323668	0.0907981	0.212135	0.155643	0.204225	0.21818	0.266712	0.15684								75	4.15494	720.25	231	0.179418		75	4.04248	846	99.667	0.295556		75	4.15494	617	136.25	0.191883		75	4.04296	674.333	200	0.235585		75	4.04104	1058.25	154.25
4.14485	0.18009	0.241688	0.26188	0.355778	0.239943	0.178095	0.277999	0.271829	0.166211	0.136708	0.19582	0.197929	0.192416	0.163893								76	4.20589	644.75	222.167	0.15497		76	4.09342	756.5	147.222	0.241281		76	4.20589	819.25	156.5	0.264525		76	4.0939	886.333	190.714	0.34549		76	4.09198	848	141
4.19579	0.122026	0.2857	0.223813	0.276098	0.276883	0.0363033	0.355926	0.151633	0.170891	0.150846	0.179239	0.24512	0.294965	0.224826								77	4.25683	854.5	279.5	0.210864		77	4.14437	781.75	113	0.264833		77	4.25683	749.25	192.625	0.222167		77	4.14485	874.333	174	0.347831		77	4.14293	931.75	117
4.24674	0.226603	0.257979	0.211191	0.307175	0.272835	0.0741384	0.290323	0.257781	0.235231	0.231507	0.232372	0.193806	0.226579	0.137475								78	4.30777	942	273.333	0.245214		78	4.19531	882.25	104.111	0.308152		78	4.30777	716.25	132	0.233193		78	4.19579	776	181.143	0.295445		78	4.19387	853.25	89.75
4.29768	0.200993	0.304423	0.247462	0.271061	0.287509	0.138014	0.307841	0.257895	0.158285	0.260414	0.170084	0.248694	0.363844	0.158901								79	4.35872	743.75	338.833	0.148491		79	4.24626	792.25	125.333	0.264107		79	4.35872	778	156.5	0.24806		79	4.24674	620	247	0.185256		79	4.24482	987.25	109.75
4.34863	0.25646	0.25546	0.206501	0.382078	0.229316	0.165637	0.233539	0.159506	0.155613	0.215855	0.272995	0.271053	0.192232	0.156016								80	4.40966	937.25	236.833	0.256857		80	4.2972	853.5	154.111	0.276966		80	4.40966	855.5	173.125	0.272358		80	4.29768	604.667	168.571	0.216594		80	4.29576	947.75	122.75
4.39957	0.233754	0.299528	0.198618	0.292441	0.292401	0.0453919	0.307479	0.2993	0.282356	0.253471	0.272669	0.179602	0.325065	0.231055								81	4.46061	719.5	236.333	0.177187		81	4.34815	811.75	111.556	0.277285		81	4.46061	731	148.375	0.232544		81	4.34863	696.333	184.571	0.254174		81	4.3467	911.25	150.5
4.45051	0.183818	0.286569	0.216379	0.315902	0.227714	0.0228746	0.32983	0.269223	0.220688	0.223555	0.164351	0.242738	0.171057	0.147								82	4.51155	864.5	217.167	0.23739		82	4.39909	872	120.222	0.297713		82	4.51155	828	133.875	0.277047		82	4.39957	954.667	187.286	0.381131		82	4.39765	1030.75	108.75
4.50146	0.190878	0.314796	0.231696	0.248404	0.255124	0.223181	0.30615	0.324506	0.202559	0.135446	0.218201	0.201136	0.369814	0.156138								83	4.5625	677	347.333	0.120896		83	4.45003	684.25	105.889	0.229037		83	4.5625	735.5	155	0.231696		83	4.45051	698.667	174	0.260584		83	4.44859	965.25	114.25
4.5524	0.153228	0.245692	0.366253	0.37335	0.28169	0.139852	0.325239	0.377864	0.235231	0.244383	0.162494	0.293503	0.350732	0.161033								84	4.61344	902.25	262.333	0.23467		84	4.50098	801	104.778	0.275712		84	4.61344	771	222	0.219123		84	4.50146	833.333	169.286	0.329809		84	4.49954	1094	159.75
4.60335	0.244358	0.222294	0.208995	0.30157	0.280003	0.136431	0.231606	0.351752	0.152583	0.199571	0.3216	0.225602	0.458882	0.266733								85	4.66438	755.25	252.667	0.184307		85	4.55192	806.5	149.333	0.260246		85	4.66438	699.5	155.625	0.217078		85	4.5524	761.667	196.143	0.280876		85	4.55048	925.75	130
4.65429	0.182505	0.334674	0.195974	0.392318	0.282365	0.104161	0.32995	0.129768	0.133969	0.229109	0.15878	0.21983	0.269543	0.198577								86	4.71533	746.5	330.167	0.152678		86	4.60287	661	120.444	0.214066		86	4.71533	875.5	195	0.271609		86	4.60335	836.667	196.143	0.318126		86	4.60142	999.25	158
4.70524	0.214715	0.277076	0.264175	0.3497	0.253015	0.152617	0.32693	0.246226	0.3236	0.23542	0.259183	0.220654	0.223932	0.186749								87	4.76627	742.25	251.167	0.18009		87	4.65381	734.75	124.444	0.241688		87	4.76627	785.25	129.125	0.26188		87	4.65429	885.333	169	0.355778		87	4.65237	850	138.75
4.75618	0.143693	0.282378	0.242922	0.276879	0.290546	0.157365	0.387218	0.116175	0.188321	0.188336	0.184386	0.305232	0.226948	0.208539								88	4.81722	581.25	248.5	0.122026		88	4.70476	854	132.556	0.2857		88	4.81722	741	180.25	0.223813		88	4.70524	675.333	119.429	0.276098		88	4.70331	965.25	144.5
4.80712	0.180335	0.295974	0.235987	0.344733	0.220629	0.102834	0.348315	0.191679	0.224275	0.220904	0.330298	0.266654	0.290902	0.283675								89	4.86816	848.25	230.333	0.226603		89	4.7557	816	164.556	0.257979		89	4.86816	708.5	179.375	0.211191		89	4.75618	814.333	195.857	0.307175		89	4.75426	963.75	155
4.85807	0.134036	0.331869	0.249807	0.27799	0.339209	0.107991	0.347952	0.1667	0.209947	0.163343	0.181161	0.243746	0.341746	0.235442								90	4.91911	834.25	286.167	0.200993		90	4.80664	856.5	87.778	0.304423		90	4.91911	776.75	156.75	0.247462		90	4.80712	736.333	190.571	0.271061		90	4.8052	964.25	112
4.90901	0.223761	0.295259	0.311373	0.351403	0.186303	0.0943069	0.330192	0.305531	0.212457	0.239334	0.234457	0.250985	0.269913	0.155822								91	4.97005	946	246.667	0.25646		91	4.85759	744.75	99.667	0.25546		91	4.97005	725.5	208.125	0.206501		91	4.85807	952	182.714	0.382078		91	4.85615	807.5	127.75
4.95996	0.184705	0.291508	0.280689	0.338631	0.321076	0.104978	0.316902	0.231386	0.257305	0.322646	0.255501	0.220013	0.383479	0.216634								92	5.02099	881.75	244.333	0.233754		92	4.90853	833.25	76.889	0.299527		92	5.02099	707.75	210.125	0.198618		92	4.90901	765.667	176.857	0.292441		92	4.90709	972.75	106
5.0109	0.14681	0.204694	0.249308	0.403032	0.257232	0.113046	0.403407	0.202838	0.276726	0.210553	0.199143	0.208284	0.252739	0.203861								93	5.07194	764.25	263	0.183818		93	4.95948	849.75	126.111	0.286569		93	5.07194	730	187.875	0.216379		93	4.95996	884.333	248.286	0.315902		93	4.95803	820	145
5.06185	0.189258	0.267858	0.186744	0.247363	0.274774	0.128466	0.317627	0.216262	0.181722	0.240217	0.17344	0.24512	0.267635	0.219325								94	5.12288	796.5	276	0.190878		94	5.01042	886.25	91.333	0.314796		94	5.12288	753.25	172.75	0.231696		94	5.0109	697	196.857	0.248404		94	5.00898	911.5	155.25
5.11279	0.216334	0.246506	0.32664	0.281657	0.262461	0.205668	0.295397	0.195815	0.366762	0.15337	0.220742	0.228626	0.262711	0.164451								95	5.17383	630	212.167	0.153228		95	5.06136	754.75	134.333	0.245692		95	5.17383	1073	155.375	0.366253		95	5.06185	897	145.286	0.37335		95	5.05992	963.25	128.25
5.16373	0.210528	0.244383	0.265872	0.328698	0.261027	0.108706	0.376102	0.341103	0.110084	0.209543	0.259541	0.193256	0.433583	0.224899								96	5.22477	891	224.667	0.244358		96	5.11231	696	134.667	0.222294		96	5.22477	713	189.375	0.208995		96	5.11279	829.333	222.143	0.30157		96	5.11087	943.75	113.75
5.21468	0.224371	0.321605	0.295607	0.318694	0.267184	0.0587184	0.363296	0.254779	0.14844	0.14769	0.193768	0.211857	0.155731	0.211738								97	5.27572	798	300.333	0.182505		97	5.16325	984	138.889	0.334674		97	5.27572	651.5	160.5	0.195974		97	5.16373	925.333	135.429	0.392318		97	5.16181	973.25	136.25
5.26562	0.349729	0.294126	0.263477	0.363133	0.255124	0.178657	0.267851	0.396896	0.196929	0.244256	0.245435	0.236415	0.451803	0.187695								98	5.32666	905	319.5	0.214715		98	5.2142	812	112.333	0.277076		98	5.32666	815.75	153.875	0.264175		98	5.21468	839.667	135.571	0.3497		98	5.21276	855.5	105.5
5.31657	0.193017	0.242315	0.301494	0.29833	0.32757	0.128057	0.324755	0.385567	0.16388	0.262812	0.161452	0.184184	0.287024	0.219712								99	5.3776	714	322.167	0.143693		99	5.26514	809.5	96.444	0.282378		99	5.3776	758.75	150.125	0.242922		99	5.26562	721.333	163.857	0.276879		99	5.2637	975	113.75
5.36751	0.242219	0.193583	0.268366	0.333972	0.210846	0.0990043	0.280657	0.313801	0.132123	0.247412	0.252114	0.189132	0.337314	0.228656								100	5.42855	776.75	285	0.180335		100	5.31609	857.5	110.111	0.295974		100	5.42855	792	200.75	0.235987		100	5.31657	893.667	199.571	0.344733		100	5.31464	802	148
5.41846	0.217587	0.305424	0.363909	0.331252	0.311799	0.0734746	0.341549	0.302699	0.181704	0.201843	0.156304	0.268762	0.236612	0.212344								101	5.47949	604	238.5	0.134036		101	5.36703	907.25	69.222	0.331869		101	5.47949	793.75	167.875	0.249807		101	5.36751	759	199.286	0.27799		101	5.36559	1146.25	140.75
5.4694	0.214501	0.221007	0.262529	0.342368	0.246943	0.13495	0.34324	0.270696	0.136749	0.154128	0.346196	0.244021	0.345747	0.196372								102	5.53044	883	272.833	0.223761		102	5.41797	881.25	135.667	0.295259		102	5.53044	967	186.875	0.311373		102	5.41846	859.667	152.143	0.351403		102	5.41653	723.5	171.25
5.52034	0.195462	0.346576	0.240028	0.332387	0.295859	0.0922645	0.306874	0.359455	0.2218	0.211815	0.299773	0.260148	0.227441	0.18212								103	5.58138	708.5	204.833	0.184705		103	5.46892	871	134.889	0.291508		103	5.58138	854	150.75	0.28069		103	5.4694	811.667	129.857	0.338631		103	5.46748	1077	125.25
5.57129	0.213126	0.250345	0.341258	0.291779	0.293919	0.0509063	0.259152	0.193095	0.207652	0.2103	0.289186	0.275176	0.217223	0.157156								104	5.63232	732	331.667	0.14681		104	5.51986	656	139.111	0.204694		104	5.63232	799.75	175.125	0.249308		104	5.52034	997.333	185.857	0.403032		104	5.51842	881.25	118.75
5.62223	0.159493	0.248222	0.304538	0.260702	0.279076	0.179321	0.250695	0.232236	0.332978	0.34259	0.358249	0.204435	0.292564	0.207739								105	5.68327	792.25	276.167	0.189258		105	5.57081	808.5	132.111	0.267858		105	5.68327	613.25	145.375	0.186744		105	5.57129	645.333	147.286	0.247363		105	5.56937	947.75	133.25
5.67318	0.200626	0.290628	0.301245	0.311906	0.257401	0.104519	0.373686	0.264748	0.25691	0.184676	0.23071	0.255475	0.243937	0.1931								106	5.73421	838.25	248.333	0.216334		106	5.62175	729.25	106.778	0.246506		106	5.73421	1028.75	210.375	0.32664		106	5.62223	749.667	182.571	0.281657		106	5.62031	898.25	120.25
5.72412	0.215295	0.255075	0.196972	0.304881	0.279582	0.170385	0.321856	0.35617	0.221549	0.241858	0.271562	0.297352	0.216853	0.21724								107	5.78516	819.25	245.167	0.210528		107	5.6727	747	129.889	0.244383		107	5.78516	835.5	169.375	0.265872		107	5.67318	822.667	160.857	0.328698		107	5.67125	927.5	153.75
5.77506	0.212484	0.277549	0.316112	0.289839	0.316016	0.0966556	0.287906	0.293806	0.234998	0.211941	0.318929	0.160176	0.168226	0.212659								108	5.8361	804.5	192.667	0.224371		108	5.72364	956	143.889	0.321605		108	5.8361	914.75	174.125	0.295607		108	5.72412	799.667	158	0.318694		108	5.7222	917.5	125.5
5.82601	0.212942	0.229334	0.259835	0.282934	0.27081	0.243145	0.298055	0.122575	0.268441	0.249306	0.279315	0.288555	0.254278	0.211859								109	5.88705	1151.5	197.833	0.349729		109	5.77458	845.5	102.778	0.294126		109	5.88705	837.75	177.625	0.263477		109	5.77506	944	212.857	0.363133		109	5.77314	926	169.75
5.87695	0.18061	0.344321	0.314266	0.223973	0.340305	0.0994639	0.336354	0.155711	0.236737	0.181267	0.14676	0.245304	0.318355	0.0991311								110	5.93799	740	213.667	0.193017		110	5.82553	701	89.111	0.242315		110	5.93799	973.25	217.875	0.301494		110	5.82601	798.667	198	0.29833		110	5.82409	1075.5	104.5
5.9279	0.223852	0.252809	0.33547	0.309304	0.257569	0.178657	0.320285	0.175819	0.34571	0.254103	0.219308	0.276276	0.249354	0.11697								111	5.98893	873	212.5	0.242219		111	5.87647	608.5	119.667	0.193583		111	5.98893	821.75	149.375	0.268366		111	5.87695	855	182.571	0.333972		111	5.87503	786.25	161.25
5.97884	0.186752	0.27514	0.224412	0.311977	0.282618	0.147256	0.273529	0.135207	0.241166	0.196036	0.235369	0.222579	0.330789	0.160016								112	6.03988	786	192.667	0.217587		112	5.92742	878.25	107	0.305424		112	6.03988	1106.5	194.75	0.363908		112	5.9279	815.667	148.714	0.331252		112	5.92598	1114.75	190.5
6.02979	0.302789	0.280365	0.240926	0.391443	0.211689	0.157774	0.326447	0.270639	0.253127	0.255996	0.290978	0.256391	0.32488	0.1494								113	6.09082	830.25	245.333	0.214501		113	5.97836	660.75	102.667	0.221007		113	6.09082	843	185.25	0.262529		113	5.97884	833.333	144	0.342368		113	5.97692	880.75	148.75
6.08073	0.208419	0.221502	0.329583	0.189229	0.245931	0.184529	0.30772	0.201761	0.268279	0.182277	0.222566	0.217447	0.348517	0.174582								114	6.14177	784.5	251.5	0.195462		114	6.02931	976.5	101.333	0.346576		114	6.14177	788	186.625	0.240028		114	6.02979	840.667	171.429	0.332387		114	6.02786	1024.75	147.75
6.13167	0.247811	0.257264	0.226956	0.342841	0.310028	0.118815	0.27667	0.231046	0.270808	0.233148	0.234913	0.268029	0.27182	0.220246								115	6.19271	836	254.833	0.213126		115	6.08025	762.5	130.333	0.250345		115	6.19271	1035.75	180.75	0.341258		115	6.08073	715.333	127.857	0.291779		115	6.07881	958.25	87
6.18262	0.259057	0.259673	0.298152	0.360508	0.241798	0.154812	0.346382	0.294656	0.24972	0.291719	0.137768	0.263539	0.267635	0.238109								116	6.24366	715.25	280.333	0.159493		116	6.13119	754.25	127.444	0.248222		116	6.24366	852.5	89.5	0.304538		116	6.13167	681.333	156.429	0.260702		116	6.12975	1004.5	177.25
6.23356	0.166796	0.290188	0.261631	0.352561	0.341992	0.186469	0.257098	0.242601	0.255476	0.265085	0.253938	0.267754	0.175674	0.228244								117	6.2946	808.25	261.167	0.200626		117	6.18214	831	97.111	0.290628		117	6.2946	926	171.25	0.301245		117	6.18262	751	123	0.311906		117	6.1807	925.5	162.5
6.28451	0.18171	0.261434	0.222516	0.340618	0.272413	0.0963492	0.250574	0.31618	0.136587	0.3513	0.255827	0.269495	0.435676	0.214598								118	6.34554	923.25	336.167	0.215295		118	6.23308	737	92.889	0.255075		118	6.34554	706	212.5	0.196972		118	6.23356	789	175.143	0.304881		118	6.23164	937.25	108.5
6.33545	0.177981	0.244251	0.282136	0.344851	0.316859	0.0924177	0.251178	0.266108	0.16492	0.201338	0.229929	0.275818	0.201526	0.158028								119	6.39649	800.75	221.333	0.212484		119	6.28403	829.75	128.889	0.277549		119	6.39649	947.25	155.25	0.316112		119	6.28451	763	179.429	0.289839		119	6.28258	1061.25	124.5
6.3864	0.207441	0.299638	0.22067	0.288515	0.259846	0.100791	0.314969	0.320258	0.266379	0.238197	0.248041	0.26473	0.23772	0.163966								120	6.44743	809	228.333	0.212942		120	6.33497	703	123.889	0.229334		120	6.44743	856	205	0.259835		120	6.33545	769.667	200	0.282934		120	6.33353	896.5	93.75
6.43734	0.223944	0.308592	0.252251	0.237241	0.255208	0.129946	0.368974	0.352998	0.176092	0.124085	0.187871	0.191423	0.287455	0.15987								121	6.49838	750	257.5	0.18061		121	6.38592	968.25	98.778	0.344321		121	6.49838	948.5	161.125	0.314266		121	6.3864	695.667	244.714	0.223973		121	6.38447	1136.5	127.75
6.48828	0.186599	0.269728	0.301744	0.310912	0.246015	0.20577	0.373686	0.275	0.275004	0.245266	0.371769	0.28938	0.35578	0.177297								122	6.54932	882.75	272.333	0.223852		122	6.43686	762.5	124.111	0.252809		122	6.54932	967.75	127.25	0.33547		122	6.43734	799.333	176.571	0.309304		122	6.43542	938.75	175.25
6.53923	0.22593	0.321198	0.289271	0.27371	0.292654	0.183712	0.331521	0.366819	0.152959	0.217369	0.214226	0.188491	0.281608	0.229577								123	6.60027	771.25	262	0.186752		123	6.4878	800	105.222	0.27514		123	6.60027	772.75	210.5	0.224412		123	6.48828	799	170.857	0.311977		123	6.48636	962.75	125
6.59017	0.250867	0.264018	0.24377	0.406958	0.275618	0.0623947	0.422617	0.191509	0.241489	0.163721	0.279934	0.296802	0.374862	0.196881								124	6.65121	1063.5	237.833	0.302789		124	6.53875	818.75	110.778	0.280365		124	6.65121	770.5	166.875	0.240926		124	6.53923	977	188.857	0.391443		124	6.53731	812.25	184.75
6.64112	0.221835	0.293312	0.314117	0.32139	0.271907	0.169671	0.417543	0.30825	0.264873	0.234158	0.312153	0.21763	0.2536	0.244604								125	6.70215	823	254.667	0.208419		125	6.58969	700	140.667	0.221502		125	6.70215	994.5	168.75	0.329583		125	6.59017	582	201	0.189229		125	6.58825	888	159
6.69206	0.162029	0.281487	0.242772	0.302162	0.235894	0.0681644	0.344448	0.23637	0.134131	0.26155	0.218396	0.218272	0.258956	0.213508								126	6.7531	942.25	266.5	0.247811		126	6.64064	760.75	111.111	0.257264		126	6.7531	771.75	203.125	0.226956		126	6.64112	896	205.714	0.342841		126	6.63919	1044.5	125.5
6.74301	0.221988	0.293444	0.333924	0.283336	0.272919	0.138167	0.305666	0.354131	0.244591	0.249811	0.244816	0.175296	0.204173	0.261692								127	6.80404	976.25	269.833	0.259057		127	6.69158	767.5	111.778	0.259673		127	6.80404	901.25	154.25	0.298152		127	6.69206	879	153.143	0.360508		127	6.69014	844.5	127.75
6.79395	0.179357	0.281652	0.352833	0.291211	0.284389	0.160582	0.333817	0.186015	0.118369	0.325802	0.319092	0.299826	0.294226	0.257208								128	6.85499	829	374.167	0.166796		128	6.74252	817	84.222	0.290188		128	6.85499	860.75	205.25	0.261631		128	6.74301	900	190.143	0.352561		128	6.74108	1146.5	132.75
6.84489	0.237543	0.323288	0.278893	0.352396	0.303787	0.191728	0.388788	0.38721	0.214179	0.253471	0.218657	0.265646	0.304629	0.163336								129	6.90593	830	334.5	0.18171		129	6.79347	778.5	118.333	0.261434		129	6.90593	703	145.5	0.222516		129	6.79395	879.667	193.857	0.340618		129	6.79203	942	134.5
6.89584	0.199435	0.266483	0.229401	0.333853	0.270557	0.193056	0.444243	0.361607	0.208727	0.182656	0.285765	0.206268	0.131048	0.235418								130	6.95688	758	272.667	0.177981		130	6.84441	734	117.222	0.244251		130	6.95688	914.25	207.375	0.282136		130	6.84489	857.333	163	0.344851		130	6.84297	1065.25	126
6.94678	0.212728	0.252105	0.240178	0.302398	0.239437	0.139035	0.379002	0.24447	0.180879	0.137213	0.28873	0.288921	0.314416	0.197923								131	7.00782	869.5	303.833	0.207441		131	6.89536	867.75	111.111	0.299638		131	7.00782	708.5	155.625	0.22067		131	6.89584	717.333	136.429	0.288515		131	6.89392	940.5	170.25
6.99773	0.198884	0.300485	0.251603	0.332198	0.306823	0.0828695	0.277395	0.263842	0.167144	0.191113	0.180379	0.243105	0.119845	0.145837								132	7.05876	804	193.333	0.223944		132	6.9463	890.25	111	0.308592		132	7.05876	764.75	132.75	0.252251		132	6.94678	611.667	134	0.237241		132	6.94486	940	183.5
7.04867	0.185072	0.328931	0.332926	0.376756	0.303618	0.130917	0.325964	0.375202	0.163557	0.109063	0.228234	0.260698	0.261295	0.189173								133	7.10971	783.5	274.667	0.186599		133	6.99725	792	110.889	0.269728		133	7.10971	894	138	0.301744		133	6.99773	799	173	0.310912		133	6.9958	855.25	126
7.09962	0.146871	0.268111	0.294958	0.307128	0.302606	0.0954302	0.323668	0.390835	0.102929	0.223428	0.140472	0.193806	0.198202	0.1756								134	7.16065	797.25	181.167	0.22593		134	7.04819	950.75	139.667	0.321198		134	7.16065	891	166.25	0.289271		134	7.04867	743.667	192.571	0.27371		134	7.04675	992.75	125.25
7.15056	0.235465	0.310572	0.292763	0.279173	0.229147	0.0848609	0.444847	0.41944	0.230389	0.235673	0.275667	0.247961	0.323526	0.161082								135	7.2116	968.75	284.667	0.250867		135	7.09913	763.25	96.556	0.264018		135	7.2116	779.5	168.75	0.24377		135	7.09962	945.667	126.286	0.406958		135	7.09769	926.25	109.25
7.2015	0.175964	0.309769	0.287974	0.22856	0.329847	0.227827	0.350368	0.392534	0.318327	0.216107	0.166013	0.193256	0.120584	0.199474								136	7.26254	843.25	238.333	0.221835		136	7.15008	853	112.333	0.293312		136	7.26254	935.25	148.25	0.314117		136	7.15056	813.667	166.571	0.32139		136	7.14864	920.75	114.75
7.25245	0.195278	0.310946	0.394542	0.268909	0.238846	0.0676538	0.30627	0.288708	0.187801	0.168013	0.268109	0.327408	0.366859	0.232049								137	7.31348	708.5	266.667	0.162029		137	7.20102	818.25	107.444	0.281487		137	7.31348	783.25	175	0.242772		137	7.2015	753.667	145.286	0.302162		137	7.19958	905.25	206
7.30339	0.16206	0.29637	0.351835	0.339199	0.292148	0.131682	0.265434	0.427427	0.194167	0.222292	0.25081	0.224503	0.269544	0.217386								138	7.36443	882.5	277.167	0.221988		138	7.25197	862	121	0.293444		138	7.36443	999.5	162.875	0.333924		138	7.25245	754.333	183.857	0.283336		138	7.25053	958.25	149.25
7.35434	0.128658	0.322375	0.287325	0.254907	0.286413	0.0926219	0.367524	0.337251	0.152117	0.180889	0.257033	0.234216	0.22387	0.174534								139	7.41537	796.25	307.167	0.179357		139	7.30291	853	141.778	0.281652		139	7.41537	1056	172	0.352833		139	7.30339	768.333	182	0.291211		139	7.30147	985.75	142.75
7.40528	0.127955	0.246616	0.288622	0.285819	0.189508	0.154863	0.409327	0.396726	0.221387	0.151603	0.229896	0.22267	0.253724	0.192203								140	7.46632	911.75	264	0.237543		140	7.35386	932.25	115.889	0.323288		140	7.46632	834	135.25	0.278893		140	7.35434	918.667	209.143	0.352396		140	7.35241	974.75	74.25
7.45622	0.19919	0.332198	0.304737	0.269902	0.285654	0.135154	0.34167	0.206916	0.15339	0.162459	0.315476	0.263447	0.316878	0.186725								141	7.51726	821.5	277.667	0.199435		141	7.4048	777.25	104.333	0.266483		141	7.51726	761	186.25	0.229401		141	7.40528	860.333	188.143	0.333853		141	7.40336	953.5	151.5
7.50717	0.165452	0.349359	0.287225	0.350598	0.242641	0.242584	0.315815	0.359795	0.214179	0.184928	0.29189	0.207917	0.243198	0.130737								142	7.56821	895.75	315.667	0.212728		142	7.45574	774.5	137.889	0.252105		142	7.56821	780.25	178.5	0.240178		142	7.45622	798	189.143	0.302398		142	7.4543	878	168.25
7.55811	0.174589	0.289759	0.287076	0.310912	0.344607	0.110288	0.336112	0.194512	0.285602	0.189472	0.224684	0.260515	0.207004	0.166051								143	7.61915	767.5	225.167	0.198884		143	7.50669	861	102.222	0.300485		143	7.61915	813.75	183.375	0.251603		143	7.50717	808	139.143	0.332198		143	7.50525	1025.25	115.75
7.60906	0.255115	0.327204	0.370744	0.255002	0.223412	0.0347715	0.318473	0.34977	0.306511	0.175461	0.319026	0.332997	0.401453	0.186919								144	7.67009	771	266.333	0.185072		144	7.55763	926.5	95.889	0.328931		144	7.67009	999	164.875	0.332926		144	7.55811	918	159.429	0.376756		144	7.55619	1034	134
7.66	0.194728	0.301332	0.344451	0.313774	0.285907	0.100383	0.345053	0.451556	0.284651	0.157031	0.240288	0.275726	0.118798	0.203328								145	7.72104	746.5	346	0.146871		145	7.60858	769.25	92.222	0.268111		145	7.72104	883.25	144.25	0.294958		145	7.60906	853.667	235.286	0.307128		145	7.60714	1052.25	155.25
7.71095	0.233264	0.277659	0.237234	0.28246	0.262714	0.181516	0.287544	0.333343	0.180108	0.18922	0.332904	0.310364	0.207682	0.182387								146	7.77198	882.25	240.167	0.235465		146	7.65952	874.25	90	0.310572		146	7.77198	928.75	195.25	0.292763		146	7.66	724.667	162.571	0.279173		146	7.65808	838.75	159.5
7.76189	0.18883	0.308625	0.264575	0.279409	0.307076	0.160327	0.339857	0.421706	0.199331	0.236683	0.182887	0.196921	0.211437	0.16765								147	7.82293	741	261.167	0.175964		147	7.71047	891	108.778	0.309769		147	7.82293	910.5	189	0.287974		147	7.71095	658.333	198.143	0.22856		147	7.70902	1067.25	89.5
7.81283	0.204966	0.3166	0.275251	0.265196	0.201822	0.182538	0.377915	0.311875	0.199636	0.197804	0.240809	0.25071	0.483258	0.192712								148	7.87387	872.5	340	0.195278		148	7.76141	871.75	86.556	0.310946		148	7.87387	1141.25	152.75	0.394542		148	7.76189	762	220.571	0.268909		148	7.75997	892	184
7.86378	0.224647	0.307481	0.267219	0.300435	0.281437	0.254532	0.374773	0.354867	0.31813	0.211689	0.254133	0.227344	0.254708	0.252094								149	7.92482	695.75	253.833	0.16206		149	7.81235	855.5	107.111	0.29637		149	7.92482	1038.25	156.75	0.351835		149	7.81283	822.667	139.714	0.339199		149	7.81091	977	111
7.91472	0.160837	0.322914	0.288373	0.230855	0.23775	0.133214	0.36088	0.1424	0.199367	0.221914	0.247716	0.212957	0.344885	0.294606								150	7.97576	675.5	324.667	0.128658		150	7.8633	914.5	100.444	0.322375		150	7.97576	960	240.125	0.287325		150	7.86378	717.667	204.429	0.254907		150	7.86186	986.5	137.5
7.96567	0.168294	0.219852	0.308828	0.333546	0.257907	0.215522	0.316902	0.207029	0.353779	0.166372	0.183702	0.254192	0.240182	0.203667								151	8.0267	685.25	336.333	0.127955		151	7.91424	715.75	93	0.246616		151	8.0267	886.25	163.125	0.288622		151	7.91472	778.333	202.857	0.285819		151	7.9128	756.75	195
8.01661	0.21172	0.238344	0.310974	0.216523	0.25622	0.13638	0.299263	0.302302	0.263671	0.180762	0.218103	0.164025	0.2488	0.164936								152	8.07765	758.5	215.333	0.19919		152	7.96519	972.75	133.889	0.332198		152	8.07765	895.75	132.25	0.304737		152	7.96567	711	167.571	0.269902		152	7.96374	1009.25	162.5
8.06756	0.228008	0.245703	0.41375	0.330637	0.220882	0.126832	0.304458	0.242488	0.111124	0.104645	0.294366	0.224961	0.310907	0.147703								153	8.12859	758	306.833	0.165452		153	8.01613	1002.75	120.556	0.349359		153	8.12859	949.5	229.875	0.287225		153	8.01661	917.333	211.429	0.350598		153	8.01469	847.75	128.5
8.1185	0.158545	0.331682	0.310026	0.225037	0.313654	0.117386	0.308687	0.274208	0.23107	0.222166	0.177284	0.259415	0.156408	0.232873								154	8.17954	683.25	207.167	0.174589		154	8.06708	820.25	88.556	0.289759		154	8.17954	898.5	179.25	0.287076		154	8.06756	755	129	0.310912		154	8.06563	1144	122.5
8.16944	0.181557	0.278495	0.39075	0.362566	0.275365	0.181772	0.29733	0.258008	0.183551	0.148952	0.211457	0.182809	0.308815	0.224075								155	8.23048	874.5	178.833	0.255115		155	8.11802	948.25	122	0.327204		155	8.23048	1126.75	197.875	0.370744		155	8.1185	745	231.571	0.255002		155	8.11658	783.75	121.5
8.22039	0.195003	0.326137	0.282286	0.236933	0.258919	0.168343	0.389392	0.477952	0.152278	0.148195	0.240972	0.252085	0.219069	0.132773								156	8.28143	780.5	249.5	0.194728		156	8.16896	854.25	93.333	0.301332		156	8.28143	978.5	115.5	0.344451		156	8.16944	812.333	180.571	0.313774		156	8.16752	1007.5	160
8.27133	0.185897	0.345278	0.273854	0.330448	0.273088	0.173347	0.331884	0.336232	0.333175	0.114491	0.358966	0.236782	0.381694	0.260601								157	8.33237	869.75	233.667	0.233264		157	8.21991	783.25	82.111	0.277659		157	8.33237	818.25	223.875	0.237234		157	8.22039	823	254.286	0.28246		157	8.21847	878.75	100
8.32228	0.220368	0.286085	0.252551	0.318859	0.333811	0.177585	0.358463	0.320825	0.238477	0.145418	0.202759	0.211491	0.168042	0.2209								158	8.38331	724.25	209.333	0.18883		158	8.27085	896	116.667	0.308625		158	8.38331	836	173.125	0.264575		158	8.27133	714	151.429	0.279409		158	8.26941	1052.5	142.25
8.37322	0.224219	0.320912	0.300546	0.367485	0.309859	0.0427368	0.395796	0.367102	0.196319	0.1718	0.278924	0.324842	0.418872	0.186992								159	8.43426	860.75	301.833	0.204966		159	8.3218	912.25	112.778	0.3166		159	8.43426	898	208.375	0.275251		159	8.32228	759.667	225.714	0.265196		159	8.32035	783.75	185.5
8.42417	0.184919	0.361734	0.329034	0.28738	0.243316	0.170947	0.402561	0.261406	0.169654	0.238576	0.193898	0.22212	0.116644	0.21821								160	8.4852	844.75	232.167	0.224647		160	8.37274	874	97.556	0.307481		160	8.4852	921.75	252.25	0.267219		160	8.37322	764.333	159.429	0.300435		160	8.3713	987	152.75
8.47511	0.199404	0.277736	0.293312	0.274892	0.278148	0.180904	0.368612	0.3091	0.15443	0.280611	0.227322	0.264089	0.371784	0.209217								161	8.53615	736.25	297.667	0.160837		161	8.42368	936.75	121.333	0.322914		161	8.53615	890.25	167.75	0.288373		161	8.42417	638.667	173.857	0.230855		161	8.42224	866.75	162
8.52605	0.159462	0.314345	0.213985	0.234781	0.224846	0.104723	0.317627	0.437735	0.215506	0.240975	0.277133	0.214606	0.221039	0.214283								162	8.58709	710.75	251.833	0.168294		162	8.47463	705.5	150.333	0.219852		162	8.58709	968.75	195	0.308828		162	8.47511	831	159.429	0.333546		162	8.47319	877.25	112.75
8.577	0.232042	0.285062	0.283384	0.35372	0.321667	0.179474	0.362692	0.280664	0.144352	0.185812	0.181617	0.268212	0.281239	0.145085								163	8.63804	788.5	211.167	0.21172		163	8.52557	694.75	92.889	0.238344		163	8.63804	988.75	209.625	0.310974		163	8.52605	644.667	208.714	0.216523		163	8.52413	950.75	191.25
8.62794	0.201818	0.312101	0.320253	0.304124	0.291052	0.103293	0.293947	0.221303	0.138237	0.215855	0.37558	0.239073	0.26191	0.148745								164	8.68898	843.25	221.5	0.228008		164	8.57652	728	107.556	0.245703		164	8.68898	1228.75	192.125	0.41375		164	8.577	808	142.286	0.330637		164	8.57508	798.25	143.5
8.67889	0.182352	0.375529	0.317509	0.224871	0.297799	0.198468	0.452096	0.318786	0.358351	0.261424	0.201358	0.209108	0.222948	0.135972								165	8.73992	754	321.667	0.158545		165	8.62746	953	115.444	0.331682		165	8.73992	971.5	194.75	0.310026		165	8.62794	664.667	211.571	0.225037		165	8.62602	1026.25	96.5
8.72983	0.180426	0.304588	0.261032	0.276808	0.252931	0.00888435	0.387942	0.265372	0.238441	0.156526	0.194028	0.268121	0.200911	0.179454								166	8.79087	665.75	170.667	0.181557		166	8.67841	829.25	126	0.278495		166	8.79087	1141.5	162.5	0.39075		166	8.67889	884	154	0.362566		166	8.67696	971.25	155
8.78078	0.145741	0.318866	0.282985	0.252589	0.245931	0.187337	0.286094	0.30774	0.370222	0.272027	0.183311	0.297627	0.0442571	0.286147								167	8.84181	751.25	219.5	0.195003		167	8.72935	905	81.444	0.326137		167	8.84181	907	199.75	0.282286		167	8.72983	623.333	146.286	0.236933		167	8.72791	835	67.5
8.83172	0.195431	0.290441	0.374186	0.284116	0.247449	0.0808272	0.219282	0.208275	0.194436	0.143272	0.223478	0.270045	0.300013	0.220391								168	8.89276	815.75	308.833	0.185897		168	8.78029	979	107.111	0.345278		168	8.89276	888.75	202.625	0.273854		168	8.78078	825.333	160	0.330448		168	8.77885	963.75	154.25
8.88266	0.179693	0.314191	0.279891	0.248995	0.262798	0.157774	0.317869	0.188393	0.223611	0.151098	0.258335	0.246495	0.215315	0.130809								169	8.9437	895.25	294.333	0.220368		169	8.83124	831.75	109.333	0.286085		169	8.9437	822.75	190	0.252551		169	8.83172	829	187	0.318859		169	8.8298	1118	128.5
8.93361	0.214715	0.312112	0.37713	0.211698	0.294763	0.107736	0.236076	0.13464	0.204747	0.198687	0.213119	0.223128	0.448418	0.223663								170	8.99464	862.25	250.833	0.224219		170	8.88218	932.25	121.889	0.320912		170	8.99464	948.5	195.5	0.300546		170	8.88266	917.333	177.429	0.367485		170	8.88074	1054.75	136.25
8.98455	0.145007	0.316589	0.250854	0.365285	0.200135	0.214092	0.304096	0.627999	0.33764	0.131659	0.216213	0.263722	0.0943621	0.188858								171	9.04559	819.25	315	0.184919		171	8.93313	983	69.556	0.361734		171	9.04559	1022.25	197.875	0.329034		171	8.93361	743.333	164.714	0.28738		171	8.93169	856.25	135
9.0355	0.189747	0.32331	0.368698	0.316163	0.272582	0.120092	0.365833	0.231726	0.136497	0.19389	0.2297	0.204252	0.348517	0.223251								172	9.09653	800.75	257	0.199404		172	8.98407	793	91.667	0.277736		172	9.09653	918.75	183.875	0.293312		172	8.98455	785.333	231.857	0.274892		172	8.98263	958.5	134
9.08644	0.169028	0.338161	0.295956	0.290171	0.246858	0.162165	0.374049	0.215299	0.242457	0.170033	0.359878	0.24512	0.201034	0.28988								173	9.14748	706	271.167	0.159462		173	9.03502	920	126.222	0.314345		173	9.14748	774.5	238.375	0.213985		173	9.0355	675	202.286	0.234781		173	9.03357	838.75	172.25
9.13738	0.187608	0.398475	0.318906	0.253488	0.305642	0.210161	0.373686	0.277889	0.25483	0.155011	0.166045	0.17722	0.299028	0.206357								174	9.19842	861.75	229	0.232042		174	9.08596	809.5	89.667	0.285062		174	9.19842	936.25	226.25	0.283384		174	9.08644	880.333	168.143	0.35372		174	9.08452	1129.5	176
9.18833	0.184797	0.245043	0.246314	0.359041	0.31045	0.0973194	0.32391	0.261802	0.203402	0.0971977	0.249246	0.235591	0.270897	0.252336								175	9.24937	766.5	216.167	0.201818		175	9.1369	881	92.889	0.312101		175	9.24937	995.75	193.375	0.320253		175	9.13738	762.333	150	0.304124		175	9.13546	1043.5	180.75
9.23927	0.144243	0.308625	0.313917	0.249113	0.329173	0.194383	0.381056	0.38687	0.292846	0.166246	0.191064	0.276184	0.204974	0.151072								176	9.30031	730.25	233	0.182352		176	9.18785	1061.5	113.222	0.375529		176	9.30031	960.75	165.25	0.317509		176	9.18833	635.333	182.571	0.224871		176	9.18641	993.25	110.5
9.29022	0.177462	0.251698	0.307681	0.401896	0.25116	0.150625	0.358342	0.171458	0.225422	0.233148	0.261658	0.225786	0.308445	0.158707								177	9.35125	783	291	0.180426		177	9.23879	869.25	100.111	0.304588		177	9.35125	842.25	188.25	0.261032		177	9.23927	728.333	171	0.276808		177	9.23735	892.25	142.5
9.34116	0.22321	0.344926	0.321251	0.275578	0.301088	0.185091	0.391084	0.250078	0.307084	0.213582	0.223902	0.208559	0.144897	0.184616								178	9.4022	695.25	297.833	0.145741		178	9.28974	907.75	102.556	0.318866		178	9.4022	851.5	142.5	0.282985		178	9.29022	703	194.429	0.252589		178	9.2883	890.25	161.25
9.39211	0.244205	0.359006	0.22077	0.325174	0.279919	0.0999745	0.351577	0.25138	0.295859	0.111462	0.313782	0.235224	0.302105	0.202092								179	9.45314	792.75	259.833	0.195431		179	9.34068	855.75	122.333	0.290441		179	9.45314	1066.25	128.75	0.374186		179	9.34116	736.333	164.286	0.284116		179	9.33924	876.25	142.75
9.44305	0.188402	0.277219	0.314765	0.316683	0.267774	0.193311	0.273287	0.215073	0.231662	0.236178	0.270552	0.174196	0.132402	0.182871								180	9.50409	747	257	0.179693		180	9.39163	883.5	90.111	0.314191		180	9.50409	849.25	148	0.279891		180	9.39211	665.333	164	0.248995		180	9.39018	884.5	105.5
9.49399	0.219971	0.257308	0.382169	0.303013	0.337438	0.0604034	0.304579	0.228893	0.220419	0.156021	0.172234	0.22881	0.42989	0.166875								181	9.55503	841	255.5	0.214715		181	9.44257	916.25	128.111	0.312112		181	9.55503	1111.5	166.625	0.37713		181	9.44305	614.667	188.429	0.211698		181	9.44113	1003.75	130
9.54494	0.173184	0.285832	0.359718	0.314673	0.224256	0.142405	0.268696	0.366535	0.222392	0.225069	0.225759	0.258499	0.164594	0.175358								182	9.60598	680.25	284.833	0.145007		182	9.49351	913	113.556	0.316589		182	9.60598	834.75	206.25	0.250854		182	9.49399	887.333	151.857	0.365285		182	9.49207	752	158.75
9.59588	0.138192	0.32177	0.378327	0.224044	0.336426	0.16191	0.336475	0.280665	0.217604	0.182782	0.196081	0.20361	0.259325	0.197487								183	9.65692	757.25	239.833	0.189747		183	9.54446	909.75	93.333	0.32331		183	9.65692	1082.25	158.5	0.368698		183	9.54494	777	140.429	0.316163		183	9.54302	918.75	110.75
9.64683	0.238063	0.273171	0.360516	0.346507	0.250063	0.208986	0.259031	0.29913	0.310312	0.211941	0.30782	0.252085	0.154438	0.208854								184	9.70786	706.75	245.833	0.169028		184	9.5954	937.25	83.333	0.338161		184	9.70786	938	196.5	0.295956		184	9.59588	743.667	159.429	0.290171		184	9.59396	856.25	124.5
9.69777	0.225258	0.29801	0.323496	0.240504	0.338366	0.196681	0.358463	0.288198	0.288381	0.209417	0.210773	0.165949	0.314847	0.132773								185	9.75881	760.25	248.667	0.187608		185	9.64635	1118	111.778	0.398475		185	9.75881	995.25	196.25	0.318906		185	9.64683	673.667	163.286	0.253488		185	9.6449	1036.25	130.25
9.74872	0.245305	0.253832	0.324594	0.229081	0.282534	0.190554	0.439048	0.34082	0.0933896	0.167003	0.267099	0.254834	0.16404	0.23617								186	9.80975	753.75	249.833	0.184797		186	9.69729	715	96.222	0.245043		186	9.80975	778.5	161.375	0.246314		186	9.69777	870.333	147.429	0.359041		186	9.69585	1038.5	118.25
9.79966	0.181374	0.343848	0.320852	0.232534	0.302606	0.242635	0.385164	0.379506	0.272332	0.225069	0.213184	0.290663	0.202081	0.208515								187	9.8607	656	262.667	0.144243		187	9.74824	886	106.667	0.308625		187	9.8607	934.5	148	0.313917		187	9.74872	701	199.429	0.249113		187	9.74679	1072.75	97
9.8506	0.17462	0.276284	0.343104	0.332175	0.262208	0.0627521	0.26181	0.130392	0.149624	0.127619	0.225465	0.229451	0.163609	0.155313								188	9.91164	743.75	259.833	0.177462		188	9.79918	732.25	96.667	0.251698		188	9.91164	936.5	165.625	0.307681		188	9.79966	952.333	143.143	0.401896		188	9.79774	909.25	164.75
9.90155	0.15063	0.283346	0.274353	0.194219	0.253521	0.0115394	0.174701	0.325639	0.303032	0.211437	0.316583	0.236507	0.117629	0.12618								189	9.96259	742.5	133.833	0.22321		189	9.85012	972	101	0.344926		189	9.96259	893.75	88.875	0.321251		189	9.8506	773	218.143	0.275578		189	9.84868	1007	114.5
9.95249	0.253801	0.290507	0.334622	0.284329	0.276461	0.146439	0.29878	0.3155	0.125451	0.0980813	0.211262	0.221937	0.310476	0.195087								190	10.0135	874.75	208.833	0.244205		190	9.90107	1023	116.444	0.359006		190	10.0135	715.5	162.375	0.22077		190	9.90155	787	132.286	0.325174		190	9.89963	957.5	127.75
10.0034	0.144579	0.241512	0.216729	0.269524	0.263136	0.13689	0.354597	0.327282	0.20012	0.225953	0.177512	0.276551	0.176105	0.235152								191	10.0645	798.25	284.5	0.188402		191	9.95201	811.25	111.222	0.277219		191	10.0645	944.25	155.625	0.314765		191	9.95249	781.333	143.714	0.316683		191	9.95057	959	165.25
10.0544	0.18116	0.272896	0.412553	0.299631	0.253352	0.111463	0.294068	0.236088	0.0714048	0.232265	0.183539	0.250527	0.252924	0.166996								192	10.1154	867.5	267.667	0.219971		192	10.003	759.75	110	0.257308		192	10.1154	1106	148.5	0.382169		192	10.0034	761.667	151.571	0.303013		192	10.0015	1136.75	136.5
10.1053	0.168477	0.221535	0.308679	0.334137	0.270642	0.137707	0.217591	0.240675	0.293492	0.227847	0.245761	0.183359	0.209221	0.158101								193	10.1664	674.25	202	0.173184		193	10.0539	818	96.222	0.285832		193	10.1664	1036.75	135.5	0.359718		193	10.0544	857	223.429	0.314673		193	10.0525	793	128.25
10.1563	0.209642	0.265042	0.360366	0.223523	0.313907	0.188154	0.311466	0.269959	0.1455	0.0708155	0.217973	0.254559	0.35818	0.168959								194	10.2173	644.5	267.667	0.138192		194	10.1048	918.75	106.222	0.32177		194	10.2173	1074.25	126.375	0.378327		194	10.1053	687.667	236.571	0.224044		194	10.1034	1180.5	183.25
10.2072	0.213003	0.260828	0.317659	0.3773	0.242388	0.155425	0.345415	0.286783	0.338106	0.111588	0.293323	0.263722	0.191986	0.163069								195	10.2683	873.5	224.333	0.238063		195	10.1558	777.25	87.444	0.273171		195	10.2683	1051.5	148.25	0.360516		195	10.1563	838.667	141	0.346507		195	10.1544	871.25	130
10.2582	0.238399	0.36323	0.305735	0.245495	0.386607	0.136074	0.399299	0.226854	0.213156	0.183918	0.232763	0.220288	0.232919	0.221118								196	10.3192	865.25	251	0.225258		196	10.2067	832.75	80.222	0.29801		196	10.3192	969.75	159.25	0.323496		196	10.2072	614.667	130.429	0.240504		196	10.2053	1158.75	155.75
10.3091	0.201451	0.255383	0.274752	0.313561	0.244497	0.193209	0.323789	0.180124	0.283486	0.205504	0.268011	0.284798	0.144589	0.208854								197	10.3701	913.75	244.833	0.245305		197	10.2577	755.75	114.778	0.253832		197	10.3701	1015	201.75	0.324594		197	10.2582	602.667	141.429	0.229081		197	10.2562	939.5	102
10.36	0.150661	0.255999	0.28987	0.195379	0.270136	0.14312	0.284523	0.276021	0.232864	0.170159	0.229114	0.202786	0.219377	0.253257								198	10.4211	677.25	182.667	0.181374		198	10.3086	1002.5	134.222	0.343848		198	10.4211	932.5	128.625	0.320852		198	10.3091	634.333	166.143	0.232534		198	10.3072	1040.75	143.75
10.411	0.209214	0.26679	0.264325	0.234544	0.271064	0.0750064	0.360275	0.407772	0.289188	0.258773	0.255176	0.255475	0.286286	0.244483								199	10.472	799.5	323.333	0.17462		199	10.3596	795	97.333	0.276284		199	10.472	1083	223.375	0.343104		199	10.36	873.667	204.857	0.332175		199	10.3581	935.75	158.5
10.4619	0.174375	0.301001	0.226857	0.271061	0.269292	0.197396	0.379123	0.456427	0.147042	0.12459	0.243383	0.27316	0.248492	0.205921								200	10.523	657.75	247	0.15063		200	10.4105	789.5	74	0.283346		200	10.523	841.5	154.125	0.274353		200	10.411	584.333	193.286	0.194219		200	10.4091	915.75	164.25
10.5129	0.209153	0.285865	0.369846	0.248687	0.217762	0.0709216	0.339495	0.199099	0.218052	0.151603	0.281758	0.232567	0.249908	0.193124								201	10.5739	913.25	221.167	0.253801		201	10.4614	849.25	115.667	0.290507		201	10.5739	1050.25	211.875	0.334622		201	10.4619	692.333	119.857	0.284329		201	10.46	911	91.5
10.5638	0.205577	0.282906	0.293561	0.341942	0.280256	0.19469	0.248158	0.295959	0.239176	0.17382	0.299382	0.256666	0.23138	0.124193								202	10.6249	714.75	320.5	0.144579		202	10.5124	708.75	98.889	0.241512		202	10.6249	732	189	0.216729		202	10.5129	711.667	169	0.269524		202	10.511	921.25	141.25
10.6148	0.187516	0.350723	0.318308	0.292204	0.235388	0.202808	0.231485	0.242374	0.191423	0.167256	0.205626	0.253184	0.284932	0.163433								203	10.6758	726	232	0.18116		203	10.5633	820	130.889	0.272896		203	10.6758	1217.75	184.125	0.412553		203	10.5638	744	140.714	0.299631		203	10.5619	891.75	140.75
10.6657	0.243227	0.280992	0.3447	0.325623	0.220376	0.216441	0.253111	0.171911	0.290928	0.226837	0.232861	0.260607	0.210205	0.185053								204	10.7267	827.25	367.833	0.168477		204	10.6143	679.75	120.333	0.221535		204	10.7267	990.5	217.125	0.308679		204	10.6148	850.333	177.571	0.334137		204	10.6128	927.75	125.5
10.7167	0.156437	0.281685	0.277995	0.291282	0.289281	0.156855	0.319319	0.165114	0.225458	0.250568	0.111804	0.203794	0.317802	0.177442								205	10.7777	813.5	241.833	0.209642		205	10.6652	771.5	102.222	0.265042		205	10.7777	1073.75	170.875	0.360366		205	10.6657	604.333	154.286	0.223523		205	10.6638	1043.25	112.75
10.7676	0.206616	0.197147	0.301494	0.323045	0.222147	0.0296656	0.348194	0.336288	0.16006	0.22305	0.314433	0.285623	0.205097	0.149012								206	10.8286	857	276.167	0.213003		206	10.7162	756.75	98.111	0.260828		206	10.8286	1019.25	223.375	0.317659		206	10.7167	912.667	153	0.3773		206	10.7147	805.5	87
10.8185	0.213614	0.309428	0.242473	0.215624	0.313148	0.110135	0.329226	0.235237	0.224095	0.188841	0.196244	0.188124	0.310538	0.2058								207	10.8796	922.75	272.667	0.238399		207	10.7671	980	62.778	0.36323		207	10.8796	918	152	0.305735		207	10.7676	654	159.714	0.245495		207	10.7657	1314	168
10.8695	0.15115	0.248244	0.333874	0.257958	0.251244	0.15614	0.268817	0.144213	0.161441	0.288311	0.236379	0.252085	0.319709	0.132433								208	10.9305	828	278.667	0.201451		208	10.8181	757	112.111	0.255383		208	10.9305	907	218.625	0.274752		208	10.8185	822.333	191	0.313561		208	10.8166	839.5	114.75
10.9204	0.199496	0.236969	0.310724	0.309115	0.257654	0.1759	0.296122	0.34133	0.304932	0.127241	0.233577	0.222853	0.337929	0.251124								209	10.9815	686.5	275.667	0.150661		209	10.869	769	122.556	0.255999		209	10.9815	916.75	190.5	0.28987		209	10.8695	613.667	220.286	0.195379		209	10.8676	924.25	123.5
10.9714	0.202766	0.269552	0.370943	0.215008	0.215653	0.173909	0.350973	0.336798	0.25917	0.227468	0.350496	0.226794	0.207005	0.262685								210	11.0324	919	348.5	0.209214		210	10.92	751.25	77.556	0.26679		210	11.0324	904.75	242.5	0.264325		210	10.9204	664.667	192.429	0.234544		210	10.9185	965.25	161.75
11.0223	0.16698	0.30714	0.288223	0.283336	0.250991	0.210059	0.314003	0.271603	0.196337	0.187705	0.217549	0.203335	0.198203	0.213314								211	11.0834	791.5	316	0.174375		211	10.9709	878.75	118.667	0.301001		211	11.0834	763	194.625	0.226857		211	10.9714	720.333	174.571	0.271061		211	10.9695	921.5	123.25
11.0733	0.160746	0.273743	0.313817	0.28615	0.294172	0.0800613	0.304096	0.248549	0.179534	0.211689	0.267587	0.185375	0.325126	0.264261								212	11.1343	863.5	293.167	0.209153		212	11.0218	833.75	111.889	0.285865		212	11.1343	1091.75	165.125	0.369846		212	11.0223	689	188.286	0.248687		212	11.0204	875.5	230
11.1242	0.182321	0.271147	0.336668	0.272433	0.288353	0.0555527	0.253715	0.286839	0.210915	0.19692	0.257912	0.249519	0.21433	0.209799								213	11.1852	831.75	271.167	0.205577		213	11.0728	800.5	86.111	0.282906		213	11.1852	943.5	208	0.293562		213	11.0733	831.333	142.857	0.341942		213	11.0713	984.75	154
11.1752	0.186172	0.250268	0.290319	0.276406	0.242979	0.242277	0.397487	0.211901	0.314867	0.188463	0.135423	0.195455	0.317616	0.198456								214	11.2362	738	226.667	0.187516		214	11.1237	1012.75	127.111	0.350723		214	11.2362	945.5	148	0.318308		214	11.1242	718.333	130	0.292204		214	11.1223	838.75	141
11.2261	0.153075	0.227278	0.356076	0.314412	0.226195	0.184427	0.361967	0.295166	0.210718	0.240722	0.225563	0.270961	0.178444	0.18372								215	11.2871	924.25	261	0.243227		215	11.1747	797	87.444	0.280992		215	11.2871	1078.5	214.875	0.3447		215	11.1752	815.333	159.714	0.325623		215	11.1732	830.5	177.25
11.277	0.184338	0.29967	0.302891	0.295468	0.309606	0.155323	0.320285	0.182843	0.217586	0.19793	0.259313	0.217264	0.239012	0.196929								216	11.3381	727.25	300.667	0.156437		216	11.2256	838.75	127.444	0.281685		216	11.3381	874	177.5	0.277995		216	11.2261	746.333	159.857	0.291282		216	11.2242	961	103.5
11.328	0.266514	0.230831	0.294559	0.335297	0.277726	0.170181	0.357497	0.360192	0.260354	0.25486	0.167674	0.252634	0.284809	0.260601								217	11.389	888.75	325.333	0.206616		217	11.2766	618.5	120.667	0.197147		217	11.389	958.75	203.375	0.301494		217	11.277	773	122.571	0.323045		217	11.2751	825.5	167
11.3789	0.193384	0.237486	0.270113	0.231281	0.288016	0.210059	0.310861	0.319919	0.101387	0.216738	0.189012	0.196738	0.109443	0.243804								218	11.44	862.5	280	0.213614		218	11.3275	895.25	113.889	0.309428		218	11.44	775.5	168	0.242473		218	11.328	614	179.857	0.215624		218	11.3261	1081.25	153
11.4299	0.224891	0.199568	0.339162	0.349818	0.210762	0.0739341	0.372961	0.22068	0.19908	0.137087	0.293649	0.227985	0.245845	0.175164								219	11.4909	736.5	324.333	0.15115		219	11.3785	723.75	96.889	0.248244		219	11.4909	1005	168.5	0.333874		219	11.3789	695.667	176.286	0.257958		219	11.377	860	115.25
11.4808	0.201971	0.264821	0.344401	0.347666	0.271738	0.107582	0.405703	0.235691	0.301041	0.167256	0.305214	0.238706	0.191739	0.186556								220	11.5419	788	244	0.199496		220	11.4294	687.5	89.111	0.236969		220	11.5419	964	185.5	0.310724		220	11.4299	778.667	156.286	0.309115		220	11.4279	901.75	138
11.5318	0.204813	0.256307	0.274902	0.251502	0.249389	0.0801123	0.333333	0.199213	0.286211	0.216486	0.236346	0.333547	0.171612	0.195451								221	11.5928	843.25	290.333	0.202766		221	11.4803	785	104.333	0.269552		221	11.5928	1061	131.625	0.370943		221	11.4808	658.333	225.429	0.215008		221	11.4789	771.25	132
11.5827	0.211292	0.237486	0.300846	0.216049	0.279413	0.180546	0.305545	0.313178	0.30608	0.201086	0.188588	0.179877	0.220485	0.230304								222	11.6438	745	289.667	0.16698		222	11.5313	885.25	109.667	0.30714		222	11.6438	917	194.875	0.288223		222	11.5318	722.333	151.857	0.283336		222	11.5298	880.75	136.75
11.6336	0.1348	0.251841	0.271909	0.27669	0.252846	0.187235	0.325964	0.106149	0.302117	0.196163	0.19872	0.234399	0.212483	0.228995								223	11.6947	692	253.667	0.160746		223	11.5822	785.25	94	0.273743		223	11.6947	983.5	197.25	0.313817		223	11.5827	754	177.857	0.28615		223	11.5808	1002.75	130.75
11.6846	0.21664	0.276735	0.265373	0.151341	0.271232	0.162165	0.35798	0.256932	0.194185	0.166625	0.229863	0.261431	0.259633	0.123587								224	11.7456	785	287.833	0.182321		224	11.6332	789.25	104.556	0.271147		224	11.7456	1059.75	216.25	0.336668		224	11.6336	708.667	160.143	0.272433		224	11.6317	944.5	89.75
11.7355	0.137765	0.197544	0.305635	0.290643	0.291473	0.159714	0.285611	0.15673	0.255261	0.123959	0.327269	0.216531	0.267451	0.225602								225	11.7966	753.5	245.833	0.186172		225	11.6841	746.75	114.778	0.250268		225	11.7966	904.25	176.875	0.290319		225	11.6846	722.667	166.143	0.276406		225	11.6827	871.75	151.5
11.7865	0.225136	0.219797	0.302592	0.332269	0.211099	0.222977	0.327897	0.178878	0.172899	0.139359	0.262375	0.263447	0.317124	0.155677								226	11.8475	747.25	329.833	0.153075		226	11.7351	719.25	145.333	0.227278		226	11.8475	1058.5	166.375	0.356076		226	11.7355	815.333	182.286	0.314412		226	11.7336	794	123.5
11.8374	0.243258	0.279056	0.283683	0.20193	0.298389	0.0741384	0.417059	0.174743	0.228739	0.129387	0.167837	0.277925	0.203989	0.205049								227	11.8985	842	339.333	0.184338		227	11.786	872.5	115.778	0.29967		227	11.8985	983.25	224.375	0.302891		227	11.7865	743.333	148.429	0.295468		227	11.7846	1045.25	127.5
11.8884	0.204294	0.249773	0.275052	0.335178	0.293835	0.0830227	0.364504	0.275907	0.217891	0.150341	0.230906	0.219463	0.301059	0.247585								228	11.9494	980.75	254	0.266514		228	11.8369	737	154.111	0.230831		228	11.9494	893.25	155.25	0.294559		228	11.8374	888.667	213.571	0.335297		228	11.8355	976.5	153.25
11.9393	0.154389	0.317975	0.208147	0.158436	0.312305	0.193567	0.476139	0.306833	0.199188	0.134941	0.194159	0.187483	0.245353	0.212683								229	12.0004	748	220.667	0.193384		229	11.8879	717.25	117.556	0.237486		229	12.0004	811.75	135	0.270113		229	11.8884	669.667	204	0.231281		229	11.8864	988	134.25
11.9903	0.292948	0.171682	0.294709	0.286458	0.258497	0.205361	0.288873	0.296355	0.226857	0.14567	0.236183	0.257033	0.298166	0.21232								230	12.0513	919.25	306	0.224891		230	11.9388	599.5	95.556	0.199568		230	12.0513	997	147.25	0.339162		230	11.9393	862.333	158	0.349818		230	11.9374	756.75	132
12.0412	0.237329	0.21103	0.322598	0.248451	0.316691	0.24192	0.339253	0.333116	0.260569	0.181267	0.335054	0.19179	0.2805	0.27095								231	12.1022	754.75	204	0.201971		231	11.9898	776.5	107.778	0.264821		231	12.1022	1018.75	155.875	0.344401		231	11.9903	866	166	0.347666		231	11.9883	951.25	145.75
12.0922	0.195554	0.269079	0.30793	0.250958	0.264569	0.0903242	0.319198	0.172704	0.188321	0.104772	0.307559	0.208192	0.14699	0.158779								232	12.1532	787.5	229	0.204813		232	12.0407	747	99.778	0.256307		232	12.1532	866.25	177.5	0.274902		232	12.0412	708.667	202.286	0.251502		232	12.0393	909.25	170
12.1431	0.122607	0.229291	0.280689	0.283856	0.271738	0.229308	0.419113	0.348183	0.190652	0.172179	0.217647	0.242371	0.219931	0.251124								233	12.2041	730.5	154.333	0.211292		233	12.0917	727.25	127.556	0.237486		233	12.2041	906.75	153	0.300846		233	12.0922	589	154	0.216049		233	12.0902	928	99.75
12.194	0.166216	0.312739	0.302043	0.264675	0.270051	0.157416	0.430108	0.212014	0.226175	0.116763	0.266252	0.249336	0.246091	0.194239								234	12.2551	681.25	313.667	0.1348		234	12.1426	738.5	102.556	0.251841		234	12.2551	845.25	164	0.271909		234	12.1431	772.667	215.571	0.27669		234	12.1412	890.5	141
12.245	0.187547	0.210788	0.263726	0.273591	0.262124	0.160582	0.3639	0.132261	0.26507	0.19995	0.209601	0.223953	0.276499	0.240799								235	12.306	864.25	273.5	0.21664		235	12.1936	798.25	99.444	0.276735		235	12.306	832	167.125	0.265373		235	12.194	515	210.286	0.151341		235	12.1921	935.75	131.75
12.2959	0.14901	0.307987	0.35872	0.197696	0.268449	0.172275	0.388426	0.232745	0.199618	0.196415	0.215367	0.19463	0.189832	0.239442								236	12.357	714	338.333	0.137765		236	12.2445	596.5	97.667	0.197544		236	12.357	953.75	188	0.305635		236	12.245	772.333	187.143	0.290643		236	12.2431	976.25	112.25
12.3469	0.197448	0.24996	0.376481	0.325245	0.212364	0.17978	0.312674	0.122801	0.270126	0.171169	0.223413	0.268395	0.240243	0.30321								237	12.4079	857.75	243.833	0.225136		237	12.2955	710.25	155.222	0.219797		237	12.4079	950.25	192.125	0.302592		237	12.2959	842	173	0.332269		237	12.294	804.5	178.75
12.3978	0.177584	0.308174	0.281288	0.325907	0.302775	0.0567781	0.292497	0.288312	0.252159	0.1718	0.220514	0.21763	0.227317	0.213944								238	12.4588	871.5	208.167	0.243258		238	12.3464	811	106.333	0.279056		238	12.4588	879.25	168.5	0.283683		238	12.3469	634	227.429	0.20193		238	12.345	1024.75	140.25
12.4488	0.255818	0.223977	0.266421	0.284092	0.292317	0.0752617	0.337199	0.248379	0.128518	0.160944	0.178359	0.271145	0.203804	0.207933								239	12.5098	851.25	294.167	0.204294		239	12.3973	736.5	105.778	0.249773		239	12.5098	858.25	169.125	0.275052		239	12.3978	853	178.143	0.335178		239	12.3959	1010	139
12.4997	0.150997	0.304786	0.254596	0.199257	0.344775	0.183201	0.375861	0.172591	0.220347	0.170916	0.208037	0.20077	0.145943	0.201825								240	12.5607	721	300	0.154389		240	12.4483	883.5	80.556	0.317975		240	12.5607	670.5	149	0.208147		240	12.4488	472	153	0.158436		240	12.4468	1071	145.25
12.5506	0.266758	0.215738	0.338713	0.284755	0.267606	0.150064	0.287906	0.152652	0.254759	0.199192	0.266871	0.286997	0.367536	0.171262								241	12.6117	1024	225.167	0.292948		241	12.4992	554.75	121.222	0.171682		241	12.6117	899.75	161.375	0.294709		241	12.4997	795.333	218.571	0.286458		241	12.4978	899.75	133.5
12.6016	0.239865	0.24545	0.263078	0.144955	0.330353	0.177636	0.354235	0.278116	0.055607	0.1718	0.289186	0.156969	0.245537	0.202431								242	12.6626	896	248.833	0.237329		242	12.5502	660	127.111	0.21103		242	12.6626	940	131.75	0.322598		242	12.5506	691.667	191.429	0.248451		242	12.5487	1085.5	146.75
12.6525	0.217862	0.26227	0.376781	0.303533	0.279244	0.131836	0.37127	0.233482	0.307873	0.190608	0.194224	0.248694	0.2504	0.266733								243	12.7136	806.75	273.5	0.195554		243	12.6011	832.25	152.778	0.269079		243	12.7136	946	174.5	0.30793		243	12.6016	689	183.714	0.250958		243	12.5997	904.25	120
12.7035	0.263611	0.230545	0.273056	0.199399	0.317956	0.175185	0.392896	0.347843	0.285888	0.134941	0.275536	0.282874	0.368152	0.253305								244	12.7645	606	271.667	0.122607		244	12.6521	682	103	0.229291		244	12.7645	882.5	179.25	0.28069		244	12.6525	712.667	141.143	0.283856		244	12.6506	910.75	105.25
12.7544	0.179662	0.250345	0.328037	0.230098	0.322341	0.240694	0.290081	0.0735219	0.235662	0.104645	0.323001	0.25071	0.316878	0.147461								245	12.8155	741.75	288.5	0.166216		245	12.703	888.5	98.778	0.312739		245	12.8155	933	176.25	0.302043		245	12.7035	661.333	128.429	0.264675		245	12.7016	935.75	135.25
12.8054	0.199129	0.282532	0.251503	0.24793	0.261365	0.107225	0.356047	0.288538	0.302942	0.179879	0.244197	0.235132	0.332882	0.154344								246	12.8664	766.75	255.333	0.187547		246	12.7539	665.5	133.222	0.210788		246	12.8664	842.25	181.5	0.263726		246	12.7544	705	154.143	0.273591		246	12.7525	912	135
12.8563	0.200199	0.256879	0.341557	0.268648	0.301172	0.262803	0.343844	0.179614	0.279541	0.181267	0.256674	0.217081	0.250646	0.199959								247	12.9174	639.5	233.167	0.14901		247	12.8049	889.5	111.778	0.307987		247	12.9174	1066	167.25	0.35872		247	12.8054	561.333	163.286	0.197696		247	12.8034	930.75	135
12.9073	0.261808	0.197082	0.274653	0.244005	0.274606	0.179525	0.344811	0.318786	0.20116	0.242111	0.27381	0.245212	0.154931	0.142686								248	12.9683	837.25	298.833	0.197448		248	12.8558	745.75	114.556	0.24996		248	12.9683	1135	191.75	0.376481		248	12.8563	808	153.143	0.325245		248	12.8544	806.75	177.25
12.9582	0.213278	0.256769	0.265872	0.269169	0.301763	0.208833	0.466836	0.263559	0.0822358	0.196163	0.161224	0.238248	0.231442	0.224487								249	13.0192	661.25	177	0.177584		249	12.9068	876.75	98.556	0.308174		249	13.0192	897.25	192.5	0.281288		249	12.9073	788.333	132.143	0.325907		249	12.9053	1025.75	128.25
13.0091	0.262785	0.263711	0.293412	0.315595	0.285738	0.138218	0.398937	0.0706902	0.159379	0.15539	0.243448	0.186658	0.30863	0.20963								250	13.0702	945.75	248.167	0.255818		250	12.9577	645.25	79.667	0.223977		250	13.0702	851	183.5	0.266421		250	12.9582	768	196	0.284092		250	12.9563	978.25	111.75
13.0601	0.232134	0.213043	0.295607	0.252519	0.285738	0.160991	0.322097	0.320315	0.207992	0.218632	0.215888	0.258132	0.176659	0.217531								251	13.1211	597.75	186	0.150997		251	13.0087	890.75	121.111	0.304786		251	13.1211	825.5	187.625	0.254596		251	13.0091	620.333	219.143	0.199257		251	13.0072	1144	122
13.111	0.24558	0.291464	0.242373	0.287333	0.281943	0.119479	0.337199	0.147101	0.230712	0.129513	0.282703	0.214057	0.402376	0.190724								252	13.1721	950.75	223.333	0.266758		252	13.0596	666	121.222	0.215738		252	13.1721	1022.75	174.125	0.338713		252	13.0601	721.333	148	0.284755		252	13.0582	970.5	177.25
13.162	0.201268	0.275701	0.254097	0.292087	0.324618	0.108961	0.409569	0.356283	0.207401	0.166372	0.19341	0.158985	0.25157	0.143389								253	13.223	860.25	206.167	0.239865		253	13.1106	751.25	131.444	0.24545		253	13.223	804	144.875	0.263078		253	13.111	484	192.143	0.144955		253	13.1091	1109.5	130.25
13.2129	0.22046	0.251313	0.308379	0.301689	0.266256	0.149502	0.328984	0.201875	0.319529	0.158798	0.237454	0.252726	0.292503	0.161761								254	13.274	856.75	262.667	0.217862		254	13.1615	754.5	92.222	0.26227		254	13.274	1088	144	0.376781		254	13.162	764	152.857	0.303533		254	13.1601	955	127.25
13.2639	0.245825	0.282488	0.302492	0.232605	0.238593	0.202961	0.323185	0.187771	0.256283	0.242237	0.268923	0.175204	0.248184	0.204079								255	13.3249	932	213.167	0.263611		255	13.2124	690.5	108.333	0.230545		255	13.3249	853.75	169.625	0.273056		255	13.2129	589.333	187.857	0.199399		255	13.211	1096.25	153.75
13.3148	0.155031	0.271092	0.265123	0.254978	0.350004	0.0973704	0.382264	0.217678	0.149265	0.198182	0.192595	0.29167	0.276191	0.160016								256	13.3758	700.75	210.833	0.179662		256	13.2634	759.5	127.333	0.250345		256	13.3758	966.25	144.375	0.328037		256	13.2639	617	153.714	0.230098		256	13.262	1061	105.5
13.3658	0.250775	0.270388	0.293761	0.357102	0.286244	0.100996	0.385647	0.237503	0.293241	0.257006	0.272246	0.270137	0.249292	0.163845								257	13.4268	803	260	0.199129		257	13.3143	841	127.556	0.282532		257	13.4268	828.25	198.125	0.251503		257	13.3148	689.333	190.143	0.24793		257	13.3129	907.5	132.75
13.4167	0.154175	0.265261	0.284581	0.258455	0.299739	0.121879	0.417059	0.150273	0.279648	0.0979551	0.302152	0.268762	0.264065	0.268599								258	13.4777	740.25	194.333	0.200199		258	13.3653	746	97.333	0.256879		258	13.4777	1057	201.25	0.341557		258	13.3658	774.333	233.429	0.268648		258	13.3638	1019	126.25
13.4677	0.149469	0.199205	0.304288	0.28861	0.284052	0.165994	0.349644	0.306891	0.143384	0.195405	0.301142	0.275635	0.247199	0.25602								259	13.5287	945.75	231.833	0.261808		259	13.4162	582	84.333	0.197082		259	13.5287	894	205.875	0.274653		259	13.4167	672	180.714	0.244005		259	13.4148	954.75	140.75
13.5186	0.226236	0.184915	0.224961	0.237429	0.287088	0.150983	0.372478	0.119403	0.260892	0.166625	0.271888	0.224411	0.282101	0.196929								260	13.5796	843.75	262.167	0.213278		260	13.4672	762.5	114.111	0.256769		260	13.5796	869.5	203.375	0.265872		260	13.4677	702.667	160.714	0.269169		260	13.4657	972.75	78.25
13.5695	0.184277	0.25227	0.282735	0.306064	0.310956	0.114577	0.392775	0.286556	0.18581	0.10616	0.276351	0.190323	0.279638	0.257353								261	13.6306	968.25	251.667	0.262785		261	13.5181	749.25	83.333	0.263711		261	13.6306	916.25	181.125	0.293412		261	13.5186	775	139.571	0.315595		261	13.5167	930.25	83.25
13.6205	0.152067	0.226474	0.299548	0.176151	0.310618	0.193873	0.41863	0.218641	0.271131	0.160313	0.186764	0.215339	0.121014	0.172522								262	13.6815	731	98	0.232134		262	13.5691	629.75	91.778	0.213043		262	13.6815	950	209.375	0.295607		262	13.5695	688	179.571	0.252519		262	13.5676	987.5	140.5
13.6714	0.212423	0.211173	0.28054	0.323849	0.269798	0.109369	0.398574	0.291767	0.235643	0.131785	0.298731	0.215798	0.282716	0.165929								263	13.7325	922.5	252.833	0.24558		263	13.62	822	86	0.291464		263	13.7325	814	206.75	0.242373		263	13.6205	722.667	144.143	0.287333		263	13.6186	979	143.25
13.7224	0.198915	0.221502	0.306583	0.306159	0.27916	0.237886	0.430108	0.188677	0.185021	0.16612	0.16497	0.222029	0.210575	0.210066								264	13.7834	837.5	288.667	0.201268		264	13.6709	779.75	83.556	0.275701		264	13.7834	809.5	172.875	0.254097		264	13.6714	744.667	156.571	0.292087		264	13.6695	1057	94.75
13.7733	0.283505	0.207686	0.34001	0.261198	0.301931	0.109472	0.318715	0.283837	0.174406	0.188967	0.330624	0.192614	0.217961	0.223372								265	13.8344	816.5	215.333	0.22046		265	13.7219	761.5	126.889	0.251313		265	13.8344	954.25	181.625	0.308379		265	13.7224	744	136.571	0.301689		265	13.7204	970.5	181.25
13.8243	0.259057	0.208203	0.238531	0.283241	0.269798	0.131121	0.398937	0.279135	0.269319	0.186695	0.274885	0.171172	0.230333	0.275628								266	13.8853	944	273.667	0.245825		266	13.7728	806	92.667	0.282488		266	13.8853	952.75	194.875	0.302492		266	13.7733	636.333	168	0.232605		266	13.7714	835.25	128
13.8752	0.301658	0.286448	0.288922	0.355944	0.338787	0.102987	0.395916	0.187601	0.226319	0.16511	0.29632	0.215156	0.256617	0.231322								267	13.9362	666.25	243.5	0.155031		267	13.8238	773	88.444	0.271092		267	13.9362	841.5	177.25	0.265123		267	13.8243	678.667	165.286	0.254978		267	13.8223	1167.25	129.75
13.9261	0.286989	0.228641	0.22975	0.297928	0.273931	0.252489	0.354355	0.352771	0.222929	0.218253	0.279511	0.275451	0.456113	0.236291								268	13.9872	950	266.167	0.250775		268	13.8747	783	100.222	0.270388		268	13.9872	867.75	131.75	0.293761		268	13.8752	884	165	0.357102		268	13.8733	961	112.5
13.9771	0.23082	0.220798	0.30818	0.257887	0.276208	0.152055	0.370545	0.310515	0.256892	0.193638	0.167218	0.248694	0.207989	0.210017								269	14.0381	688.75	268.333	0.154175		269	13.9257	777.5	107.667	0.265261		269	14.0381	904.25	191.25	0.284581		269	13.9261	689.667	169.286	0.258455		269	13.9242	1020	131.5
14.028	0.205241	0.230105	0.24811	0.289107	0.290883	0.142252	0.372236	0.139285	0.323725	0.151224	0.272572	0.149546	0.231503	0.102742								270	14.0891	807.25	399.667	0.149469		270	13.9766	633.25	130.222	0.199205		270	14.0891	892	129.625	0.304288		270	13.9771	741.667	160.571	0.28861		270	13.9752	923.75	81.75
14.079	0.194515	0.213923	0.261631	0.2064	0.329257	0.25397	0.348919	0.306551	0.169941	0.309265	0.21667	0.164025	0.343346	0.183768								271	14.14	865.25	248.333	0.226236		271	14.0275	640.5	173.556	0.184915		271	14.14	725.75	162.125	0.224961		271	14.028	635.333	157.286	0.237429		271	14.0261	996.25	145.25
14.1299	0.218962	0.23753	0.259635	0.281893	0.256979	0.167475	0.372599	0.18205	0.234729	0.235168	0.224065	0.255567	0.466392	0.288353								272	14.191	868.5	366	0.184277		272	14.0785	749.25	112.222	0.25227		272	14.191	918.5	210.125	0.282735		272	14.079	789.667	173.429	0.306064		272	14.077	1084.75	163
14.1809	0.17245	0.277571	0.393694	0.226882	0.299654	0.163186	0.417543	0.379676	0.250652	0.255491	0.230254	0.21928	0.0743572	0.18069								273	14.2419	698.5	283.833	0.152067		273	14.1294	664	92.111	0.226475		273	14.2419	932	181.5	0.299548		273	14.1299	490.667	136	0.176151		273	14.128	1081	160.25
14.2318	0.165482	0.255218	0.260184	0.183009	0.227545	0.114373	0.38456	0.19876	0.273211	0.187705	0.23677	0.208559	0.259202	0.229698								274	14.2928	915.75	336.5	0.212423		274	14.1804	636.25	103	0.211173		274	14.2928	882.5	179.625	0.28054		274	14.1809	811.333	159.286	0.323849		274	14.1789	934.25	134.5
14.2828	0.297013	0.280266	0.309277	0.201598	0.232437	0.244881	0.365471	0.215072	0.214555	0.133173	0.23892	0.164208	0.213345	0.239878								275	14.3438	779.25	236.833	0.198915		275	14.2313	686	126.667	0.221502		275	14.3438	961	192.875	0.306583		275	14.2318	834	217.571	0.306159		275	14.2299	956.25	128.75
14.3337	0.199618	0.259387	0.351436	0.192091	0.319642	0.101966	0.280174	0.23099	0.200067	0.168771	0.213868	0.179969	0.298104	0.250106								276	14.3947	1007.75	234.667	0.283505		276	14.2823	645	120.556	0.207686		276	14.3947	1007.5	155.625	0.34001		276	14.2828	672.333	146.429	0.261198		276	14.2808	995	100
14.3846	0.254107	0.192736	0.334173	0.319024	0.270557	0.272964	0.345657	0.199156	0.218805	0.22103	0.249637	0.265463	0.103226	0.179939								277	14.4457	962.25	255.833	0.259057		277	14.3332	613.75	88	0.208203		277	14.4457	811.5	213.875	0.238531		277	14.3337	710	139.714	0.283241		277	14.3318	900.5	100.75
14.4356	0.160379	0.210502	0.318108	0.21884	0.355992	0.11519	0.26181	0.237164	0.20896	0.218001	0.224325	0.24063	0.385325	0.228995								278	14.4966	1080.75	258.167	0.301658		278	14.3842	830	106.667	0.286448		278	14.4966	930.5	206.625	0.288922		278	14.3846	889.667	173	0.355944		278	14.3827	1098	93.75
14.4865	0.243777	0.200767	0.34041	0.239464	0.27975	0.1446	0.313519	0.33289	0.232218	0.250694	0.214389	0.267204	0.111781	0.219179								279	14.5476	1039.25	256.667	0.286989		279	14.4351	709.25	131.889	0.228641		279	14.5476	784.5	208.875	0.22975		279	14.4356	745	145.143	0.297928		279	14.4337	960.5	148.5
14.5375	0.220154	0.269739	0.324943	0.242491	0.374884	0.146541	0.31956	0.399614	0.210969	0.202222	0.176014	0.300376	0.176536	0.145958								280	14.5985	849.25	219.833	0.23082		280	14.4861	685	127.444	0.220798		280	14.5985	937.75	165.625	0.30818		280	14.4865	713.667	194.429	0.257887		280	14.4846	955.25	136.5
14.5884	0.243716	0.256164	0.366603	0.286836	0.261871	0.132499	0.346382	0.0999179	0.307245	0.204115	0.31629	0.206543	0.289179	0.229504								281	14.6495	939	379.333	0.205241		281	14.537	710.5	129.444	0.230105		281	14.6495	818.5	196.875	0.24811		281	14.5375	805.667	223.571	0.289107		281	14.5356	985.25	123
14.6394	0.221957	0.235154	0.328336	0.200369	0.316269	0.202042	0.473118	0.290238	0.13024	0.175713	0.169466	0.179969	0.162317	0.292449								282	14.7004	775.75	245.333	0.194515		282	14.5879	698.75	158.556	0.213923		282	14.7004	845	189.5	0.261631		282	14.5884	578	162.429	0.2064		282	14.5865	1073.25	97.25
14.6903	0.212392	0.214462	0.312371	0.265077	0.258666	0.106612	0.369095	0.319862	0.196211	0.1718	0.346131	0.228718	0.104087	0.255438								283	14.7513	892.25	295.167	0.218962		283	14.6389	734.25	134.444	0.23753		283	14.7513	893.25	242.75	0.259635		283	14.6394	700	132.429	0.281893		283	14.6374	881.5	119.75
14.7413	0.241027	0.239697	0.278045	0.268554	0.311715	0.180138	0.360155	0.328811	0.149158	0.165362	0.258596	0.19628	0.193401	0.281469								284	14.8023	810.75	340.5	0.17245		284	14.6898	804.25	103.333	0.277571		284	14.8023	1118.5	132.125	0.393694		284	14.6903	680.667	223.857	0.226882		284	14.6884	1025.75	137.5
14.7922	0.218198	0.231568	0.307581	0.305071	0.287678	0.0994128	0.425758	0.239939	0.242565	0.243625	0.231004	0.213507	0.258094	0.226063								285	14.8532	690.75	239.5	0.165482		285	14.7408	774.25	129.778	0.255218		285	14.8532	845.75	193.875	0.260184		285	14.7413	512.333	143.857	0.183009		285	14.7393	833	158.5
14.8431	0.198732	0.301354	0.255295	0.280214	0.247955	0.169517	0.369578	0.323544	0.169887	0.114744	0.180346	0.221846	0.196972	0.265133								286	14.9042	1052.25	242.333	0.297013		286	14.7917	792.5	84.778	0.280266		286	14.9042	946.5	171.625	0.309277		286	14.7922	551.333	145.429	0.201598		286	14.7903	893.75	204.75
14.8941	0.255421	0.238487	0.223414	0.228892	0.26381	0.198621	0.333817	0.174856	0.218016	0.0954304	0.269901	0.220288	0.295827	0.223905								287	14.9551	807.5	263.167	0.199618		287	14.8427	799	144	0.259387		287	14.9551	1026.25	145.75	0.351436		287	14.8431	560.333	173.571	0.192091		287	14.8412	1055.5	108
14.945	0.180365	0.196389	0.228952	0.319639	0.254955	0.208067	0.359671	0.159336	0.23767	0.187326	0.232958	0.240172	0.24129	0.235394								288	15.0061	973.25	280.333	0.254107		288	14.8936	573.25	86.556	0.192736		288	15.0061	995.5	158.25	0.334173		288	14.8941	770.333	128	0.319024		288	14.8922	920.75	118.75
14.996	0.226969	0.279045	0.248011	0.282271	0.323944	0.121062	0.323426	0.200119	0.217963	0.184549	0.258335	0.248786	0.224055	0.233988								289	15.057	742.5	305.167	0.160379		289	14.9445	644	112.444	0.210502		289	15.057	1001.75	204.75	0.318108		289	14.945	632.333	191.714	0.21884		289	14.9431	1165.5	110.25
15.0469	0.181985	0.220556	0.295258	0.250343	0.24922	0.191116	0.356168	0.298904	0.134399	0.212068	0.176209	0.196555	0.372954	0.338282								290	15.108	907.75	243	0.243777		290	14.9955	620.75	113.778	0.200767		290	15.108	983.75	130.875	0.34041		290	14.996	643	160.857	0.239464		290	14.994	904.5	75.25
15.0979	0.217007	0.241028	0.29431	0.206684	0.339631	0.179525	0.339978	0.112662	0.326146	0.181267	0.245891	0.245212	0.156039	0.251536								291	15.1589	825.5	225.167	0.220154		291	15.0464	787.25	106.111	0.269739		291	15.1589	1016.25	202.125	0.324943		291	15.0469	651.667	163.429	0.242491		291	15.045	1217.5	106.25
15.1488	0.265964	0.255768	0.324045	0.292087	0.266931	0.133214	0.344811	0.244357	0.206629	0.171548	0.228756	0.248786	0.307583	0.194457								292	15.2098	1010.25	345.667	0.243716		292	15.0974	751.75	104.889	0.256164		292	15.2098	1092	173.5	0.366603		292	15.0979	729.667	152.143	0.286836		292	15.0959	907	130.75
15.1997	0.234946	0.18574	0.200713	0.294617	0.375896	0.138575	0.440981	0.324677	0.212529	0.211815	0.182627	0.141941	0.150991	0.179575								293	15.2608	798.25	193	0.221957		293	15.1483	715.25	121.444	0.235154		293	15.2608	949	126.375	0.328336		293	15.1488	529	125.571	0.200369		293	15.1469	1068.5	131
15.2507	0.18116	0.225496	0.302492	0.35197	0.248714	0.115139	0.462124	0.183636	0.239588	0.223176	0.324695	0.217172	0.329558	0.229044								294	15.3117	943	363.833	0.212392		294	15.1993	653	111.444	0.214462		294	15.3117	961.5	178.875	0.312371		294	15.1997	728	194.286	0.265077		294	15.1978	895.75	129
15.3016	0.281305	0.211943	0.361763	0.216759	0.328161	0.282002	0.397729	0.162905	0.195297	0.247538	0.204649	0.29332	0.136341	0.276258								295	15.3627	928.75	271.5	0.241027		295	15.2502	731.5	126.222	0.239697		295	15.3627	856.5	159.875	0.278045		295	15.2507	692	151.286	0.268554		295	15.2488	1027.25	103.25
15.3526	0.230942	0.215914	0.316162	0.259638	0.292738	0.13495	0.382506	0.160242	0.203456	0.189851	0.234	0.201778	0.327958	0.221845								296	15.4136	874.5	279.5	0.218198		296	15.3012	685.75	101	0.231568		296	15.4136	918	147.375	0.307581		296	15.3016	750.667	136.429	0.305071		296	15.2997	950.75	98
15.4035	0.167316	0.203308	0.222267	0.242964	0.255124	0.235844	0.330555	0.0947065	0.243515	0.13999	0.314368	0.253459	0.181953	0.339978								297	15.4646	792.75	250.833	0.198732		297	15.3521	841.75	80.778	0.301354		297	15.4646	858	218.375	0.255295		297	15.3526	739.333	175.143	0.280214		297	15.3507	911	176
15.4545	0.223058	0.194078	0.353581	0.239913	0.303871	0.114884	0.380814	0.311366	0.144782	0.191113	0.225661	0.243105	0.306721	0.233794								298	15.5155	962	265.5	0.255421		298	15.4031	691	88.778	0.238487		298	15.5155	762.5	202.75	0.223414		298	15.4035	590	129.143	0.228892		298	15.4016	913.75	131.75
15.5054	0.215662	0.18805	0.258288	0.282177	0.323522	0.174164	0.380452	0.168909	0.215506	0.176597	0.19784	0.290113	0.213776	0.265182								299	15.5664	813.5	321.667	0.180365		299	15.454	594.25	98.333	0.196389		299	15.5664	769.5	195.875	0.228952		299	15.4545	818	174.429	0.319639		299	15.4526	902.5	146.75
15.5564	0.198457	0.22181	0.305436	0.254435	0.308594	0.198672	0.376465	0.145345	0.219343	0.148574	0.249116	0.242555	0.296135	0.211956								300	15.6174	820.75	201.833	0.226969		300	15.5049	805.75	101.111	0.279045		300	15.6174	848.75	227.375	0.248011		300	15.5054	730.333	162	0.282271		300	15.5035	1059.5	99.25
15.6073	0.200749	0.173596	0.309676	0.341303	0.328329	0.186878	0.293343	0.263445	0.1422	0.202222	0.273875	0.197654	0.242275	0.194845								301	15.6683	771.75	275.5	0.181985		301	15.5559	697.5	140.556	0.220556		301	15.6683	980.75	241	0.295258		301	15.5564	681.333	177.286	0.250343		301	15.5544	898.75	160
15.6583	0.2641	0.220336	0.336319	0.240173	0.281606	0.120347	0.379606	0.137019	0.168542	0.210048	0.295343	0.200953	0.233535	0.241259								302	15.7193	789.75	198	0.217007		302	15.6068	723.75	115.111	0.241028		302	15.7193	922.5	185.125	0.29431		302	15.6073	572	155.857	0.206684		302	15.6054	1165.5	158.75
15.7092	0.325709	0.232888	0.28498	0.26607	0.28363	0.150932	0.353026	0.239543	0.219756	0.165615	0.249507	0.24063	0.258217	0.217337								303	15.7702	921.25	196	0.265964		303	15.6578	746.75	100.889	0.255768		303	15.7702	957.5	145.625	0.324045		303	15.6583	739.667	151.571	0.292087		303	15.6563	935.5	144.25
15.7601	0.197418	0.260806	0.224113	0.247056	0.333305	0.140618	0.415247	0.204141	0.296916	0.184044	0.28127	0.272152	0.229595	0.245792								304	15.8212	841.5	200.833	0.234945		304	15.7087	611.25	142.222	0.18574		304	15.8212	704	201.125	0.200713		304	15.7092	767.333	174.143	0.294617		304	15.7073	1222.5	108.25
15.8111	0.178562	0.220556	0.300147	0.230902	0.335582	0.140618	0.356289	0.253193	0.267024	0.103762	0.25397	0.193989	0.184538	0.171237								305	15.8721	819.5	325.5	0.18116		305	15.7597	709.75	140.333	0.225496		305	15.8721	932.5	174.625	0.302492		305	15.7601	929.667	221	0.35197		305	15.7582	912	174.75
15.862	0.252548	0.259233	0.334223	0.22227	0.281353	0.20965	0.386372	0.210371	0.21278	0.0783893	0.264069	0.242646	0.232673	0.279942								306	15.9231	982.75	215.667	0.281305		306	15.8106	650.75	115.556	0.211943		306	15.9231	1116.5	210.125	0.361763		306	15.8111	615	178.571	0.216759		306	15.8092	1166.75	194
15.913	0.252426	0.206487	0.374186	0.338229	0.270389	0.147307	0.487254	0.240279	0.171285	0.255239	0.222761	0.204343	0.301613	0.278125								307	15.974	941.25	311.5	0.230942		307	15.8615	668	122.778	0.215914		307	15.974	1011.25	219.125	0.316162		307	15.862	671.333	148.571	0.259638		307	15.8601	998.25	130.5
15.9639	0.248667	0.239686	0.263028	0.279315	0.290967	0.225632	0.436269	0.303888	0.327293	0.207018	0.244621	0.28489	0.181891	0.274222								308	16.025	739.75	283.5	0.167316		308	15.9125	621.5	108.111	0.203308		308	16.025	788	231.125	0.222267		308	15.913	648.333	159.143	0.242964		308	15.911	898	141.75
16.0149	0.196898	0.208797	0.340958	0.293671	0.32892	0.142354	0.384801	0.269054	0.21547	0.15072	0.258531	0.229451	0.348086	0.209193								309	16.0759	868.25	260	0.223058		309	15.9634	619.75	129.667	0.194078		309	16.0759	1017.75	131.875	0.353581		309	15.9639	678.333	195.286	0.239913		309	15.962	997	96.25
16.0658	0.256124	0.180944	0.231347	0.222861	0.28616	0.181874	0.356893	0.376278	0.198202	0.241101	0.240711	0.199029	0.248862	0.261619								310	16.1268	880.25	292.167	0.215662		310	16.0144	575.75	100.889	0.18805		310	16.1268	830.5	183.375	0.258288		310	16.0149	711	142.857	0.282177		310	16.0129	1101	142
16.1167	0.226113	0.317964	0.288373	0.321059	0.30716	0.203013	0.339133	0.137358	0.274573	0.156147	0.248139	0.206543	0.232857	0.262564								311	16.1778	740	198.833	0.198457		311	16.0653	647	86.889	0.22181		311	16.1778	928.25	163	0.305436		311	16.0658	674	161.714	0.254435		311	16.0639	1058.5	143.75
16.1677	0.380564	0.276669	0.362611	0.331962	0.262292	0.206229	0.349402	0.148574	0.222732	0.18051	0.258694	0.213324	0.221286	0.218137								312	16.2287	792.75	245.333	0.200749		312	16.1163	522.25	83.889	0.173596		312	16.2287	943.75	167.875	0.309676		312	16.1167	844.333	157.143	0.341303		312	16.1148	1134.25	161
16.2186	0.225472	0.256494	0.313967	0.225912	0.325377	0.230636	0.417059	0.166983	0.395381	0.202979	0.207678	0.20865	0.338298	0.182144								313	16.2797	991.5	271.333	0.2641		313	16.1672	662.5	106.111	0.220336		313	16.2797	979.5	136.875	0.336319		313	16.1677	632	148.429	0.240173		313	16.1658	980.5	145.75
16.2696	0.232898	0.239158	0.288024	0.183766	0.294847	0.101098	0.475293	0.174064	0.167089	0.229361	0.289512	0.228626	0.298104	0.285808								314	16.3306	1168.5	280.333	0.325709		314	16.2182	694.75	106.667	0.232888		314	16.3306	868.5	154.5	0.28498		314	16.2186	702	166.286	0.26607		314	16.2167	986.75	146
16.3205	0.234151	0.186378	0.300596	0.285228	0.346968	0.107531	0.436511	0.333456	0.263312	0.211437	0.223218	0.241364	0.249231	0.283432								315	16.3816	728	189.667	0.197418		315	16.2691	774.25	115.667	0.260806		315	16.3816	757.75	196.25	0.224113		315	16.2696	697	199.571	0.247056		315	16.2677	1079.75	91.75
16.3715	0.212239	0.21972	0.339561	0.233433	0.310197	0.185295	0.375257	0.234275	0.168739	0.160187	0.36167	0.210575	0.386434	0.233164								316	16.4325	827.75	340.833	0.178562		316	16.32	692.5	135.556	0.220556		316	16.4325	924.25	172.25	0.300147		316	16.3205	622.333	157.429	0.230902		316	16.3186	1168.5	173.75
16.4224	0.208205	0.22752	0.357223	0.284589	0.291895	0.144856	0.380693	0.159053	0.261017	0.143146	0.337074	0.198479	0.271821	0.274368								317	16.4835	954	265.333	0.252548		317	16.371	746.5	91.889	0.259233		317	16.4835	1021.25	183.875	0.334223		317	16.3715	612.667	165.143	0.22227		317	16.3695	1008.75	174.75
16.4734	0.215081	0.220127	0.353581	0.25091	0.37345	0.17156	0.281745	0.13481	0.354478	0.248927	0.343264	0.215523	0.358611	0.199886								318	16.5344	989.5	301.167	0.252426		318	16.4219	629.75	108.333	0.206487		318	16.5344	1086	148.5	0.374186		318	16.4224	799	118	0.338229		318	16.4205	925.75	124.25
16.5243	0.238582	0.219907	0.385661	0.224564	0.332968	0.176308	0.317627	0.200118	0.202505	0.172179	0.26016	0.190507	0.171673	0.266272								319	16.5853	994.25	316.167	0.248667		319	16.4729	713.25	108	0.239686		319	16.5853	832.5	173.5	0.263028		319	16.4734	704.667	142.286	0.279315		319	16.4714	991	128.5
16.5752	0.228436	0.227762	0.328336	0.271274	0.371004	0.137861	0.31207	0.0334195	0.296271	0.145039	0.321372	0.253093	0.253478	0.256868								320	16.6363	823.75	286.833	0.196898		320	16.5238	658.25	131	0.208797		320	16.6363	1013.75	159.5	0.340958		320	16.5243	793	201.714	0.293671		320	16.5224	1104.5	129.5
16.6262	0.289648	0.20685	0.337566	0.279599	0.268533	0.160888	0.369216	0.174856	0.306744	0.215855	0.230841	0.254009	0.150683	0.179769								321	16.6872	998.25	299.833	0.256124		321	16.5748	569.25	112.333	0.180944		321	16.6872	760.5	180.875	0.231347		321	16.5752	618	169.286	0.222861		321	16.5733	965.25	117
16.6771	0.220277	0.329591	0.31277	0.338229	0.357932	0.210722	0.387338	0.196663	0.214053	0.182025	0.264753	0.199487	0.316324	0.219809								322	16.7382	868.75	252.167	0.226113		322	16.6257	883.25	80.333	0.317964		322	16.7382	868.5	146	0.288373		322	16.6262	813	166.571	0.321059		322	16.6243	1044.25	133.75
16.7281	0.203652	0.216178	0.338364	0.256894	0.244497	0.156344	0.412347	0.180521	0.284311	0.255744	0.256479	0.211124	0.245661	0.244822								323	16.7891	1257.25	219.5	0.380564		323	16.6766	799.75	101.111	0.276669		323	16.7891	1060.5	152	0.362611		323	16.6771	799.667	131.286	0.331962		323	16.6752	926	148.5
16.779	0.243135	0.21664	0.295457	0.340807	0.375559	0.182997	0.38758	0.251041	0.231376	0.186569	0.234033	0.261156	0.297304	0.307258								324	16.8401	833.5	218.667	0.225472		324	16.7276	725.25	77.556	0.256494		324	16.8401	1008.5	221.875	0.313967		324	16.7281	581	126.143	0.225912		324	16.7262	1122.25	157.75
16.83	0.199985	0.266251	0.260034	0.278818	0.300498	0.151493	0.362209	0.213034	0.0959002	0.197551	0.269933	0.212774	0.1886	0.211593								325	16.891	895.75	260.667	0.232898		325	16.7785	725.25	121.333	0.239158		325	16.891	949.25	227.625	0.288024		325	16.779	584	214	0.183766		325	16.7771	979.5	105.5
16.8809	0.185163	0.206311	0.34026	0.281869	0.29122	0.149043	0.31799	0.206803	0.253235	0.249811	0.261593	0.176945	0.24129	0.164572								326	16.9419	857	218.5	0.234151		326	16.8295	577.75	107.111	0.186378		326	16.9419	917	163.875	0.300596		326	16.83	719	144.714	0.285228		326	16.828	1152	123.5
16.9319	0.247322	0.220347	0.296505	0.217374	0.324197	0.186214	0.30023	0.242658	0.23853	0.151856	0.331504	0.266196	0.155054	0.222136								327	16.9929	886.75	308	0.212239		327	16.8804	701.5	146.667	0.21972		327	16.9929	1019	168.25	0.339561		327	16.8809	642	172	0.233433		327	16.879	1008.25	88.75
16.9828	0.229567	0.207114	0.321151	0.206542	0.270642	0.183304	0.314123	0.203121	0.20489	0.213204	0.2857	0.22322	0.215807	0.261546								328	17.0438	870.25	302.5	0.208205		328	16.9314	665.75	91.222	0.22752		328	17.0438	1032.75	137.75	0.357223		328	16.9319	740	167	0.284589		328	16.9299	1001.5	136.25
17.0337	0.236993	0.217234	0.318407	0.257178	0.339546	0.0889456	0.396037	0.187601	0.203832	0.209417	0.336976	0.231742	0.314601	0.24109								329	17.0948	865.5	279	0.215081		329	16.9823	631.75	75.889	0.220127		329	17.0948	1060.25	174.375	0.353581		329	16.9828	628.333	123.143	0.25091		329	16.9809	1217	110
17.0847	0.245978	0.199458	0.292214	0.319805	0.281015	0.207812	0.291289	0.208162	0.164651	0.239586	0.224097	0.234399	0.168903	0.306725								330	17.1457	952.25	301.667	0.238582		330	17.0333	634.75	79.444	0.219907		330	17.1457	1158.75	192.5	0.385661		330	17.0337	613	160.857	0.224564		330	17.0318	1129.75	142.75
17.1356	0.230209	0.271026	0.268765	0.200487	0.334823	0.170437	0.351214	0.242998	0.124358	0.216486	0.254296	0.252909	0.335528	0.264358								331	17.1967	886.75	263.833	0.228436		331	17.0842	706.25	131.111	0.227762		331	17.1967	945	122.375	0.328336		331	17.0847	672.333	126.143	0.271274		331	17.0828	1251	151.25
17.1866	0.200015	0.168976	0.231596	0.276288	0.239521	0.293081	0.368491	0.259877	0.278052	0.159051	0.2685	0.230826	0.146621	0.244265								332	17.2476	1066	276.167	0.289648		332	17.1351	610	87.667	0.20685		332	17.2476	993	147.25	0.337566		332	17.1356	737.667	174.714	0.279599		332	17.1337	924	128
17.2375	0.239682	0.266241	0.21149	0.228017	0.333305	0.18315	0.424429	0.319125	0.22865	0.164479	0.30782	0.245762	0.0276991	0.290122								333	17.2986	880.5	279.833	0.220277		333	17.1861	942.5	110.222	0.329591		333	17.2986	948.75	165.125	0.31277		333	17.1866	856	175	0.338229		333	17.1847	1192.75	131.75
17.2885	0.189594	0.228982	0.351286	0.317204	0.255545	0.152208	0.395191	0.158203	0.249128	0.220146	0.251038	0.229176	0.243629	0.292837								334	17.3495	879.5	324.167	0.203652		334	17.237	666	120.111	0.216178		334	17.3495	998.75	151	0.338364		334	17.2375	692.667	175.429	0.256894		334	17.2356	863.75	139
17.3394	0.249064	0.287867	0.322199	0.285015	0.394535	0.235742	0.232572	0.210258	0.284615	0.23845	0.219406	0.304591	0.218577	0.165251								335	17.4004	943	280	0.243135		335	17.288	672.5	125.444	0.21664		335	17.4004	923	182.75	0.295457		335	17.2885	841.333	155.143	0.340807		335	17.2865	1243.25	130
17.3904	0.184919	0.201383	0.305685	0.256965	0.284895	0.217616	0.363417	0.337364	0.237687	0.163469	0.239962	0.2793	0.160593	0.334913								336	17.4514	827	281.667	0.199985		336	17.3389	755	82.667	0.266251		336	17.4514	831.5	180	0.260034		336	17.3394	698.667	137.286	0.278818		336	17.3375	1007.5	116.75
17.4413	0.224158	0.22104	0.302791	0.278014	0.316353	0.198264	0.292497	0.169305	0.274663	0.163848	0.277426	0.227985	0.33399	0.288595								337	17.5023	820.25	315.333	0.185163		337	17.3899	620.75	99.778	0.206311		337	17.5023	1034.5	182	0.34026		337	17.3904	750.667	183.143	0.281869		337	17.3884	1013	149.75
17.4922	0.231462	0.186873	0.267019	0.261246	0.236147	0.21833	0.319923	0.369141	0.217156	0.10048	0.327106	0.155411	0.164286	0.204491								338	17.5533	1012.75	338.333	0.247322		338	17.4408	664.75	108.333	0.220347		338	17.5533	851.5	108.625	0.296505		338	17.4413	654.667	217	0.217374		338	17.4394	1070.5	109.5
17.5432	0.27446	0.178271	0.282386	0.331772	0.323775	0.283584	0.419717	0.186299	0.198506	0.203484	0.263744	0.258591	0.235258	0.239854								339	17.6042	946	320	0.229567		339	17.4918	631	108	0.207114		339	17.6042	964	159.375	0.321151		339	17.4922	607	191.143	0.206542		339	17.4903	940.25	138
17.5941	0.232012	0.187819	0.259037	0.293837	0.351438	0.277815	0.344932	0.247699	0.105762	0.182403	0.345056	0.232567	0.246461	0.268454								340	17.6552	942.75	296.5	0.236993		340	17.5427	655	106.444	0.217234		340	17.6552	967.25	169.5	0.318407		340	17.5432	679.667	161.857	0.257178		340	17.5413	1127.25	120.75
17.6451	0.281274	0.198963	0.284381	0.338158	0.295016	0.246464	0.373928	0.249059	0.355931	0.182782	0.267685	0.264822	0.157947	0.30527								341	17.7061	947.75	277	0.245978		341	17.5937	605	101.333	0.199458		341	17.7061	898.5	166.375	0.292214		341	17.5941	773.333	129.429	0.319805		341	17.5922	936	103
17.696	0.267919	0.265482	0.375982	0.289082	0.317703	0.19806	0.25154	0.132147	0.259457	0.161197	0.275829	0.185742	0.317432	0.17085								342	17.757	821.75	194	0.230209		342	17.6446	807.5	123.111	0.271026		342	17.757	832.5	159.125	0.268765		342	17.6451	589.667	186	0.200487		342	17.6431	1124.75	132.25
17.747	0.162152	0.181483	0.299299	0.259141	0.27722	0.207965	0.292739	0.224815	0.163647	0.222166	0.343981	0.230367	0.195864	0.193075								343	17.808	912.75	367.333	0.200015		343	17.6955	515.25	88.556	0.168976		343	17.808	761.5	181.25	0.231596		343	17.696	714	157.714	0.276288		343	17.6941	888.5	178.5
17.7979	0.287845	0.223163	0.365505	0.195875	0.336679	0.168394	0.371511	0.112549	0.179624	0.229866	0.224097	0.201411	0.337498	0.245864								344	17.8589	850.75	197.167	0.239682		344	17.7465	800.75	128.444	0.266241		344	17.8589	695	165.125	0.21149		344	17.747	643.667	184.571	0.228017		344	17.745	1114.75	126.75
17.8488	0.13098	0.24347	0.316312	0.28142	0.249136	0.247996	0.342153	0.192812	0.262434	0.26824	0.323881	0.239348	0.17155	0.198698								345	17.9099	815.5	298.5	0.189594		345	17.7974	692	113.778	0.228982		345	17.9099	1000.5	120.375	0.351286		345	17.7979	801.667	163	0.317204		345	17.796	885.75	128.25
17.8998	0.200657	0.221766	0.273405	0.241119	0.304124	0.156957	0.285611	0.260557	0.322846	0.133931	0.246771	0.235407	0.201219	0.227686								346	17.9608	884	204.833	0.249064		346	17.8484	822.25	95.333	0.287867		346	17.9608	962.5	155.25	0.322199		346	17.8488	728	154.143	0.285015		346	17.8469	1279.25	109.75
17.9507	0.184246	0.245989	0.357922	0.261223	0.268786	0.171151	0.357859	0.127956	0.255351	0.184044	0.237943	0.266654	0.166872	0.286705								347	18.0118	938.75	434.5	0.184919		347	17.8993	623.75	115.222	0.201383		347	18.0118	914.5	148.625	0.305685		347	17.8998	694.667	177.286	0.256965		347	17.8979	970.25	125.75
18.0017	0.253342	0.249586	0.281887	0.294026	0.374547	0.184018	0.333575	0.234671	0.20697	0.259278	0.215301	0.160542	0.224178	0.212999								348	18.0627	863.75	252.5	0.224158		348	17.9503	666.5	108.333	0.22104		348	18.0627	907.25	148.625	0.302791		348	17.9507	747.333	187.571	0.278014		348	17.9488	1051	113.25
18.0526	0.226511	0.214462	0.248709	0.279622	0.338787	0.121675	0.359309	0.0638366	0.207454	0.132669	0.329614	0.240356	0.163856	0.254566								349	18.1137	941.5	310.333	0.231462		349	18.0012	556	84.111	0.186873		349	18.1137	854.5	185.5	0.267019		349	18.0017	686	160	0.261246		349	17.9998	825.75	125.75
18.1036	0.252701	0.250004	0.29426	0.262713	0.280088	0.257033	0.298417	0.195871	0.318005	0.235547	0.2297	0.192706	0.16404	0.275967								350	18.1646	977.25	228.833	0.27446		350	18.0522	543.5	93.333	0.178271		350	18.1646	827.75	120.25	0.282386		350	18.0526	788	120	0.331772		350	18.0507	1095.5	135.75
18.1545	0.240568	0.253007	0.257889	0.246772	0.325883	0.132908	0.353268	0.134073	0.146307	0.160187	0.248888	0.244754	0.190016	0.382685								351	18.2156	893.5	260.833	0.232012		351	18.1031	607.5	133.222	0.187819		351	18.2156	812.25	163.25	0.259037		351	18.1036	757.333	165.714	0.293837		351	18.1016	1139	97.25
18.2055	0.295882	0.227211	0.301145	0.332979	0.310197	0.0934899	0.319198	0.209295	0.242081	0.206261	0.382096	0.269953	0.203743	0.291601								352	18.2665	1037	270	0.281274		352	18.154	609.75	107.333	0.198963		352	18.2665	913.25	200.75	0.284381		352	18.1545	828	147.143	0.338158		352	18.1526	1005.25	130.75
18.2564	0.227703	0.251324	0.29406	0.227756	0.30851	0.151034	0.380331	0.253193	0.172415	0.244761	0.316421	0.216073	0.257786	0.210284								353	18.3174	989.75	259.167	0.26792		353	18.205	748.5	78.111	0.265482		353	18.3174	1033.25	91.25	0.375982		353	18.2055	737.333	155.286	0.289082		353	18.2035	1131.75	190
18.3073	0.26578	0.218037	0.301045	0.339813	0.295522	0.185193	0.355201	0.162395	0.243946	0.127872	0.280716	0.183634	0.250462	0.338573								354	18.3684	778.5	336.333	0.162152		354	18.2559	593.5	135.222	0.181483		354	18.3684	952.5	202.625	0.299299		354	18.2564	687.333	165.571	0.259141		354	18.2545	956	134.25
18.3583	0.205608	0.242623	0.264874	0.358048	0.309606	0.201174	0.298055	0.225892	0.156564	0.149079	0.220937	0.232383	0.195679	0.262588								355	18.4193	1057.25	272.333	0.287845		355	18.3069	688.75	125.222	0.223163		355	18.4193	1084.25	168.5	0.365505		355	18.3073	587.667	193.286	0.195875		355	18.3054	1139.75	141.75
18.4092	0.146719	0.231931	0.232245	0.292701	0.294257	0.242124	0.342757	0.273018	0.3359	0.189094	0.297037	0.237881	0.1585	0.314238								356	18.4703	766	408.833	0.13098		356	18.3578	702.25	87.444	0.24347		356	18.4703	979.5	187	0.316312		356	18.3583	718.333	151.714	0.28142		356	18.3564	877.75	139.25
18.4602	0.260646	0.245087	0.299349	0.231352	0.322341	0.211335	0.340462	0.115041	0.187801	0.1718	0.275732	0.272886	0.115475	0.244653								357	18.5212	789.5	242.333	0.200657		357	18.4088	665	105	0.221766		357	18.5212	785.25	100.25	0.273405		357	18.4092	647.333	161.857	0.241119		357	18.4073	1059	157.5
18.5111	0.253067	0.206256	0.36326	0.321674	0.310534	0.15231	0.407394	0.240391	0.139528	0.182025	0.294789	0.294694	0.191678	0.293006								358	18.5722	792.25	289.833	0.184246		358	18.4597	743.5	122.333	0.245989		358	18.5722	1068	171.25	0.357922		358	18.4602	681.667	155.714	0.261223		358	18.4583	914	117.25
18.5621	0.269142	0.264338	0.306583	0.360342	0.2741	0.205004	0.380573	0.192189	0.257143	0.143398	0.234359	0.201869	0.0918381	0.252384								359	18.6231	954.5	263.667	0.253342		359	18.5106	731.25	101	0.249586		359	18.6231	842.75	136.5	0.281887		359	18.5111	774	182	0.294026		359	18.5092	1222.75	112.5
18.613	0.158026	0.312596	0.301744	0.245826	0.356077	0.153995	0.363779	0.11895	0.303874	0.235168	0.216279	0.208559	0.172781	0.227589								360	18.6741	910	292.333	0.226511		360	18.5616	625	83.444	0.214462		360	18.6741	829.75	206.625	0.248709		360	18.5621	714	151	0.279622		360	18.5602	1098.75	94.5
18.664	0.221682	0.192494	0.333574	0.310558	0.301172	0.248864	0.294551	0.27687	0.206486	0.1949	0.170964	0.2092	0.229287	0.23503								361	18.725	905.25	216.167	0.252701		361	18.6125	720.75	89.444	0.250004		361	18.725	926.25	189	0.29426		361	18.613	730.667	201.714	0.262713		361	18.6111	982.75	152.5
18.7149	0.178256	0.246187	0.343453	0.328769	0.306317	0.239367	0.392534	0.30723	0.251603	0.241479	0.18937	0.239256	0.124462	0.232049								362	18.7759	903.5	247.5	0.240568		362	18.6635	769	130.111	0.253007		362	18.7759	851.75	205.625	0.257889		362	18.664	711	214.143	0.246772		362	18.662	1060.5	94.5
18.7659	0.229261	0.248739	0.3679	0.317866	0.291558	0.228134	0.274616	0.171458	0.172846	0.173189	0.306582	0.17163	0.166318	0.204443								363	18.8269	1032	225.167	0.295882		363	18.7144	666.75	93	0.227211		363	18.8269	910.25	155.75	0.301145		363	18.7149	803	132.571	0.332979		363	18.713	1047.5	128
18.8168	0.272626	0.285755	0.316112	0.360485	0.326136	0.114475	0.348194	0.0833213	0.172613	0.228856	0.184288	0.225511	0.168472	0.236921								364	18.8778	925.25	304.333	0.227703		364	18.7654	728.75	94.111	0.251324		364	18.8778	893.25	156.5	0.29406		364	18.7659	607	148.429	0.227756		364	18.7639	1025	110.5
18.8677	0.189686	0.21983	0.243021	0.377017	0.257907	0.262446	0.271113	0.132431	0.0452065	0.196289	0.226931	0.235407	0.341684	0.248579								365	18.9288	1072.75	348	0.26578		365	18.8163	652.25	101.667	0.218037		365	18.9288	965.75	211.5	0.301045		365	18.8168	836.333	152.143	0.339813		365	18.8149	951.5	75.5
18.9187	0.209764	0.237354	0.354778	0.322052	0.344691	0.174317	0.406669	0.174346	0.200389	0.155011	0.24133	0.245762	0.286656	0.288013								366	18.9797	790	229.333	0.205608		366	18.8672	723	110.333	0.242623		366	18.9797	878.75	215.125	0.264874		366	18.8677	847.333	126.429	0.358048		366	18.8658	1049.5	131.75
18.9696	0.183605	0.167282	0.28987	0.342534	0.297714	0.217462	0.342999	0.144495	0.277514	0.177102	0.219895	0.195913	0.13511	0.264964								367	19.0307	777.25	377.167	0.146718		367	18.9182	667	81.333	0.231931		367	19.0307	796	214.125	0.232245		367	18.9187	788.333	199	0.292701		367	18.9168	984	111.75
19.0206	0.171808	0.265768	0.283982	0.265574	0.28169	0.150115	0.398937	0.270129	0.236719	0.1487	0.297623	0.240172	0.183491	0.23823								368	19.0816	1019.75	309	0.260646		368	18.9691	745	126.111	0.245087		368	19.0816	911.5	161.5	0.299349		368	18.9696	634.667	168.857	0.231352		368	18.9677	1092.25	136.75
19.0715	0.273329	0.158877	0.282535	0.299938	0.28675	0.183201	0.32995	0.117081	0.224866	0.127367	0.212793	0.206268	0.213345	0.238811								369	19.1325	1050.75	360.667	0.253067		369	19.0201	636.5	115.667	0.206256		369	19.1325	1064	153.875	0.36326		369	19.0206	808.667	161	0.321674		369	19.0187	1068	147.5
19.1225	0.199924	0.209204	0.32195	0.247268	0.315678	0.224151	0.33285	0.275907	0.118835	0.0946731	0.220709	0.235407	0.182383	0.358884								370	19.1835	1020.25	286.333	0.269142		370	19.071	757.5	90	0.264338		370	19.1835	921.25	153.125	0.306583		370	19.0715	896.667	171.143	0.360342		370	19.0696	992.5	180
19.1734	0.234762	0.244031	0.28488	0.348682	0.252003	0.195047	0.282469	0.345521	0.253665	0.140369	0.254882	0.260973	0.272929	0.282099								371	19.2344	811.75	380.833	0.158026		371	19.122	883.25	93.889	0.312596		371	19.2344	913.75	157.75	0.301744		371	19.1225	663.667	168.714	0.245826		371	19.1205	1142	86.5
19.2243	0.189441	0.25458	0.309277	0.3602	0.268618	0.194639	0.254561	0.202894	0.12434	0.198056	0.250159	0.171447	0.274283	0.257547								372	19.2854	902	297.5	0.221682		372	19.1729	583.75	97.667	0.192494		372	19.2854	1046.5	210.75	0.333574		372	19.1734	849	223.714	0.310558		372	19.1715	1015.75	123
19.2753	0.183391	0.333089	0.332427	0.314578	0.29451	0.092724	0.294672	0.241015	0.328118	0.0859631	0.208102	0.216164	0.144466	0.240096								373	19.3363	796.25	310.167	0.178256		373	19.2239	748	126.333	0.246187		373	19.3363	1021.25	160.75	0.343453		373	19.2243	803.667	141.714	0.328769		373	19.2224	1045.5	137.5
19.3262	0.272137	0.233735	0.232145	0.219715	0.292823	0.242226	0.375498	0.175819	0.25587	0.17849	0.369684	0.214698	0.21396	0.273592								374	19.3873	918	292.833	0.229261		374	19.2748	728	99.889	0.248739		374	19.3873	1118	196.25	0.3679		374	19.2753	824	184	0.317866		374	19.2734	980	115.75
19.3772	0.231859	0.349007	0.267518	0.305331	0.269039	0.168394	0.325722	0.227648	0.168721	0.204115	0.235271	0.221937	0.174873	0.223784								375	19.4382	916.25	172.833	0.272626		375	19.3257	832.25	110.667	0.285755		375	19.4382	939.25	147.25	0.316112		375	19.3262	892.667	166.857	0.360485		375	19.3243	1078.75	112
19.4281	0.220857	0.187555	0.288373	0.27099	0.265075	0.28384	0.339737	0.121102	0.208476	0.218505	0.241493	0.196096	0.248984	0.211375								376	19.4892	908.25	391	0.189686		376	19.3767	696	140.889	0.21983		376	19.4892	750.25	141.375	0.243021		376	19.3772	867.667	108.571	0.377017		376	19.3753	908.5	144
19.4791	0.31052	0.268518	0.292414	0.359066	0.340052	0.18121	0.366075	0.247699	0.317557	0.114744	0.301989	0.247045	0.134741	0.233746								377	19.5401	827	255	0.209764		377	19.4276	721.25	121.889	0.237354		377	19.5401	1084	195.125	0.354778		377	19.4281	802	153.571	0.322052		377	19.4262	1133.5	111.75
19.53	0.161265	0.226035	0.211939	0.301759	0.260943	0.0906306	0.357738	0.152426	0.289296	0.290457	0.29847	0.275818	0.187492	0.295672								378	19.591	851.5	350.833	0.183605		378	19.4786	538.75	116.333	0.167282		378	19.591	907.25	181	0.28987		378	19.4791	860.667	171	0.342534		378	19.4771	1006	123.5
19.581	0.193292	0.265019	0.247412	0.292087	0.25428	0.148481	0.267609	0.318843	0.224794	0.113481	0.223152	0.206543	0.221655	0.261401								379	19.642	756.5	288	0.171808		379	19.5295	756	84.889	0.265768		379	19.642	917.25	205.75	0.283982		379	19.53	690	155.286	0.265574		379	19.5281	963.25	128.25
19.6319	0.166888	0.209974	0.295258	0.342368	0.27663	0.325249	0.276791	0.186298	0.23073	0.0970715	0.22325	0.145515	0.310415	0.265521								380	19.6929	943.5	198.167	0.273329		380	19.5805	544.75	143.556	0.158877		380	19.6929	878.25	170.375	0.282535		380	19.581	721.333	117.429	0.299938		380	19.579	936.75	86.75
19.6828	0.159462	0.239279	0.325742	0.270234	0.279666	0.158182	0.247433	0.251097	0.167914	0.288942	0.351832	0.196555	0.267389	0.242277								381	19.7439	887.5	342.333	0.199924		381	19.6314	680.5	152.222	0.209204		381	19.7439	937.5	130.875	0.32195		381	19.6319	696	198.143	0.247268		381	19.63	1053	117.25
19.7338	0.192192	0.244262	0.287076	0.280758	0.350848	0.177534	0.333937	0.239655	0.326899	0.188589	0.203313	0.217081	0.190631	0.249379								382	19.7948	955	314.833	0.234762		382	19.6824	708	91.778	0.244031		382	19.7948	899.5	185.75	0.28488		382	19.6828	888.333	186.286	0.348682		382	19.6809	893.5	146.5
19.7847	0.264405	0.235902	0.287225	0.314602	0.291979	0.295175	0.288752	0.198533	0.230766	0.169149	0.178652	0.237515	0.288563	0.205073								383	19.8458	771.75	255.167	0.189441		383	19.7333	772.75	129.889	0.25458		383	19.8458	941.75	166.875	0.309277		383	19.7338	860.667	135.429	0.3602		383	19.7319	939.25	143
19.8357	0.169914	0.257781	0.304887	0.306726	0.301763	0.237478	0.287181	0.125747	0.163324	0.162711	0.20403	0.192065	0.24246	0.256917								384	19.8967	836.25	336.167	0.183391		384	19.7843	943	101.889	0.333089		384	19.8967	946.5	113.625	0.332427		384	19.7847	785.667	152.286	0.314578		384	19.7828	978.25	105.25
19.8866	0.257468	0.25139	0.366553	0.225368	0.268112	0.276998	0.294551	0.315444	0.190688	0.0833123	0.311925	0.217355	0.150375	0.260431								385	19.9477	1044.75	302.667	0.272137		385	19.8352	694	103.778	0.233735		385	19.9477	718.5	136.875	0.232145		385	19.8357	605.667	163.286	0.219715		385	19.8337	985	117
19.9376	0.182565	0.231293	0.273405	0.288988	0.295437	0.266888	0.251299	0.314651	0.202039	0.203989	0.201489	0.218547	0.143912	0.239466								386	19.9986	938.25	306	0.231859		386	19.8861	971.75	90.444	0.349007		386	19.9986	805.25	135	0.267518		386	19.8866	774.333	159.571	0.305331		386	19.8847	928.25	130.75
19.9885	0.221682	0.217916	0.283683	0.249586	0.236738	0.281185	0.30615	0.312385	0.229009	0.0947993	0.250745	0.194355	0.256678	0.220246								387	20.0495	892.25	290	0.220857		387	19.9371	637.5	163.889	0.187555		387	20.0495	869.25	146.75	0.288373		387	19.9376	692.333	146.714	0.27099		387	19.9356	919.5	133.75
20.0394	0.277699	0.194453	0.286377	0.212502	0.331281	0.208629	0.299142	0.249059	0.239696	0.231507	0.246934	0.209658	0.164471	0.243295								388	20.1005	1030.25	183.5	0.31052		388	19.988	771.5	93.444	0.268518		388	20.1005	930.75	198.125	0.292414		388	19.9885	855.667	132.714	0.359066		388	19.9866	1171.25	163.25
20.0904	0.235434	0.235275	0.309277	0.296461	0.299907	0.188103	0.43784	0.163754	0.184358	0.0828074	0.215497	0.17667	0.276253	0.195523								389	20.1514	817.25	377.5	0.161265		389	20.039	683	112.222	0.226035		389	20.1514	688.75	157.75	0.211939		389	20.0394	762	154.429	0.301759		389	20.0375	894	120.5
20.1413	0.224371	0.200426	0.38631	0.337519	0.305389	0.259025	0.249487	0.221247	0.233742	0.250316	0.232665	0.256391	0.123231	0.189197								390	20.2024	838.25	311.167	0.193292		390	20.0899	760	90.778	0.265019		390	20.2024	806.75	186.875	0.247412		390	20.0904	794.667	206.571	0.292087		390	20.0885	865	111.25
20.1923	0.210069	0.266824	0.257789	0.301263	0.298726	0.180036	0.371028	0.138492	0.169009	0.21131	0.341537	0.210758	0.275021	0.178678								391	20.2533	835.25	380.167	0.166888		391	20.1409	645	114.778	0.209974		391	20.2533	975.25	235.5	0.295258		391	20.1413	828.333	139	0.342368		391	20.1394	933.75	113.75
20.2432	0.158729	0.250554	0.222117	0.334729	0.366619	0.21062	0.300592	0.254836	0.281423	0.140874	0.254101	0.22212	0.288933	0.313729								392	20.3043	763	328.167	0.159462		392	20.1918	721	116.778	0.239279		392	20.3043	965	148.875	0.325742		392	20.1923	736.667	192.571	0.270234		392	20.1904	950.75	121.75
20.2942	0.231767	0.2085	0.239579	0.288326	0.311377	0.235997	0.351456	0.128182	0.185739	0.206387	0.18292	0.178594	0.205589	0.251803								393	20.3552	789.25	265.167	0.192192		393	20.2428	714.25	97.444	0.244262		393	20.3552	902.25	183	0.287076		393	20.2432	697	131.714	0.280758		393	20.2413	1113.5	73.5
20.3451	0.208572	0.245263	0.199217	0.390994	0.281184	0.226755	0.363779	0.136452	0.24868	0.123959	0.239278	0.203519	0.291333	0.154344								394	20.4062	1052.5	331.5	0.264405		394	20.2937	669.25	73.556	0.235902		394	20.4062	862.5	142.875	0.287225		394	20.2942	751	117.571	0.314602		394	20.2922	967	101.5
20.3961	0.21664	0.312695	0.287175	0.273686	0.343932	0.29109	0.380935	0.227987	0.245094	0.249306	0.226377	0.172821	0.207497	0.200104								395	20.4571	702	238.667	0.169914		395	20.3446	739.5	88.556	0.257781		395	20.4571	920.75	156.875	0.304887		395	20.3451	775	157.429	0.306726		395	20.3432	977.5	83
20.447	0.249553	0.253997	0.256442	0.251242	0.218605	0.223743	0.228585	0.295166	0.24018	0.227089	0.234261	0.178869	0.248677	0.20071								396	20.508	948.75	246.667	0.257468		396	20.3956	754.25	119.444	0.25139		396	20.508	1088.25	169.875	0.366553		396	20.3961	621.333	167.571	0.225368		396	20.3941	972.5	177.75
20.4979	0.209856	0.253843	0.29446	0.289153	0.388378	0.279959	0.306754	0.278569	0.154968	0.178743	0.288958	0.19518	0.171119	0.172934								397	20.559	789.5	291.667	0.182565		397	20.4465	730.5	146.444	0.231293		397	20.559	837	152	0.273405		397	20.447	738	156.143	0.288988		397	20.4451	1009.5	133.75
20.5489	0.216334	0.243525	0.253299	0.264297	0.254365	0.286648	0.320043	0.285706	0.189881	0.139737	0.269738	0.181893	0.280623	0.226984								398	20.6099	945.5	341	0.221682		398	20.4975	670.5	120.222	0.217916		398	20.6099	865.25	154.5	0.283683		398	20.4979	640.667	138.143	0.249586		398	20.496	879	177.25
20.5998	0.267369	0.281839	0.366603	0.234213	0.291642	0.24243	0.335146	0.239429	0.208243	0.14769	0.201554	0.231101	0.153946	0.201655								399	20.6609	1012.75	255.5	0.277699		399	20.5484	616.25	125.222	0.194453		399	20.6609	904.25	186.75	0.286377		399	20.5489	625	197.143	0.212502		399	20.547	1107.75	125.75
20.6508	0.229383	0.237409	0.215382	0.282295	0.289112	0.310084	0.39205	0.244923	0.208782	0.168392	0.269151	0.244754	0.218454	0.148454								400	20.7118	923	281	0.235434		400	20.5994	681	86.889	0.235275		400	20.7118	916.5	141.625	0.309277		400	20.5998	767.333	170.429	0.296461		400	20.5979	986.5	97.5
20.7017	0.220185	0.267297	0.270113	0.301641	0.343257	0.217564	0.357134	0.150273	0.318238	0.170412	0.241786	0.165582	0.145697	0.221215								401	20.7628	899.5	287.667	0.224371		401	20.6503	638	131.889	0.200426		401	20.7628	1069	101.125	0.38631		401	20.6508	888	208.429	0.337519		401	20.6489	1020.5	115.25
20.7527	0.254626	0.218895	0.237084	0.252921	0.31745	0.217309	0.361967	0.284516	0.20385	0.0955567	0.259867	0.256758	0.238397	0.276428								402	20.8137	1042.5	469.667	0.210069		402	20.7013	777	103.222	0.266824		402	20.8137	811.25	165.375	0.257789		402	20.7017	716	109.429	0.301263		402	20.6998	1016.75	131.25
20.8036	0.281336	0.232723	0.302592	0.340003	0.284726	0.298596	0.290081	0.266505	0.146396	0.217622	0.284495	0.194172	0.240613	0.193269								403	20.8647	749.5	316.667	0.158729		403	20.7522	731.25	98.556	0.250554		403	20.8647	735.75	179.25	0.222117		403	20.7527	841.667	167.714	0.334729		403	20.7508	1188.75	102
20.8546	0.199465	0.291541	0.265922	0.236862	0.361137	0.251417	0.37719	0.243961	0.288363	0.217874	0.317951	0.193256	0.251385	0.246277								404	20.9156	983	351	0.231767		404	20.8031	664.5	138	0.2085		404	20.9156	775.25	175	0.239579		404	20.8036	777.667	197.143	0.288326		404	20.8017	1027.5	104.5
20.9055	0.258996	0.222734	0.202061	0.282437	0.288775	0.342303	0.336595	0.0971426	0.231196	0.177733	0.209828	0.216897	0.211313	0.163288								405	20.9665	865.25	296.5	0.208572		405	20.8541	741	121.667	0.245263		405	20.9665	667.5	168.375	0.199217		405	20.8546	919.667	132.429	0.390994		405	20.8526	946.5	113
20.9565	0.254779	0.241842	0.273106	0.256539	0.326558	0.196426	0.366558	0.25444	0.192087	0.180005	0.182529	0.23834	0.17352	0.248119								406	21.0175	901.25	310.5	0.21664		406	20.905	884.5	94.889	0.312695		406	21.0175	873.5	154	0.287175		406	20.9055	737.333	186.286	0.273686		406	20.9036	1131.75	112.25
21.0074	0.135839	0.20839	0.281637	0.262003	0.289112	0.215828	0.404978	0.238749	0.30798	0.187705	0.249768	0.23779	0.193771	0.147364								407	21.0684	976.5	296	0.249553		407	20.956	770.5	129.111	0.253997		407	21.0684	853	210.5	0.256442		407	20.9565	715	209.143	0.251242		407	20.9545	841.25	193.25
21.0583	0.190817	0.180746	0.248609	0.277612	0.355571	0.220781	0.395191	0.346654	0.192445	0.171926	0.169335	0.206543	0.227502	0.19625								408	21.1194	859.25	287	0.209856		408	21.0069	778	137	0.253843		408	21.1194	910.75	173	0.29446		408	21.0074	723.333	141.143	0.289153		408	21.0055	1227.75	76.5
21.1093	0.181893	0.31264	0.208546	0.312686	0.266088	0.23615	0.320406	0.118384	0.275847	0.195279	0.266447	0.195088	0.218885	0.202746								409	21.1703	946.25	356.333	0.216334		409	21.0579	747.5	132.556	0.243525		409	21.1703	753.75	119.125	0.253299		409	21.0583	678	145.857	0.264297		409	21.0564	940.25	186.25
21.1602	0.182107	0.246044	0.2298	0.311787	0.333727	0.152413	0.358222	0.241695	0.358907	0.204494	0.226801	0.17557	0.143728	0.184713								410	21.2213	1045.75	316.667	0.267369		410	21.1088	846.25	134.556	0.281839		410	21.2213	1059	140.5	0.366603		410	21.1093	629	157.429	0.234213		410	21.1074	1045.25	180.75
21.2112	0.26795	0.211602	0.195126	0.298638	0.292991	0.11759	0.38613	0.256535	0.118745	0.181394	0.268793	0.203794	0.248553	0.189246								411	21.2722	865.5	240	0.229383		411	21.1597	685.5	86	0.237409		411	21.2722	733.75	194.125	0.215382		411	21.1602	730.667	162.286	0.282295		411	21.1583	954.25	97.25
21.2621	0.218749	0.209578	0.217776	0.274703	0.316606	0.303957	0.307358	0.40392	0.26455	0.290962	0.244588	0.250069	0.166256	0.163021								412	21.3231	819.75	219.333	0.220185		412	21.2107	763.75	88.778	0.267297		412	21.3231	825.25	148.5	0.270113		412	21.2112	782.333	175	0.301641		412	21.2093	1135.5	118
21.3131	0.191886	0.197995	0.268616	0.335201	0.327064	0.127291	0.364504	0.165907	0.28709	0.170033	0.29492	0.192156	0.282162	0.288353								413	21.3741	951	256.667	0.254626		413	21.2616	669.75	117	0.218895		413	21.3741	745.75	151.75	0.237084		413	21.2621	672.667	163.429	0.252921		413	21.2602	1032.25	91.25
21.364	0.204935	0.243316	0.217327	0.332221	0.246015	0.171151	0.351939	0.269846	0.289296	0.15741	0.226997	0.20416	0.153761	0.249864								414	21.425	1006	238.833	0.281336		414	21.3126	694	106.333	0.232723		414	21.425	921.75	163.625	0.302592		414	21.3131	858	173.429	0.340003		414	21.3111	958.25	114.25
																						415	21.476	844.25	300.333	0.199465		415	21.3635	856.75	120.556	0.291541		415	21.476	849.5	183.25	0.265922		415	21.364	649.333	172.429	0.236862		415	21.3621	1221.75	151.25
																						416	21.5269	962.25	256	0.258996		416	21.4145	687	124.556	0.222734		416	21.5269	665.25	159	0.202061		416	21.415	761.667	193	0.282437		416	21.413	956.5	100.5
																						417	21.5779	950.75	256	0.254779		417	21.4654	728.25	117.556	0.241842		417	21.5779	812.75	128.5	0.273106		417	21.4659	689.667	173.143	0.256539		417	21.464	1072	104
																						418	21.6288	739.25	368.833	0.135839		418	21.5164	666	139.778	0.20839		418	21.6288	847.75	142.125	0.281637		418	21.5168	705.667	178.143	0.262003		418	21.5149	967.75	110.75
																						419	21.6798	862	341.667	0.190817		419	21.5673	582.75	126.333	0.180746		419	21.6798	788.25	165.375	0.248609		419	21.5678	779.667	220.714	0.277612		419	21.5659	1148.5	94.5
																						420	21.7307	903.5	407.5	0.181893		420	21.6182	861.25	71.778	0.31264		420	21.7307	702.75	180.25	0.208546		420	21.6187	848	218.429	0.312686		420	21.6168	916.5	127.75
																						421	21.7816	808.25	311.667	0.182107		421	21.6692	730.75	109.444	0.246044		421	21.7816	771.25	195.5	0.2298		421	21.6697	808.333	180.571	0.311788		421	21.6678	1107.25	118
																						422	21.8326	1006	275.333	0.26795		422	21.7201	632	97.667	0.211602		422	21.8326	714.5	225.625	0.195126		422	21.7206	730	128.714	0.298638		422	21.7187	1002.25	133.75
																						423	21.8835	775	178.5	0.218749		423	21.7711	636	106.778	0.209578		423	21.8835	703.5	157.875	0.217776		423	21.7716	693.667	140.571	0.274704		423	21.7696	1100	161.5
																						424	21.9345	817.25	294	0.191886		424	21.822	629.75	129.778	0.197995		424	21.9345	829.75	156.75	0.268616		424	21.8225	808.333	133.429	0.335201		424	21.8206	1068	98.5
																						425	21.9854	789	230.167	0.204935		425	21.873	723.75	109.333	0.243316		425	21.9854	763.25	218.75	0.217327		425	21.8734	823.333	154.429	0.332221		425	21.8715	849.75	120.5
[truncated: 46 more columns]
