# Supplementary material for: A nuclear protein quality control system for elimination of nucleolus-related inclusions
Source: EMBO J. 2024 Dec 17;44(3):801–23. doi: 10.1038/s44318-024-00333-9 (PMC11791210; doi:10.1038/s44318-024-00333-9)
Supplement: Supplementary file 10 — Source data Fig. 2 [file 44318_2024_333_MOESM10_ESM.zip › Figure 2/Figure 2E/FRAP_MG132.xlsx]

## Sheet: CTR
																				Image133						Image134						Image137						Image141						Image142
	Normalizeed Data																			Time	Time [s]	Intensity Region 1	Intensity Region 2	2278.43		Time	Time [s]	Intensity Region 1	Intensity Region 2	2349.62		Time	Time [s]	Intensity Region 1	Intensity Region 2	1197.92		Time	Time [s]	Intensity Region 1	Intensity Region 2	2062.29		Time	Time [s]	Intensity Region 1	Intensity Region 2	2790.29
Seconds	Control																			1	0	2730	428.333			1	0	2881	239.5			1	0	1459.5	250.167			1	0	2732.75	226.643			1	0	2945	61.545
0	1.07344	0.962015	1.08953	1.18359	1.11284	0.952781	0.913945	1.02285	0.956044	0.98785	0.977427	1.03131	0.914319	1.07561	1.00192					2	0.05094	2749.75	340.111			2	0.05094	2989.75	225.875			2	0.05094	1596	180.667			2	0.16293	2405.25	259.214			2	0.05094	3033.67	92.455
0.05094	1.06977	0.977603	0.976209	0.817332	1.04021	1.01883	0.998907	0.968337	1.02242	1.09006	0.961097	1.05601	0.933476	0.987357	1.08912					3	0.10189	2957.75	371.667			3	0.10189	2601.25	251.375			3	0.10189	1462.5	262.5			3	0.21387	2250	256.214			3	0.10189	2962.33	109.273
0.10189	1.09506	1.01692	1.01558	1.05419	0.971954	0.998243	1.01905	1.0654	0.968726	1.01028	0.834897	0.859066	0.982068	0.983758	1.02132					4	0.15283	2734.75	376.778			4	0.15283	2796.25	279.125			4	0.15283	1383.5	230			4	0.26481	2424.75	224.714			4	0.15283	3145.67	101
0.15283	0.947046	0.995372	0.945391	1.05978	1.07176	1.19369	0.978714	1.01272	1.08773	1.02553	0.928651	1.00066	0.959762	0.970502	1.01258					5	0.20378	2952.75	428.444			5	0.20378	2695.5	269			5	0.20378	1675.75	235.667			5	0.31576	2309.5	219.357			5	0.20378	3038	73.727
0.20378	1.07506	0.989041	1.13141	1.0327	1.03474	0.942199	0.934503	0.984958	1.03189	0.985117	0.967631	0.9415	1.01837	1.10278	1.04157					6	0.25472	2621.75	396.889			6	0.25472	2663	250.125			6	0.25472	1485.25	200.667			6	0.3667	2478.75	187.214			6	0.25472	2930.67	86.273
0.25472	0.914006	0.952758	0.912	1.0527	0.946845	1.06009	0.872076	0.952049	0.953099	0.96552	1.03969	0.984546	0.961949	1.02132	1.02914					7	0.30567	2614.5	342.556			7	0.30567	2739.75	182.5			7	0.30567	1669.25	186.167			7	0.41765	2460	222.857			7	0.30567	2952.33	86.727
0.30567	0.977305	1.03139	0.905253	1.06382	1.03892	0.892955	1.06175	0.800632	1.01715	0.911447	1.0308	1.0262	0.996589	1.02163	0.96789					8	0.35661	2670.25	392.111			8	0.35661	2690	200.875			8	0.35661	1536.75	186.5			8	0.46859	2520.5	180.714			8	0.35661	2905	79.364
0.35661	1.09294	1.09257	0.992626	0.988917	1.01116	0.95641	0.945926	1.04396	0.983191	1.10188	0.875336	1.01018	1.0171	0.997634	0.955957					9	0.40755	2540.25	293			9	0.40755	2404	203.125			9	0.40755	1621.75	250.833			9	0.51954	2322.5	176.429			9	0.40755	2875.33	76.091
0.40755	0.946302	0.986647	0.911652	0.939041	1.01494	1.03209	0.969372	1.00607	0.996253	0.861718	1.00717	1.0584	0.939775	0.998841	1.03021					10	0.4585	2615.5	351.889			10	0.4585	2537.25	232			10	0.4585	1613	125.667			10	0.57048	2207.75	189.786			10	0.4585	2813	78.364
0.4585	1.05447	0.991169	0.915687	1.01732	0.863764	1.1067	1.03414	0.965844	1.00645	0.989177	0.962853	0.904474	0.950796	0.981197	0.955843					11	0.50944	2735.75	290	1.07344		11	0.50944	2495.75	235.375	0.962015		11	0.50944	1487.5	182.333	1.08953		11	0.62142	2628.75	187.857	1.18359		11	0.50944	3173.33	68.182	1.11284
0.50944	0.991947	0.968772	1.05245	0.962905	0.93681	0.95897	1.05199	0.933433	0.896923	0.901294	1.02537	0.979303	1.02174	0.974552	1.03479					12	0.56039	2744.5	307.111	1.06977		12	0.56039	2472	175	0.977603		12	0.56039	1352.25	182.833	0.976209		12	0.67237	1862.5	176.929	0.817332		12	0.56039	3010.67	108.182	1.04021
0.56039	1.02989	0.951375	1.01997	1.01645	1.09317	0.975092	1.03726	0.895205	0.917679	1.02143	1.00167	1.00225	1.14604	1.03351	0.94203					13	0.61133	2840.25	345.222	1.09506		13	0.61133	2623.25	233.875	1.01692		13	0.61133	1346.75	130.167	1.01558		13	0.72331	2335.25	161.214	1.05419		13	0.61133	2806.67	94.636	0.971954
0.61133	0.939633	1.00543	1.11819	0.939162	1.05191	0.876834	1.00945	0.990111	1.00178	0.974751	0.994821	1.02206	1.07457	1.01789	0.957758					14	0.66228	2583	425.222	0.947046		14	0.66228	2514.75	176	0.995372		14	0.66228	1331	198.5	0.945391		14	0.77426	2375.5	189.929	1.05978		14	0.66228	3062.33	71.818	1.07176
0.66228	1.07674	1.00128	1.06588	0.933517	0.858378	1.01815	0.99032	1.06008	1.0259	0.988422	1.02488	0.994741	1.01286	0.960709	1.04147					15	0.71322	2775	325.556	1.07506		15	0.71322	2512.25	188.375	0.989041		15	0.71322	1533	177.667	1.13141		15	0.8252	2314.5	184.786	1.0327		15	0.71322	2941.67	54.455	1.03474
0.71322	0.984596	0.80433	1.00487	0.947908	0.972931	0.876605	1.0197	0.930275	1.04778	1.03625	0.803956	1.00286	1.12399	0.946186	0.97793					16	0.76416	2455.5	373	0.914006		16	0.76416	2420.5	181.875	0.952758		16	0.76416	1259.5	167	0.912		16	0.87614	2404.25	233.286	1.0527		16	0.76416	2727.33	85.364	0.946845
0.76416	0.875005	1.04958	0.839791	0.894517	0.939644	0.924167	0.939213	1.03682	1.0144	1.02933	1.05464	0.973574	1.09049	0.976554	1.05183					17	0.81511	2535.5	308.778	0.977305		17	0.81511	2608.75	185.375	1.03139		17	0.81511	1281.75	197.333	0.905253		17	0.92709	2348.75	154.857	1.06382		17	0.81511	2957.33	58.455	1.03892
0.81511	1.18453	1.10603	1.03993	0.892093	0.916252	1.02063	0.948398	1.18424	0.898145	1.03459	1.10555	0.941662	1.02064	1.03994	0.969041					18	0.86605	2823.75	333.556	1.09294		18	0.86605	2746.75	179.625	1.09257		18	0.86605	1339.25	150.167	0.992626		18	0.97803	2256	216.571	0.988917		18	0.86605	2908.33	86.909	1.01116
0.86605	1.02912	1.00436	1.09788	0.9601	0.994174	1.03308	1.08874	0.98313	0.969428	1.14166	1.14051	0.932826	0.89888	0.88388	0.896056					19	0.917	2439.75	283.667	0.946302		19	0.917	2538.5	220.25	0.986647		19	0.917	1249.25	157.167	0.911652		19	1.02898	2160	223.429	0.939041		19	0.917	2909.33	77.364	1.01494
0.917	0.953153	0.978614	0.948453	0.989575	0.994912	1.07583	1.05777	1.15433	0.981268	0.985451	1.06804	0.927098	1.08839	1.01062	0.956755					20	0.96794	2682.75	280.222	1.05447		20	0.96794	2542.5	213.625	0.991169		20	0.96794	1263.25	166.333	0.915687		20	1.07992	2289	191	1.01732		20	0.96794	2515.33	105.182	0.863764
0.96794	0.976025	1.01325	1.20202	1.05869	1.0019	1.01857	0.976268	0.928114	1.0133	0.978874	1.11076	0.970952	0.914582	1.06036	1.0905					21	1.01888	2598.75	338.667	0.991947		21	1.01888	2458.5	182.25	0.968772		21	1.01888	1443.25	182.5	1.05245		21	1.13087	2191.5	205.714	0.962905		21	1.01888	2680.33	66.364	0.93681
1.01888	0.210488	0.356174	0.329182	0.248043	0.317508	0.217298	0.193864	0.171528	0.289418	0.181349	0.264059	0.172182	0.264345	0.259326	0.249759					22	1.06983	2664.75	318.222	1.02989		22	1.06983	2402.5	167.125	0.951375		22	1.06983	1380	158.167	1.01997		22	1.18181	2321	224.786	1.01645		22	1.06983	3128	77.727	1.09317
1.06983	0.356434	0.250519	0.335861	0.246052	0.335167	0.206334	0.241797	0.287044	0.238069	0.272917	0.324113	0.290703	0.236092	0.305774	0.360615					23	1.12077	2474	333.111	0.939633		23	1.12077	2544.75	182.375	1.00543		23	1.12077	1482	142.5	1.11819		23	1.23275	2147.75	210.929	0.939162		23	1.12077	3020.67	85.545	1.05191
1.12077	0.247393	0.281215	0.378574	0.224785	0.317009	0.170691	0.27867	0.260783	0.289077	0.337619	0.213431	0.287402	0.313681	0.324934	0.271345					24	1.17172	2779.5	326.222	1.07674		24	1.17172	2609	256.375	1.00128		24	1.17172	1449	172.167	1.06588		24	1.2837	2090.25	165.071	0.933517		24	1.17172	2526.67	131.545	0.858378
1.17172	0.243711	0.337394	0.341426	0.26543	0.292421	0.176459	0.234849	0.293028	0.286312	0.319793	0.252866	0.319476	0.351688	0.346688	0.371169					25	1.22266	2570	326.667	0.984596		25	1.22266	2101.25	211.375	0.80433		25	1.22266	1384.25	180.5	1.00487		25	1.33464	2186.5	231.643	0.947908		25	1.22266	2814.67	99.909	0.972931
1.22266	0.235689	0.282066	0.313739	0.234674	0.348167	0.155218	0.283198	0.193136	0.253756	0.367861	0.2861	0.246039	0.254767	0.298502	0.322357					26	1.27361	2294.75	301.111	0.875005		26	1.27361	2659.5	193.375	1.04958		26	1.27361	1209	203	0.839791		26	1.38559	2022.75	178	0.894517		26	1.27361	2691.33	69.455	0.939644
1.27361	0.232555	0.376709	0.361461	0.271855	0.373297	0.145706	0.354446	0.309815	0.425111	0.367933	0.294187	0.178947	0.323653	0.336532	0.36163					27	1.32455	3137.75	438.889	1.18453		27	1.32455	2809.75	211	1.10603		27	1.32455	1420.75	175	1.03993		27	1.43653	2022.75	183	0.892093		27	1.32455	2625.33	68.727	0.916252
1.32455	0.312983	0.312869	0.230539	0.346581	0.416727	0.221806	0.390304	0.44594	0.349842	0.260731	0.31753	0.270831	0.318317	0.351143	0.296121					28	1.37549	2611	266.222	1.02912		28	1.37549	2583.5	223.625	1.00436		28	1.37549	1456.5	141.333	1.09788		28	1.48748	2200.5	220.5	0.9601		28	1.37549	2841.67	67.636	0.994174
1.37549	0.261681	0.365643	0.275687	0.43324	0.413556	0.163853	0.322543	0.269924	0.411768	0.249054	0.309431	0.240278	0.356062	0.382529	0.413428					29	1.42644	2515.25	343.556	0.953153		29	1.42644	2483.5	184.125	0.978614		29	1.42644	1363	226.833	0.948453		29	1.53842	2249.5	208.714	0.989575		29	1.42644	2865	88.909	0.994912
1.42644	0.241431	0.276587	0.136626	0.335273	0.4352	0.187042	0.372895	0.279565	0.397744	0.279629	0.331974	0.281479	0.389215	0.361434	0.423605					30	1.47738	2571.25	347.444	0.976025		30	1.47738	2607.5	226.75	1.01325		30	1.47738	1559.25	119.333	1.20202		30	1.58936	2355.75	172.429	1.05869		30	1.47738	2870.67	75.091	1.0019
1.47738	0.257256	0.354152	0.354852	0.32199	0.371863	0.179821	0.287127	0.339732	0.33141	0.3431	0.362568	0.295331	0.359648	0.346116	0.395728					31	1.80141	794.25	314.667	0.210488		31	1.80093	1012	175.125	0.356174		31	1.80093	568	173.667	0.329182		31	1.91147	671.25	159.714	0.248043		31	1.80093	978.667	92.727	0.317508
1.80141	0.354728	0.362451	0.280765	0.379537	0.431062	0.196172	0.441385	0.339899	0.467444	0.369434	0.500678	0.281479	0.376312	0.442354	0.345002					32	1.85236	1167	354.889	0.356434		32	1.85188	774.5	185.875	0.250519		32	1.85188	609.5	207.167	0.335861		32	1.96242	704	196.571	0.246052		32	1.85188	1017.67	82.455	0.335167
1.85236	0.295184	0.375805	0.2848	0.334425	0.430889	0.218215	0.31216	0.336076	0.386244	0.326561	0.382422	0.296335	0.349195	0.446499	0.401495					33	1.9033	944	380.333	0.247393		33	1.90282	869.25	208.5	0.281215		33	1.90282	608	154.5	0.378574		33	2.01336	662	198.429	0.224785		33	1.90282	976	91.455	0.317008
1.9033	0.369345	0.386179	0.393043	0.330251	0.430248	0.285605	0.248979	0.393252	0.405017	0.281615	0.417735	0.328505	0.350376	0.425964	0.367579					34	1.95425	843.5	288.222	0.243711		34	1.95377	980.75	188	0.337394		34	1.95377	595.5	186.5	0.341426		34	2.06431	735.25	187.857	0.26543		34	1.95377	912.667	96.727	0.292421
1.95425	0.338013	0.363515	0.270956	0.4109	0.398504	0.259742	0.41427	0.337904	0.397844	0.363357	0.425727	0.306789	0.336905	0.328027	0.435503					35	2.00519	838	301	0.235689		35	2.00471	851.5	188.75	0.282066		35	2.00471	605.5	229.667	0.313739		35	2.11525	734.75	250.786	0.234674		35	2.00471	1052.67	81.182	0.348167
2.00519	0.38806	0.413949	0.422469	0.40806	0.402967	0.237278	0.411694	0.45558	0.406339	0.367416	0.366259	0.13904	0.333625	0.466185	0.373961					36	2.05614	881.75	351.889	0.232555		36	2.05565	1077.75	192.625	0.376709		36	2.05565	605.5	172.5	0.361461		36	2.16619	757.5	196.857	0.271855		36	2.05565	1121.33	79.727	0.373297
2.05614	0.392375	0.451083	0.234922	0.402934	0.470409	0.258787	0.44024	0.361506	0.44172	0.361347	0.441747	0.248532	0.382479	0.430715	0.386805					37	2.10708	1019	305.889	0.312983		37	2.1066	949	213.875	0.312869		37	2.1066	504.5	228.333	0.230539		37	2.21714	878.75	164	0.346581		37	2.1066	1230.33	67.545	0.416727
2.10708	0.366176	0.375166	0.274713	0.291736	0.403477	0.238501	0.309636	0.284218	0.480286	0.350408	0.485888	0.171341	0.394157	0.42835	0.368935					38	2.15802	962	365.778	0.261681		38	2.15754	1043	183.875	0.365643		38	2.15754	519.75	189.5	0.275687		38	2.26808	1073.25	179.786	0.43324		38	2.15754	1236.67	82.727	0.413556
2.15802	0.353338	0.472416	0.424278	0.447717	0.428662	0.25	0.320097	0.454916	0.367572	0.401415	0.387081	0.290606	0.315824	0.373767	0.372251					39	2.20897	849.75	299.667	0.241431		39	2.20849	864.5	214.625	0.276587		39	2.20849	392	228.333	0.136626		39	2.31903	864	172.571	0.335273		39	2.20849	1293.33	79	0.4352
2.20897	0.307095	0.405171	0.474157	0.439803	0.346396	0.250917	0.378282	0.353694	0.443082	0.425716	0.442631	0.33692	0.360523	0.376497	0.471038					40	2.25991	988.25	402.111	0.257256		40	2.25943	1065.5	233.375	0.354152		40	2.25943	622.25	197.167	0.354852		40	2.36997	880.25	216.214	0.32199		40	2.25943	1125.33	87.727	0.371863
2.25991	0.293123	0.350428	0.420035	0.352677	0.455345	0.310323	0.425694	0.32976	0.338322	0.344371	0.492817	0.379901	0.353175	0.378243	0.417291					41	2.31086	1082	273.778	0.354728		41	2.31038	1033.75	182.125	0.362451		41	2.31038	521.5	185.167	0.280765		41	2.42092	973.5	190.786	0.379537		41	2.31038	1285.33	82.545	0.431062
2.31086	0.320506	0.419907	0.374817	0.378931	0.461308	0.239418	0.374613	0.395246	0.461554	0.347104	0.522408	0.355725	0.414757	0.460254	0.404402					42	2.3618	1014	341.444	0.295184		42	2.36132	1060.5	177.5	0.375805		42	2.36132	510	168.833	0.2848		42	2.47186	882.25	192.571	0.334425		42	2.36132	1301.67	99.364	0.430888
2.3618	0.325517	0.459648	0.458574	0.364886	0.523591	0.213249	0.454084	0.452755	0.439296	0.34399	0.515599	0.269019	0.285383	0.465962	0.400264					43	2.41274	1191.75	350.222	0.369345		43	2.41226	1074	166.625	0.386179		43	2.41226	664.5	193.667	0.393043		43	2.5228	853	171.929	0.330251		43	2.41226	1281.33	80.818	0.430248
2.41274	0.26757	0.405756	0.321113	0.350339	0.416835	0.298174	0.427984	0.369484	0.469648	0.392018	0.461112	0.369901	0.319935	0.407026	0.46102					44	2.46369	1123.25	353.111	0.338013		44	2.46321	1065.75	211.625	0.363515		44	2.46321	444.75	120.167	0.270956		44	2.57375	1048.25	200.857	0.4109		44	2.46321	1211.67	99.727	0.398504
2.46369	0.326735	0.430335	0.381635	0.383105	0.551491	0.293055	0.444924	0.315466	0.421826	0.37335	0.454984	0.366049	0.358555	0.504755	0.430785					45	2.51463	1193.5	309.333	0.38806		45	2.51415	1159.5	186.875	0.413949		45	2.51415	689.25	183.167	0.422469		45	2.62469	1028.75	187.214	0.40806		45	2.51415	1228.67	104.273	0.402967
2.51463	0.330759	0.409959	0.409322	0.543347	0.443845	0.367054	0.252882	0.385772	0.410606	0.460057	0.443826	0.265912	0.381473	0.454162	0.455504					46	2.56558	1209	315	0.392375		46	2.5651	1263.75	203.875	0.451083		46	2.5651	487.25	205.833	0.234922		46	2.67564	1068.75	237.786	0.402934		46	2.5651	1386.67	74.091	0.470409
2.56558	0.29472	0.391552	0.29593	0.468257	0.426023	0.25405	0.407713	0.308984	0.37192	0.402226	0.371993	0.295946	0.261284	0.427865	0.482264					47	2.61652	1122.75	288.444	0.366176		47	2.61604	1050	168.5	0.375166		47	2.61604	511.75	182.667	0.274713		47	2.72658	817	215.357	0.291736		47	2.61604	1220	94.182	0.403477
2.61652	0.305498	0.490025	0.441531	0.409515	0.525361	0.315098	0.442244	0.348708	0.491405	0.409002	0.470239	0.410292	0.39057	0.4058	0.440518					48	2.66747	1114.5	309.444	0.353338		48	2.66699	1316.25	206.25	0.472416		48	2.66699	717.25	209	0.424278		48	2.77752	1095.25	171.929	0.447717		48	2.66699	1290	93.909	0.428662
2.66747	0.433486	0.438315	0.440626	0.390863	0.520811	0.294124	0.434776	0.440289	0.403835	0.436972	0.538416	0.394919	0.424204	0.420492	0.427366					49	2.71841	998.25	298.556	0.307095		49	2.71793	1165.25	213.25	0.405171		49	2.71793	749.5	181.5	0.474157		49	2.82847	1129.5	222.5	0.439803		49	2.71793	1056	89.455	0.346396
2.71841	0.428353	0.460446	0.287443	0.422347	0.538785	0.30654	0.442947	0.360675	0.468125	0.456108	0.504775	0.437511	0.390745	0.423882	0.417143					50	2.76935	1029.75	361.889	0.293123		50	2.76887	1002.5	179.125	0.350428		50	2.76887	632.5	129.333	0.420035		50	2.87941	913.75	186.429	0.352677		50	2.76887	1361	90.455	0.455345
2.76935	0.404506	0.537639	0.429078	0.300689	0.531084	0.345011	0.327799	0.350037	0.449273	0.394322	0.411189	0.368185	0.458756	0.387172	0.448814					51	2.8203	1019.25	289	0.320506		51	2.81982	1166.75	180.125	0.419907		51	2.81982	643	194	0.374817		51	2.93036	918.25	136.786	0.378931		51	2.81982	1374	86.818	0.461308
2.8203	0.453419	0.44422	0.404244	0.313626	0.574275	0.347952	0.298473	0.307654	0.410145	0.411774	0.415071	0.268889	0.392188	0.494632	0.427024					52	2.87124	1056	314.333	0.325517		52	2.87076	1290.75	210.75	0.459648		52	2.87076	687.5	138.167	0.458574		52	2.9813	915	162.5	0.364886		52	2.87076	1541.33	80.364	0.523591
2.87124	0.408932	0.488748	0.408557	0.462334	0.504271	0.277659	0.400947	0.356852	0.454622	0.386688	0.453132	0.408642	0.409202	0.443419	0.39476					53	2.92219	925.75	316.111	0.26757		53	2.92171	1131.25	177.875	0.405756		53	2.92171	588	203.333	0.321113		53	3.03225	910.5	188	0.350339		53	2.92171	1240	76.909	0.416835
2.92219	0.400361	0.457999	0.430817	0.413774	0.519768	0.23789	0.380754	0.392587	0.480066	0.418042	0.404153	0.479262	0.348627	0.414352	0.413063					54	2.97313	1058	313.556	0.326735		54	2.97265	1182	170.875	0.430335		54	2.97265	619	161.833	0.381635		54	3.08319	966	175.929	0.383105		54	2.97265	1594	55.182	0.551491
2.97313	0.382305	0.431665	0.4192	0.412182	0.568791	0.270935	0.4354	0.42533	0.526045	0.449443	0.428105	0.37715	0.380905	0.447456	0.429542					55	3.02408	1077.5	323.889	0.330759		55	3.0236	1174	210.75	0.409959		55	3.0236	653	162.667	0.409322		55	3.13413	1285.75	165.214	0.543347		55	3.0236	1295	56.545	0.443845
3.02408	0.459978	0.527265	0.375235	0.418676	0.549319	0.3818	0.441776	0.406881	0.436811	0.395585	0.415895	0.357375	0.41034	0.52041	0.488258					56	3.07502	1038.5	367	0.29472		56	3.07454	1137	217	0.391552		56	3.07454	573.5	219	0.29593		56	3.18508	1137.75	172.071	0.468257		56	3.07454	1265	76.273	0.426023
3.07502	0.462136	0.412832	0.489113	0.343066	0.483897	0.536636	0.449817	0.388099	0.498537	0.390953	0.518048	0.431362	0.452327	0.507484	0.412527					57	3.12596	1055.5	359.444	0.305498		57	3.12548	1386.25	234.875	0.490025		57	3.12548	688.75	159.833	0.441531		57	3.23602	1079.75	235.214	0.409515		57	3.12548	1521	55.091	0.525361
3.12596	0.337233	0.438315	0.451687	0.452896	0.534549	0.377445	0.400557	0.405718	0.520054	0.413538	0.443671	0.322227	0.409421	0.437212	0.479836					58	3.17691	1273	285.333	0.433486		58	3.17643	1212.75	182.875	0.438315		58	3.17643	681	153.167	0.440626		58	3.28697	984.5	178.429	0.390863		58	3.17643	1550.67	97.455	0.520811
3.17691	0.375343	0.44954	0.386156	0.448445	0.513546	0.37882	0.450649	0.385606	0.466462	0.427082	0.481193	0.382005	0.390308	0.481409	0.398202					59	3.22785	1281.75	305.778	0.428353		59	3.22737	1283	201.125	0.460446		59	3.22737	572.5	228.167	0.287443		59	3.33791	1053	182	0.422347		59	3.22737	1568	64.636	0.538785
3.22785	0.332685	0.419003	0.453009	0.462836	0.503261	0.327055	0.413672	0.437131	0.450395	0.461026	0.524284	0.324848	0.328507	0.396843	0.480076					60	3.2788	1212.75	291.111	0.404506		60	3.27832	1478.25	215	0.537639		60	3.27832	668	154	0.429078		60	3.38886	814.75	194.643	0.300689		60	3.27832	1551.33	69.455	0.531084
3.2788	0.454077	0.406395	0.424278	0.315946	0.527544	0.289922	0.407453	0.490318	0.469708	0.42052	0.508192	0.425115	0.446991	0.441991	0.445008					61	3.32974	1328.75	295.667	0.453419		61	3.32926	1257.5	213.75	0.44422		61	3.32926	646.75	162.5	0.404244		61	3.4398	847.5	200.714	0.313626		61	3.32926	1693.67	91.273	0.574275
3.32974	0.344901	0.38687	0.650087	0.492987	0.543031	0.422371	0.374092	0.446273	0.513203	0.392733	0.437936	0.370192	0.405747	0.517532	0.457043					62	3.38069	1284.5	352.778	0.408931		62	3.3802	1356	207.625	0.488748		62	3.3802	739.25	249.833	0.408557		62	3.49074	1121.75	168.286	0.462334		62	3.3802	1467.33	60.273	0.504271
3.38069	0.404299	0.509124	0.48807	0.324952	0.473688	0.356395	0.450311	0.446107	0.418099	0.413562	0.594934	0.331904	0.417206	0.579791	0.415707					63	3.43163	1305.75	393.556	0.400361		63	3.43115	1291.25	215.125	0.457999		63	3.43115	633.25	117.167	0.430817		63	3.54169	1064.25	210.929	0.413774		63	3.43115	1560.67	110.364	0.519768
3.43163	0.405969	0.488163	0.523687	0.405289	0.487144	0.304783	0.540659	0.383778	0.568177	0.455457	0.516029	0.463436	0.385322	0.468672	0.498242					64	3.48257	1248.5	377.444	0.382305		64	3.48209	1217.75	203.5	0.431665		64	3.48209	653	150.833	0.4192		64	3.59263	1015.75	165.714	0.412182		64	3.48209	1655	67.909	0.568791
3.48257	0.396142	0.385647	0.397287	0.534324	0.535168	0.34417	0.384579	0.434472	0.408823	0.477581	0.538177	0.42586	0.398487	0.595036	0.514289					65	3.53352	1335.25	287.222	0.459978		65	3.53304	1457.5	218.625	0.527265		65	3.53304	593	143.5	0.375235		65	3.64358	1031.5	168.071	0.418676		65	3.53304	1617.67	84.909	0.549319
3.53352	0.31163	0.518061	0.411757	0.395886	0.568889	0.334276	0.481563	0.359511	0.435309	0.51216	0.575211	0.346856	0.44253	0.48368	0.509684					66	3.58446	1364.5	311.556	0.462136		66	3.58398	1178.5	208.5	0.412832		66	3.58398	787.25	201.333	0.489113		66	3.69452	887	179.5	0.343066		66	3.58398	1442.67	92.455	0.483897
3.58446	0.353911	0.483747	0.301357	0.506304	0.474948	0.305738	0.431315	0.361672	0.433065	0.380945	0.551175	0.44366	0.352694	0.463139	0.527292					67	3.63541	1070.25	301.889	0.337233		67	3.63493	1189.75	159.875	0.438315		67	3.63493	731.75	190.667	0.451687		67	3.74547	1085.5	151.5	0.452896		67	3.63493	1575	83.455	0.534549
3.63541	0.37143	0.484226	0.502122	0.425707	0.510863	0.382641	0.415572	0.338569	0.495232	0.482053	0.664138	0.403301	0.346308	0.527871	0.465397					68	3.68635	1192.75	337.556	0.375343		68	3.68587	1275	218.75	0.44954		68	3.68587	633.25	170.667	0.386156		68	3.79641	1096.75	171.929	0.448445		68	3.68587	1523.67	90.727	0.513546
3.68635	0.296756	0.405969	0.324104	0.422814	0.494746	0.423594	0.36842	0.504779	0.486076	0.415261	0.39978	0.301254	0.410208	0.481753	0.519246					69	3.7373	1096	338	0.332685		69	3.73681	1197.75	213.25	0.419003		69	3.73681	719	176.333	0.453009		69	3.84735	1152.5	198	0.462836		69	3.73681	1487.33	83.091	0.503261
3.7373	0.477961	0.511677	0.390818	0.415022	0.484766	0.385047	0.413958	0.373141	0.381436	0.439999	0.486522	0.368962	0.375569	0.465127	0.452108					70	3.78824	1289.25	254.667	0.454077		70	3.78776	1198.25	243.375	0.406395		70	3.78776	702.25	194	0.424278		70	3.8983	834	182.429	0.315946		70	3.78776	1544	72	0.527544
3.78824	0.37349	0.473746	0.371965	0.484327	0.520909	0.331181	0.440553	0.434139	0.41303	0.43451	0.489651	0.507161	0.462517	0.442422	0.484805					71	3.83918	1152.5	366.667	0.344901		71	3.8387	1158	249	0.38687		71	3.8387	909.25	130.5	0.650087		71	3.94924	1210.75	194.071	0.492987		71	3.8387	1601.67	86.455	0.543031
3.83918	0.417441	0.452679	0.498296	0.410103	0.527294	0.292023	0.467538	0.462561	0.416817	0.428265	0.512421	0.533085	0.37465	0.499511	0.472223					72	3.89013	1276.5	355.333	0.404299		72	3.88965	1392.25	196	0.509124		72	3.88965	745.5	160.833	0.48807		72	4.00019	876.5	206.357	0.324952		72	3.88965	1375	53.273	0.473688
3.89013	0.403202	0.490025	0.575305	0.462161	0.602045	0.460536	0.404304	0.529211	0.483692	0.413975	0.428559	0.495768	0.347533	0.448022	0.487825					73	3.94107	1210.75	285.778	0.405969		73	3.94059	1311	164	0.488163		73	3.94059	783.5	156.167	0.523687		73	4.05113	1021.25	185.429	0.405289		73	3.94059	1464	104.727	0.487144
3.94107	0.358434	0.447412	0.546365	0.453121	0.482757	0.3295	0.506102	0.492313	0.557339	0.458619	0.445749	0.436896	0.467854	0.456218	0.562155					74	3.99202	1221.25	318.667	0.396142		74	3.99154	1100.25	194.125	0.385647		74	3.99154	703.25	227.333	0.397287		74	4.10208	1243.5	141.571	0.534324		74	3.99154	1554	60.727	0.535168
3.99202	0.345548	0.46151	0.583304	0.382655	0.515826	0.326177	0.512113	0.466717	0.533177	0.463941	0.471409	0.367732	0.410995	0.502477	0.525378					75	4.04296	1084.25	374.222	0.31163		75	4.04248	1377.5	160.25	0.518061		75	4.04248	707.25	214	0.411757		75	4.15302	1003.5	187.071	0.395886		75	4.04248	1645	57.636	0.568889
4.04296	0.474584	0.491461	0.291339	0.408216	0.47447	0.347608	0.413438	0.373639	0.403093	0.429266	0.360537	0.438417	0.531228	0.414763	0.51805					76	4.0939	1131.25	324.889	0.353911		76	4.09342	1330	193.375	0.483747		76	4.09342	517.5	156.5	0.301357		76	4.20396	1201	156.857	0.506304		76	4.09342	1397.33	72.091	0.474948
4.0939	0.344401	0.443369	0.561252	0.390725	0.442064	0.401283	0.438939	0.408211	0.489081	0.44706	0.50106	0.339057	0.4375	0.553278	0.50116					77	4.14485	1194.5	348.222	0.37143		77	4.14437	1309.25	171.5	0.484226		77	4.14437	700	98.5	0.502122		77	4.25491	1064.5	186.571	0.425707		77	4.14437	1516	90.545	0.510863
4.14485	0.362689	0.434271	0.424696	0.427629	0.570941	0.282511	0.402352	0.429153	0.462996	0.401868	0.516053	0.386989	0.528866	0.420512	0.483837					78	4.19579	1039.25	363.111	0.296756		78	4.19531	1176.75	222.875	0.405969		78	4.19531	637.25	249	0.324104		78	4.30585	1111.25	239.286	0.422814		78	4.19531	1479.67	99.182	0.494746
4.19579	0.314971	0.427462	0.402713	0.421949	0.457366	0.37542	0.417055	0.402393	0.553572	0.397992	0.492077	0.45214	0.436756	0.494848	0.48721					79	4.24674	1411	322	0.477961		79	4.24626	1404.75	202.5	0.511677		79	4.24626	577.5	109.333	0.390818		79	4.3568	1056.25	200.357	0.415022		79	4.24626	1420	67.364	0.484766
4.24674	0.484373	0.424004	0.391722	0.321038	0.469008	0.379661	0.472768	0.41835	0.570722	0.391867	0.463514	0.303164	0.41432	0.528693	0.516329					80	4.29768	1175.75	324.778	0.37349		80	4.2972	1297.25	184.125	0.473746		80	4.2972	607.25	161.667	0.371965		80	4.40774	1186.25	187.429	0.484327		80	4.2972	1531.67	78.182	0.520909
4.29768	0.404555	0.383785	0.494887	0.398241	0.441477	0.327055	0.350386	0.506441	0.495673	0.422919	0.62769	0.46596	0.402948	0.431908	0.548536					81	4.34863	1325	373.889	0.417441		81	4.34815	1263.75	200.125	0.452679		81	4.34815	771.75	174.833	0.498296		81	4.45868	1066.75	221	0.410103		81	4.34815	1550.67	79.364	0.527294
4.34863	0.468853	0.530297	0.466574	0.439821	0.497831	0.334849	0.431471	0.398903	0.556537	0.415674	0.595339	0.363233	0.494489	0.494275	0.526677					82	4.39957	1246	327.333	0.403202		82	4.39909	1362.75	211.375	0.490025		82	4.39909	830	140.833	0.575305		82	4.50963	1118.75	165.643	0.462161		82	4.39909	1740.33	60.455	0.602045
4.39957	0.351216	0.469117	0.411617	0.454645	0.456627	0.387798	0.384501	0.449597	0.415134	0.398317	0.431796	0.398155	0.376006	0.495266	0.533002					83	4.45051	1188	371.333	0.358434		83	4.45003	1209.25	158	0.447412		83	4.45003	843.5	189	0.546365		83	4.56057	1109.25	174.786	0.453121		83	4.45003	1418.67	71.636	0.482757
4.45051	0.389888	0.453264	0.41447	0.439336	0.437948	0.36629	0.516069	0.416355	0.45366	0.473807	0.451782	0.432171	0.383572	0.432704	0.47603					84	4.50146	1153.75	366.444	0.345548		84	4.50098	1273.25	188.875	0.46151		84	4.50098	867.25	168.5	0.583304		84	4.61152	1011.5	222.357	0.382655		84	4.50098	1533.67	94.364	0.515826
4.50146	0.350375	0.407512	0.435965	0.471477	0.510472	0.378362	0.413047	0.435303	0.481348	0.401328	0.420531	0.440036	0.347096	0.463294	0.558576					85	4.5524	1474.75	393.444	0.474584		85	4.55192	1323	168.25	0.491461		85	4.55192	522	173	0.291339		85	4.66246	1055.5	213.643	0.408216		85	4.55192	1415	91.091	0.47447
4.5524	0.406554	0.477789	0.335652	0.46862	0.487155	0.385391	0.460668	0.53935	0.452899	0.479344	0.599557	0.351226	0.47835	0.472109	0.469363					86	4.60335	1170.25	385.556	0.344401		86	4.60287	1226.75	185	0.443369		86	4.60287	790	117.667	0.561252		86	4.71341	968	162.214	0.390725		86	4.60287	1304.67	71.182	0.442064
4.60335	0.35791	0.465713	0.609183	0.448098	0.55981	0.354141	0.384085	0.394582	0.460652	0.501944	0.379125	0.386665	0.408327	0.534361	0.419456					87	4.65429	1152.25	325.889	0.362689		87	4.65381	1176	155.625	0.434271		87	4.65381	684.25	175.5	0.424696		87	4.76435	1053.25	171.357	0.427629		87	4.65381	1671	77.909	0.570941
4.65429	0.414784	0.534873	0.462052	0.424512	0.424405	0.340197	0.473392	0.413363	0.467284	0.451128	0.500594	0.364593	0.497069	0.455645	0.489968					88	4.70524	1076.75	359.111	0.314971		88	4.70476	1189.25	184.875	0.427462		88	4.70476	715.25	232.833	0.402713		88	4.81529	1033.75	163.571	0.421949		88	4.70476	1356	79.818	0.457366
4.70524	0.453858	0.470713	0.301079	0.425811	0.463849	0.362966	0.34807	0.496967	0.455043	0.458277	0.580036	0.399579	0.506823	0.466576	0.439173					89	4.75618	1418.5	314.889	0.484373		89	4.7557	1199.75	203.5	0.424004		89	4.7557	667.75	198.5	0.391722		89	4.86624	824	161.929	0.321038		89	4.7557	1382.67	74	0.469008
4.75618	0.382634	0.435814	0.548383	0.384837	0.53747	0.411254	0.353925	0.345217	0.52312	0.406476	0.459559	0.385695	0.429452	0.489193	0.457647					90	4.80712	1152.75	231	0.404555		90	4.80664	1091	189.25	0.383785		90	4.80664	749	156.167	0.494887		90	4.91718	1005	183.714	0.398241		90	4.80664	1314.67	82.818	0.441477
4.80712	0.441093	0.528329	0.615652	0.458974	0.464522	0.42176	0.454605	0.468379	0.522198	0.446925	0.444053	0.377862	0.416331	0.52287	0.535669					91	4.85807	1451.25	383	0.468853		91	4.85759	1408.75	162.75	0.530297		91	4.85759	787.25	228.333	0.466574		91	4.96813	1144.75	237.714	0.439821		91	4.85759	1484	94.909	0.497831
4.85807	0.383134	0.427089	0.440557	0.429136	0.558246	0.24064	0.488459	0.427159	0.410887	0.445543	0.624285	0.539461	0.544131	0.453266	0.478093					92	4.90901	1131	330.778	0.351216		92	4.90853	1346.75	244.5	0.469117		92	4.90853	669.75	176.667	0.411617		92	5.01907	1096.25	158.643	0.454645		92	4.90853	1346.67	72.545	0.456627
4.90901	0.366005	0.433473	0.3648	0.504935	0.497092	0.345546	0.489604	0.438295	0.492006	0.489457	0.612148	0.521855	0.444498	0.465909	0.532375					93	4.95996	1254	365.667	0.389888		93	4.95948	1243.5	178.5	0.453264		93	4.95948	658.5	162	0.41447		93	5.07002	1098.25	192.214	0.439336		93	4.95948	1298	76	0.437948
4.95996	0.440142	0.484492	0.492939	0.434781	0.60514	0.352499	0.501184	0.362669	0.55253	0.436885	0.452833	0.401909	0.395863	0.530836	0.567078					94	5.0109	1159.75	361.444	0.350375		94	5.01042	1174.75	217.25	0.407512		94	5.01042	739.75	217.5	0.435965		94	5.12096	1146.25	173.929	0.471477		94	5.01042	1506	81.636	0.510472
5.0109	0.411602	0.445656	0.447652	0.468049	0.525231	0.362775	0.448307	0.435137	0.544977	0.434041	0.516758	0.404531	0.468553	0.453063	0.515599					95	5.06185	1237.75	311.444	0.406554		95	5.06136	1348	225.375	0.477789		95	5.06136	639.75	237.667	0.335652		95	5.1719	1142	175.571	0.46862		95	5.06136	1430.67	71.364	0.487155
5.06185	0.410309	0.429749	0.498505	0.430365	0.600611	0.430318	0.504853	0.398072	0.403173	0.498743	0.396734	0.394012	0.494664	0.437819	0.521765					96	5.11279	1095.25	279.778	0.35791		96	5.11231	1314.5	220.25	0.465713		96	5.11231	888.75	159	0.609183		96	5.22285	1112.25	188.143	0.448098		96	5.11231	1610.67	48.636	0.55981
5.11279	0.360275	0.449593	0.436035	0.511603	0.517987	0.428178	0.407219	0.421009	0.664463	0.490966	0.573646	0.445796	0.497419	0.421044	0.569677					97	5.16373	1302.5	357.444	0.414784		97	5.16325	1408.25	151.5	0.534873		97	5.16325	675.5	122	0.462052		97	5.27379	1077.75	202.286	0.424512		97	5.16325	1257.67	73.455	0.424405
5.16373	0.483398	0.436187	0.406608	0.527761	0.553174	0.393987	0.361758	0.448932	0.42419	0.46356	0.504429	0.378607	0.483861	0.463213	0.487199					98	5.21468	1371.75	337.667	0.453858		98	5.2142	1303.75	197.75	0.470713		98	5.2142	591.5	230.833	0.301079		98	5.32474	1055	176.857	0.425811		98	5.2142	1375	80.727	0.463849
5.21468	0.416234	0.504602	0.507687	0.440392	0.492401	0.345469	0.444326	0.516081	0.514625	0.435653	0.569596	0.433013	0.527948	0.454539	0.488338					99	5.26562	1255.25	383.444	0.382634		99	5.26514	1255	231	0.435814		99	5.26514	868.75	211.833	0.548383		99	5.37568	972.5	178.857	0.384837		99	5.26514	1556.33	56.636	0.53747
5.26562	0.472426	0.457839	0.445843	0.403592	0.550481	0.414502	0.413906	0.486662	0.408643	0.448053	0.621335	0.51166	0.622944	0.469609	0.498846					100	5.31657	1429	424	0.441093		100	5.31609	1459.75	218.375	0.528329		100	5.31609	882	144.5	0.615652		100	5.42663	1101.75	155.214	0.458974		100	5.31609	1370.33	74.182	0.464522
5.31657	0.49092	0.489227	0.39513	0.491289	0.530715	0.388065	0.458326	0.448433	0.548704	0.428329	0.438152	0.360612	0.44944	0.503225	0.47897					101	5.36751	1187.5	314.556	0.383134		101	5.36703	1198	194.5	0.427089		101	5.36703	668.75	141	0.440557		101	5.47757	1063	178	0.429136		101	5.36703	1637.67	80	0.558246
5.36751	0.499064	0.478374	0.586574	0.338026	0.450404	0.477231	0.405553	0.456079	0.526045	0.461939	0.475985	0.367182	0.335024	0.402451	0.461602					102	5.41846	1247.25	413.333	0.366005		102	5.41797	1255.25	236.75	0.433473		102	5.41797	714	277	0.3648		102	5.52851	1196.75	155.429	0.504935		102	5.41797	1452.67	65.636	0.497092
5.41846	0.514414	0.466511	0.407791	0.503793	0.643737	0.433259	0.473392	0.509266	0.415715	0.430474	0.577456	0.498293	0.361048	0.465801	0.460177					103	5.4694	1291.5	288.667	0.440142		103	5.46892	1327	188.625	0.484492		103	5.46892	773	182.5	0.492939		103	5.57946	1090	193.357	0.434781		103	5.46892	1778.33	89.818	0.60514
5.4694	0.375197	0.528755	0.431165	0.447337	0.501154	0.329118	0.464441	0.408045	0.664162	0.519508	0.471923	0.442754	0.455563	0.476746	0.4296					104	5.52034	1298.25	360.444	0.411602		104	5.51986	1247.5	200.375	0.445656		104	5.51986	766.75	230.5	0.447652		104	5.6304	1114.25	149	0.468049		104	5.51986	1519	53.455	0.525231
5.52034	0.347571	0.433261	0.434226	0.485678	0.573266	0.336797	0.43462	0.460733	0.540369	0.429282	0.567218	0.501335	0.475814	0.459392	0.425223					105	5.57129	1251.75	316.889	0.410309		105	5.57081	1199	189.25	0.429749		105	5.57081	811.5	214.333	0.498505		105	5.68135	1059.75	172.214	0.430365		105	5.57081	1741.33	65.455	0.600611
5.57129	0.352509	0.454009	0.479931	0.400786	0.668259	0.422715	0.395352	0.474528	0.505029	0.450206	0.529409	0.401489	0.507741	0.48579	0.428095					106	5.62223	1151.75	330.889	0.360275		106	5.62175	1274	217.625	0.449593		106	5.62175	754	231.667	0.436035		106	5.73229	1250	194.929	0.511603		106	5.62175	1529.33	84	0.517987
5.62223	0.507781	0.507102	0.441043	0.445813	0.595453	0.270783	0.523953	0.490817	0.456906	0.486176	0.420173	0.45761	0.53254	0.555057	0.403706					107	5.67318	1447.5	346.111	0.483398		107	5.6727	1248.75	223.875	0.436187		107	5.6727	680.75	193.667	0.406608		107	5.78324	1237.75	149.357	0.527761		107	5.6727	1648.33	104.818	0.553174
5.67318	0.498723	0.521253	0.338087	0.403176	0.600709	0.326177	0.387572	0.43015	0.466983	0.414356	0.683718	0.426086	0.434264	0.558791	0.550177					108	5.72412	1249.25	300.889	0.416234		108	5.72364	1356.75	171.125	0.504602		108	5.72364	787	178.833	0.507687		108	5.83418	1073.5	165.286	0.440392		108	5.72364	1456.67	82.727	0.492401
5.72412	0.410894	0.514869	0.339408	0.450211	0.578761	0.344591	0.420646	0.496302	0.527147	0.460001	0.554006	0.505607	0.450665	0.483222	0.474731					109	5.77506	1413.5	337.111	0.472426		109	5.77458	1241.25	165.5	0.457839		109	5.77458	794.75	260.667	0.445843		109	5.88512	999.25	166.929	0.403592		109	5.77458	1625	89	0.550481
5.77506	0.389693	0.5478	0.437495	0.442747	0.7425	0.307266	0.488485	0.516912	0.524242	0.445337	0.556144	0.389093	0.458363	0.466765	0.542028					110	5.82601	1457.75	339.222	0.49092		110	5.82553	1405	255.5	0.489227		110	5.82553	662.5	189.167	0.39513		110	5.93607	1191.25	178.071	0.491289		110	5.82553	1550.67	69.818	0.530715
5.82601	0.467281	0.551418	0.465531	0.390257	0.649982	0.363119	0.559343	0.419845	0.479004	0.476453	0.480405	0.406182	0.552134	0.457087	0.563078					111	5.87695	1488.75	351.667	0.499064		111	5.87647	1329.25	205.25	0.478374		111	5.87647	891.5	188.833	0.586574		111	5.98701	856.75	159.643	0.338026		111	5.87647	1316.67	59.909	0.450404
5.87695	0.351484	0.566846	0.521113	0.446436	0.524764	0.406709	0.404278	0.578409	0.515767	0.407604	0.551987	0.402622	0.38226	0.487165	0.471585					112	5.9279	1485.5	313.444	0.514414		112	5.92742	1282.25	186.125	0.466511		112	5.92742	745.5	257	0.407791		112	6.03796	1203.25	164.286	0.503793		112	5.92742	1901.67	105.455	0.643737
5.9279	0.348437	0.492419	0.487513	0.369545	0.613807	0.3614	0.519894	0.445774	0.586769	0.422482	0.430279	0.414532	0.375043	0.49383	0.423423					113	5.97884	1246.75	391.889	0.375197		113	5.97836	1404	161.625	0.528755		113	5.97836	696.5	180	0.431165		113	6.0889	1100.25	177.714	0.447337		113	5.97836	1474	75.636	0.501154
5.97884	0.422123	0.485237	0.556661	0.427594	0.514197	0.323159	0.57938	0.437962	0.515587	0.455616	0.558199	0.387895	0.406928	0.523308	0.476714					114	6.02979	1161.25	369.333	0.347571		114	6.02931	1279	261	0.433261		114	6.02931	735.5	215.333	0.434226		114	6.13984	1170.25	168.643	0.485678		114	6.02931	1701.67	102.091	0.573266
6.02979	0.383317	0.501995	0.552209	0.441639	0.508137	0.551918	0.475084	0.493144	0.480326	0.466547	0.569704	0.476835	0.40426	0.467351	0.439583					115	6.08073	1144.5	341.333	0.352509		115	6.08025	1291.5	224.75	0.454009		115	6.08025	769.75	194.833	0.479931		115	6.19079	1017.75	191.214	0.400786		115	6.08025	1929	64.364	0.668259
6.08073	0.390668	0.468798	0.517426	0.413394	0.607236	0.303255	0.687736	0.48716	0.532155	0.361029	0.591983	0.46062	0.52821	0.51669	0.497957					116	6.13167	1461.5	304.556	0.507781		116	6.13119	1368.75	177.25	0.507102		116	6.13119	708	179.667	0.441043		116	6.24173	1077.75	158.357	0.445813		116	6.13119	1715.67	54.182	0.595453
6.13167	0.438862	0.425174	0.42873	0.413896	0.513263	0.397998	0.550314	0.5455	0.532977	0.387458	0.562082	0.485314	0.480668	0.486976	0.472565					117	6.18262	1503.75	367.444	0.498723		117	6.18214	1417.75	193	0.521253		117	6.18214	639.5	234.5	0.338087		117	6.29268	1048.25	216.786	0.403176		117	6.18214	1762.33	86.182	0.600709
6.18262	0.443117	0.493749	0.460869	0.471235	0.494801	0.321783	0.498738	0.417851	0.606022	0.469748	0.598338	0.46473	0.37758	0.530142	0.470104					118	6.23356	1261.75	325.556	0.410894		118	6.23308	1388	178.25	0.514869		118	6.23308	643.25	236.667	0.339408		118	6.34362	1088.25	159.786	0.450211		118	6.23308	1692	77.091	0.578761
6.23356	0.398154	0.539927	0.42407	0.34085	0.550155	0.344094	0.49356	0.499127	0.513744	0.505916	0.519434	0.407606	0.455126	0.445057	0.486275					119	6.28451	1220	332.111	0.389693		119	6.28403	1493.75	206.625	0.5478		119	6.28403	716.25	192.167	0.437495		119	6.39457	1099.5	186.429	0.442747		119	6.28403	2159.33	87.545	0.7425
6.28451	0.451492	0.510879	0.474922	0.402449	0.5458	0.366252	0.482422	0.489321	0.424811	0.349129	0.646302	0.385954	0.421886	0.544733	0.454205					120	6.33545	1408	343.333	0.467281		120	6.33497	1472.5	176.875	0.551418		120	6.33497	755.5	197.833	0.465531		120	6.44551	982.75	177.929	0.390257		120	6.33497	1907	93.364	0.649982
6.33545	0.49865	0.458743	0.382748	0.403973	0.512948	0.340885	0.436623	0.534364	0.467163	0.435145	0.490715	0.359641	0.40168	0.449491	0.461533					121	6.3864	1201.5	400.667	0.351484		121	6.38592	1549	217.125	0.566846		121	6.38592	786.25	162	0.521113		121	6.49645	1125.75	205.071	0.446436		121	6.38592	1562.33	98.091	0.524764
6.3864	0.475278	0.450391	0.376974	0.602348	0.644193	0.357923	0.63106	0.478019	0.525524	0.447132	0.652717	0.316336	0.453508	0.499437	0.517047					122	6.43734	1174	380.111	0.348437		122	6.43686	1368.25	211.25	0.492419		122	6.43686	764	180	0.487513		122	6.5474	977.25	215.143	0.369545		122	6.43686	1783.33	70.636	0.613807
6.43734	0.551391	0.483747	0.579617	0.393149	0.558496	0.399908	0.474147	0.510596	0.54662	0.399843	0.419874	0.496319	0.493396	0.488216	0.505023					123	6.48828	1343	381.222	0.422123		123	6.4878	1358.75	218.625	0.485237		123	6.4878	877	210.167	0.556661		123	6.59834	1046.75	164.929	0.427594		123	6.4878	1526.67	91.909	0.514197
6.48828	0.463757	0.481566	0.451548	0.426192	0.586352	0.332786	0.496214	0.429153	0.509436	0.45537	0.551616	0.403916	0.529697	0.433047	0.531076					124	6.53923	1261.25	387.889	0.383317		124	6.53875	1376	196.5	0.501995		124	6.53875	889.5	228	0.552209		124	6.64929	1079.5	168.714	0.441639		124	6.53875	1501.67	83.818	0.508137
6.53923	0.461599	0.481353	0.420313	0.444046	0.490815	0.384283	0.458326	0.490484	0.492287	0.433	0.620259	0.373914	0.417862	0.509492	0.41826					125	6.59017	1192	301.889	0.390668		125	6.58969	1294	192.5	0.468798		125	6.58969	820.5	200.667	0.517426		125	6.70023	1026.75	174.214	0.413394		125	6.58969	1747	52.636	0.607236
6.59017	0.436046	0.521519	0.7024	0.523223	0.640012	0.277086	0.362018	0.485664	0.535782	0.443867	0.572714	0.387507	0.53324	0.462991	0.471186					126	6.64112	1338.25	338.333	0.438862		126	6.64064	1190.5	191.5	0.425174		126	6.64064	739.75	226.167	0.42873		126	6.75118	1030.5	176.929	0.413896		126	6.64064	1519.33	87.182	0.513263
6.64112	0.517974	0.475182	0.40167	0.363466	0.666012	0.31739	0.442765	0.52356	0.448331	0.42817	0.542287	0.431459	0.298898	0.514689	0.586487					127	6.69206	1403.5	393.889	0.443117		127	6.69158	1348	187.875	0.493749		127	6.69158	724.75	172.667	0.460869		127	6.80212	1113.25	141.429	0.471235		127	6.69158	1449	68.364	0.494801
6.69206	0.35847	0.429164	0.510678	0.4078	0.621995	0.397501	0.503942	0.533367	0.510819	0.454631	0.635002	0.456736	0.462255	0.485231	0.489809					128	6.74301	1251.5	344.333	0.398154		128	6.74252	1414.5	145.875	0.539927		128	6.74252	704	196	0.42407		128	6.85306	921	218.071	0.34085		128	6.74252	1614	78.909	0.550155
6.74301	0.465074	0.473852	0.454887	0.361302	0.713427	0.361323	0.444378	0.494474	0.507333	0.430506	0.619268	0.331807	0.369096	0.540966	0.451869					129	6.79395	1355.25	326.556	0.451492		129	6.79347	1370.5	170.125	0.510879		129	6.79347	765.75	196.833	0.474922		129	6.90401	1018.75	188.786	0.402449		129	6.79347	1597.67	74.727	0.5458
6.79395	0.478863	0.496622	0.475339	0.489454	0.644986	0.369995	0.503318	0.450927	0.554594	0.357407	0.463084	0.441621	0.456176	0.435521	0.523577					130	6.84489	1456.25	320.111	0.49865		130	6.84441	1286.75	208.875	0.458743		130	6.84441	680	221.5	0.382748		130	6.95495	1007.25	174.143	0.403973		130	6.84441	1508	76.727	0.512948
6.84489	0.49965	0.549449	0.584765	0.341213	0.607638	0.443498	0.476645	0.44727	0.556016	0.426756	0.518967	0.376115	0.497463	0.56644	0.514608					131	6.89584	1367	284.111	0.475278		131	6.89536	1248.25	190	0.450391		131	6.89536	602.75	151.167	0.376974		131	7.0059	1379	136.786	0.602348		131	6.89536	1902.67	105.182	0.644193
6.89584	0.422891	0.479757	0.3824	0.349248	0.663644	0.389479	0.387182	0.470041	0.548784	0.491919	0.617595	0.447641	0.490903	0.554148	0.54563					132	6.94678	1588.75	332.444	0.551391		132	6.9463	1363.75	227.125	0.483747		132	6.9463	874.5	180.167	0.579617		132	7.05684	986	175.214	0.393149		132	6.9463	1656	97.636	0.558496
6.94678	0.429072	0.49726	0.549704	0.58484	0.581389	0.305012	0.442166	0.412366	0.410807	0.513304	0.529122	0.410163	0.38226	0.536585	0.478503					133	6.99773	1376.75	320.111	0.463757		133	6.99725	1333.25	201.75	0.481566		133	6.99725	752.25	211.333	0.451548		133	7.10779	1041	162.071	0.426192		133	6.99725	1695	58.909	0.586352
6.99773	0.534579	0.428153	0.633531	0.541355	0.535331	0.336721	0.46517	0.494806	0.50034	0.547661	0.53052	0.515025	0.336512	0.476503	0.462035					134	7.04867	1345.5	293.778	0.461599		134	7.04819	1283	152	0.481353		134	7.04819	675.5	172	0.420313		134	7.15873	1052.75	137	0.444046		134	7.04819	1431.33	61.818	0.490815
7.04867	0.530567	0.523701	0.609113	0.509577	0.649678	0.464815	0.441646	0.441453	0.564251	0.418391	0.460765	0.466186	0.458975	0.513846	0.447584					135	7.09962	1280.5	287	0.436046		135	7.09913	1428	202.625	0.521519		135	7.09913	1011.25	169.833	0.7024		135	7.20967	1251.25	172.214	0.523223		135	7.09913	1844	58.182	0.640012
7.09962	0.541211	0.450604	0.445079	0.410069	0.645757	0.292252	0.409691	0.455747	0.469968	0.456593	0.6798	0.32802	0.495888	0.572546	0.515326					136	7.15056	1463.5	283.333	0.517974		136	7.15008	1345	228.5	0.475182		136	7.15008	687	205.833	0.40167		136	7.26062	906.5	156.929	0.363466		136	7.15008	1898	39.636	0.666012
7.15056	0.398752	0.382827	0.470539	0.35266	0.613578	0.452055	0.539723	0.315798	0.559783	0.450413	0.619184	0.411587	0.464573	0.467593	0.532808					137	7.2015	1190.75	374	0.35847		137	7.20102	1181.5	173.125	0.429164		137	7.20102	864.25	252.5	0.510678		137	7.31156	1000	159	0.4078		137	7.20102	1814	78.455	0.621995
7.2015	0.496114	0.540725	0.397008	0.500745	0.602631	0.383366	0.430222	0.477354	0.501583	0.48952	0.52696	0.481301	0.477694	0.496364	0.511713					138	7.25245	1378.75	319.111	0.465074		138	7.25197	1291.5	178.125	0.473852		138	7.25197	740.75	195.833	0.454887		138	7.36251	960.25	215.143	0.361302		138	7.25197	2047.67	57	0.713427
7.25245	0.500235	0.542533	0.530782	0.48909	0.573776	0.32801	0.495563	0.448433	0.522358	0.467897	0.689141	0.511757	0.517101	0.517135	0.483461					139	7.30339	1409.5	318.444	0.478863		139	7.30291	1373.75	206.875	0.496622		139	7.30291	741.25	171.833	0.475339		139	7.41345	1177.25	167.857	0.489454		139	7.30291	1856.33	56.636	0.644986
7.30339	0.484605	0.552695	0.460522	0.468637	0.489153	0.391236	0.519582	0.488324	0.475277	0.438354	0.684303	0.501011	0.504548	0.551762	0.519212					140	7.35434	1439.75	301.333	0.49965		140	7.35386	1464.5	173.5	0.549449		140	7.35386	842.5	142	0.584765		140	7.4644	899.25	195.571	0.341213		140	7.35386	1772.67	77.182	0.607638
7.35434	0.597366	0.428739	0.508731	0.537372	0.612851	0.353492	0.441698	0.440455	0.616901	0.400987	0.635049	0.420455	0.454382	0.473699	0.462912					141	7.40528	1313.75	350.222	0.422891		141	7.4048	1325.5	198.25	0.479757		141	7.4048	629.75	171.667	0.3824		141	7.51534	895.75	175.5	0.349248		141	7.4048	1933.67	81.909	0.663644
7.40528	0.434375	0.415279	0.370295	0.409965	0.546517	0.255769	0.540503	0.557301	0.534319	0.433199	0.582653	0.489134	0.459675	0.473713	0.550234					142	7.45622	1287.5	309.889	0.429072		142	7.45574	1340.5	172.125	0.49726		142	7.45574	832.5	174	0.549704		142	7.56628	1372.75	166.643	0.58484		142	7.45574	1701.33	79.091	0.581389
7.45622	0.464477	0.452093	0.450505	0.398847	0.586613	0.393146	0.401364	0.536857	0.480386	0.432738	0.612937	0.426183	0.477475	0.479563	0.454011					143	7.50717	1550	332	0.534579		143	7.50669	1235.75	229.75	0.428153		143	7.50669	977.75	218.833	0.633531		143	7.61723	1278	161.571	0.541355		143	7.50669	1572	78.273	0.535331
7.50717	0.478302	0.543917	0.440348	0.560699	0.511656	0.397081	0.350673	0.401064	0.530853	0.469391	0.651726	0.371907	0.473189	0.454681	0.497684					144	7.55811	1476.75	267.889	0.530567		144	7.55763	1453.75	223.25	0.523701		144	7.55763	875.5	145.833	0.609113		144	7.66817	1187.25	136.357	0.509577		144	7.55763	1890.33	77.545	0.649678
7.55811	0.395704	0.531681	0.582261	0.410779	0.585396	0.346386	0.401077	0.618133	0.557379	0.464362	0.580371	0.466963	0.444848	0.50282	0.478206					145	7.60906	1519	285.889	0.541211		145	7.60858	1300	241.25	0.450604		145	7.60858	758	224.833	0.445079		145	7.71912	969.75	124.071	0.410069		145	7.60858	1875.67	73.818	0.645757
7.60906	0.479533	0.496675	0.31993	0.516036	0.680814	0.399908	0.550079	0.547827	0.470329	0.461471	0.602639	0.534412	0.506342	0.464298	0.419901					146	7.66	1143.75	235.222	0.398752		146	7.65952	1125.5	226	0.382827		146	7.65952	714.5	150.833	0.470539		146	7.77006	913	185.714	0.35266		146	7.65952	1803.33	91.273	0.613578
7.66	0.445202	0.483535	0.422887	0.375554	0.591565	0.440823	0.321476	0.530209	0.588572	0.483848	0.681257	0.467999	0.395732	0.503986	0.428551					147	7.71095	1502.25	371.889	0.496114		147	7.71047	1419.75	149.25	0.540725		147	7.71047	678.25	202.667	0.397008		147	7.821	1202.25	169.571	0.500745		147	7.71047	1755.33	73.818	0.602631
7.71095	0.370954	0.490876	0.5184	0.514633	0.491108	0.336606	0.516485	0.46655	0.533958	0.435192	0.561389	0.514799	0.3757	0.40026	0.564947					148	7.76189	1461.75	322	0.500235		148	7.76141	1436	161.25	0.542533		148	7.76141	865.5	229.667	0.530782		148	7.87195	1159.5	150.857	0.48909		148	7.76141	1664	63	0.573776
7.76189	0.459478	0.488801	0.3584	0.508468	0.584364	0.440977	0.384319	0.500457	0.520075	0.408025	0.526064	0.522729	0.455914	0.559216	0.517446					149	7.81283	1410.25	306.111	0.484605		149	7.81235	1497.75	199.125	0.552695		149	7.81235	767	215.333	0.460522		149	7.92289	1143.25	176.786	0.468637		149	7.81235	1458.33	93.455	0.489153
7.81283	0.470036	0.548385	0.462956	0.515846	0.470973	0.281365	0.519634	0.506274	0.514705	0.467365	0.532993	0.360385	0.430721	0.576758	0.480725					150	7.86378	1671.5	310.444	0.597366		150	7.8633	1178.75	171.375	0.428739		150	7.8633	789.25	179.833	0.508731		150	7.97384	1282	173.786	0.537372		150	7.8633	1767.67	57.636	0.612851
7.86378	0.53303	0.46933	0.543374	0.515794	0.610983	0.406059	0.616956	0.56478	0.497115	0.423094	0.620976	0.452464	0.540413	0.534212	0.482925					151	7.91472	1307.25	317.556	0.434375		151	7.91424	1193.75	218	0.415279		151	7.91424	636.75	193.167	0.370295		151	8.02478	1040.25	194.786	0.409965		151	7.91424	1610.67	85.727	0.546517
7.91472	0.442642	0.431771	0.642296	0.436149	0.53861	0.324916	0.401702	0.580238	0.530933	0.479853	0.597311	0.472983	0.455869	0.539516	0.53796					152	7.96567	1372.5	314.222	0.464477		152	7.96519	1227.75	165.5	0.452093		152	7.96519	741	201.333	0.450505		152	8.07573	1019.25	196.714	0.398847		152	7.96519	1697	60.182	0.586613
7.96567	0.44836	0.452732	0.516939	0.493714	0.633442	0.369422	0.43475	0.466052	0.493789	0.447545	0.751083	0.546517	0.490859	0.501681	0.508625					153	8.01661	1445	355.222	0.478302		153	8.01613	1474.75	196.75	0.543917		153	8.01613	697.5	170	0.440348		153	8.12667	1314.25	157.929	0.560699		153	8.01613	1495.67	68	0.511656
8.01661	0.479631	0.502048	0.35687	0.50116	0.580835	0.382258	0.412683	0.510263	0.544056	0.435963	0.713906	0.34608	0.494664	0.551182	0.533948					154	8.06756	1235.25	333.667	0.395704		154	8.06708	1414.25	165	0.531681		154	8.06708	885	187.5	0.582261		154	8.17761	1000	152.857	0.410779		154	8.06708	1695.33	61.909	0.585396
8.06756	0.449676	0.454009	0.415165	0.380057	0.536515	0.373892	0.486403	0.598022	0.588472	0.510706	0.617608	0.47444	0.427703	0.522628	0.572765					155	8.1185	1420.25	327.667	0.479533		155	8.11802	1360.5	193.5	0.496675		155	8.11802	654.25	271	0.31993		155	8.22856	1271.5	207.286	0.516036		155	8.11802	1996.67	97	0.680814
8.1185	0.447506	0.405171	0.429913	0.492017	0.619823	0.337294	0.467433	0.54417	0.498317	0.518729	0.522301	0.416862	0.413576	0.482528	0.57615					156	8.16944	1341.25	326.889	0.445202		156	8.16896	1296	159.875	0.483535		156	8.16896	678.25	171.667	0.422887		156	8.2795	934.5	160	0.375554		156	8.16896	1733	82.364	0.591565
8.16944	0.45882	0.458424	0.426643	0.535779	0.521332	0.446019	0.521273	0.346215	0.493108	0.490775	0.705818	0.370224	0.392845	0.516441	0.502755					157	8.22039	1205.75	360.556	0.370954		157	8.21991	1391.5	238.125	0.490876		157	8.21991	786.5	165.5	0.5184		157	8.33045	1202.25	140.929	0.514633		157	8.21991	1450.33	80	0.491108
8.22039	0.579163	0.453317	0.349217	0.400145	0.553543	0.360101	0.421401	0.329261	0.495312	0.470232	0.509554	0.43298	0.44253	0.510658	0.451915					158	8.27133	1368	321.111	0.459478		158	8.27085	1283.75	135.25	0.488801		158	8.27085	606	176.667	0.3584		158	8.38139	1230.25	181.643	0.508468		158	8.27085	1687	56.455	0.584364
8.27133	0.459929	0.486141	0.544418	0.459892	0.546072	0.304095	0.542689	0.445774	0.500922	0.443351	0.556622	0.565548	0.449309	0.594375	0.466399					159	8.32228	1325.5	254.556	0.470036		159	8.3218	1451.25	162.75	0.548385		159	8.3218	721.75	167.167	0.462956		159	8.43234	1245.25	181.429	0.515846		159	8.3218	1382.33	68.182	0.470973
8.32228	0.428755	0.555833	0.450574	0.456134	0.581845	0.378973	0.351922	0.413529	0.652282	0.400915	0.451077	0.488357	0.456701	0.47868	0.499382					160	8.37322	1503.25	288.778	0.53303		160	8.37274	1306.25	203.5	0.46933		160	8.37274	819.25	168.333	0.543374		160	8.48328	1261	197.286	0.515794		160	8.37274	1750	45.182	0.610983
8.37322	0.463123	0.515827	0.410504	0.519084	0.585005	0.389785	0.485259	0.497964	0.48255	0.402822	0.656779	0.493341	0.432995	0.504013	0.458752					161	8.42417	1310.75	302.222	0.442642		161	8.42368	1205.5	191	0.431771		161	8.42368	953.25	183.833	0.642296		161	8.53422	1084.75	185.286	0.436149		161	8.42368	1585.33	82.455	0.53861
8.42417	0.4522	0.482151	0.575235	0.527743	0.586689	0.347608	0.512842	0.461896	0.541391	0.474371	0.582593	0.539623	0.532322	0.454802	0.484828					162	8.47511	1333	311.444	0.44836		162	8.47463	1239.75	176	0.452732		162	8.47463	842.25	223	0.516939		162	8.58517	1159.25	141.071	0.493714		162	8.47463	1829.67	62.182	0.633442
8.47511	0.484349	0.450391	0.420591	0.501212	0.72154	0.433183	0.566681	0.506773	0.542092	0.464529	0.68017	0.457383	0.332006	0.494423	0.498573					163	8.52605	1415.25	322.444	0.479631		163	8.52557	1336.5	156.875	0.502048		163	8.52557	580	152.5	0.35687		163	8.63611	1225.25	191.714	0.50116		163	8.52557	1679.33	58.636	0.580835
8.52605	0.389254	0.467521	0.392696	0.531484	0.596398	0.372822	0.475526	0.502618	0.463677	0.460509	0.43581	0.505996	0.461818	0.513004	0.485706					164	8.577	1357	332.444	0.449676		164	8.57652	1240	173.25	0.454009		164	8.57652	733.5	236.167	0.415165		164	8.68706	968	184.214	0.380057		164	8.57652	1564.67	67.636	0.536515
8.577	0.502624	0.560409	0.60807	0.396111	0.60514	0.455761	0.394858	0.52489	0.504388	0.473672	0.617393	0.596585	0.439599	0.436478	0.525993					165	8.62794	1324.5	304.889	0.447506		165	8.62746	1153.25	201.25	0.405171		165	8.62746	746.5	231.5	0.429913		165	8.738	1193.25	178.571	0.492017		165	8.62746	1785.67	56.182	0.619823
8.62794	0.48953	0.486886	0.508035	0.452705	0.481139	0.352651	0.571157	0.492978	0.494771	0.440555	0.659025	0.412104	0.390614	0.506931	0.532227					166	8.67889	1448.5	403.111	0.45882		166	8.67841	1264.75	187.625	0.458424		166	8.67841	699.75	188.667	0.426643		166	8.78895	1274.5	169.571	0.535779		166	8.67841	1519.67	65	0.521332
8.67889	0.547904	0.485929	0.601948	0.528938	0.521886	0.339624	0.52705	0.479515	0.5815	0.420497	0.44281	0.462982	0.423198	0.513577	0.50467					167	8.72983	1658.25	338.667	0.579163		167	8.72935	1261	195.875	0.453317		167	8.72935	630	211.667	0.349217		167	8.83989	1028.5	203.286	0.400145		167	8.72935	1620	75.455	0.553543
8.72983	0.440191	0.525935	0.477078	0.447094	0.681422	0.372097	0.444274	0.594199	0.525844	0.481235	0.541665	0.388316	0.55314	0.42403	0.517252					168	8.78078	1439.25	391.333	0.459929		168	8.78029	1304	161.75	0.486141		168	8.78029	807.5	155.333	0.544418		168	8.89083	1119.5	171.071	0.459892		168	8.78029	1611.33	87.636	0.546072
8.78078	0.434327	0.470554	0.391722	0.472586	0.55451	0.34822	0.387884	0.552314	0.500581	0.540361	0.587204	0.435278	0.430152	0.376126	0.5799					169	8.83172	1253	276.111	0.428755		169	8.83124	1484.75	178.75	0.555833		169	8.83124	719.75	180	0.450574		169	8.94178	1187.75	247.071	0.456134		169	8.83124	1681.33	57.818	0.581845
8.83172	0.421501	0.481247	0.415374	0.455528	0.601871	0.459887	0.519399	0.406216	0.513323	0.433191	0.622637	0.346339	0.393063	0.483195	0.561232					170	8.88266	1337.75	282.556	0.463123		170	8.88218	1377.25	165.25	0.515827		170	8.88218	690.75	199	0.410504		170	8.99272	1257.5	187	0.519084		170	8.88218	1719.33	87	0.585005
8.88266	0.572787	0.458211	0.365148	0.494839	0.475773	0.43112	0.436103	0.559295	0.528068	0.46673	0.630712	0.389481	0.407103	0.510719	0.523201					171	8.93361	1270.75	240.444	0.4522		171	8.93313	1324.25	191.375	0.482151		171	8.93313	885.25	196.167	0.575235		171	9.04367	1307.5	219.143	0.527743		171	8.93313	1708.67	71.636	0.586689
8.93361	0.453236	0.497739	0.6064	0.504018	0.585266	0.347073	0.388587	0.450096	0.52334	0.507108	0.644546	0.477838	0.433083	0.491377	0.437167					172	8.98455	1458	354.444	0.484349		172	8.98407	1289.75	231.5	0.450391		172	8.98407	707.5	203.667	0.420591		172	9.09461	1210	176.357	0.501212		172	8.98407	2072.67	59.364	0.721539
8.98455	0.556523	0.479864	0.472487	0.403834	0.632779	0.331678	0.561789	0.458074	0.530112	0.484031	0.581602	0.607331	0.379111	0.42217	0.483939					173	9.0355	1214	327.111	0.389254		173	9.03502	1282.5	184	0.467521		173	9.03502	601.75	131.333	0.392696		173	9.14556	1269	172.929	0.531484		173	9.03502	1725.67	61.545	0.596398
9.0355	0.422672	0.404001	0.645287	0.532228	0.565121	0.362126	0.444196	0.46655	0.592599	0.503509	0.611682	0.450522	0.38261	0.498615	0.534381					174	9.08644	1460.75	315.556	0.502624		174	9.08596	1475.5	158.75	0.560409		174	9.08596	910.25	181.833	0.60807		174	9.1965	983.25	166.357	0.396111		174	9.08596	1778.33	89.818	0.60514
9.08644	0.416917	0.489121	0.582818	0.403176	0.726568	0.384742	0.516693	0.561124	0.487018	0.395204	0.649193	0.502824	0.500612	0.488964	0.588732					175	9.13738	1372.25	256.889	0.48953		175	9.1369	1316.5	172.5	0.486886		175	9.1369	760.75	152.167	0.508035		175	9.24744	1134.75	201.143	0.452705		175	9.1369	1394.33	51.818	0.481139
9.13738	0.521631	0.507687	0.637635	0.515084	0.503934	0.360597	0.430899	0.534198	0.52929	0.452391	0.549239	0.489522	0.487316	0.41942	0.468314					176	9.18833	1557.25	308.889	0.547904		176	9.18785	1306.25	164.5	0.485929		176	9.18785	873.75	152.667	0.601948		176	9.29839	1259.75	168.929	0.528938		176	9.18785	1520.67	64.455	0.521886
9.18833	0.455991	0.559238	0.518609	0.58865	0.560038	0.34864	0.499909	0.519405	0.526586	0.454861	0.575234	0.542795	0.5	0.494733	0.518403					177	9.23927	1389.5	386.556	0.440191		177	9.23879	1442.75	207	0.525935		177	9.23879	767	195.5	0.477078		177	9.34933	1091.75	169.714	0.447094		177	9.23879	1951	49.636	0.681422
9.23927	0.358239	0.488695	0.517843	0.437102	0.479347	0.374771	0.492727	0.447104	0.57533	0.45023	0.573885	0.505575	0.349851	0.458246	0.528056					178	9.29022	1334.25	344.667	0.434327		178	9.28974	1277.5	171.875	0.470554		178	9.28974	687.25	218	0.391722		178	9.40028	1158.25	183.643	0.472586		178	9.28974	1607.33	60.091	0.55451
9.29022	0.444604	0.532904	0.412731	0.563747	0.587232	0.380387	0.553332	0.516746	0.452659	0.470336	0.541008	0.485023	0.470259	0.49966	0.535053					179	9.34116	1349.25	388.889	0.421501		179	9.34068	1355.75	225	0.481247		179	9.34068	689.25	191.667	0.415374		179	9.45122	1071.5	132.071	0.455528		179	9.34068	1761.67	82.273	0.601871
9.34116	0.487738	0.505134	0.498852	0.437327	0.559038	0.332022	0.449556	0.483836	0.541411	0.518745	0.568807	0.517874	0.415982	0.480567	0.450798					180	9.39211	1615.5	310.444	0.572787		180	9.39163	1252.5	175.875	0.458211		180	9.39163	660.75	223.333	0.365148		180	9.50216	1178.5	158	0.494839		180	9.39163	1394	66.455	0.475773
9.39211	0.388754	0.469437	0.367374	0.524176	0.639763	0.283466	0.485024	0.606166	0.510498	0.474117	0.506866	0.395857	0.353307	0.509917	0.500692					181	9.44305	1405	372.333	0.453236		181	9.44257	1333	163.5	0.497739		181	9.44257	878.75	152.333	0.6064		181	9.55311	1203	163.571	0.504018		181	9.44257	1700.33	67.273	0.585266
9.44305	0.378184	0.497579	0.517217	0.489609	0.618563	0.324266	0.517162	0.417352	0.564751	0.444415	0.672441	0.534089	0.445416	0.500051	0.576845					182	9.49399	1557	289	0.556523		182	9.49351	1330.5	203	0.479864		182	9.49351	768	202	0.472487		182	9.60405	1008.25	175.429	0.403834		182	9.49351	1826	60.364	0.632779
9.49399	0.50933	0.54115	0.510052	0.526687	0.601067	0.250535	0.474798	0.612316	0.534179	0.406698	0.579416	0.524217	0.461162	0.503514	0.530575					183	9.54494	1226.25	263.222	0.422672		183	9.54446	1143.75	194.5	0.404001		183	9.54446	925.5	152.5	0.645287		183	9.655	1221.25	123.643	0.532228		183	9.54446	1659.67	82.818	0.565121
9.54494	0.598341	0.455977	0.599861	0.45177	0.580379	0.265778	0.541856	0.521233	0.518371	0.438426	0.605016	0.540853	0.488366	0.522304	0.575785					184	9.59588	1329.25	379.333	0.416917		184	9.5954	1308.25	159	0.489121		184	9.5954	864.5	166.333	0.582818		184	9.70594	1009.25	177.786	0.403176		184	9.5954	2102.33	75	0.726568
9.59588	0.470316	0.539873	0.592278	0.453467	0.607638	0.279531	0.460538	0.522064	0.487559	0.460327	0.686728	0.557294	0.483949	0.540763	0.548775					185	9.64683	1482.5	294	0.521631		185	9.64635	1353.5	160.625	0.507687		185	9.64635	926	162.167	0.637635		185	9.75689	1250.25	188	0.515084		185	9.64635	1468.67	62.545	0.503934
9.64683	0.4418	0.497579	0.330157	0.497628	0.57004	0.3397	0.672409	0.551982	0.559202	0.490553	0.64721	0.486059	0.47004	0.566366	0.497444					186	9.69777	1296.5	257.556	0.455991		186	9.69729	1470.5	156.5	0.559238		186	9.69729	805.25	184	0.518609		186	9.80783	1399.75	185.786	0.58865		186	9.69729	1618.67	56	0.560038
9.69777	0.50338	0.490663	0.417669	0.427023	0.641011	0.37733	0.370996	0.531372	0.527648	0.474665	0.599031	0.460879	0.542818	0.587818	0.471334					187	9.74872	1123	306.778	0.358239		187	9.74824	1324.25	176	0.488695		187	9.74824	780.5	160.167	0.517843		187	9.85877	1037.5	136.071	0.437102		187	9.74824	1409.33	71.818	0.479347
9.74872	0.483812	0.573336	0.442435	0.438591	0.566587	0.393872	0.528689	0.606166	0.553171	0.547661	0.614538	0.702613	0.431508	0.527891	0.54					188	9.79966	1264	251	0.444604		188	9.79918	1372.5	120.375	0.532904		188	9.79918	688.25	193.833	0.412731		188	9.90972	1326.75	164.143	0.563747		188	9.79918	1719	80.455	0.587231
9.79966	0.407127	0.484226	0.536417	0.554239	0.578707	0.334314	0.463973	0.497465	0.570882	0.474228	0.485566	0.369318	0.484911	0.508973	0.415753					189	9.8506	1396.5	285.222	0.487738		189	9.85012	1401.75	214.875	0.505134		189	9.85012	815.25	217.667	0.498852		189	9.96066	1072.25	170.357	0.437327		189	9.85012	1598.33	38.455	0.559038
9.8506	0.416369	0.542853	0.526191	0.506581	0.604684	0.300772	0.530173	0.521898	0.460752	0.478137	0.611718	0.466866	0.469253	0.523652	0.577848					190	9.90155	1216.75	331	0.388754		190	9.90107	1345.75	242.75	0.469437		190	9.90107	675.75	235.667	0.367374		190	10.0116	1256.5	175.5	0.524176		190	9.90107	1860.67	75.545	0.639763
9.90155	0.532542	0.608821	0.511931	0.390967	0.608974	0.308412	0.4844	0.441619	0.563028	0.533275	0.586882	0.521272	0.419568	0.52064	0.53282					191	9.95249	1149	287.333	0.378184		191	9.95201	1336	166.875	0.497579		191	9.95201	837.25	217.667	0.517217		191	10.0625	1199.5	189.786	0.489609		191	9.95201	1781.33	55.364	0.618563
9.95249	0.468098	0.479332	0.559653	0.509646	0.535331	0.382411	0.432017	0.512923	0.48257	0.433588	0.597144	0.426507	0.271825	0.517371	0.606671					192	10.0034	1466.25	305.778	0.50933		192	10.003	1465.5	194	0.54115		192	10.003	774	163	0.510052		192	10.1135	1251.75	165.571	0.526687		192	10.003	1751.33	74.182	0.601067
10.0034	0.496041	0.468639	0.474435	0.407176	0.564056	0.318421	0.575711	0.422505	0.485094	0.458921	0.624094	0.437414	0.446641	0.497422	0.55812					193	10.0544	1608.5	245.222	0.598341		193	10.0539	1257.25	185.875	0.455977		193	10.0539	867.25	148.667	0.599861		193	10.1644	1103.75	172.071	0.45177		193	10.0539	1679.33	59.909	0.580379
10.0544	0.418148	0.551897	0.448556	0.445916	0.697484	0.323044	0.50618	0.49813	0.583223	0.462027	0.6911	0.541403	0.408896	0.497213	0.525891					194	10.1053	1405.25	333.667	0.470316		194	10.1048	1437.5	169	0.539873		194	10.1048	877.5	168	0.592278		194	10.2154	1125.75	190.571	0.453467		194	10.1048	1752.67	57.182	0.607638
10.1053	0.551976	0.431186	0.371826	0.443648	0.598776	0.308794	0.588228	0.456412	0.55836	0.498878	0.681782	0.466219	0.506429	0.604316	0.481842					195	10.1563	1393.5	386.889	0.4418		195	10.1558	1334.75	165.625	0.497579		195	10.1558	541.5	146	0.330157		195	10.2663	1190.75	164.5	0.497628		195	10.1558	1662.67	72.091	0.57004
10.1563	0.522167	0.45204	0.450922	0.45887	0.575373	0.351276	0.538213	0.477022	0.52292	0.47936	0.571722	0.55299	0.552047	0.525033	0.613759					196	10.2072	1386.25	239.333	0.50338		196	10.2067	1343.75	190.875	0.490663		196	10.2067	687.5	187.167	0.417669		196	10.3173	1055	174.357	0.427023		196	10.2067	1851.33	62.727	0.641011
10.2072	0.487421	0.526467	0.517705	0.373164	0.488502	0.431655	0.511853	0.4968	0.521557	0.420012	0.72136	0.442172	0.517538	0.510759	0.61417					197	10.2582	1440	337.667	0.483812		197	10.2577	1549.75	202.625	0.573336		197	10.2577	675.5	145.5	0.442435		197	10.3682	1048	143.5	0.438591		197	10.2577	1660.67	79.727	0.566587
10.2582	0.443532	0.454966	0.472626	0.584078	0.626176	0.39754	0.415884	0.476689	0.539788	0.456403	0.550733	0.516806	0.350201	0.539773	0.531156					198	10.3091	1209.5	281.889	0.407127		198	10.3086	1280	142.25	0.484226		198	10.3086	798.25	155.667	0.536417		198	10.4192	1328.5	185.5	0.554239		198	10.3086	1682.67	67.909	0.578707
10.3091	0.47145	0.531202	0.543861	0.446661	0.526664	0.416832	0.51573	0.485831	0.454662	0.518992	0.60062	0.525479	0.451102	0.570275	0.499177					199	10.36	1283	334.333	0.416369		199	10.3596	1437.25	161.75	0.542853		199	10.3596	863.5	233.167	0.526191		199	10.4701	1182	137.286	0.506581		199	10.3596	1743.33	56.091	0.604684
10.36	0.491835	0.46949	0.512279	0.506719	0.554868	0.305089	0.493586	0.460068	0.510157	0.45962	0.529791	0.50318	0.483249	0.458974	0.52417					200	10.411	1507.25	293.889	0.532542		200	10.4105	1581.75	151.25	0.608821		200	10.4105	800.25	187	0.511931		200	10.5211	988	181.714	0.390967		200	10.4105	1760.67	61.455	0.608974
10.411	0.407932	0.526946	0.327304	0.595283	0.466304	0.397119	0.569336	0.439957	0.508394	0.492658	0.473859	0.608269	0.519638	0.521704	0.511485					201	10.4619	1356.75	290.222	0.468098		201	10.4614	1348.25	222	0.479332		201	10.4614	888.25	217.833	0.559653		201	10.572	1265.75	214.714	0.509646		201	10.4614	1586	92.273	0.535331
10.4619	0.497272	0.464595	0.515409	0.55701	0.526936	0.403041	0.521091	0.666334	0.49447	0.474212	0.615648	0.42942	0.498644	0.525795	0.526825					202	10.5129	1455.75	325.556	0.496041		202	10.5124	1269	167.875	0.468639		202	10.5124	769	200.667	0.474435		202	10.6229	1005	165.286	0.407176		202	10.5124	1652.33	78.455	0.564056
10.5129	0.453443	0.516572	0.379478	0.445397	0.601936	0.362775	0.437612	0.534364	0.528589	0.46719	0.506556	0.521142	0.466847	0.545137	0.499917					203	10.5638	1251.5	298.778	0.418148		203	10.5633	1422.75	126	0.551897		203	10.5633	766	228.667	0.448556		203	10.6739	1098.75	179.143	0.445916		203	10.5633	2012	65.818	0.697484
10.5638	0.475949	0.496994	0.652731	0.529458	0.650959	0.351964	0.470842	0.473199	0.490945	0.493254	0.635754	0.413691	0.445417	0.509149	0.484441					204	10.6148	1555.75	298.111	0.551976		204	10.6143	1224.75	211.625	0.431186		204	10.6143	625.25	179.833	0.371826		204	10.7248	1103.5	188.571	0.443648		204	10.6143	1745.67	74.909	0.598776
10.6148	0.541711	0.417407	0.42887	0.465001	0.490011	0.433145	0.444508	0.483337	0.467384	0.549218	0.568855	0.422591	0.4361	0.449701	0.479814					205	10.6657	1478.5	288.778	0.522167		205	10.6652	1204.25	142.125	0.45204		205	10.6652	703	162.833	0.450922		205	10.7758	1064.25	117.929	0.45887		205	10.6652	1668	62.545	0.575373
10.6657	0.529751	0.48263	0.55847	0.47934	0.620768	0.255348	0.526868	0.447436	0.556958	0.543427	0.578305	0.50907	0.440649	0.56272	0.518653					206	10.7167	1401	290.444	0.487421		206	10.7162	1374.5	137.5	0.526467		206	10.7162	804.5	184.333	0.517705		206	10.8267	936	166.429	0.373164		206	10.7162	1427.33	64.273	0.488502
10.7167	0.508635	0.563122	0.420661	0.490042	0.572429	0.431426	0.516251	0.462728	0.586769	0.593417	0.60946	0.478129	0.440911	0.549882	0.544604					207	10.7676	1255	244.444	0.443532		207	10.7671	1282.75	213.75	0.454966		207	10.7671	721	154.833	0.472626		207	10.8777	1376.25	171.714	0.584078		207	10.7671	1816.67	69.455	0.626176
10.7676	0.458917	0.450444	0.530504	0.388768	0.583735	0.394292	0.438211	0.479348	0.568979	0.506853	0.586297	0.479683	0.424685	0.490905	0.574258					208	10.8185	1374.5	300.333	0.47145		208	10.8181	1402.75	154.625	0.531202		208	10.8181	791.5	140	0.543861		208	10.9286	1119	197.857	0.446661		208	10.8181	1571	101.455	0.526664
10.8185	0.3657	0.510347	0.524452	0.459372	0.588339	0.457595	0.431601	0.492147	0.525764	0.494922	0.577683	0.537519	0.418212	0.447497	0.519315					209	10.8695	1437.5	316.889	0.491835		209	10.869	1266	162.875	0.46949		209	10.869	818	204.333	0.512279		209	10.9795	1214	169	0.506719		209	10.869	1602.33	54.091	0.554868
10.8695	0.502771	0.513805	0.479374	0.436651	0.566228	0.237546	0.538369	0.51259	0.50587	0.515671	0.580407	0.468355	0.427178	0.579764	0.445851					210	10.9204	1270	340.556	0.407932		210	10.92	1418.75	180.625	0.526946		210	10.92	592.75	200.667	0.327304		210	11.0305	1407.5	179.857	0.595283		210	10.92	1392.67	91.545	0.466304
10.9204	0.492335	0.488961	0.377461	0.497645	0.594997	0.26807	0.472794	0.521732	0.544376	0.463798	0.526398	0.37673	0.36669	0.544322	0.517468					211	10.9714	1440	307	0.497272		211	10.9709	1273.5	181.875	0.464595		211	10.9709	827.25	209.833	0.515409		211	11.0814	1311	162.286	0.55701		211	10.9709	1546.67	76.364	0.526936
10.9714	0.442288	0.507102	0.733426	0.452238	0.518161	0.384971	0.533555	0.506773	0.468686	0.512692	0.614538	0.600502	0.409596	0.527163	0.552844					212	11.0223	1407.25	374.111	0.453443		212	11.0218	1412.25	198.5	0.516572		212	11.0218	604.25	149.667	0.379478		212	11.1324	1117.25	198.714	0.445397		212	11.0218	1739.67	60.091	0.601936
11.0223	0.471719	0.520349	0.416139	0.407315	0.591587	0.322242	0.451222	0.660683	0.586949	0.526832	0.501669	0.375823	0.379943	0.527392	0.478765					213	11.0733	1442.75	358.333	0.475949		213	11.0728	1375.75	208	0.496994		213	11.0728	977.25	195.333	0.652731		213	11.1833	1262.75	170.857	0.529458		213	11.0728	1876	59.636	0.650959
11.0733	0.35285	0.518061	0.506435	0.449986	0.588861	0.357617	0.484946	0.506939	0.601635	0.537516	0.468244	0.4557	0.48163	0.533289	0.522836					214	11.1242	1575.25	341	0.541711		214	11.1237	1179.75	199	0.417407		214	11.1237	731.75	218	0.42887		214	11.2343	1150.25	191.286	0.465001		214	11.1237	1432	64.727	0.490011
11.1242	0.518059	0.530191	0.674365	0.522582	0.637036	0.279722	0.46327	0.553312	0.56944	0.465395	0.651009	0.591925	0.560882	0.516973	0.541834					215	11.1752	1530	323	0.529751		215	11.1747	1325.75	191.75	0.48263		215	11.1747	878.5	209.5	0.55847		215	11.2852	1133.75	145.214	0.47934		215	11.1747	1794.67	62.545	0.620768
11.1752	0.435448	0.465287	0.478887	0.376558	0.638926	0.371409	0.45588	0.559129	0.50555	0.477009	0.477144	0.497451	0.392538	0.457437	0.537025					216	11.2261	1509	350.111	0.508635		216	11.2256	1484.75	161.625	0.563122		216	11.2256	709.25	205.333	0.420661		216	11.3362	1152.75	142.143	0.490042		216	11.2256	1670.33	73.091	0.572429
11.2261	0.473572	0.501623	0.468591	0.497264	0.528478	0.387416	0.436571	0.537356	0.670794	0.439371	0.45177	0.486674	0.407759	0.496526	0.477739					217	11.277	1419.5	373.889	0.458917		217	11.2766	1252.25	193.875	0.450444		217	11.2766	783.5	148	0.530504		217	11.3871	986.25	184.5	0.388768		217	11.2766	1721.33	92.545	0.583735
11.277	0.498857	0.468266	0.456417	0.5501	0.603305	0.392077	0.501704	0.550985	0.523721	0.462527	0.489269	0.548588	0.551609	0.522904	0.582749					218	11.328	1175	341.778	0.3657		218	11.3275	1404.75	205.625	0.510347		218	11.3275	843.75	215.5	0.524452		218	11.4381	1153	205.643	0.459372		218	11.3275	1708	66.364	0.588339
11.328	0.461977	0.465713	0.507687	0.392907	0.574504	0.411293	0.583231	0.415358	0.568959	0.456331	0.591923	0.518262	0.403604	0.529664	0.519543					219	11.3789	1522.75	377.222	0.502771		219	11.3785	1392.5	185.25	0.513805		219	11.3785	770.25	196	0.479374		219	11.489	1083.5	183	0.436651		219	11.3785	1657.67	77.727	0.566228
11.3789	0.434217	0.446082	0.458574	0.444081	0.670323	0.325451	0.577324	0.556802	0.49417	0.505193	0.536313	0.418254	0.431508	0.533997	0.444837					220	11.4299	1470.75	349	0.492335		220	11.4294	1379.75	230.875	0.488961		220	11.4294	660.5	208.333	0.377461		220	11.5399	1231.5	205.214	0.497645		220	11.4294	1717.67	57.455	0.594997
11.4299	0.521546	0.552322	0.532035	0.440842	0.610907	0.318039	0.495902	0.398903	0.467464	0.518229	0.586141	0.434469	0.42954	0.519939	0.542404					221	11.4808	1342.5	334.778	0.442288		221	11.4803	1387.25	195.75	0.507102		221	11.4803	1015.75	137.167	0.733426		221	11.5909	1132.5	199.857	0.452238		221	11.4803	1542	96.182	0.518161
11.4808	0.533798	0.501676	0.588661	0.456498	0.57698	0.392726	0.547425	0.527715	0.51725	0.478844	0.770818	0.37003	0.500656	0.529111	0.551362					222	11.5318	1390	315.222	0.471719		222	11.5313	1409.5	186.875	0.520349		222	11.5313	718	219.5	0.416139		222	11.6418	989	149	0.407315		222	11.5313	1713.33	62.636	0.591587
11.5318	0.431779	0.402458	0.572452	0.432582	0.644432	0.300352	0.537485	0.429153	0.542112	0.528492	0.749553	0.524411	0.433039	0.407505	0.471095					223	11.5827	1189.5	385.556	0.35285		223	11.5822	1360.75	143.5	0.518061		223	11.5822	765.5	158.833	0.506435		223	11.6928	1088	160	0.449986		223	11.5822	1721	77.909	0.588861
11.5827	0.47362	0.568176	0.566609	0.450696	0.535049	0.387645	0.595332	0.545167	0.558381	0.402385	0.616103	0.413885	0.394856	0.516293	0.522677					224	11.6336	1528.25	347.889	0.518059		224	11.6332	1432.25	186.5	0.530191		224	11.6332	928	120.167	0.674365		224	11.7437	1257.5	179.786	0.522582		224	11.6332	1856.33	78.818	0.637036
11.6336	0.50032	0.451242	0.581913	0.523137	0.552816	0.446783	0.537459	0.480512	0.594703	0.415802	0.608947	0.483437	0.453333	0.583828	0.582076					225	11.6846	1261.25	269.111	0.435448		225	11.6841	1322.25	229	0.465287		225	11.6841	709	135.333	0.478887		225	11.7947	944	167.429	0.376558		225	11.6841	1845.33	62.545	0.638926
11.6846	0.551805	0.503538	0.551235	0.576475	0.549949	0.317504	0.599755	0.513255	0.606082	0.471575	0.603308	0.405567	0.402948	0.586376	0.575011					226	11.7355	1371	292	0.473572		226	11.7351	1352.25	173.625	0.501623		226	11.7351	707	145.667	0.468591		226	11.8456	1190	164.5	0.497264		226	11.7351	1560.33	85.727	0.528478
11.7355	0.52652	0.477842	0.483061	0.397669	0.509918	0.337446	0.471051	0.579905	0.542814	0.505829	0.627834	0.481107	0.497463	0.50923	0.458627					227	11.7865	1419.5	282.889	0.498857		227	11.786	1289.5	189.25	0.468266		227	11.786	717.25	170.5	0.456417		227	11.8965	1274.25	139.786	0.5501		227	11.786	1749.67	66.273	0.603305
11.7865	0.561217	0.50939	0.514992	0.492536	0.641565	0.363616	0.622863	0.437131	0.556377	0.532726	0.55354	0.532535	0.431027	0.543304	0.538643					228	11.8374	1334.25	281.667	0.461977		228	11.8369	1262.5	168.25	0.465713		228	11.8369	829	220.833	0.507687		228	11.9475	990	179.714	0.392907		228	11.8369	1657.67	54.636	0.574504
11.8374	0.399824	0.490344	0.553392	0.457502	0.625232	0.373281	0.570715	0.589878	0.579817	0.461899	0.628574	0.438385	0.481281	0.510227	0.508545					229	11.8884	1394	404.667	0.434217		229	11.8879	1234.25	186.125	0.446082		229	11.8879	718.5	169.167	0.458574		229	11.9984	1064.75	148.929	0.444081		229	11.8879	1945.67	75.273	0.670323
11.8884	0.494078	0.524924	0.60633	0.505195	0.62875	0.347952	0.481511	0.564282	0.596205	0.476151	0.654127	0.55846	0.529566	0.574198	0.499632					230	11.9393	1493.75	305.444	0.521546		230	11.9388	1474.25	176.5	0.552322		230	11.9388	782.5	145.167	0.532035		230	12.0494	1099.5	190.357	0.440842		230	11.9388	1775.33	70.727	0.610907
11.9393	0.459429	0.446188	0.604522	0.507724	0.686211	0.403232	0.549169	0.481675	0.603318	0.525617	0.734848	0.492953	0.505686	0.587312	0.494481					231	11.9903	1573	356.778	0.533798		231	11.9898	1342	163.25	0.501676		231	11.9898	864.5	159.333	0.588661		231	12.1003	1077.5	136.071	0.456498		231	11.9898	1662.67	52.727	0.57698
11.9903	0.370491	0.47465	0.510261	0.445865	0.572787	0.343139	0.505374	0.472035	0.599391	0.44316	0.666623	0.439971	0.43387	0.507828	0.521719					232	12.0412	1269	285.222	0.431779		232	12.0407	1160.5	214.875	0.402458		232	12.0407	865.25	179.5	0.572452		232	12.1513	1088.75	196.643	0.432582		232	12.0407	1860.33	62.182	0.644432
12.0412	0.497406	0.502899	0.599791	0.489644	0.599938	0.396967	0.519686	0.505443	0.464419	0.494231	0.703632	0.432171	0.488453	0.518813	0.522084					233	12.0922	1440	360.889	0.47362		233	12.0917	1514	179	0.568176		233	12.0917	820.75	142	0.566609		233	12.2022	1093.25	163.786	0.450696		233	12.0917	1594.67	101.727	0.535049
12.0922	0.457869	0.528489	0.42407	0.480206	0.60665	0.321554	0.672955	0.638577	0.595003	0.390175	0.622625	0.493826	0.497901	0.541565	0.514266					234	12.1431	1506.5	366.556	0.50032		234	12.1426	1243.5	183.25	0.451242		234	12.1426	823.75	126.667	0.581913		234	12.2531	1245.5	166.643	0.523137		234	12.1426	1626.33	83.818	0.552816
12.1431	0.54638	0.553918	0.620244	0.484674	0.52156	0.351696	0.501756	0.59287	0.519574	0.44567	0.67127	0.496092	0.439381	0.522513	0.444677					235	12.194	1503.25	246	0.551805		235	12.1936	1334.75	151.625	0.503538		235	12.1936	859.5	199.167	0.551235		235	12.3041	1362.5	173.643	0.576475		235	12.1936	1585.33	50.818	0.549949
12.194	0.459698	0.488855	0.568556	0.578969	0.607095	0.41752	0.61948	0.596526	0.615298	0.44463	0.666228	0.435246	0.389564	0.553002	0.506379					236	12.245	1497.75	298.111	0.52652		236	12.2445	1318.5	195.75	0.477842		236	12.2445	746	167.333	0.483061		236	12.355	979.25	159.143	0.397669		236	12.2445	1473	50.182	0.509918
12.245	0.442239	0.506943	0.498574	0.499186	0.590153	0.318154	0.575815	0.478517	0.601294	0.405936	0.544401	0.460976	0.462561	0.512525	0.471585					237	12.2959	1623.25	344.556	0.561217		237	12.2955	1362	165.125	0.50939		237	12.2955	733.25	116.333	0.514992		237	12.406	1212.75	197	0.492536		237	12.2955	1868.33	78.182	0.641565
12.2959	0.503721	0.507315	0.555131	0.45797	0.647256	0.293246	0.566733	0.591706	0.533938	0.414602	0.640317	0.586941	0.55244	0.563954	0.457852					238	12.3469	1204.75	293.778	0.399824		238	12.3464	1343.75	191.625	0.490344		238	12.3464	783.75	120.833	0.553392		238	12.4569	1142.5	199	0.457502		238	12.3464	1814.67	70.091	0.625232
12.3469	0.431059	0.542587	0.799304	0.524314	0.524243	0.363424	0.492597	0.560126	0.544977	0.467269	0.604897	0.534283	0.46138	0.55156	0.501262					239	12.3978	1478.5	352.778	0.494078		239	12.3973	1398.75	165.375	0.524924		239	12.3973	835	108.667	0.60633		239	12.5079	1193.5	151.643	0.505195		239	12.3973	1795.67	41.273	0.62875
12.3978	0.386682	0.500878	0.476244	0.488761	0.558865	0.339471	0.623097	0.45957	0.591357	0.423849	0.574195	0.432203	0.460243	0.571704	0.462342					240	12.4488	1322	275.222	0.459429		240	12.4483	1238.5	190.125	0.446188		240	12.4483	873.5	149.333	0.604522		240	12.5588	1220.5	173.429	0.507724		240	12.4483	1980	65.273	0.686211
12.4488	0.416905	0.50391	0.561183	0.410761	0.660679	0.293666	0.486924	0.475193	0.553231	0.501023	0.611503	0.421879	0.474545	0.50121	0.502881					241	12.4997	1186.25	342.111	0.370491		241	12.4992	1268.25	153	0.47465		241	12.4992	783.75	172.5	0.510261		241	12.6098	1064.5	145	0.445865		241	12.4992	1670.33	72.091	0.572787
12.4997	0.480545	0.468213	0.527861	0.477106	0.582279	0.395171	0.499727	0.541843	0.574448	0.399008	0.586512	0.426054	0.417119	0.589092	0.559978					242	12.5506	1462.75	329.444	0.497406		242	12.5502	1355.25	173.625	0.502899		242	12.5502	910.5	192	0.599791		242	12.6607	1216	206.214	0.489644		242	12.5502	1707	33	0.599938
12.5506	0.409992	0.431292	0.582678	0.539641	0.468139	0.288967	0.606807	0.547661	0.611512	0.506012	0.71399	0.446767	0.570329	0.56824	0.456086					243	12.6016	1385	341.778	0.457869		243	12.6011	1437	195.25	0.528489		243	12.6011	647	139	0.42407		243	12.7117	1202.75	212.429	0.480206		243	12.6011	1764	71.273	0.60665
12.6016	0.365212	0.539182	0.42393	0.477539	0.645355	0.383252	0.505738	0.488656	0.521958	0.483912	0.676252	0.558654	0.447866	0.513408	0.513548					244	12.6525	1559	314.111	0.54638		244	12.6521	1502	200.5	0.553918		244	12.6521	911	168	0.620244		244	12.7626	1191.25	191.714	0.484674		244	12.6521	1512.67	57.364	0.52156
12.6525	0.451188	0.619407	0.548452	0.529943	0.659061	0.288738	0.604465	0.630765	0.598389	0.452717	0.53347	0.434178	0.404785	0.572149	0.558907					245	12.7035	1358.5	311.111	0.459698		245	12.703	1295.25	146.625	0.488855		245	12.703	833.75	152.667	0.568556		245	12.8135	1350.5	156.5	0.578969		245	12.703	1745.33	51.364	0.607095
12.7035	0.437728	0.533649	0.687304	0.468534	0.590674	0.28274	0.680736	0.553146	0.551469	0.38923	0.722937	0.471721	0.389083	0.536632	0.549049					246	12.7544	1348.5	340.889	0.442239		246	12.7539	1409.25	218.125	0.506943		246	12.7539	763.25	166	0.498574		246	12.8645	1213.25	183.786	0.499186		246	12.7539	1729.33	82.636	0.590153
12.7544	0.405164	0.520296	0.533357	0.477677	0.574569	0.426841	0.521455	0.693094	0.580879	0.456069	0.588507	0.409871	0.448434	0.493635	0.496339					247	12.8054	1493.25	345.556	0.503721		247	12.8049	1397.75	205.75	0.507315		247	12.8049	825	160	0.555131		247	12.9154	1109.75	165.286	0.45797		247	12.8049	1872.67	66.636	0.647256
12.8054	0.464672	0.487471	0.613705	0.380784	0.628935	0.343101	0.556975	0.522064	0.52314	0.523877	0.731264	0.499976	0.39092	0.499916	0.480429					248	12.8563	1321.25	339.111	0.431059		248	12.8558	1459.25	184.375	0.542587		248	12.8558	1125.5	168	0.799304		248	12.9664	1252	170.714	0.524314		248	12.8558	1543.33	80.545	0.524243
12.8563	0.502441	0.495877	0.698713	0.453917	0.633312	0.368964	0.486143	0.634588	0.474135	0.394838	0.527139	0.519621	0.458625	0.5071	0.539441					249	12.9073	1216.25	335.222	0.386682		249	12.9068	1355	178.125	0.500878		249	12.9068	765.5	195	0.476244		249	13.0173	1187.25	179.286	0.488761		249	12.9068	1616.67	57.273	0.558865
12.9073	0.533884	0.430335	0.447026	0.467789	0.551697	0.413127	0.556949	0.50561	0.5464	0.499926	0.638836	0.499781	0.487535	0.495919	0.496042					250	12.9582	1270	320.111	0.416905		250	12.9577	1396.75	212.75	0.50391		250	12.9577	871.25	199	0.561183		250	13.0683	1005.75	158.643	0.410761		250	12.9577	1916.67	73.182	0.660679
12.9582	0.542954	0.520243	0.571061	0.495047	0.542683	0.379928	0.538083	0.532369	0.50599	0.410599	0.573741	0.538879	0.464836	0.478127	0.506505					251	13.0091	1380	285.111	0.480545		251	13.0087	1278.5	178.375	0.468213		251	13.0087	794	161.667	0.527861		251	13.1192	1144.5	160.571	0.477106		251	13.0087	1673	48.273	0.582279
13.0091	0.436241	0.458052	0.562922	0.437864	0.505346	0.314219	0.561113	0.45957	0.566555	0.500292	0.637355	0.408415	0.537745	0.499424	0.567602					252	13.0601	1353.25	419.111	0.409992		252	13.0596	1202	188.625	0.431292		252	13.0596	863.5	165.5	0.582678		252	13.1701	1270.25	157.357	0.539641		252	13.0596	1385.33	79.091	0.468139
13.0601	0.500271	0.469171	0.487444	0.472413	0.597603	0.277926	0.552161	0.589878	0.519213	0.484984	0.724	0.533344	0.422105	0.51979	0.479221					253	13.111	1199	366.889	0.365212		253	13.1106	1460.5	193.625	0.539182		253	13.1106	680.5	172.667	0.42393		253	13.2211	1166.25	181.429	0.477539		253	13.1106	1870	69.273	0.645355
13.111	0.460259	0.503112	0.536348	0.459719	0.577859	0.357579	0.399386	0.514751	0.557799	0.519555	0.661594	0.485282	0.517626	0.523443	0.464496					254	13.162	1391	363	0.451188		254	13.1615	1615	159.625	0.619407		254	13.1615	742	85	0.548452		254	13.272	1236.75	143.857	0.529943		254	13.1615	1915.33	76.364	0.659061
13.162	0.455101	0.54264	0.372174	0.532575	0.61752	0.308068	0.475162	0.487327	0.580438	0.483459	0.612793	0.478582	0.490072	0.612983	0.495222					255	13.2129	1231	233.667	0.437728		255	13.2124	1458.5	204.625	0.533649		255	13.2124	956	132.667	0.687304		255	13.323	1104.75	138.5	0.468534		255	13.2124	1723.33	75.182	0.590674
13.2129	0.458576	0.448103	0.494748	0.473746	0.616131	0.344208	0.439278	0.508768	0.594022	0.477596	0.666468	0.469876	0.516664	0.497402	0.556206					256	13.2639	1272.25	349.111	0.405164		256	13.2634	1392.25	169.75	0.520296		256	13.2634	781.75	142.833	0.533357		256	13.3739	1166.25	181.143	0.477677		256	13.2634	1673.67	70.455	0.574569
13.2639	0.367846	0.466564	0.650991	0.508572	0.610288	0.328813	0.556923	0.518906	0.569199	0.472306	0.638979	0.410292	0.507217	0.490737	0.499815					257	13.3148	1347.5	288.778	0.464672		257	13.3143	1373.5	228.125	0.487471		257	13.3143	903	167.833	0.613705		257	13.4249	974	188.714	0.380784		257	13.3143	1857	102.091	0.628935
13.3148	0.431742	0.487844	0.435687	0.464637	0.617662	0.344858	0.569101	0.491648	0.556978	0.51548	0.769611	0.510074	0.454557	0.553049	0.539065					258	13.3658	1461	316.222	0.502441		258	13.3653	1391.25	226.125	0.495877		258	13.3653	1026	189	0.698713		258	13.4758	1089.75	153.643	0.453917		258	13.3653	1832.67	65.545	0.633312
13.3658	0.379976	0.570783	0.64953	0.403401	0.678066	0.303904	0.502121	0.424167	0.572284	0.482434	0.664664	0.484667	0.466891	0.533451	0.541948					259	13.4167	1521.75	305.333	0.533884		259	13.4162	1221	209.875	0.430335		259	13.4162	675	139.5	0.447026		259	13.5268	1123.5	158.786	0.467789		259	13.4162	1602.67	63.273	0.551697
13.4167	0.488019	0.476725	0.411548	0.323497	0.521766	0.318994	0.424966	0.525555	0.594603	0.466666	0.60737	0.417801	0.410383	0.543452	0.549641					260	13.4677	1505.75	268.667	0.542954		260	13.4672	1427.75	205.375	0.520243		260	13.4672	834.75	150.667	0.571061		260	13.5777	1209	188.071	0.495047		260	13.4672	1579.33	65.091	0.542683
13.4677	0.554219	0.520455	0.459479	0.375606	0.559452	0.344934	0.445133	0.588881	0.564411	0.483745	0.639087	0.647237	0.466891	0.541646	0.541538					261	13.5186	1305.5	311.556	0.436241		261	13.5181	1310.5	234.25	0.458052		261	13.5181	875	200.667	0.562922		261	13.6287	1094	191	0.437864		261	13.5181	1500.33	90.273	0.505346
13.5186	0.485154	0.543278	0.690226	0.46914	0.689241	0.337408	0.505243	0.568769	0.508134	0.54496	0.644869	0.519913	0.487447	0.525505	0.505616					262	13.5695	1502.5	362.667	0.500271		262	13.5691	1289.5	187.125	0.469171		262	13.5691	731.25	147.333	0.487444		262	13.6796	1133.75	159.5	0.472413		262	13.5691	1721.67	54.182	0.597603
13.5695	0.355081	0.542799	0.617182	0.457329	0.594323	0.276474	0.43691	0.418516	0.512001	0.519993	0.594719	0.422105	0.466279	0.53302	0.544661					263	13.6205	1322	273.333	0.460258		263	13.62	1317	134.875	0.503112		263	13.62	811.5	169	0.536348		263	13.7305	1146.5	198.429	0.459719		263	13.62	1671.67	59.273	0.577859
13.6205	0.450091	0.551471	0.491687	0.634109	0.656053	0.325718	0.43043	0.578409	0.525824	0.467905	0.590991	0.504507	0.463873	0.436323	0.48827					264	13.6714	1360.25	323.333	0.455101		264	13.6709	1448	173	0.54264		264	13.6709	624	178.167	0.372174		264	13.7815	1228.25	129.929	0.532575		264	13.6709	1783.33	60.273	0.61752
13.6714	0.41109	0.528223	0.534122	0.4304	0.578945	0.384092	0.506649	0.587717	0.475438	0.472211	0.591541	0.501885	0.553752	0.535668	0.521696					265	13.7224	1351.5	306.667	0.458576		265	13.7219	1198.25	145.375	0.448103		265	13.7219	724.5	131.833	0.494748		265	13.8324	1147	170	0.473746		265	13.7219	1787	67.818	0.616131
13.7224	0.417758	0.478161	0.578574	0.448185	0.608441	0.398877	0.486221	0.513588	0.515687	0.498719	0.553229	0.560466	0.418606	0.466138	0.505605					266	13.7733	1156	317.889	0.367846		266	13.7728	1268.25	172	0.466564		266	13.7728	895.5	115.667	0.650991		266	13.8834	1179.75	130.929	0.508572		266	13.7728	1749.33	46.455	0.610288
13.7733	0.407408	0.548758	0.458087	0.476188	0.58594	0.301498	0.550262	0.474362	0.571523	0.420099	0.755264	0.421749	0.511897	0.565982	0.500419					267	13.8243	1346.25	362.556	0.431742		267	13.8238	1396.75	250.5	0.487844		267	13.8238	666.75	144.833	0.435687		267	13.9343	1133.5	175.286	0.464637		267	13.8238	1791	67.545	0.617662
13.8243	0.420184	0.517795	0.554853	0.452186	0.684419	0.283084	0.490697	0.521898	0.615218	0.451064	0.651869	0.545449	0.488147	0.50065	0.549322					268	13.8752	1164.75	299	0.379976		268	13.8747	1550.5	209.375	0.570783		268	13.8747	920.25	142.167	0.64953		268	13.9853	988	156.071	0.403401		268	13.8747	1968	76	0.678066
13.8752	0.384414	0.493696	0.582678	0.376437	0.613209	0.3125	0.618049	0.422505	0.672457	0.459802	0.638681	0.504151	0.450577	0.54019	0.523121					269	13.9261	1409.25	297.333	0.488019		269	13.9257	1341.5	221.375	0.476725		269	13.9257	639.5	146.5	0.411548		269	14.0362	877	209.857	0.323497		269	13.9257	1505.33	49.455	0.521766
13.9261	0.447323	0.486727	0.603409	0.469451	0.467107	0.277735	0.575711	0.501454	0.484173	0.421791	0.590286	0.562181	0.512421	0.522149	0.53421					270	13.9771	1645.75	383	0.554219		270	13.9766	1383	160.125	0.520455		270	13.9766	672.75	122.333	0.459479		270	14.0871	954.25	179.643	0.375606		270	13.9766	1638.67	77.636	0.559452
13.9771	0.393095	0.566633	0.447722	0.384196	0.732139	0.369461	0.552291	0.56744	0.552611	0.441405	0.608505	0.535383	0.453464	0.563691	0.450216					271	14.028	1487.5	382.111	0.485154		271	14.0275	1491	214.5	0.543278		271	14.0275	968	141.167	0.690226		271	14.1381	1125.5	158	0.46914		271	14.0275	1995	71.818	0.689241
14.028	0.504855	0.513752	0.608487	0.431283	0.551002	0.395286	0.646543	0.563783	0.601975	0.44687	0.627559	0.507355	0.390614	0.481773	0.538142					272	14.079	1177.25	368.222	0.355081		272	14.0785	1413.25	137.875	0.542799		272	14.0785	892.5	153.167	0.617182		272	14.189	1127.5	184.357	0.457329		272	14.0785	1713.33	55	0.594323
14.079	0.508208	0.514603	0.580452	0.502598	0.690284	0.331601	0.48747	0.422006	0.556698	0.468175	0.548618	0.510009	0.48268	0.498083	0.538985					273	14.1299	1263.5	238	0.450091		273	14.1294	1468.25	172.5	0.551471		273	14.1294	712.5	123.5	0.491687		273	14.24	1457.5	149.786	0.634109		273	14.1294	1904.67	74.091	0.656053
14.1299	0.448201	0.429005	0.516731	0.509941	0.562742	0.379126	0.481251	0.455248	0.513804	0.466213	0.580132	0.397087	0.363585	0.480291	0.486914					274	14.1809	1200.75	264.111	0.41109		274	14.1804	1403	161.875	0.528223		274	14.1804	791.5	151.667	0.534122		274	14.2909	1077.75	190.143	0.4304		274	14.1804	1696.33	80.909	0.578945
14.1809	0.37215	0.536149	0.492453	0.412805	0.580205	0.416145	0.449947	0.3999	0.582522	0.463488	0.698687	0.49949	0.50503	0.538411	0.520899					275	14.2318	1240.5	288.667	0.417758		275	14.2313	1306.25	182.75	0.478161		275	14.2313	812.25	119.167	0.578574		275	14.3419	1079	154.714	0.448185		275	14.2313	1785	87.273	0.608441
14.2318	0.522765	0.512316	0.426087	0.368921	0.701481	0.323464	0.506987	0.453254	0.609128	0.544809	0.690503	0.451299	0.46033	0.636119	0.567728					276	14.2828	1177.25	249	0.407408		276	14.2823	1476	186.625	0.548758		276	14.2823	720.75	172	0.458087		276	14.3928	1131.25	149.214	0.476188		276	14.2823	1710.67	75.727	0.58594
14.2828	0.484751	0.514444	0.48647	0.482873	0.563296	0.33695	0.561737	0.382116	0.531113	0.513653	0.658691	0.434663	0.382873	0.530216	0.536056					277	14.3337	1314.25	356.889	0.420184		277	14.3332	1366	149.375	0.517795		277	14.3332	816.5	151.833	0.554853		277	14.4438	1090.25	157.714	0.452186		277	14.3332	1997	87.273	0.684419
14.3337	0.44241	0.48944	0.658087	0.457589	0.580259	0.45855	0.60306	0.490651	0.624855	0.515345	0.757414	0.59843	0.545399	0.588054	0.590738					278	14.3846	1204.75	328.889	0.384414		278	14.3842	1357.75	197.75	0.493696		278	14.3842	831	133	0.582678		278	14.4947	957.25	180.929	0.376437		278	14.3842	1778.67	67.636	0.613209
14.3846	0.498723	0.528169	0.441739	0.470716	0.721778	0.267764	0.519894	0.508934	0.54664	0.506512	0.669789	0.524638	0.534464	0.486464	0.452382					279	14.4356	1328.75	309.556	0.447323		279	14.4351	1320	176.375	0.486727		279	14.4351	852.5	129.667	0.603409		279	14.5456	1130	161.857	0.469451		279	14.4351	1363	59.636	0.467107
14.4356	0.49843	0.54929	0.686817	0.564457	0.636559	0.43005	0.384553	0.427325	0.533357	0.501333	0.469427	0.549074	0.491821	0.525344	0.512374					280	14.4865	1249.75	354.111	0.393095		280	14.4861	1549	217.625	0.566633		280	14.4861	765.5	229.167	0.447722		280	14.5966	940.25	147.929	0.384196		280	14.4861	2094.33	51.455	0.732139
14.4865	0.443288	0.555089	0.475687	0.522669	0.637351	0.383061	0.605038	0.482673	0.519714	0.529954	0.689871	0.541209	0.512815	0.555563	0.482458					281	14.5375	1482.5	332.222	0.504855		281	14.537	1364.5	157.375	0.513752		281	14.537	832.75	103.833	0.608487		281	14.6475	1072	182.571	0.431283		281	14.537	1602	64.545	0.551002
14.5375	0.528848	0.515721	0.490992	0.539208	0.601165	0.347761	0.615082	0.401396	0.533017	0.470662	0.574087	0.448548	0.518457	0.604114	0.522939					282	14.5884	1532.25	374.333	0.508208		282	14.5879	1416.5	207.375	0.514603		282	14.5879	830.5	135.167	0.580452		282	14.6985	1212	175.5	0.502598		282	14.5879	1981	54.909	0.690284
14.5884	0.425134	0.536256	0.548313	0.496952	0.604391	0.378629	0.431757	0.420344	0.568358	0.499688	0.710238	0.578331	0.490378	0.566663	0.524443					283	14.6394	1384.75	363.556	0.448201		283	14.6389	1198.5	190.5	0.429005		283	14.6389	759.5	140.5	0.516731		283	14.7494	1223	171.357	0.509941		283	14.6389	1629.67	59.455	0.562742
14.6394	0.481435	0.515348	0.590748	0.518859	0.58873	0.386461	0.481069	0.551317	0.590456	0.506472	0.725195	0.548167	0.459281	0.504249	0.553641					284	14.6903	1201.25	353.333	0.37215		284	14.6898	1436.25	176.5	0.536149		284	14.6898	852.25	262.333	0.492453		284	14.8004	1051.75	200.429	0.412805		284	14.6898	1662.67	43.727	0.580205
14.6903	0.428523	0.548013	0.530226	0.49006	0.696268	0.259512	0.586953	0.486994	0.58158	0.490696	0.702557	0.498487	0.514783	0.565133	0.53959					285	14.7413	1526.75	335.667	0.522765		285	14.7408	1389.75	186	0.512316		285	14.7408	691.75	181.333	0.426087		285	14.8513	898.75	137.929	0.368921		285	14.7408	1996.33	39	0.701481
14.7413	0.504489	0.510933	0.611965	0.54965	0.63696	0.335689	0.518723	0.506274	0.585026	0.486287	0.636184	0.517906	0.539188	0.613967	0.549185					286	14.7922	1442.25	337.778	0.484751		286	14.7917	1395.5	186.75	0.514444		286	14.7917	770.25	187.5	0.48647		286	14.9023	1127.25	131.429	0.482873		286	14.7917	1635.67	63.909	0.563296
14.7922	0.521058	0.497154	0.551235	0.480084	0.551274	0.382793	0.471441	0.432477	0.684257	0.533012	0.685964	0.586487	0.410121	0.518078	0.553596					287	14.8431	1351	343	0.44241		287	14.8427	1345.5	195.5	0.48944		287	14.8427	907	118.667	0.658087		287	14.9532	1108.75	165.071	0.457589		287	14.8427	1671	51.909	0.580259
14.8431	0.487458	0.474437	0.475478	0.411194	0.614578	0.408542	0.546124	0.540015	0.512802	0.462909	0.571113	0.428481	0.441218	0.51977	0.563648					288	14.8941	1390.75	254.444	0.498723		288	14.8936	1417	176	0.528169		288	14.8936	686	156.833	0.441739		288	15.0041	1120.75	150	0.470716		288	14.8936	2082.33	68.364	0.721778
14.8941	0.443385	0.498643	0.446539	0.477123	0.614034	0.349633	0.400739	0.507438	0.562528	0.500221	0.596092	0.573218	0.400542	0.548756	0.526118					289	14.945	1407.75	272.111	0.49843		289	14.9445	1506.25	215.625	0.54929		289	14.9445	937.75	115	0.686817		289	15.0551	1324	159.929	0.564457		289	14.9445	1863	86.818	0.636559
14.945	0.500235	0.564771	0.428313	0.430278	0.492965	0.432954	0.45921	0.536026	0.519333	0.487963	0.657281	0.510333	0.431726	0.525027	0.5183					290	14.996	1299	289	0.443288		290	14.9955	1492	187.75	0.555089		290	14.9955	758.5	188.667	0.475687		290	15.106	1246.25	168.357	0.522669		290	14.9955	1849.67	71.273	0.637351
14.996	0.438045	0.564452	0.682504	0.517768	0.594117	0.294736	0.441672	0.517078	0.482249	0.534728	0.732124	0.589239	0.474676	0.455463	0.525799					291	15.0469	1476.5	271.556	0.528848		291	15.0464	1403.5	191.75	0.515721		291	15.0464	737	148.833	0.490992		291	15.157	1237.5	125.5	0.539208		291	15.0464	1761.33	83.909	0.601165
15.0469	0.494639	0.456243	0.419548	0.528367	0.562003	0.261996	0.349866	0.482839	0.580278	0.568195	0.553253	0.494603	0.556902	0.546431	0.511987					292	15.0979	1283.75	315.111	0.425134		292	15.0974	1472.75	212.75	0.536256		292	15.0974	810.5	153.667	0.548313		292	15.2079	1178	153.143	0.496952		292	15.0974	1773.33	86.909	0.604391
15.0979	0.416027	0.533596	0.503652	0.459424	0.604337	0.29443	0.443597	0.487825	0.564972	0.457109	0.630127	0.432365	0.467241	0.592171	0.483802					293	15.1488	1393.25	296.333	0.481435		293	15.1483	1408.25	197.375	0.515348		293	15.1483	902	194.333	0.590748		293	15.2589	1264.75	194.714	0.518859		293	15.1483	1697	54.273	0.58873
15.1488	0.422537	0.541629	0.585183	0.526133	0.529206	0.295805	0.410601	0.582398	0.563509	0.574908	0.690754	0.459066	0.433214	0.528511	0.549436					294	15.1997	1239.25	262.889	0.428523		294	15.1993	1516	228.375	0.548013		294	15.1993	813.5	178.333	0.530226		294	15.3098	1134	123.357	0.49006		294	15.1993	2004.33	61.545	0.696268
15.1997	0.411394	0.524977	0.50087	0.45099	0.596148	0.448044	0.480184	0.432477	0.478984	0.456244	0.591028	0.375047	0.507173	0.509796	0.493603					295	15.2507	1484	334.556	0.504489		295	15.2502	1383.25	182.75	0.510933		295	15.2502	852.75	119.667	0.611965		295	15.3607	1298.25	164.714	0.54965		295	15.2502	1829.67	52.364	0.63696
15.2507	0.503282	0.449221	0.481392	0.519967	0.696072	0.376796	0.564548	0.450428	0.510558	0.520684	0.601504	0.568719	0.480318	0.584226	0.546348					296	15.3016	1415.75	228.556	0.521058		296	15.3012	1330.25	162.125	0.497154		296	15.3012	874.5	214.167	0.551235		296	15.4117	1156.5	166.429	0.480084		296	15.3012	1600.67	62.455	0.551274
15.3016	0.495248	0.4547	0.587618	0.473053	0.646876	0.327705	0.405787	0.495803	0.563088	0.539288	0.615039	0.567166	0.410558	0.477844	0.507815					297	15.3526	1424.75	314.111	0.487458		297	15.3521	1301.25	186.5	0.474437		297	15.3521	787.75	218.167	0.475478		297	15.4626	1052	204	0.411194		297	15.3521	1772.67	57.818	0.614578
15.3526	0.535249	0.476991	0.5712	0.493627	0.602707	0.36629	0.452991	0.553312	0.527507	0.49574	0.544592	0.467902	0.383791	0.524872	0.555568					298	15.4035	1365	354.778	0.443385		298	15.4031	1344.5	172.875	0.498643		298	15.4031	672.25	137.333	0.446539		298	15.5136	1166.25	182.286	0.477123		298	15.4031	1760.33	47	0.614034
15.4035	0.450554	0.426185	0.536417	0.411558	0.618683	0.363157	0.497489	0.579407	0.492828	0.440999	0.636805	0.614451	0.463305	0.614088	0.570554					299	15.4545	1443.75	304	0.500235		299	15.454	1516.75	189.75	0.564771		299	15.454	709.25	196.167	0.428313		299	15.5645	1057.5	170.143	0.430278		299	15.454	1446.33	70.818	0.492965
15.4545	0.438618	0.554397	0.633113	0.504035	0.621246	0.381495	0.556299	0.590709	0.5119	0.514305	0.4975	0.522502	0.414013	0.545508	0.501775					300	15.5054	1301.5	303.444	0.438045		300	15.5049	1505	178.75	0.564452		300	15.5049	989.25	171.667	0.682504		300	15.6155	1238.5	170.714	0.517768		300	15.5049	1733.67	75.909	0.594117
15.5054	0.416966	0.476193	0.53927	0.455112	0.524959	0.310781	0.586927	0.40256	0.583423	0.501865	0.790613	0.424015	0.534421	0.530782	0.519246					301	15.5564	1398	271	0.494639		301	15.5559	1239.25	167.25	0.456243		301	15.5559	728.75	226.167	0.419548		301	15.6664	1277.5	187.857	0.528367		301	15.5559	1629.33	61.182	0.562003
15.5564	0.47484	0.485663	0.295026	0.483254	0.626719	0.406479	0.554321	0.577246	0.579136	0.525434	0.68766	0.469164	0.523706	0.567006	0.53943					302	15.6073	1274	326.111	0.416027		302	15.6068	1457.5	203.75	0.533596		302	15.6068	751.5	148.167	0.503652		302	15.7174	1139.75	192.286	0.459424		302	15.6068	1761	74.727	0.604337
15.6073	0.437911	0.509869	0.516174	0.442262	0.63506	0.382564	0.471649	0.475027	0.553572	0.567703	0.573992	0.547908	0.434963	0.552598	0.459824					303	15.6583	1247.5	284.778	0.422537		303	15.6578	1446	173.375	0.541629		303	15.6578	863.5	162.5	0.585183		303	15.7683	1254.25	169.214	0.526133		303	15.6578	1534	57.364	0.529206
15.6583	0.48063	0.514869	0.409878	0.528627	0.644497	0.404569	0.462255	0.528713	0.502244	0.489449	0.609245	0.542633	0.42919	0.564553	0.508282					304	15.7092	1314	376.667	0.411394		304	15.7087	1424.25	190.75	0.524977		304	15.7087	784	184	0.50087		304	15.8193	1055	124.929	0.45099		304	15.7087	1710.33	46.909	0.596148
15.7092	0.417088	0.556259	0.3392	0.473608	0.574449	0.296302	0.534414	0.509931	0.526666	0.542823	0.636542	0.442592	0.459456	0.586423	0.577746					305	15.7601	1417.25	270.556	0.503282		305	15.7597	1237.5	182	0.449221		305	15.7597	695	118.333	0.481392		305	15.8702	1226.75	154.429	0.519967		305	15.7597	2010.33	68.091	0.696072
15.7601	0.370528	0.588179	0.628661	0.459459	0.547842	0.387492	0.513779	0.447769	0.576572	0.540098	0.666599	0.445441	0.509053	0.509964	0.499906					306	15.8111	1503.5	375.111	0.495248		306	15.8106	1242.5	174.125	0.4547		306	15.8106	835.75	131.833	0.587618		306	15.9211	1137.5	161.929	0.473053		306	15.8106	1878.33	73.364	0.646876
15.8111	0.3825	0.460339	0.409322	0.547208	0.652914	0.318269	0.561399	0.515915	0.509136	0.44961	0.580335	0.532729	0.469253	0.581981	0.494413					307	15.862	1531.75	312.222	0.535249		307	15.8615	1329	208.25	0.476991		307	15.8615	880.25	196	0.5712		307	15.9721	1191	173	0.493627		307	15.8615	1744	62.273	0.602707
15.862	0.50811	0.522317	0.509287	0.371103	0.682345	0.342222	0.549715	0.514419	0.584004	0.395434	0.761118	0.482855	0.441961	0.59821	0.5298					308	15.913	1393	366.444	0.450554		308	15.9125	1248.5	247.125	0.426185		308	15.9125	802.25	159.667	0.536417		308	16.023	1001.25	152.5	0.411558		308	15.9125	1769.67	43.364	0.618683
15.913	0.37738	0.49343	0.688974	0.455926	0.684267	0.4579	0.675531	0.481842	0.454421	0.481648	0.533984	0.448774	0.562413	0.498736	0.531293					309	15.9639	1318.25	318.889	0.438618		309	15.9634	1496.25	193.625	0.554397		309	15.9634	976.75	218.333	0.633113		309	16.074	1203.25	163.786	0.504035		309	15.9634	1783	49.545	0.621246
15.9639	0.404591	0.502687	0.531896	0.472136	0.651122	0.365946	0.528949	0.453254	0.572685	0.469152	0.746245	0.518197	0.483817	0.511689	0.60038					310	16.0149	1348.25	398.222	0.416966		310	16.0144	1315.25	196.375	0.476193		310	16.0144	809	163	0.53927		310	16.1249	1091.5	152.929	0.455112		310	16.0144	1526.33	61.545	0.524959
16.0149	0.468524	0.520668	0.478957	0.37216	0.556986	0.324381	0.452757	0.48716	0.570321	0.461169	0.538667	0.471689	0.440737	0.59912	0.547054					311	16.0658	1440	358.111	0.47484		311	16.0653	1365	223.875	0.485663		311	16.0653	572.25	218.833	0.295026		311	16.1759	1167.25	170.643	0.483254		311	16.0653	1798	49.273	0.626719
16.0658	0.475973	0.528701	0.468035	0.459996	0.609191	0.409459	0.595878	0.413197	0.479465	0.484254	0.591576	0.542568	0.413882	0.548446	0.555967					312	16.1167	1369.75	372	0.437911		312	16.1163	1346.25	148.25	0.509869		312	16.1163	836.5	218.167	0.516174		312	16.2268	1105	192.929	0.442262		312	16.1163	1845	73	0.63506
16.1167	0.385816	0.580199	0.566469	0.54106	0.594476	0.297639	0.433943	0.435469	0.595444	0.543538	0.682105	0.533473	0.596877	0.507565	0.505958					313	16.1677	1396.75	301.667	0.48063		313	16.1672	1456.75	247	0.514869		313	16.1672	770	279	0.409878		313	16.2778	1271.75	181.571	0.528627		313	16.1672	1851.33	53	0.644497
16.1677	0.531604	0.499388	0.518678	0.537943	0.590599	0.2806	0.42585	0.435469	0.612614	0.496265	0.659957	0.383041	0.50363	0.510618	0.508579					314	16.2186	1254.75	304.444	0.417088		314	16.2182	1479.25	172.25	0.556259		314	16.2182	645	238.667	0.3392		314	16.3287	1162.5	185.786	0.473608		314	16.2182	1658.33	55.455	0.574449
16.2186	0.58265	0.479066	0.531548	0.485245	0.637406	0.365869	0.416248	0.640904	0.539408	0.492483	0.55305	0.531532	0.46138	0.491242	0.594784					315	16.2696	1183	338.778	0.370528		315	16.2691	1536	154	0.588179		315	16.2691	952.75	199.667	0.628661		315	16.3796	1104.75	157.214	0.459459		315	16.2691	1584	55.364	0.547842
16.2696	0.427865	0.531308	0.716104	0.537459	0.527642	0.345546	0.474095	0.470706	0.583023	0.523861	0.662633	0.471333	0.386634	0.501601	0.507382					316	16.3205	1238.5	367	0.3825		316	16.32	1296	214.375	0.460339		316	16.32	737	246.667	0.409322		316	16.4306	1297	168.5	0.547208		316	16.32	1874	52.182	0.652914
16.3205	0.415247	0.51471	0.407165	0.451198	0.69099	0.350436	0.481876	0.47619	0.647714	0.461495	0.756733	0.509232	0.52235	0.578915	0.577301					317	16.3715	1502.25	344.556	0.50811		317	16.371	1382	154.75	0.522317		317	16.371	787.25	177.167	0.509287		317	16.4815	977.75	212.429	0.371103		317	16.371	1961.67	57.727	0.682345
16.3715	0.511134	0.529021	0.466366	0.510616	0.60261	0.36755	0.532306	0.526884	0.513143	0.512541	0.690205	0.499555	0.541506	0.490339	0.521503					318	16.4224	1212.5	352.667	0.37738		318	16.4219	1321	161.625	0.49343		318	16.4219	956	130.667	0.688974		318	16.5325	1141.75	201.5	0.455926		318	16.4219	1959.67	50.364	0.684267
16.4224	0.494748	0.557429	0.590609	0.494631	0.561949	0.381036	0.579536	0.382116	0.578555	0.533807	0.716116	0.543216	0.477344	0.572607	0.531042					319	16.4734	1273.5	351.667	0.404591		319	16.4729	1409	227.875	0.502687		319	16.4729	837	199.833	0.531896		319	16.5834	1097.25	123.571	0.472136		319	16.4729	1866	49.182	0.651122
16.4734	0.4008	0.558759	0.476592	0.547711	0.600633	0.353262	0.493143	0.555805	0.543695	0.450961	0.638191	0.531305	0.380292	0.547543	0.52809					320	16.5243	1389.5	322	0.468524		320	16.5238	1427.75	204.375	0.520668		320	16.5238	709.25	135.5	0.478957		320	16.6344	939.5	172	0.37216		320	16.5238	1616.33	62.182	0.556986
16.5243	0.40158	0.489706	0.454539	0.482596	0.596115	0.416068	0.476593	0.429153	0.564952	0.561856	0.760173	0.450425	0.458712	0.464399	0.552821					321	16.5752	1433.25	348.778	0.475973		321	16.5748	1416.25	174	0.528701		321	16.5748	780	219.333	0.468035		321	16.6853	1093	144.357	0.459996		321	16.5748	1753	53.182	0.609191
16.5752	0.383768	0.50125	0.582748	0.470854	0.694052	0.361438	0.485311	0.483504	0.537384	0.453153	0.674364	0.498325	0.482462	0.61367	0.579113					322	16.6262	1176.5	297.444	0.385816		322	16.6257	1536.25	173	0.580199		322	16.6257	834.25	155.667	0.566469		322	16.7362	1296.75	180.929	0.54106		322	16.6257	1697.67	38.909	0.594476
16.6262	0.587722	0.540884	0.545322	0.408042	0.6059	0.42581	0.459054	0.465054	0.550507	0.426915	0.596893	0.614807	0.433607	0.52686	0.487392					323	16.6771	1513	301.778	0.531604		323	16.6766	1337.5	164.125	0.499388		323	16.6766	773.5	152.167	0.518678		323	16.7872	1285.25	175.857	0.537943		323	16.6766	1693.67	45.727	0.590599
16.6771	0.550769	0.504602	0.428661	0.443458	0.63304	0.363654	0.591741	0.441453	0.577573	0.527547	0.661976	0.507646	0.433389	0.557794	0.562748					324	16.7281	1662.75	335.222	0.58265		324	16.7276	1287	161.375	0.479066		324	16.7276	843.75	207	0.531548		324	16.8381	1185.5	184.786	0.485245		324	16.7276	1857	78.455	0.637406
16.7281	0.555987	0.554823	0.549148	0.363328	0.624276	0.358076	0.529262	0.544336	0.516188	0.503597	0.684948	0.55053	0.461599	0.556884	0.503644					325	16.779	1272.75	297.889	0.427865		325	16.7785	1438.5	190.125	0.531308		325	16.7785	1006	148.167	0.716104		325	16.8891	1288.25	179.857	0.537459		325	16.7785	1531	58.727	0.527642
16.779	0.513475	0.489546	0.531687	0.539346	0.696604	0.380463	0.44659	0.576581	0.617202	0.491768	0.736257	0.502565	0.57304	0.503481	0.545014					326	16.83	1234	287.889	0.415247		326	16.8295	1403.25	193.875	0.51471		326	16.8295	625.25	137.5	0.407165		326	16.94	1082	151.5	0.451198		326	16.8295	1997.33	69.273	0.69099
16.83	0.436387	0.513646	0.448487	0.430902	0.608409	0.305929	0.515678	0.558132	0.566434	0.519254	0.65605	0.478	0.404391	0.531052	0.528614					327	16.8809	1548.25	383.667	0.511134		327	16.8804	1448.5	205.5	0.529021		327	16.8804	825.5	266.833	0.466366		327	16.991	1220.25	167.214	0.510616		327	16.8804	1747	65.545	0.60261
16.8809	0.467768	0.48928	0.572383	0.356799	0.67092	0.366328	0.541752	0.461065	0.561886	0.482681	0.572499	0.50852	0.543343	0.510483	0.492897					328	16.9319	1441.25	314	0.494748		328	16.9314	1511.5	201.75	0.557429		328	16.9314	861.5	154	0.590609		328	17.0419	1169	148.929	0.494631		328	16.9314	1622	54	0.561949
16.9319	0.506562	0.524765	0.441809	0.581463	0.660962	0.418437	0.479326	0.490152	0.5813	0.449317	0.535609	0.57804	0.461424	0.494409	0.604722					329	16.9828	1263.75	350.556	0.4008		329	16.9823	1523	210.125	0.558759		329	16.9823	752.25	181.333	0.476592		329	17.0929	1341.25	211.714	0.547711		329	16.9823	1714.67	38.727	0.600633
16.9828	0.428901	0.625738	0.552835	0.511482	0.563383	0.349557	0.486508	0.379955	0.616641	0.508879	0.718255	0.501594	0.487578	0.454142	0.50671					330	17.0337	1276.75	361.778	0.40158		330	17.0333	1376.5	225.875	0.489706		330	17.0333	765.5	221	0.454539		330	17.1438	1150.75	155.5	0.482596		330	17.0333	1693.33	30	0.596115
17.0337	0.430011	0.534075	0.547826	0.449519	0.649949	0.33779	0.543938	0.547827	0.576512	0.500204	0.656277	0.499393	0.540194	0.54013	0.59704					331	17.0847	1158.5	284.111	0.383768		331	17.0842	1375.5	197.75	0.50125		331	17.0842	853.25	155.167	0.582748		331	17.1947	1109.75	138.714	0.470854		331	17.0842	1986.33	49.727	0.694052
17.0847	0.536017	0.630579	0.705252	0.416407	0.613969	0.374618	0.441984	0.487659	0.590315	0.447378	0.70773	0.481851	0.492608	0.444167	0.524933					332	17.1356	1727.75	388.667	0.587722		332	17.1351	1448.75	177.875	0.540884		332	17.1351	825.25	172	0.545322		332	17.2457	1014	172.5	0.408042		332	17.1351	1736	45.364	0.6059
17.1356	0.504611	0.543331	0.667478	0.536644	0.577164	0.316817	0.515236	0.574919	0.488079	0.492912	0.602735	0.48868	0.496195	0.577008	0.463254					333	17.1866	1641	386.111	0.550769		333	17.1861	1365.25	179.625	0.504602		333	17.1861	678	164.5	0.428661		333	17.2966	1088.75	174.214	0.443458		333	17.1861	1824	57.636	0.63304
17.1866	0.47423	0.524977	0.663444	0.468464	0.610245	0.400634	0.416222	0.587218	0.49415	0.499228	0.661044	0.536031	0.521343	0.525047	0.534028					334	17.2375	1562	295.222	0.555987		334	17.237	1490.25	186.625	0.554823		334	17.237	899	241.167	0.549148		334	17.3476	924	174.714	0.363328		334	17.237	1806	64.091	0.624276
17.2375	0.522289	0.502687	0.416557	0.395106	0.530563	0.272005	0.501652	0.485166	0.600853	0.510206	0.548045	0.511854	0.417862	0.512141	0.520785					335	17.2885	1502.25	332.333	0.513475		335	17.288	1338.75	188.5	0.489546		335	17.288	793.75	156.833	0.531687		335	17.3985	1305	192.714	0.539346		335	17.288	1986	42.273	0.696604
17.2885	0.414991	0.532691	0.471374	0.486994	0.597625	0.336683	0.594993	0.563118	0.597848	0.49091	0.772479	0.464601	0.513077	0.582507	0.567876					336	17.3394	1364.5	370.222	0.436387		336	17.3389	1415.25	208.375	0.513646		336	17.3389	667.75	130.5	0.448487		336	17.4495	1117.5	228.857	0.430902		336	17.3389	1753	55.364	0.608409
17.3394	0.393912	0.5478	0.575861	0.502753	0.523428	0.382564	0.48034	0.356021	0.602096	0.44942	0.719676	0.522178	0.57689	0.540197	0.559921					337	17.3904	1349	283.222	0.467768		337	17.3899	1352	202.375	0.48928		337	17.3899	873	187.333	0.572383		337	17.5004	983.75	247.929	0.356799		337	17.3899	1933.33	61.273	0.67092
17.3904	0.386389	0.518753	0.589496	0.549927	0.610559	0.347647	0.427906	0.45691	0.563369	0.526697	0.688484	0.484279	0.532759	0.484246	0.524842					338	17.4413	1410.5	256.333	0.506562		338	17.4408	1388.75	155.75	0.524765		338	17.4408	720.25	191	0.441809		338	17.5514	1380.5	181.357	0.581463		338	17.4408	1872	27.727	0.660962
17.4413	0.493932	0.523488	0.645078	0.407454	0.626285	0.352078	0.46811	0.510762	0.544196	0.514345	0.619722	0.503568	0.640177	0.498676	0.605257					339	17.4922	1238	260.778	0.428901		339	17.4918	1606.75	136.5	0.625738		339	17.4918	830.75	168.5	0.552835		339	17.6023	1236.75	181.929	0.511482		339	17.4918	1649	77	0.563383
17.4922	0.382086	0.512103	0.552695	0.439509	0.655846	0.259704	0.476047	0.544835	0.542473	0.419662	0.531738	0.503504	0.491077	0.471684	0.548513					340	17.5432	1270.75	291	0.430011		340	17.5427	1440.25	185.375	0.534075		340	17.5427	855.25	199	0.547826		340	17.6532	1087.25	160.214	0.449519		340	17.5427	1888	74.455	0.649949
17.5432	0.427243	0.557908	0.653357	0.422814	0.581508	0.251528	0.450909	0.491648	0.590596	0.409574	0.653362	0.459778	0.434176	0.550272	0.504841					341	17.5941	1516.5	295.222	0.536017		341	17.5937	1692.5	210.875	0.630579		341	17.5937	983.5	138.667	0.705252		341	17.7042	1088.75	230	0.416407		341	17.5937	1772.33	59.182	0.613969
17.5941	0.371515	0.528967	0.703861	0.462559	0.624656	0.448158	0.532983	0.319289	0.590055	0.364676	0.62726	0.55956	0.438987	0.563778	0.5613					342	17.6451	1397.5	247.778	0.504611		342	17.6446	1447.75	171.125	0.543331		342	17.6446	941.25	141.667	0.667478		342	17.7551	1274	167.286	0.536644		342	17.6446	1654	43.545	0.577164
17.6451	0.416539	0.465713	0.546922	0.454645	0.637275	0.425351	0.482058	0.399734	0.652242	0.490068	0.644904	0.551986	0.513602	0.51791	0.461385					343	17.696	1336.5	256	0.47423		343	17.6955	1435.5	202	0.524977		343	17.6955	912.25	117.5	0.663444		343	17.8061	1135.75	169.643	0.468464		343	17.6955	1741.67	38.909	0.610245
17.696	0.461965	0.485609	0.605078	0.473867	0.578956	0.419201	0.471961	0.494474	0.59887	0.598993	0.647712	0.479553	0.397	0.501513	0.534564					344	17.747	1410	220	0.522289		344	17.7465	1354.5	173.375	0.502687		344	17.7465	749.5	250.5	0.416557		344	17.857	989.75	174.929	0.395106		344	17.7465	1546.33	65.909	0.530563
17.747	0.430243	0.524392	0.577322	0.44015	0.610722	0.31548	0.593068	0.546996	0.575911	0.509872	0.530914	0.519719	0.456088	0.469642	0.536888					345	17.7979	1253.75	308.222	0.414991		345	17.7974	1477.75	226.125	0.532691		345	17.7974	697.5	132.833	0.471374		345	17.908	1168.75	164.429	0.486994		345	17.7974	1729	61.455	0.597625
17.7979	0.49509	0.478268	0.611826	0.413428	0.590739	0.318307	0.497359	0.498296	0.56397	0.512938	0.575115	0.52823	0.44909	0.497078	0.575945					346	17.8488	1227.5	330	0.393912		346	17.8484	1461	173.875	0.5478		346	17.8484	832.5	142.667	0.575861		346	17.9589	1220.75	183.929	0.502753		346	17.8484	1508.33	47.818	0.523428
17.8488	0.515182	0.541576	0.624835	0.539744	0.672354	0.416221	0.526529	0.47752	0.549565	0.519889	0.738826	0.475152	0.524099	0.514163	0.535885					347	17.8998	1150.25	269.889	0.386389		347	17.8993	1424.75	205.875	0.518753		347	17.8993	829.5	123.333	0.589496		347	18.0099	1325.75	191.643	0.549927		347	17.8993	1773	69.364	0.610559
17.8998	0.362091	0.457999	0.501426	0.531622	0.629054	0.349213	0.510162	0.594864	0.506291	0.486772	0.716582	0.471074	0.442486	0.496863	0.509479					348	17.9507	1460.5	335.111	0.493932		348	17.9503	1392.5	162.5	0.523488		348	17.9503	928.75	156	0.645078		348	18.0608	1035	194.714	0.407454		348	17.9503	1795.33	47.818	0.626285
17.9507	0.419282	0.500027	0.498852	0.399124	0.655846	0.364036	0.488459	0.419181	0.556137	0.484476	0.793731	0.552634	0.52235	0.492071	0.498231					349	18.0017	1202	331.444	0.382086		349	18.0012	1380.75	177.5	0.512103		349	18.0012	807.75	145.667	0.552695		349	18.1117	1060.75	154.357	0.439509		349	18.0012	1897	67	0.655846
18.0017	0.469134	0.547481	0.453704	0.402691	0.640023	0.329156	0.547451	0.491316	0.485876	0.467786	0.623748	0.511142	0.552572	0.593816	0.521708					350	18.0526	1254	280.556	0.427243		350	18.0522	1495	184.125	0.557908		350	18.0522	931	148.333	0.653357		350	18.1627	1097.75	225.786	0.422814		350	18.0522	1690.67	68.091	0.581508
18.0526	0.441276	0.49593	0.539687	0.395487	0.628283	0.393452	0.505478	0.424832	0.57567	0.454734	0.633866	0.416603	0.526811	0.55003	0.534564					351	18.1036	1121.25	274.778	0.371515		351	18.1031	1467.5	224.625	0.528967		351	18.1031	1049	205.833	0.703861		351	18.2136	1107.5	153.571	0.462559		351	18.1031	1817.33	74.364	0.624656
18.1036	0.426817	0.527797	0.493774	0.436928	0.558832	0.40369	0.681334	0.524724	0.573466	0.555533	0.711708	0.452205	0.49707	0.472837	0.552023					352	18.1545	1252.5	303.444	0.416539		352	18.154	1301	206.75	0.465713		352	18.154	768.5	113.333	0.546922		352	18.2646	1110.75	173.143	0.454645		352	18.154	1822	43.818	0.637275
18.1545	0.455552	0.59451	0.638817	0.454697	0.634071	0.319911	0.491113	0.630267	0.636515	0.480726	0.640544	0.512501	0.642189	0.493729	0.50728					353	18.2055	1381	328.444	0.461965		353	18.205	1308	167	0.485609		353	18.205	900	175.167	0.605078		353	18.3155	1158.75	181.5	0.473867		353	18.205	1688	72.545	0.578956
18.2055	0.443934	0.539927	0.617044	0.425568	0.650796	0.448197	0.62393	0.490484	0.550286	0.540281	0.622756	0.552181	0.57807	0.540244	0.576196					354	18.2564	1252.5	272.222	0.430243		354	18.2559	1425.25	193.125	0.524392		354	18.2559	842.25	150.667	0.577322		354	18.3665	1086.5	178.786	0.44015		354	18.2559	1757	52.909	0.610722
18.2564	0.508915	0.516572	0.564104	0.46287	0.611004	0.387684	0.625205	0.562619	0.512822	0.498783	0.692558	0.41725	0.433651	0.519628	0.476075					355	18.3073	1347.25	219.222	0.49509		355	18.3069	1320.5	196.75	0.478268		355	18.3069	894.75	161.833	0.611826		355	18.4174	1035.75	183.143	0.413428		355	18.3069	1691.33	43	0.590739
18.3073	0.559998	0.494121	0.431791	0.415905	0.657617	0.368964	0.529522	0.519073	0.52925	0.417875	0.640521	0.459034	0.441611	0.504599	0.491552					356	18.3583	1590.25	416.444	0.515182		356	18.3578	1526.75	254.25	0.541576		356	18.3578	882	133.5	0.624835		356	18.4684	1304.75	191.643	0.539744		356	18.3578	1942.33	66.273	0.672354
18.3583	0.471402	0.540618	0.475339	0.433448	0.61638	0.336339	0.56767	0.498961	0.571483	0.479845	0.574064	0.455409	0.459937	0.493783	0.539612					357	18.4092	1199	374	0.362091		357	18.4088	1268.75	192.625	0.457999		357	18.4088	792	191.333	0.501426		357	18.5193	1289.5	193.143	0.531622		357	18.4088	1817.33	62.091	0.629054
18.4092	0.482508	0.5054	0.531826	0.540108	0.526556	0.368696	0.701814	0.545001	0.645951	0.532504	0.601002	0.520107	0.445766	0.485251	0.524922					358	18.4602	1268.75	313.444	0.419282		358	18.4597	1396.75	221.875	0.500027		358	18.4597	736.25	138.667	0.498852		358	18.5702	1012.25	189.143	0.399124		358	18.4597	1883	53	0.655846
18.4602	0.431864	0.569293	0.623235	0.534185	0.616293	0.332786	0.51357	0.444444	0.520595	0.563985	0.697838	0.418675	0.496064	0.521044	0.44037					359	18.5111	1412	343.111	0.469134		359	18.5106	1492.75	206.375	0.547481		359	18.5106	713	169.5	0.453704		359	18.6212	1021.25	190.786	0.402691		359	18.5106	1839.67	53.818	0.640023
18.5111	0.474266	0.57839	0.498157	0.442591	0.622495	0.286255	0.440345	0.54417	0.534339	0.484142	0.570085	0.449648	0.49567	0.508744	0.535293					360	18.5621	1363.75	358.333	0.441276		360	18.5616	1351	185.75	0.49593		360	18.5616	850	203.5	0.539687		360	18.6721	998.25	182.643	0.395487		360	18.5616	1797	43.909	0.628283
18.5621	0.533566	0.487471	0.511165	0.458229	0.595007	0.403423	0.605428	0.468877	0.550587	0.454798	0.687373	0.398964	0.401942	0.524393	0.514357					361	18.613	1301.25	328.778	0.426817		361	18.6125	1501	260.875	0.527797		361	18.6125	794	202.5	0.493774		361	18.7231	1100.5	199.429	0.436928		361	18.6125	1606.67	47.364	0.558832
18.613	0.520521	0.471618	0.513809	0.436755	0.509408	0.31208	0.540477	0.497798	0.585347	0.576481	0.629506	0.489781	0.449265	0.570006	0.461362					362	18.664	1392.5	354.556	0.455552		362	18.6635	1624.25	227.375	0.59451		362	18.6635	906.25	141	0.638817		362	18.774	1120	182.286	0.454697		362	18.6635	1832.33	63.091	0.634071
18.664	0.481094	0.581476	0.474226	0.50949	0.609669	0.31888	0.58841	0.518075	0.54103	0.537961	0.573872	0.426442	0.435313	0.547139	0.442159					363	18.7149	1345.25	333.778	0.443934		363	18.7144	1446.25	177.625	0.539927		363	18.7144	886	146.833	0.617044		363	18.825	1075.5	197.857	0.425568		363	18.7144	1880	64.091	0.650796
18.7149	0.487446	0.558227	0.390539	0.40993	0.61751	0.37416	0.564418	0.550819	0.559362	0.55338	0.635145	0.471041	0.426872	0.511764	0.524945					364	18.7659	1455.75	296.222	0.508915		364	18.7654	1391	177.25	0.516572		364	18.7654	830.75	155	0.564104		364	18.8759	1142	187.429	0.46287		364	18.7654	1770.33	65.455	0.611004
18.7659	0.459393	0.532372	0.707409	0.470058	0.539686	0.395248	0.547633	0.451924	0.673278	0.515147	0.657006	0.478259	0.501312	0.544463	0.470992					365	18.8168	1553.25	277.333	0.559998		365	18.8163	1350.25	189.25	0.494121		365	18.8163	744.75	227.5	0.431791		365	18.9269	1058.5	200.786	0.415905		365	18.8163	1883.67	48.727	0.657617
18.8168	0.550001	0.541097	0.452592	0.382048	0.685136	0.501566	0.526894	0.430649	0.694755	0.44119	0.551999	0.436572	0.39595	0.46295	0.464827					366	18.8677	1358.5	284.444	0.471402		366	18.8672	1434	163.75	0.540618		366	18.8672	749.75	180.333	0.475339		366	18.9778	1087.75	193.857	0.433448		366	18.8672	1759.33	39.455	0.61638
18.8677	0.415942	0.600841	0.560348	0.425811	0.563166	0.336606	0.519972	0.520236	0.567135	0.446632	0.648011	0.534121	0.543868	0.557908	0.465533					367	18.9187	1392.25	292.889	0.482508		367	18.9182	1388.5	201	0.5054		367	18.9182	808.75	171.667	0.531826		367	19.0287	1326	212.143	0.540108		367	18.9182	1519.33	50.091	0.526556
18.9187	0.437936	0.549822	0.545531	0.395383	0.684908	0.324763	0.508756	0.520402	0.618524	0.462074	0.6477	0.499684	0.469909	0.486578	0.496897					368	18.9696	1273.75	289.778	0.431864		368	18.9691	1559	221.375	0.569293		368	18.9691	978.25	231.667	0.623235		368	19.0797	1262.5	160.857	0.534185		368	18.9691	1764	44.364	0.616293
18.9696	0.35858	0.499761	0.541008	0.466923	0.651654	0.321936	0.470192	0.446605	0.641183	0.410988	0.536349	0.317178	0.405178	0.574399	0.545493					369	19.0206	1339.25	258.667	0.474266		369	19.0201	1537.25	178.25	0.57839		369	19.0201	737.75	141	0.498157		369	19.1306	1105.25	192.5	0.442591		369	19.0201	1785.67	48.727	0.622495
19.0206	0.491774	0.586636	0.466226	0.442678	0.606975	0.400061	0.547477	0.492313	0.493509	0.469303	0.655513	0.51467	0.500875	0.565463	0.583535					370	19.0715	1529.25	313.556	0.533566		370	19.071	1347.5	202.125	0.487471		370	19.071	802	189.667	0.511165		370	19.1816	1120	175	0.458229		370	19.071	1720.33	60.091	0.595007
19.0715	0.444287	0.512369	0.646957	0.426347	0.589111	0.431158	0.454318	0.586221	0.568438	0.42987	0.620702	0.667433	0.408721	0.540831	0.534791					371	19.1225	1471.75	285.778	0.520521		371	19.122	1361.5	253.375	0.471618		371	19.122	776	160.5	0.513809		371	19.2325	1120	219.286	0.436755		371	19.122	1481.67	60.273	0.509408
19.1225	0.489116	0.53184	0.456904	0.429465	0.550568	0.37267	0.54425	0.479515	0.568277	0.51216	0.621753	0.484246	0.402117	0.581779	0.509969					372	19.1734	1294.25	198.111	0.481094		372	19.1729	1571.25	205	0.581476		372	19.1729	711.75	143.667	0.474226		372	19.2835	1249.5	198.786	0.50949		372	19.1729	1747.33	46.182	0.609669
19.1734	0.502064	0.539767	0.459965	0.346166	0.697745	0.41519	0.49689	0.485332	0.55225	0.524552	0.740869	0.482822	0.45552	0.511986	0.54123					373	19.2243	1363.5	252.889	0.487446		373	19.2239	1529	217.375	0.558227		373	19.2239	662.5	194.667	0.390539		373	19.3344	1034.75	189.357	0.40993		373	19.2239	1785.67	62.636	0.61751
19.2243	0.479923	0.531415	0.508731	0.407055	0.62004	0.320867	0.462906	0.508934	0.584025	0.502866	0.67808	0.370548	0.464092	0.489038	0.5817					374	19.2753	1401.25	354.556	0.459393		374	19.2748	1443	192.125	0.532372		374	19.2748	971.25	123.833	0.707409		374	19.3853	1183.75	214.357	0.470058		374	19.2748	1582.33	76.455	0.539686
19.2753	0.489457	0.569719	0.720766	0.4078	0.638633	0.440136	0.606703	0.510596	0.659735	0.599089	0.558331	0.471786	0.51557	0.470053	0.499427					375	19.3262	1514.25	261.111	0.550001		375	19.3257	1469.75	198.375	0.541097		375	19.3257	760	217.833	0.452592		375	19.4363	991.75	203.857	0.382048		375	19.3257	1950	38.273	0.685136
19.3262	0.503892	0.473905	0.524313	0.444254	0.641359	0.407549	0.532983	0.586055	0.544296	0.545818	0.685522	0.42217	0.424948	0.51016	0.554622					376	19.3772	1317.25	369.556	0.415942		376	19.3767	1576	164.25	0.600841		376	19.3767	843.75	172.5	0.560348		376	19.4872	1059	180.857	0.425811		376	19.3767	1627.67	56.273	0.563166
19.3772	0.466793	0.501357	0.576487	0.351327	0.569291	0.38604	0.528507	0.519239	0.53492	0.469383	0.639564	0.572862	0.505905	0.561231	0.51454					377	19.4281	1341.25	343.444	0.437936		377	19.4276	1478.25	186.375	0.549822		377	19.4276	819.5	166	0.545531		377	19.5382	1041.25	225.857	0.395383		377	19.4276	1961	49.909	0.684908
19.4281	0.379135	0.558015	0.644522	0.399817	0.674482	0.310093	0.511098	0.3999	0.551789	0.537922	0.676275	0.495089	0.471746	0.604046	0.484908					378	19.4791	1190	373	0.35858		378	19.4786	1377.75	203.5	0.499761		378	19.4786	829.25	181.167	0.541008		378	19.5891	1122	159.071	0.466923		378	19.4786	1859.67	41.364	0.651654
19.4791	0.410309	0.568442	0.572522	0.447406	0.584755	0.448655	0.574176	0.516746	0.6512	0.487518	0.584923	0.519977	0.441611	0.567411	0.570623					379	19.53	1456.25	335.778	0.491774		379	19.5295	1568.25	189.875	0.586636		379	19.5295	801	242.5	0.466226		379	19.6401	1149.5	236.571	0.442678		379	19.5295	1753	59.364	0.606975
19.53	0.491469	0.572698	0.602226	0.537234	0.594052	0.429363	0.562804	0.500125	0.545358	0.480631	0.579057	0.575095	0.424948	0.544248	0.622501					380	19.581	1342.5	330.222	0.444287		380	19.5805	1428.5	224.625	0.512369		380	19.5805	943.5	168.5	0.646957		380	19.691	1092.25	213	0.426347		380	19.5805	1694.33	50.545	0.589111
19.581	0.431376	0.509709	0.518887	0.491861	0.734647	0.466191	0.512295	0.523062	0.574107	0.489925	0.750593	0.464827	0.483074	0.533485	0.500738					381	19.6319	1476.75	362.333	0.489116		381	19.6314	1474.75	225.125	0.53184		381	19.6314	701	153.667	0.456904		381	19.742	1107.75	222.071	0.429465		381	19.6314	1592.33	56.091	0.550568
19.6319	0.387182	0.562271	0.525982	0.466005	0.684984	0.291144	0.505634	0.566941	0.658813	0.468961	0.667853	0.533668	0.474195	0.586443	0.559568					382	19.6828	1427.25	283.333	0.502064		382	19.6824	1440.5	172.25	0.539767		382	19.6824	686	135	0.459965		382	19.7929	942.25	228.357	0.346166		382	19.6824	2010	63.091	0.697745
19.6828	0.362628	0.525031	0.494957	0.397167	0.571691	0.292711	0.586224	0.522895	0.558701	0.548797	0.582104	0.478162	0.431071	0.625491	0.575398					383	19.7338	1439.25	345.778	0.479923		383	19.7333	1366.5	117.875	0.531415		383	19.7333	812.75	203.333	0.508731		383	19.8438	1064.25	224.786	0.407055		383	19.7333	1790	59.909	0.62004
19.7338	0.518315	0.571581	0.520974	0.456602	0.575188	0.342031	0.605194	0.481675	0.554534	0.535491	0.651857	0.443693	0.444848	0.462741	0.566315					384	19.7847	1386.75	271.556	0.489457		384	19.7843	1523.75	185.125	0.569719		384	19.7843	977.75	114.333	0.720766		384	19.8948	1039.5	198.5	0.4078		384	19.7843	1867.33	85.364	0.638633
19.7847	0.353582	0.538597	0.587061	0.391556	0.700688	0.302911	0.447787	0.376132	0.555936	0.441977	0.615111	0.426863	0.399493	0.521078	0.513628					385	19.8357	1483.75	335.667	0.503892		385	19.8352	1298	184.5	0.473905		385	19.8352	768.75	140.667	0.524313		385	19.9457	1175.25	259.071	0.444254		385	19.8352	1852.67	63.091	0.641359
19.8357	0.429804	0.464329	0.404661	0.465555	0.727284	0.275787	0.46569	0.438295	0.598549	0.510857	0.650723	0.512663	0.438069	0.540163	0.532763					386	19.8866	1323	259.444	0.466793		386	19.8861	1366.75	188.75	0.501357		386	19.8861	804.25	113.667	0.576487		386	19.9967	934.25	209.714	0.351327		386	19.8861	1651.67	63.182	0.569291
19.8866	0.469122	0.553439	0.654539	0.326753	0.648624	0.327246	0.558198	0.451758	0.55804	0.470693	0.630318	0.40534	0.430327	0.516724	0.548764					387	19.9376	1131.5	267.667	0.379135		387	19.9371	1518.25	207.125	0.558015		387	19.9371	896.25	124.167	0.644522		387	20.0476	1067.75	243.214	0.399817		387	19.9371	1949	67	0.674482
19.9376	0.421269	0.570144	0.425948	0.440046	0.58128	0.370186	0.524578	0.57442	0.630264	0.45869	0.67581	0.368509	0.465798	0.609707	0.56489					388	19.9885	1231.75	296.889	0.410309		388	19.988	1541.25	205.625	0.568442		388	19.988	944.5	258.667	0.572522		388	20.0986	1126.25	203.571	0.447406		388	19.988	1693	61.364	0.584755
19.9885	0.450371	0.464276	0.534678	0.410709	0.612721	0.359948	0.454474	0.416854	0.586449	0.491729	0.61928	0.438806	0.411433	0.515106	0.523862					389	20.0394	1449	329.222	0.491469		389	20.039	1550.25	204.625	0.572698		389	20.039	910.75	189.333	0.602226		389	20.1495	1304.5	196.571	0.537234		389	20.039	1711.67	54.091	0.594052
20.0394	0.441313	0.556951	0.398678	0.493575	0.660962	0.354752	0.56257	0.513089	0.601094	0.520993	0.6272	0.47554	0.468378	0.547624	0.531395					390	20.0904	1328.75	345.889	0.431376		390	20.0899	1403.75	206.125	0.509709		390	20.0899	794.75	173.167	0.518887		390	20.2005	1195.5	181.143	0.491861		390	20.0899	2087.33	37.455	0.734647
20.0904	0.485288	0.550247	0.506853	0.414121	0.510982	0.302338	0.608759	0.4727	0.603558	0.49002	0.662489	0.408609	0.44616	0.516656	0.531053					391	20.1413	1242.5	360.333	0.387182		391	20.1409	1520.5	199.375	0.562271		391	20.1409	770.25	140.167	0.525982		391	20.2514	1154.75	193.714	0.466005		391	20.1409	1982.67	71.364	0.684984
20.1413	0.46811	0.539767	0.596383	0.609016	0.626089	0.344972	0.495563	0.57575	0.530773	0.482371	0.590454	0.46062	0.490771	0.593748	0.520534					392	20.1923	1212	385.778	0.362628		392	20.1918	1497.5	263.875	0.525031		392	20.1918	766.25	173.333	0.494957		392	20.3023	1038.5	219.429	0.397167		392	20.1918	1648	52.818	0.571691
20.1923	0.479021	0.531521	0.565357	0.36215	0.699363	0.31697	0.474824	0.485997	0.634491	0.502286	0.736006	0.586844	0.363891	0.497456	0.475107					393	20.2432	1550.5	369.556	0.518315		393	20.2428	1525.5	182.5	0.571581		393	20.2428	802.25	178.167	0.520974		393	20.3533	1129.5	187.857	0.456602		393	20.2428	1673.67	68.727	0.575188
20.2432	0.542186	0.567431	0.576557	0.629278	0.620051	0.288088	0.56793	0.595363	0.530132	0.432905	0.724693	0.465539	0.541331	0.498359	0.512306					394	20.2942	1089.5	283.889	0.353582		394	20.2937	1432.25	166.75	0.538597		394	20.2937	835.25	132	0.587061		394	20.4042	1007	199.5	0.391556		394	20.2937	2019.67	64.545	0.700688
20.2942	0.50833	0.517423	0.477844	0.488432	0.603859	0.437462	0.36142	0.574254	0.645811	0.481386	0.736771	0.460749	0.470346	0.588586	0.514163					395	20.3451	1244.5	265.222	0.429804		395	20.3446	1310	219	0.464329		395	20.3446	699.25	214.5	0.404661		395	20.4552	1184.75	224.643	0.465555		395	20.3446	2076.33	47	0.727284
20.3451	0.430462	0.465979	0.571548	0.477262	0.604988	0.250497	0.505894	0.621956	0.579717	0.467428	0.75156	0.550886	0.457182	0.56427	0.508533					396	20.3961	1342.75	273.889	0.469122		396	20.3956	1488.75	188.375	0.553439		396	20.3956	919.25	135.167	0.654539		396	20.5061	905	231.143	0.326753		396	20.3956	1869.67	59.818	0.648624
20.3961	0.424293	0.494228	0.510748	0.552231	0.624841	0.372975	0.543262	0.557135	0.506551	0.515425	0.637295	0.517291	0.386066	0.466562	0.593781					397	20.447	1240.5	280.667	0.421269		397	20.4465	1498.75	159.125	0.570144		397	20.4465	720.25	210	0.425948		397	20.5571	1116.5	209	0.440046		397	20.4465	1693.67	71.727	0.58128
20.447	0.622785	0.520243	0.446122	0.517006	0.713949	0.489876	0.504697	0.510596	0.542213	0.543252	0.578651	0.563476	0.442005	0.595663	0.545482					398	20.4979	1317.25	291.111	0.450371		398	20.4975	1310.25	219.375	0.464276		398	20.4975	856	215.5	0.534678		398	20.608	1050	203	0.410709		398	20.4975	1789.67	80	0.612721
20.4979	0.448945	0.548119	0.550887	0.488639	0.597364	0.370912	0.502954	0.568769	0.640822	0.523909	0.726808	0.48156	0.493352	0.593897	0.616495					399	20.5489	1329.5	324	0.441313		399	20.5484	1524.25	215.625	0.556951		399	20.5484	661.75	184.167	0.398678		399	20.659	1199.25	181.357	0.493575		399	20.5484	1891	46.727	0.660962
20.5489	0.606582	0.529659	0.538366	0.459182	0.559907	0.539387	0.545135	0.562619	0.609028	0.585409	0.623139	0.634032	0.411783	0.561184	0.537549					400	20.5998	1454.25	348.556	0.485288		400	20.5994	1485.5	192.625	0.550247		400	20.5994	735.5	128.333	0.506853		400	20.7099	1046.25	192.214	0.414121		400	20.5994	1518.33	92.545	0.510982
20.5998	0.41048	0.491515	0.473531	0.496398	0.602761	0.404111	0.512478	0.531206	0.630985	0.505869	0.605064	0.499652	0.448828	0.598001	0.588778					401	20.6508	1339	272.444	0.46811		401	20.6503	1467.5	199.25	0.539767		401	20.6503	884.25	169.833	0.596383		401	20.7608	1441.75	185.786	0.609016		401	20.6503	1816.33	69.364	0.626089
20.6508	0.503453	0.564877	0.542052	0.377199	0.619356	0.373472	0.556741	0.465387	0.591898	0.493405	0.746447	0.407217	0.570985	0.595393	0.579706					402	20.7017	1363.75	272.333	0.479021		402	20.7013	1436	187.125	0.531521		402	20.7013	818.75	141.5	0.565357		402	20.8118	941.5	194.643	0.36215		402	20.7013	1991.33	39.909	0.699363
20.7017	0.597999	0.504868	0.5264	0.465849	0.717098	0.381838	0.562908	0.578409	0.596546	0.473172	0.725613	0.503245	0.48876	0.480506	0.641624					403	20.7527	1499	263.667	0.542186		403	20.7522	1525.75	192.5	0.567431		403	20.7522	822.5	131.833	0.576557		403	20.8627	1505.75	208	0.629278		403	20.7522	1811.67	81.545	0.620051
20.7527	0.509976	0.515348	0.554644	0.480674	0.658236	0.459123	0.585808	0.563949	0.619225	0.464664	0.764486	0.548491	0.546886	0.525647	0.549117					404	20.8036	1439.75	281.556	0.50833		404	20.8031	1389.75	174	0.517423		404	20.8031	705.25	132.833	0.477844		404	20.9137	1191	183.714	0.488432		404	20.8031	1772.67	87.727	0.603859
20.8036	0.546307	0.501144	0.502053	0.372974	0.640761	0.318269	0.599599	0.511759	0.548163	0.521033	0.774473	0.442592	0.514521	0.530749	0.541834					405	20.8546	1340	359.222	0.430462		405	20.8541	1365.5	270.625	0.465979		405	20.8541	803	118.333	0.571548		405	20.9646	1180.75	196.5	0.477262		405	20.8541	1746	57.909	0.604988
20.8546	0.494797	0.540352	0.505392	0.50691	0.59643	0.41156	0.735148	0.555639	0.611712	0.460851	0.664843	0.474278	0.44218	0.552449	0.512556					406	20.9055	1285.5	318.778	0.424293		406	20.905	1408.5	247.25	0.494228		406	20.905	756.5	144.667	0.510748		406	21.0156	1309.5	170.643	0.552231		406	20.905	1802.67	59.182	0.624841
20.9055	0.48936	0.526627	0.379478	0.441985	0.649808	0.396508	0.621172	0.359345	0.632548	0.461319	0.673803	0.562861	0.366428	0.541686	0.653431					407	20.9565	1760.75	341.778	0.622785		407	20.956	1472	249.625	0.520243		407	20.956	687.75	153.333	0.446122		407	21.0665	1272	205.786	0.517006		407	20.956	2053.67	61.545	0.713949
20.9565	0.403287	0.593978	0.547061	0.494025	0.642162	0.441779	0.510422	0.515748	0.537144	0.509316	0.600775	0.441751	0.396956	0.552268	0.534905					408	21.0074	1299	276.111	0.448945		408	21.0069	1509.25	221.375	0.548119		408	21.0069	838.75	178.833	0.550887		408	21.1175	1147.5	139.786	0.488639		408	21.0069	1731	64.182	0.597364
21.0074	0.447335	0.516997	0.666435	0.392837	0.551002	0.386996	0.51953	0.475359	0.616921	0.54581	0.749016	0.513569	0.55279	0.54232	0.583421					409	21.0583	1695.5	313.444	0.606582		409	21.0579	1414.75	170.25	0.529659		409	21.0579	849.75	204.833	0.538366		409	21.1684	1132.25	185.286	0.459182		409	21.0579	1642.67	80.364	0.559907
21.0583	0.490872	0.573921	0.560696	0.565946	0.600861	0.340121	0.53405	0.474362	0.564371	0.428671	0.583943	0.419775	0.54951	0.59298	0.572686					410	21.1093	1172.25	237	0.41048		410	21.1088	1323.75	168.875	0.491515		410	21.1088	736.25	169	0.473531		410	21.2193	1251	227.286	0.496398		410	21.1088	1718.33	36.455	0.602761
21.1093	0.465745	0.44688	0.418922	0.41497	0.714187	0.300581	0.541492	0.589878	0.562468	0.442302	0.658858	0.493923	0.458625	0.598587	0.481796					411	21.1602	1412.75	265.667	0.503453		411	21.1597	1518.25	191	0.564877		411	21.1597	820	170.667	0.542052		411	21.2703	1007.25	229.357	0.377199		411	21.1597	1769	40.818	0.619356
21.1602	0.579139	0.505666	0.503513	0.473867	0.582508	0.362508	0.486846	0.350037	0.6278	0.404466	0.644057	0.588591	0.48233	0.568813	0.441771					412	21.2112	1737.5	375	0.597999		412	21.2107	1410.5	224.25	0.504868		412	21.2107	792.25	161.667	0.5264		412	21.3212	1148.5	187.786	0.465849		412	21.2107	2059	58.091	0.717098
21.2112	0.530616	0.491674	0.476661	0.463061	0.481247	0.393261	0.515704	0.503615	0.564451	0.509324	0.680743	0.618723	0.465098	0.585378	0.501376					413	21.2621	1406.5	244.556	0.509976		413	21.2616	1400	189.125	0.515348		413	21.2616	784.25	119.833	0.554644		413	21.3722	1208	216.714	0.480674		413	21.2616	1918.67	82	0.658236
21.2621	0.480301	0.543172	0.32313	0.404163	0.640794	0.413165	0.610997	0.587717	0.640341	0.484254	0.593524	0.475119	0.380774	0.603386	0.594408					414	21.3131	1529.5	284.778	0.546307		414	21.3126	1356.5	179	0.501144		414	21.3126	719.25	117.833	0.502053		414	21.4231	944.75	175.571	0.372974		414	21.3126	1845	57.091	0.640761
21.3131	0.455467	0.545938	0.546505	0.443249	0.643585	0.404875	0.532723	0.552314	0.586849	0.522876	0.507774	0.531176	0.482243	0.567417	0.60193					415	21.364	1435.25	307.889	0.494797		415	21.3635	1495	225.375	0.540352		415	21.3635	758.25	152.833	0.505392		415	21.4741	1178.25	132.857	0.50691		415	21.3635	1703.67	39.455	0.59643
21.364	0.482996	0.466457	0.581217	0.411367	0.538372	0.461721	0.500195	0.504446	0.531895	0.523241	0.758036	0.561793	0.458669	0.607039	0.539293					416	21.415	1452.75	337.778	0.48936		416	21.4145	1438	200.625	0.526627		416	21.4145	670.25	215.667	0.379478		416	21.525	1115.5	204	0.441985		416	21.4145	1861.33	48.182	0.649808
																				417	21.4659	1164.75	245.889	0.403287		417	21.4654	1568.25	172.625	0.593978		417	21.4654	828.5	173.167	0.547061		417	21.5759	1194.75	175.929	0.494025		417	21.4654	1856	64.182	0.642162
																				418	21.5168	1326	306.778	0.447335		418	21.5164	1412.5	197.75	0.516997		418	21.5164	916.5	118.167	0.666435		418	21.6269	1007.5	197.357	0.392837		418	21.5164	1592	54.545	0.551002
																				419	21.5678	1406.75	288.333	0.490872		419	21.5673	1551.5	203	0.573921		419	21.5673	761	89.333	0.560696		419	21.6778	1348	180.857	0.565946		419	21.5673	1748.67	72.091	0.600861
																				420	21.6187	1368.5	307.333	0.465745		420	21.6182	1245.25	195.25	0.44688		420	21.6182	661.5	159.667	0.418922		420	21.7288	1023	167.214	0.41497		420	21.6182	2059.33	66.545	0.714187
																				421	21.6697	1606.75	287.222	0.579139		421	21.6692	1362	173.875	0.505666		421	21.6692	730	126.833	0.503513		421	21.7797	1191.25	214	0.473867		421	21.6692	1668	42.636	0.582508
																				422	21.7206	1513.75	304.778	0.530616		422	21.7201	1404	248.75	0.491674		422	21.7201	750.5	179.5	0.476661		422	21.8307	1134.75	179.786	0.463061		422	21.7201	1386	43.182	0.481247
																				423	21.7716	1376	281.667	0.480301		423	21.7711	1476.75	200.5	0.543172		423	21.7711	574.25	187.167	0.32313		423	21.8816	1037.5	204	0.404163		423	21.7711	1847	59	0.640794
																				424	21.8225	1302.75	265	0.455467		424	21.822	1517.75	235	0.545938		424	21.822	830	175.333	0.546505		424	21.9326	1083.25	169.143	0.443249		424	21.822	1867.33	71.545	0.643585
																				425	21.8734	1335.25	234.778	0.482996		425	21.873	1290.25	194.25	0.466457		425	21.873	782.25	86	0.581217		425	21.9835	1077.5	229.143	0.411367		425	21.873	1580.67	78.455	0.538372
[truncated: 50 more columns]

## Sheet: MG132 - 3h
	Normalizeed Data																			Image51						Image54						Image59						Image60						Image61
Seconds	MG132-3h																			Time	Time [s]	Intensity Region 1	Intensity Region 2	2520.59		Time	Time [s]	Intensity Region 1	Intensity Region 2	2721.72		Time	Time [s]	Intensity Region 1	Intensity Region 2	2759.83		Time	Time [s]	Intensity Region 1	Intensity Region 2	2499.88		Time	Time [s]	Intensity Region 1	Intensity Region 2	2703.12
0	1.02237	0.980915	0.962815	0.957615	0.993097	1.11375	0.979533	1.04179	1.23741	1.00095	0.974566	1.05331	1.026	1.05106	0.992354					1	0	3279	342.5			1	0	3533.33	119.111			1	0	3610	308.75			1	0	3080	237.25			1	0	3226.75	128.429
0.05094	0.907583	0.99953	1.0985	1.03295	1.06114	0.995643	1.15523	0.90287	0.948288	0.912082	1.09409	0.871495	0.921791	0.995028	0.953894					2	0.05094	3221	320.643			2	0.05094	3512	165.444			2	0.05094	3509	292.625			2	0.16244	3130	259.75			2	0.05094	3231.75	141.714
0.10189	1.02344	1.02631	0.88011	1.01365	1.02444	0.985891	1.07173	1.00528	0.904121	0.973029	0.934688	1.00849	1.01966	0.969512	0.973399					3	0.10189	2753.25	313.143			3	0.10189	2782	141.889			3	0.10189	3396.67	319			3	0.21339	3342.25	257.083			3	0.10189	3405.5	122.357
0.15283	1.02428	0.991121	0.871852	0.991283	1.0564	0.983272	1.04455	0.960014	1.03906	0.979464	1.03555	1.05516	0.854287	1.0848	0.883018					4	0.15283	3050	265.643			4	0.15283	3399.67	114.444			4	0.15283	3288	349.625			4	0.26433	2456.75	291			4	0.15283	3046	135
0.20378	0.975665	1.08232	1.04902	1.00125	0.945783	1.0575	1.09547	1.01221	1.11715	0.997668	1.07524	1.22449	1.11291	0.980436	1.05481					5	0.20378	2718.75	376.929			5	0.20378	2825	142.444			5	0.20378	2766.67	213.25			5	0.31528	2985.5	204.833			5	0.20378	2955.75	137
0.25472	0.97881	0.984957	1.01012	0.958981	0.953222	1.09588	1.05934	0.969105	0.901045	1.06033	0.989407	1.1294	1.01935	1.02786	0.971659					6	0.25472	2674	334.714			6	0.25472	3091	113.889			6	0.25472	3674	244.75			6	0.36622	2904.25	210.417			6	0.25472	2980.25	148.929
0.30567	1.00866	0.920741	0.912072	1.00938	0.997681	0.946204	0.978141	1.09031	1.02899	1.00905	1.01671	1.04216	1.04754	0.93213	1.00224					7	0.30567	2526.5	237.571			7	0.30567	2945	127.556			7	0.30567	3201.67	238.25			7	0.41717	3041.25	278.25			7	0.30567	2867.5	146.857
0.35661	0.915163	0.915556	0.995606	0.93478	0.905737	0.893514	0.982611	0.978918	1.00292	1.04581	0.855762	0.991231	0.922589	1.05113	1.02312					8	0.35661	2884.5	354			8	0.35661	3200.67	123.889			8	0.35661	2796.33	302.5			8	0.46811	2753.75	263			8	0.35661	2718.75	115.214
0.40755	1.00983	0.978425	1.1038	0.946881	1.00307	1.04761	0.966864	1.01361	0.845424	1.06173	0.96218	0.956941	0.930169	0.950939	0.989607					9	0.40755	2944.5	276.786			9	0.40755	2612.67	113.556			9	0.40755	3081.33	290.25			9	0.51905	3054.75	228.167			9	0.40755	2925.5	122.5
0.4585	0.886868	1.06497	1.04078	1.17479	0.987508	1.0784	1.02743	0.921017	1.01253	1.07772	0.790506	0.996722	1.06354	0.963471	0.996749					10	0.4585	3329.25	287.071			10	0.4585	3182.33	151			10	0.4585	3189.33	277.75			10	0.57	2715.75	215.333			10	0.4585	2992	136.071
0.50944	0.828449	1.08763	0.900658	1.05109	0.93894	1.00725	0.905593	1.05204	0.899894	1.00457	0.98801	1.02031	1.09705	1.02415	1.12944					11	0.50944	2906.25	329.286	1.02237		11	0.50944	2814	144.222	0.980915		11	0.50944	2914.33	257.125	0.962815		11	0.62094	2698.75	304.833	0.957615		11	0.50944	2816.75	132.286	0.993097
0.56039	1.10905	0.902574	0.878691	1.04342	1.0212	1.05226	1.04192	1.02581	0.942045	0.958062	1.13967	0.887519	0.984331	0.956773	0.994002					12	0.56039	2593.5	305.857	0.907583		12	0.56039	2870	149.556	0.99953		12	0.56039	3276.67	245	1.0985		12	0.67189	2749.25	167	1.03295		12	0.56039	3023.25	154.857	1.06114
0.61133	0.879967	0.911311	1.05261	1.02392	1.06341	0.952344	0.98433	0.926497	0.973303	0.93552	1.13121	0.946519	1.02334	1.04945	1.0375					13	0.61133	2863.25	283.571	1.02344		13	0.61133	2925.67	132.333	1.02631		13	0.61133	2665.33	236.375	0.88011		13	0.72283	2744.25	210.25	1.01365		13	0.61133	2893.25	124.071	1.02444
0.66228	1.01507	0.888939	1.08963	1.08149	1.0518	1.01596	1.00257	1.01242	1.09409	1.07582	0.984914	0.946687	0.951444	1.02254	0.987134					14	0.66228	2892	310.214	1.02428		14	0.66228	2894.33	196.778	0.991121		14	0.66228	2707.67	301.5	0.871852		14	0.77378	2699	220.917	0.991283		14	0.66228	3000	144.429	1.0564
0.71322	0.997202	1.10335	1.03965	1.01438	0.993387	0.994063	0.963477	0.980814	1.01233	1.06861	1.12113	1.06289	0.913148	0.848726	0.884941					15	0.71322	2731.25	272	0.975665		15	0.71322	3062.67	116.889	1.08232		15	0.71322	3190	294.875	1.04902		15	0.82472	2675.25	172.25	1.00125		15	0.71322	2728.5	171.929	0.945783
0.76416	1.01715	0.994795	1.02659	1.04922	1.02322	0.981376	0.999596	1.03135	0.788576	0.968997	1.04794	1.01359	0.988365	0.926805	0.948675					16	0.76416	2725.25	258.071	0.97881		16	0.76416	2813.67	132.889	0.984957		16	0.76416	3055	267.25	1.01012		16	0.87566	2641.5	244.167	0.958981		16	0.76416	2724.25	147.571	0.953222
0.81511	0.919428	1.02325	0.971496	0.916879	0.994391	0.982956	0.957168	0.981884	0.961849	0.872049	0.712902	0.923995	1.05157	1.02422	1.03301					17	0.81511	2808	265.571	1.00866		17	0.81511	2625	119	0.920741		17	0.81511	2753.67	236.5	0.912072		17	0.92661	2769.25	245.917	1.00938		17	0.81511	2843.5	146.643	0.997681
0.86605	1.06331	1.10412	0.945211	0.855043	1.03556	1.05312	1.02334	1.01174	1.0103	0.957472	0.985253	1.00692	1.00286	1.01086	0.986035					18	0.86605	2584.75	278	0.915163		18	0.86605	2647.33	155.444	0.915556		18	0.86605	2947.33	199.625	0.995606		18	0.97755	2588.25	251.417	0.93478		18	0.86605	2630.75	182.429	0.905737
0.917	1.11325	0.979894	0.933284	0.929713	0.988049	0.998352	0.910011	0.972837	0.996318	1.05935	1.16727	0.987813	0.985706	1.00787	0.947118					19	0.917	2837	291.643	1.00983		19	0.917	2815	152	0.978425		19	0.917	3290.67	244.375	1.1038		19	1.0285	2571	203.917	0.946881		19	0.917	2848	136.571	1.00307
0.96794	0.99655	0.994224	1.02209	0.962848	0.838738	0.913741	1.03339	1.00238	1.00673	1.03322	0.867582	0.837428	0.918467	0.898308	1.03539					20	0.96794	2556.5	321.071	0.886868		20	0.96794	3015.67	117.111	1.06497		20	0.96794	3131	258.625	1.04078		20	1.07944	3153.25	216.417	1.17479		20	0.96794	2781	111.643	0.987508
1.01888	0.196879	0.289563	0.233242	0.305148	0.238256	0.353703	0.366006	0.207813	0.484167	0.404451	0.351051	0.179353	0.297453	0.297066	0.240282					21	1.01888	2404.75	316.571	0.828449		21	1.01888	3086	125.778	1.08763		21	1.01888	2736.67	251	0.900658		21	1.13039	2879	251.417	1.05109		21	1.01888	2670	131.929	0.93894
1.06983	0.24946	0.339899	0.350806	0.223911	0.287921	0.343093	0.321463	0.351992	0.378151	0.333812	0.253281	0.199244	0.312789	0.293545	0.287716					22	1.06983	3115.25	319.786	1.10905		22	1.06983	2609	152.444	0.902574		22	1.06983	2635.67	210.625	0.878691		22	1.18133	2870.5	262.083	1.04342		22	1.06983	2886.5	126.071	1.0212
1.12077	0.260356	0.290584	0.231989	0.229211	0.308043	0.333251	0.339359	0.250717	0.360545	0.338699	0.365741	0.292534	0.318197	0.322376	0.287533					23	1.12077	2496.75	278.714	0.879967		23	1.12077	2596.67	116.333	0.911311		23	1.12077	3177.67	272.625	1.05261		23	1.23227	2782.25	222.583	1.02392		23	1.12077	3010.25	135.714	1.06341
1.17172	0.262014	0.313486	0.339241	0.19621	0.349001	0.338939	0.361072	0.188344	0.466409	0.380118	0.339986	0.182042	0.365667	0.343911	0.340918					24	1.17172	2847	288.429	1.01507		24	1.17172	2543.67	124.222	0.888939		24	1.17172	3229.33	222.125	1.08963		24	1.28322	2962.5	258.917	1.08149		24	1.17172	2972	128.857	1.0518
1.22266	0.294021	0.377825	0.339574	0.207744	0.332129	0.381561	0.346287	0.311776	0.518758	0.321126	0.330356	0.284073	0.35596	0.330447	0.279841					25	1.22266	2788.25	274.714	0.997202		25	1.22266	3097.67	94.667	1.10335		25	1.22266	3106	236.75	1.03965		25	1.33416	2755.5	219.667	1.01438		25	1.22266	2823.75	138.5	0.993387
1.27361	0.305314	0.370109	0.32123	0.255346	0.364472	0.417861	0.310649	0.406613	0.459288	0.315322	0.242367	0.294999	0.390399	0.410222	0.255758					26	1.27361	2815.25	251.429	1.01715		26	1.27361	2844.33	136.778	0.994795		26	1.27361	3084.33	251.125	1.02659		26	1.38511	2896.5	273.583	1.04922		26	1.27361	2871.25	105.357	1.02322
1.32455	0.26625	0.409667	0.2391	0.329483	0.316512	0.379619	0.390933	0.298866	0.441182	0.435139	0.419667	0.295448	0.347672	0.389344	0.257772					27	1.32455	2545.5	228	0.919428		27	1.32455	2939.33	154.333	1.02325		27	1.32455	2960.67	279.5	0.971496		27	1.43605	2513	220.917	0.916879		27	1.32455	2798.75	110.786	0.994391
1.37549	0.294291	0.437386	0.367549	0.290315	0.332737	0.401833	0.266072	0.270342	0.448955	0.414531	0.301543	0.256731	0.426523	0.360317	0.435236					28	1.37549	2955.75	275.571	1.06331		28	1.37549	3118.67	113.556	1.10412		28	1.37549	2816	207.375	0.945211		28	1.487	2332.5	195	0.855043		28	1.37549	2895.25	96	1.03556
1.42644	0.346518	0.416076	0.365692	0.373919	0.35196	0.363727	0.377644	0.314498	0.512303	0.5003	0.360001	0.290517	0.405336	0.28218	0.260153					29	1.42644	3059.75	253.714	1.11325		29	1.42644	2784.33	117.333	0.979894		29	1.42644	2857.33	281.625	0.933284		29	1.53794	2614.75	290.583	0.929713		29	1.42644	2830.75	159.929	0.988049
1.47738	0.249446	0.399135	0.244519	0.378386	0.384872	0.45046	0.368705	0.259033	0.387697	0.327112	0.436246	0.283849	0.343239	0.295409	0.345405					30	1.47738	2791.25	279.357	0.99655		30	1.47738	2864.33	158.333	0.994224		30	1.47738	3064.67	243.875	1.02209		30	1.58888	2573	166	0.962848		30	1.47738	2379.5	112.286	0.838738
1.80141	0.264167	0.442204	0.418292	0.221644	0.321704	0.376911	0.411735	0.389302	0.474394	0.453791	0.409962	0.296736	0.399707	0.335595	0.334051					31	1.80093	772.75	276.5	0.196879		31	1.80093	889.333	101.222	0.289563		31	1.80141	849.333	205.625	0.233242		31	1.91147	1025.5	262.667	0.305148		31	1.80093	755.75	111.714	0.238256
1.85236	0.348898	0.458492	0.278866	0.40642	0.442543	0.411676	0.34431	0.334698	0.521121	0.359673	0.31831	0.297409	0.399353	0.399278	0.379287					32	1.85188	921.5	292.714	0.24946		32	1.85188	1065.67	140.556	0.339899		32	1.85236	1183.67	215.5	0.350806		32	1.96242	773.25	213.5	0.223911		32	1.85188	932	153.714	0.287921
1.9033	0.288821	0.402156	0.278142	0.299782	0.440099	0.346389	0.368378	0.383013	0.468076	0.426403	0.45728	0.364757	0.444208	0.378704	0.39					33	1.90282	932.25	276	0.260356		33	1.90282	961.333	170.444	0.290584		33	1.9033	925	284.75	0.231989		33	2.01336	822	249	0.229211		33	1.90282	979.25	146.571	0.308043
1.95425	0.223516	0.423792	0.252023	0.358385	0.328945	0.418854	0.39059	0.348721	0.437697	0.375658	0.56619	0.271467	0.43264	0.338253	0.239549					34	1.95377	970	309.571	0.262014		34	1.95377	1004	150.778	0.313486		34	1.95425	1221	284.75	0.339241		34	2.06431	801	310.5	0.19621		34	1.95377	1082.75	139.357	0.349001
2.00519	0.326752	0.515809	0.336992	0.353418	0.395561	0.437908	0.386068	0.414929	0.579076	0.373825	0.462302	0.323631	0.370055	0.404073	0.318941					35	2.00471	975.25	234.143	0.294021		35	2.00471	1140.67	112.333	0.377825		35	2.00519	1201.67	264.5	0.339574		35	2.11525	740.5	221.167	0.207744		35	2.00471	1026	128.214	0.332129
2.05614	0.274737	0.34439	0.31498	0.351218	0.319841	0.395648	0.340803	0.33174	0.514045	0.419398	0.32371	0.279591	0.423952	0.404407	0.365185					36	2.05565	998.5	228.929	0.305314		36	2.05565	1097.33	90	0.370109		36	2.05614	1165.67	279.125	0.32123		36	2.16619	848.75	210.417	0.255346		36	2.05565	1100	114.786	0.364472
2.10708	0.373949	0.41277	0.424467	0.281914	0.389193	0.456329	0.400268	0.346111	0.488667	0.417708	0.455618	0.42936	0.431709	0.378724	0.467836					37	2.1066	945.75	274.643	0.26625		37	2.1066	1212.33	97.333	0.409667		37	2.10708	900	240.125	0.2391		37	2.21714	1056	232.333	0.329483		37	2.1066	994	138.429	0.316512
2.15802	0.377349	0.431426	0.309333	0.281581	0.402061	0.465269	0.374687	0.372634	0.427091	0.435709	0.512037	0.307718	0.403387	0.438259	0.334875					38	2.15754	964	222.214	0.294291		38	2.15754	1331.33	140.889	0.437386		38	2.15802	1266	251.625	0.367549		38	2.26808	972	246.25	0.290315		38	2.15754	1024.5	125.071	0.332737
2.20897	0.421712	0.371415	0.418775	0.233112	0.380816	0.417229	0.396108	0.367415	0.493515	0.433102	0.43685	0.403418	0.419343	0.434758	0.327915					39	2.20849	1145.5	272.071	0.346518		39	2.20849	1242	109.556	0.416076		39	2.20897	1314	304.75	0.365692		39	2.31903	1160.75	226	0.373919		39	2.20849	1093.75	142.357	0.35196
2.25991	0.340241	0.473516	0.234359	0.346651	0.359055	0.525183	0.380997	0.324633	0.534833	0.453771	0.448254	0.354055	0.409148	0.440632	0.389359					40	2.25943	903.75	275	0.249446		40	2.25943	1203.67	117.333	0.399135		40	2.25991	991.333	316.5	0.244519		40	2.36997	1146.75	200.833	0.378386		40	2.25943	1138	97.643	0.384872
2.31086	0.319242	0.48466	0.31193	0.333683	0.41781	0.475427	0.346648	0.399167	0.400136	0.39427	0.422386	0.349517	0.475279	0.395277	0.312165					41	2.31038	964.5	298.643	0.264167		41	2.31038	1281.67	78.111	0.442204		41	2.31086	1414.67	260.25	0.418292		41	2.42092	731.75	177.667	0.221644		41	2.31038	1024.25	154.643	0.321704
2.3618	0.315445	0.396399	0.388384	0.289748	0.382652	0.404271	0.392085	0.507836	0.5795	0.549009	0.469477	0.35837	0.418323	0.386294	0.309327					42	2.36132	1134	254.571	0.348898		42	2.36132	1356.33	108.444	0.458492		42	2.3618	1025	255.375	0.278866		42	2.47186	1241.75	225.75	0.40642		42	2.36132	1328.75	132.5	0.442543
2.41274	0.309962	0.41873	0.360076	0.418954	0.412882	0.481884	0.398704	0.425429	0.641318	0.545975	0.50675	0.38123	0.498726	0.42808	0.284786					43	2.41226	970	242	0.288821		43	2.41226	1237	142.444	0.402156		43	2.41274	1068	300.375	0.278142		43	2.5228	982	232.583	0.299782		43	2.41226	1326	136.357	0.440099
2.46369	0.384576	0.409177	0.252612	0.276347	0.43455	0.406348	0.484798	0.368232	0.477227	0.437725	0.360945	0.290909	0.394389	0.384765	0.319582					44	2.46321	862.25	298.857	0.223516		44	2.46321	1285	131.556	0.423792		44	2.46369	962.667	267.125	0.252023		44	2.57375	1122.75	226.833	0.358385		44	2.46321	1065.75	176.571	0.328945
2.51463	0.464205	0.470291	0.413204	0.313082	0.421827	0.440617	0.449281	0.440792	0.469076	0.464482	0.47941	0.343746	0.473949	0.45997	0.330205					45	2.51415	1087.25	263.643	0.326752		45	2.51415	1499	95.111	0.515809		45	2.51463	1196.67	266.625	0.336992		45	2.62469	1080	196.5	0.353418		45	2.51415	1200.75	131.5	0.395561
2.56558	0.271479	0.49258	0.461109	0.349784	0.367049	0.426485	0.467435	0.449143	0.483349	0.356659	0.461736	0.43754	0.453117	0.496019	0.368939					46	2.5651	988.5	296	0.274737		46	2.5651	1065.67	128.333	0.34439		46	2.56558	1175.67	306.375	0.31498		46	2.67564	1101.75	223.75	0.351218		46	2.5651	1027	162.429	0.319841
2.61652	0.278478	0.463473	0.389924	0.39132	0.362557	0.44906	0.376768	0.41894	0.54097	0.435139	0.493306	0.420395	0.422888	0.400004	0.351449					47	2.61604	1250	307.429	0.373949		47	2.61604	1259.67	136.222	0.41277		47	2.61652	1395.33	223.875	0.424467		47	2.72658	933.5	228.75	0.281914		47	2.61604	1161.25	109.214	0.389193
2.66747	0.511232	0.562879	0.302419	0.293815	0.376482	0.487753	0.417288	0.380525	0.410379	0.470733	0.416797	0.355456	0.359683	0.392237	0.32471					48	2.66699	1249.5	298.357	0.377349		48	2.66699	1291	116.778	0.431426		48	2.66747	1124.33	270.625	0.309333		48	2.77752	950.25	246.333	0.281581		48	2.66699	1207.25	120.429	0.402061
2.71841	0.4146	0.529362	0.317063	0.347584	0.407214	0.472086	0.524476	0.470081	0.437106	0.490567	0.531636	0.392492	0.489506	0.40476	0.339911					49	2.71793	1296.25	233.286	0.421712		49	2.71793	1095.67	84.778	0.371415		49	2.71841	1423	267.25	0.418775		49	2.82847	831.75	249	0.233112		49	2.71793	1177.75	148.357	0.380816
2.76935	0.495675	0.417914	0.393532	0.231845	0.321889	0.454613	0.304288	0.397488	0.509849	0.457355	0.431903	0.285866	0.487024	0.503344	0.343757					50	2.76887	1152.75	295.143	0.340241		50	2.76887	1419	130.222	0.473516		50	2.76935	950.667	303.875	0.234359		50	2.87941	1060.5	193.917	0.346651		50	2.76887	1125.5	154.929	0.359055
2.8203	0.337959	0.458247	0.311522	0.246346	0.382666	0.390591	0.530304	0.407135	0.519076	0.485171	0.495006	0.368119	0.418102	0.362524	0.432489					51	2.81982	1153.75	349.071	0.319242		51	2.81982	1464	144.889	0.48466		51	2.8203	1118	257.125	0.31193		51	2.93036	1051	216.833	0.333683		51	2.81982	1246.75	117.357	0.41781
2.87124	0.334559	0.512013	0.419183	0.361551	0.459666	0.491816	0.461384	0.472587	0.534121	0.469104	0.46978	0.370472	0.403697	0.480279	0.369763					52	2.87076	1080.25	285.143	0.315445		52	2.87076	1196.67	117.778	0.396399		52	2.87124	1358	286.125	0.388384		52	2.9813	958.5	234.167	0.289748		52	2.87076	1185	150.643	0.382652
2.92219	0.376159	0.515728	0.435503	0.300415	0.376601	0.515069	0.488391	0.349956	0.642288	0.554018	0.397916	0.311304	0.452895	0.438308	0.352823					53	2.92171	1064	282.714	0.309962		53	2.92171	1257	117.333	0.41873		53	2.92219	1260	266.25	0.360076		53	3.03225	1307	259.667	0.418954		53	2.92171	1300.5	184.429	0.412882
2.97313	0.354679	0.448001	0.31898	0.350151	0.416396	0.441249	0.380997	0.527043	0.504833	0.552165	0.468911	0.368511	0.375817	0.415537	0.422417					54	2.97265	1219.5	250.143	0.384576		54	2.97265	1202.67	89	0.409177		54	2.97313	1002.67	305.5	0.252612		54	3.08319	958.25	267.417	0.276347		54	2.97265	1311.5	136.857	0.43455
3.02408	0.367403	0.49356	0.406139	0.45469	0.44948	0.480529	0.454129	0.387405	0.479349	0.579187	0.461018	0.29965	0.473816	0.430237	0.38533					55	3.0236	1432	261.929	0.464205		55	3.0236	1382.67	102.667	0.47029		55	3.02408	1375	234.625	0.413204		55	3.13413	1027.5	244.833	0.313082		55	3.0236	1261.75	121.5	0.421827
3.07502	0.437766	0.437101	0.331285	0.385519	0.439346	0.49877	0.407661	0.418148	0.57356	0.537931	0.402976	0.369632	0.487999	0.458842	0.395586					56	3.07454	981	296.714	0.271479		56	3.07454	1456.33	115.667	0.49258		56	3.07502	1520.33	247.75	0.461109		56	3.18508	1086	211.583	0.349784		56	3.07454	1151.25	159.071	0.367049
3.12596	0.306207	0.467188	0.358294	0.27278	0.42513	0.418719	0.49489	0.391094	0.620364	0.482381	0.538698	0.407172	0.418944	0.401632	0.353372					57	3.12548	1047.5	345.571	0.278478		57	3.12548	1389.33	127.889	0.463473		57	3.12596	1287	210.875	0.389924		57	3.23602	1150	171.75	0.39132		57	3.12548	1097.25	117.214	0.362557
3.17691	0.444142	0.517646	0.449363	0.394953	0.500585	0.38427	0.405683	0.397453	0.524349	0.569515	0.448896	0.428407	0.392394	0.405682	0.310517					58	3.17643	1585.75	297.143	0.511232		58	3.17643	1607.67	75.667	0.562879		58	3.17691	1115	280.375	0.302419		58	3.28697	966.5	232	0.293815		58	3.17643	1136.25	118.571	0.376482
3.22785	0.394466	0.366149	0.516864	0.442889	0.333146	0.497054	0.438038	0.401054	0.468864	0.477351	0.546855	0.41905	0.504399	0.422294	0.318117					59	3.22737	1310.25	265.214	0.4146		59	3.22737	1537.33	96.556	0.529362		59	3.22785	1114.67	239.625	0.317063		59	3.33791	1113.25	244.333	0.347584		59	3.22737	1246.25	145.5	0.407214
3.2788	0.442711	0.377131	0.402364	0.449322	0.423663	0.528885	0.532505	0.498388	0.550455	0.427075	0.474123	0.351422	0.42834	0.453674	0.434229					60	3.27832	1531.25	281.857	0.495675		60	3.27832	1288.67	151.222	0.417914		60	3.2788	1407.33	321.25	0.393532		60	3.38886	873.75	294.167	0.231845		60	3.27832	997.25	127.143	0.321889
3.32974	0.37239	0.488947	0.28172	0.238712	0.365173	0.539359	0.442542	0.53041	0.483394	0.511419	0.551085	0.357025	0.483833	0.452978	0.392198					61	3.32926	1160.5	308.643	0.337959		61	3.32926	1341	93.778	0.458247		61	3.32974	1171	311.25	0.311522		61	3.4398	909	293.167	0.246346		61	3.32926	1166.75	132.357	0.382666
3.38069	0.42473	0.519851	0.471526	0.367885	0.384634	0.517958	0.465046	0.364387	0.584091	0.49189	0.407205	0.438829	0.491191	0.407653	0.395678					62	3.3802	1186.5	343.214	0.334559		62	3.3802	1503	109.444	0.512013		62	3.38069	1434	277.125	0.419183		62	3.49074	1145.75	241.917	0.361551		62	3.3802	1383.75	141.214	0.459666
3.43163	0.376174	0.514176	0.357162	0.360485	0.428922	0.473441	0.382527	0.518135	0.556182	0.451184	0.4978	0.378036	0.540389	0.45341	0.337805					63	3.43115	1212.5	264.357	0.376159		63	3.43115	1538.67	135	0.515728		63	3.43163	1385.67	183.75	0.435503		63	3.54169	1020.25	269.25	0.300415		63	3.43115	1143	125	0.376601
3.48257	0.304322	0.495969	0.37466	0.293348	0.453404	0.487663	0.383352	0.475527	0.516909	0.527159	0.395385	0.424653	0.459854	0.390953	0.441097					64	3.48209	1132	238	0.354679		64	3.48209	1319.67	100.333	0.448001		64	3.48257	1139.33	259	0.31898		64	3.59263	1138.75	263.417	0.350151		64	3.48209	1255.5	129.929	0.416396
3.53352	0.363662	0.381131	0.454103	0.388219	0.542811	0.545725	0.418113	0.421062	0.52597	0.450492	0.481902	0.297128	0.471555	0.487232	0.439907					65	3.53304	1185.5	259.429	0.367403		65	3.53304	1464	120.667	0.49356		65	3.53352	1418	297.125	0.406139		65	3.64358	1324.75	188.083	0.45469		65	3.53304	1354	139	0.44948
3.58446	0.388344	0.540957	0.497962	0.324716	0.418893	0.528252	0.480535	0.509297	0.536333	0.381665	0.643341	0.37714	0.473417	0.415881	0.337713					66	3.58398	1414.5	311.071	0.437766		66	3.58398	1333	143.333	0.437101		66	3.58446	1200.67	286.375	0.331285		66	3.69452	1188.25	224.5	0.385519		66	3.58398	1287.75	100.143	0.439346
3.63541	0.426317	0.483803	0.436832	0.488491	0.416687	0.510644	0.454112	0.430283	0.567515	0.474134	0.387002	0.394733	0.481617	0.538971	0.390092					67	3.63493	1092.25	320.429	0.306207		67	3.63493	1435	163.444	0.467188		67	3.63541	1275.33	286.5	0.358294		67	3.74547	899.25	217.333	0.27278		67	3.63493	1257.25	108.071	0.42513
3.68635	0.41263	0.439632	0.464823	0.372085	0.41201	0.475066	0.490265	0.41967	0.50053	0.470896	0.498065	0.412943	0.458657	0.528135	0.39815					68	3.68587	1380.5	261	0.444142		68	3.68587	1548	139.111	0.517646		68	3.68635	1445.67	205.5	0.449363		68	3.79641	1230.75	243.417	0.394953		68	3.68587	1465.5	112.357	0.500585
3.7373	0.432028	0.478659	0.458331	0.353984	0.390606	0.559812	0.474105	0.486984	0.586849	0.595925	0.407658	0.478723	0.570219	0.414684	0.39696					69	3.73681	1275	280.714	0.394466		69	3.73681	1095.67	99.111	0.366149		69	3.7373	1673.33	246.875	0.516864		69	3.84735	1334.25	227.083	0.442889		69	3.73681	1038.25	137.714	0.333146
3.78824	0.480797	0.570676	0.436062	0.431555	0.38622	0.610019	0.545553	0.398418	0.58344	0.456072	0.608183	0.380614	0.433216	0.496489	0.399158					70	3.78776	1425.75	309.857	0.442711		70	3.78776	1154.67	128.222	0.377131		70	3.78824	1384.33	273.875	0.402364		70	3.8983	1332.75	209.5	0.449322		70	3.78776	1271	125.786	0.423663
3.83918	0.418737	0.429099	0.388218	0.387219	0.414164	0.605549	0.513663	0.369494	0.50256	0.51036	0.634807	0.313433	0.488133	0.476072	0.418571					71	3.8387	1298.5	359.857	0.37239		71	3.8387	1433.67	102.889	0.488947		71	3.83918	1086	308.5	0.28172		71	3.94924	890	293.25	0.238712		71	3.8387	1144.75	157.643	0.365173
3.89013	0.485218	0.556755	0.414246	0.501525	0.447366	0.504097	0.504706	0.463166	0.599333	0.515634	0.423708	0.376019	0.514106	0.421558	0.366284					72	3.88965	1345	274.429	0.42473		72	3.88965	1530	115.111	0.519851		72	3.89013	1604.33	303	0.471526		72	4.00019	1134.5	214.833	0.367885		72	3.88965	1173	133.286	0.384634
3.94107	0.315941	0.473761	0.460339	0.361618	0.427904	0.583064	0.471527	0.438112	0.544697	0.573546	0.599762	0.384143	0.461272	0.467992	0.477909					73	3.94059	1295.75	347.571	0.376174		73	3.94059	1501.33	101.889	0.514176		73	3.94107	1230.33	244.625	0.357162		73	4.05113	1124.5	223.333	0.360485		73	3.94059	1285.5	126.071	0.428922
3.99202	0.39013	0.474985	0.35289	0.465023	0.528317	0.641217	0.473091	0.443723	0.546045	0.48291	0.621552	0.423197	0.515834	0.464226	0.420402					74	3.99154	1060.5	293.429	0.304322		74	3.99154	1464	114.111	0.495969		74	3.99202	1267	233	0.37466		74	4.10208	959.75	226.417	0.293348		74	3.99154	1342.75	117.143	0.453404
4.04296	0.412148	0.529485	0.441769	0.457256	0.505143	0.526853	0.517187	0.499023	0.487833	0.528055	0.594928	0.502759	0.516322	0.470139	0.505746					75	4.04248	1204	287.357	0.363662		75	4.04248	1178	140.667	0.381131		75	4.04296	1537	283.75	0.454103		75	4.15302	1200	229.5	0.388219		75	4.04248	1605.5	138.214	0.542811
4.0939	0.394975	0.512543	0.540733	0.444055	0.406474	0.511818	0.499325	0.45257	0.575849	0.427441	0.476577	0.335621	0.465306	0.475053	0.468751					76	4.09342	1289	310.143	0.388344		76	4.09342	1571.67	99.333	0.540957		76	4.0939	1618.67	244.375	0.497962		76	4.20396	1114.75	303	0.324716		76	4.09342	1253.25	120.929	0.418893
4.14485	0.340821	0.447225	0.429419	0.406354	0.464357	0.522744	0.448869	0.435529	0.579258	0.530947	0.548479	0.471607	0.415088	0.496568	0.504281					77	4.14437	1354	279.429	0.426317		77	4.14437	1440.33	123.556	0.483803		77	4.14485	1498.33	292.75	0.436832		77	4.25491	1449.75	228.583	0.488491		77	4.14437	1221	94.643	0.416687
4.19579	0.325406	0.514748	0.508303	0.284047	0.428129	0.493352	0.473486	0.490916	0.556803	0.547421	0.476124	0.435243	0.484764	0.509071	0.414725					78	4.19531	1317.5	277.429	0.41263		78	4.19531	1324.33	127.778	0.439632		78	4.19579	1563.33	280.5	0.464823		78	4.30585	1157.75	227.583	0.372085		78	4.19531	1247	133.286	0.41201
4.24674	0.332065	0.449348	0.492557	0.47289	0.528608	0.543875	0.512941	0.395391	0.474636	0.579696	0.675856	0.48214	0.488753	0.442868	0.491369					79	4.24626	1363.75	274.786	0.432028		79	4.24626	1442.67	139.889	0.478659		79	4.24674	1519.67	254.75	0.458331		79	4.3568	1107.25	222.333	0.353984		79	4.24626	1176	120.143	0.390606
4.29768	0.419757	0.468045	0.372984	0.289848	0.497242	0.510825	0.436869	0.424437	0.582227	0.417321	0.520798	0.398655	0.446158	0.443917	0.382125					80	4.2972	1480.25	268.357	0.480797		80	4.2972	1677	123.778	0.570676		80	4.29768	1416.33	212.875	0.436062		80	4.40774	1314.25	235.417	0.431555		80	4.2972	1218	174	0.38622
4.34863	0.396293	0.562675	0.479633	0.445322	0.391438	0.609928	0.479108	0.479259	0.548651	0.458984	0.334322	0.475025	0.57443	0.495048	0.458038					81	4.34815	1398.25	342.786	0.418737		81	4.34815	1275.33	107.444	0.429099		81	4.34863	1327.67	256.25	0.388218		81	4.45868	1171.5	203.5	0.387219		81	4.34815	1287.25	167.714	0.414164
4.39957	0.371866	0.423016	0.455885	0.480391	0.398322	0.577466	0.405426	0.381986	0.631167	0.51879	0.481109	0.41059	0.517253	0.468041	0.474887					82	4.39909	1467.25	244.214	0.485218		82	4.39909	1584.33	69	0.556755		82	4.39957	1384	240.75	0.414246		82	4.50963	1499.5	245.75	0.501525		82	4.39909	1315.5	106.214	0.447366
4.45051	0.515101	0.517972	0.442222	0.475391	0.517774	0.47642	0.450055	0.375784	0.463758	0.479897	0.591945	0.471046	0.418102	0.497901	0.38414					83	4.45003	1102.5	306.143	0.315941		83	4.45003	1410.67	121.222	0.473761		83	4.45051	1609.33	338.875	0.460339		83	4.56057	1099.5	195.5	0.361618		83	4.45003	1309.75	153.071	0.427904
4.50146	0.373269	0.548346	0.400583	0.539527	0.405774	0.51543	0.448335	0.449291	0.450894	0.404492	0.56079	0.434795	0.541409	0.450056	0.490454					84	4.50098	1255	271.643	0.39013		84	4.50098	1379.33	86.556	0.474985		84	4.50146	1245.67	271.75	0.35289		84	4.61152	1367.25	204.75	0.465023		84	4.50098	1550.25	122.143	0.528317
4.5524	0.371356	0.59415	0.508153	0.460156	0.572116	0.521254	0.460077	0.455398	0.557515	0.596536	0.376164	0.354055	0.504665	0.449605	0.532027					85	4.55192	1342	303.143	0.412148		85	4.55192	1606.33	165.222	0.529485		85	4.5524	1480.33	261.125	0.441769		85	4.66246	1347	203.917	0.457256		85	4.55192	1503.25	137.786	0.505143
4.60335	0.475456	0.556551	0.572347	0.405954	0.43459	0.555071	0.474587	0.429552	0.606788	0.47562	0.586016	0.461297	0.511712	0.527017	0.353189					86	4.60287	1329.5	333.929	0.394975		86	4.60287	1483	88	0.512543		86	4.60335	1695.33	203	0.540733		86	4.71341	1303.25	193.167	0.444055		86	4.60287	1220.75	122	0.406474
4.65429	0.409683	0.558633	0.415091	0.470257	0.48436	0.543152	0.472867	0.498136	0.560576	0.50026	0.43296	0.328561	0.506216	0.514994	0.298979					87	4.65381	1200	340.929	0.340821		87	4.65381	1381.67	164.444	0.447225		87	4.65429	1415	229.875	0.429419		87	4.76435	1231.25	215.417	0.406354		87	4.65381	1371	115.786	0.464357
4.70524	0.34741	0.504052	0.451235	0.416554	0.426662	0.518726	0.512288	0.456181	0.5185	0.592301	0.520156	0.262166	0.455466	0.525634	0.476169					88	4.70476	1066	245.786	0.325406		88	4.70476	1496.33	95.333	0.514748		88	4.70524	1679.33	276.5	0.508303		88	4.81529	958.25	248.167	0.284047		88	4.70476	1288.5	131.214	0.428129
4.75618	0.368451	0.462003	0.384595	0.419388	0.411415	0.539766	0.477097	0.442688	0.540667	0.473136	0.479825	0.411654	0.470979	0.494254	0.523786					89	4.7557	1117.5	280.5	0.332065		89	4.7557	1340.67	117.667	0.449348		89	4.75618	1616	256.625	0.492557		89	4.86624	1451	268.833	0.47289		89	4.7557	1554.25	125.357	0.528608
4.80712	0.441875	0.638648	0.367323	0.525626	0.360879	0.530194	0.416789	0.555255	0.528545	0.573424	0.481751	0.334108	0.531658	0.472444	0.464814					90	4.80664	1403.75	345.714	0.419757		90	4.80664	1397	123.111	0.468045		90	4.80712	1302	272.625	0.372984		90	4.91718	971.5	246.917	0.289848		90	4.80664	1468.25	124.143	0.497242
4.85807	0.417079	0.449062	0.415605	0.381919	0.417136	0.441655	0.493446	0.396052	0.616349	0.508853	0.493911	0.349965	0.460253	0.494812	0.391466					91	4.85759	1305.25	306.357	0.396293		91	4.85759	1661.67	130.222	0.562675		91	4.85807	1545.33	221.625	0.479633		91	4.96813	1284.25	171	0.445322		91	4.85759	1171.75	113.643	0.391438
4.90901	0.389421	0.515605	0.43191	0.382186	0.546338	0.540669	0.458375	0.394678	0.577773	0.527892	0.551463	0.506289	0.606387	0.424216	0.3987					92	4.90853	1239.75	302.429	0.371866		92	4.90853	1275	123.667	0.423016		92	4.90901	1457.67	199.5	0.455885		92	5.01907	1403.5	202.583	0.480391		92	4.90853	1230	153.286	0.398322
4.95996	0.339164	0.522872	0.385682	0.40732	0.445014	0.463101	0.437247	0.466837	0.51856	0.551086	0.587565	0.404931	0.552755	0.443898	0.440822					93	4.95948	1611.5	313.143	0.515101		93	4.95948	1539.33	129.556	0.517972		93	4.95996	1475.33	254.875	0.442222		93	5.07002	1408.5	220.083	0.475391		93	4.95948	1576.75	177.143	0.517774
5.0109	0.40274	0.505807	0.35674	0.525126	0.436479	0.505994	0.444691	0.514403	0.545485	0.461407	0.535753	0.404707	0.449438	0.475621	0.461243					94	5.01042	1219.5	278.643	0.373269		94	5.01042	1628.67	136.222	0.548346		94	5.0109	1352.67	247.125	0.400583		94	5.12096	1576	227.25	0.539527		94	5.01042	1251	154.143	0.405774
5.06185	0.333779	0.647017	0.494822	0.45529	0.433916	0.564192	0.50046	0.372808	0.6335	0.516041	0.623516	0.451492	0.429847	0.410938	0.461426					95	5.06136	1183.25	247.214	0.371356		95	5.06136	1710	92.889	0.59415		95	5.06185	1690.67	288.25	0.508153		95	5.1719	1333	182.667	0.460156		95	5.06136	1681.5	135	0.572116
5.11279	0.496185	0.489967	0.443052	0.443689	0.548796	0.496919	0.418629	0.498649	0.502545	0.438295	0.538736	0.348676	0.448773	0.379714	0.452269					96	5.11231	1441	242.571	0.475456		96	5.11231	1633	118.222	0.556551		96	5.11279	1805.33	225.75	0.572347		96	5.22285	1207.5	192.667	0.405953		96	5.11231	1327.75	153	0.43459
5.16373	0.353985	0.495479	0.445362	0.493158	0.467884	0.539856	0.432623	0.413512	0.605682	0.534979	0.629709	0.451716	0.498903	0.441789	0.443112					97	5.16325	1322	289.357	0.409683		97	5.16325	1605.33	84.889	0.558633		97	5.16373	1395.33	249.75	0.415091		97	5.27379	1372.25	196.667	0.470257		97	5.16325	1449.5	140.214	0.48436
5.21468	0.42969	0.490743	0.445754	0.525993	0.458742	0.482832	0.437728	0.417748	0.503924	0.43129	0.682993	0.380389	0.450945	0.412144	0.464631					98	5.2142	1166.25	290.571	0.34741		98	5.2142	1515.33	143.444	0.504052		98	5.21468	1469.33	224	0.451235		98	5.32474	1278.75	237.417	0.416554		98	5.2142	1289.75	136.429	0.426662
5.26562	0.433643	0.454777	0.408675	0.421021	0.495617	0.550782	0.497916	0.465375	0.630121	0.526691	0.511659	0.470318	0.522483	0.52584	0.49897					99	5.26514	1211	282.286	0.368451		99	5.26514	1361.33	103.889	0.462003		99	5.26562	1298.67	237.25	0.384595		99	5.37568	1301	252.583	0.419388		99	5.26514	1263.75	151.643	0.411415
5.31657	0.436477	0.530138	0.513633	0.496925	0.518633	0.54261	0.455865	0.493726	0.492273	0.525164	0.608183	0.427119	0.501164	0.509081	0.436518					100	5.31609	1394.5	280.714	0.441875		100	5.31609	1854.33	116.111	0.638648		100	5.31657	1272	258.25	0.367323		100	5.42663	1533	219	0.525626		100	5.31609	1092.5	117	0.360879
5.36751	0.540945	0.597334	0.342729	0.466523	0.495855	0.525092	0.476598	0.399419	0.539803	0.444302	0.491381	0.33254	0.459278	0.49849	0.401538					101	5.36703	1372	320.714	0.417079		101	5.36703	1334.33	112.111	0.449062		101	5.36751	1410	263	0.415605		101	5.47757	1143	188.25	0.381919		101	5.36703	1232.5	104.929	0.417136
5.41846	0.333312	0.559123	0.404372	0.420354	0.498101	0.505271	0.432829	0.425177	0.550621	0.434202	0.453466	0.498445	0.469251	0.50102	0.468477					102	5.41797	1256	274.429	0.389421		102	5.41797	1496.67	93.333	0.515605		102	5.41846	1474	282	0.43191		102	5.52851	1226.75	271.333	0.382186		102	5.41797	1596.75	119.929	0.546338
5.4694	0.373099	0.463024	0.4025	0.518293	0.43562	0.541888	0.521399	0.497284	0.591349	0.610587	0.507694	0.373778	0.530239	0.396209	0.42031					103	5.46892	1135.25	280.357	0.339164		103	5.46892	1564.67	141.556	0.522872		103	5.4694	1347.67	283.25	0.385682		103	5.57946	1259.25	241	0.40732		103	5.46892	1327	124.071	0.445014
5.52034	0.390201	0.608194	0.525288	0.46699	0.579356	0.558142	0.509451	0.477946	0.561076	0.454443	0.672117	0.451212	0.497307	0.495587	0.378554					104	5.51986	1314.5	299.357	0.40274		104	5.51986	1480.33	103.667	0.505807		104	5.52034	1234.67	250.125	0.35674		104	5.6304	1508.75	196	0.525126		104	5.51986	1291.5	111.643	0.436479
5.57129	0.366737	0.526546	0.48842	0.389553	0.499607	0.582026	0.531937	0.462418	0.710258	0.546708	0.587036	0.422916	0.462647	0.448448	0.403461					105	5.57081	1187.75	346.429	0.333779		105	5.57081	1886	125	0.647017		105	5.57129	1664	298.375	0.494822		105	5.68135	1360	221.833	0.45529		105	5.57081	1279	106.071	0.433916
5.62223	0.388132	0.471679	0.351546	0.449489	0.425037	0.529968	0.446926	0.449447	0.4765	0.555444	0.574347	0.440454	0.487778	0.493763	0.513346					106	5.62175	1539.25	288.571	0.496185		106	5.62175	1467.33	133.778	0.489967		106	5.62223	1453	230.25	0.443052		106	5.73229	1308.25	199.083	0.443689		106	5.62175	1634.25	150.786	0.548796
5.67318	0.470582	0.473801	0.374993	0.395987	0.452453	0.555252	0.530596	0.395069	0.566955	0.678783	0.444893	0.444488	0.456264	0.442132	0.452543					107	5.6727	1199.25	307	0.353985		107	5.6727	1474.67	126.111	0.495479		107	5.67318	1447	217.875	0.445362		107	5.78324	1450.75	217.917	0.493158		107	5.6727	1390.75	126	0.467884
5.72412	0.416116	0.591415	0.542439	0.416954	0.416753	0.543062	0.52384	0.508514	0.540349	0.538807	0.457431	0.38588	0.554928	0.454469	0.48789					108	5.72364	1374.5	291.429	0.42969		108	5.72364	1439.33	103.667	0.490743		108	5.72412	1428.33	198.125	0.445754		108	5.83418	1557.75	242.833	0.525993		108	5.72364	1357.75	117.714	0.458742
5.77506	0.412191	0.447429	0.464883	0.46219	0.534276	0.582567	0.470048	0.446907	0.555364	0.474684	0.521667	0.44516	0.598409	0.458126	0.397143					109	5.77458	1392.75	299.714	0.433643		109	5.77458	1374.33	136.556	0.454777		109	5.77506	1447	319.125	0.408675		109	5.88512	1206.75	154.25	0.421021		109	5.77458	1480.5	140.786	0.495617
5.82601	0.47299	0.465882	0.486669	0.557295	0.481771	0.556878	0.590595	0.419662	0.653349	0.576458	0.564604	0.398319	0.555193	0.498019	0.413351					110	5.82553	1355.75	255.571	0.436477		110	5.82553	1556.67	113.778	0.530138		110	5.82601	1672.67	255.125	0.513633		110	5.93607	1498.75	256.5	0.496925		110	5.82553	1523	121.071	0.518633
5.87695	0.437242	0.535404	0.494444	0.420521	0.475957	0.527395	0.520746	0.456598	0.526591	0.577029	0.48413	0.475305	0.484986	0.549993	0.449522					111	5.87647	1610.5	247	0.540945		111	5.87647	1741	115.222	0.597334		111	5.87695	1204	258.125	0.342729		111	5.98701	1355.75	189.5	0.466523		111	5.87647	1480	139.643	0.495855
5.9279	0.362713	0.594109	0.395933	0.442789	0.45339	0.531413	0.461246	0.395574	0.508849	0.40158	0.433111	0.428295	0.484232	0.533469	0.42672					112	5.92742	1118.5	278.357	0.333312		112	5.92742	1654.67	132.889	0.559123		112	5.9279	1317	201	0.404372		112	6.03796	1268.75	217.917	0.420354		112	5.92742	1449.5	103.071	0.498101
5.97884	0.45637	0.548917	0.427985	0.446055	0.462018	0.505677	0.501938	0.417026	0.584091	0.59448	0.493382	0.471775	0.490304	0.499	0.419303					113	5.97836	1226	285.571	0.373099		113	5.97836	1397.67	137.444	0.463024		113	5.97884	1349.33	238.5	0.4025		113	6.0889	1488.75	193.083	0.518293		113	5.97836	1317.75	140.214	0.43562
6.02979	0.424702	0.500827	0.42101	0.424088	0.415009	0.560174	0.450622	0.506253	0.729288	0.610424	0.481675	0.334781	0.531968	0.52078	0.48615					114	6.02931	1225.25	241.714	0.390201		114	6.02931	1779.67	124.333	0.608194		114	6.02979	1688.33	238.625	0.525288		114	6.13984	1384.75	217.333	0.46699		114	6.02931	1681	114.929	0.579356
6.08073	0.430469	0.610684	0.459388	0.445989	0.465968	0.523828	0.51631	0.479511	0.511682	0.511765	0.664904	0.440342	0.494205	0.490223	0.366925					115	6.08025	1205.75	281.357	0.366737		115	6.08025	1575.33	142.222	0.526546		115	6.08073	1583.33	235.375	0.48842		115	6.19079	1251.5	277.667	0.389553		115	6.08025	1471.5	121	0.499607
6.13167	0.50429	0.511849	0.453228	0.398553	0.416489	0.568436	0.527657	0.522633	0.64297	0.532678	0.488888	0.419891	0.513131	0.459392	0.387436					116	6.13119	1241.25	262.929	0.388132		116	6.13119	1391.67	107.889	0.471679		116	6.13167	1216.33	246.125	0.351546		116	6.24173	1376.25	252.583	0.449489		116	6.13119	1324	175.071	0.425037
6.18262	0.414727	0.535649	0.440833	0.429555	0.521288	0.595751	0.541118	0.513568	0.567333	0.504373	0.455694	0.453901	0.471688	0.501726	0.416281					117	6.18214	1466	279.857	0.470582		117	6.18214	1434.33	144.778	0.473801		117	6.18262	1267.67	232.75	0.374993		117	6.29268	1202	212.083	0.395987		117	6.18214	1357.75	134.714	0.452453
6.23356	0.390853	0.4549	0.47601	0.384552	0.525582	0.558458	0.424268	0.447151	0.549576	0.479306	0.425219	0.35215	0.521641	0.479858	0.431574					118	6.23308	1324	275.143	0.416116		118	6.23308	1718.33	108.667	0.591415		118	6.23356	1759.67	262.625	0.542439		118	6.34362	1316	273.667	0.416954		118	6.23308	1274.75	148.214	0.416753
6.28451	0.428074	0.510257	0.494776	0.46079	0.482642	0.63318	0.429339	0.461304	0.61503	0.366332	0.435604	0.382575	0.40343	0.475072	0.486974					119	6.28403	1299.25	260.286	0.412191		119	6.28403	1338.33	120.556	0.447429		119	6.28451	1519	236	0.464883		119	6.39457	1328.75	173.333	0.46219		119	6.28403	1538	93.786	0.534276
6.33545	0.417108	0.556225	0.405686	0.534694	0.398771	0.599273	0.447235	0.456946	0.659818	0.461183	0.402258	0.410254	0.550983	0.497195	0.398883					120	6.33497	1456.5	264.286	0.47299		120	6.33497	1376	108	0.465882		120	6.33545	1618	274.875	0.486669		120	6.44551	1562.5	169.333	0.557295		120	6.33497	1399	96.714	0.481771
6.3864	0.329246	0.551611	0.462966	0.461356	0.388717	0.478813	0.472163	0.360917	0.615682	0.463015	0.549461	0.491385	0.516499	0.478024	0.399524					121	6.38592	1332.75	230.643	0.437242		121	6.38592	1553	95.778	0.535404		121	6.3864	1531.33	166.75	0.494444		121	6.49645	1259	207.75	0.420521		121	6.38592	1399	112.429	0.475957
6.43734	0.392453	0.457635	0.51706	0.47309	0.409936	0.545861	0.439	0.463888	0.604849	0.568537	0.639565	0.363244	0.487557	0.520662	0.416556					122	6.43686	1209.25	295	0.362713		122	6.43686	1708.67	91.667	0.594109		122	6.43734	1382.33	289.625	0.395933		122	6.5474	1300.5	193.583	0.442789		122	6.43686	1348.5	122.929	0.45339
6.48828	0.485757	0.469433	0.410306	0.378952	0.512476	0.520667	0.448851	0.487028	0.533742	0.60014	0.436963	0.414736	0.45059	0.497833	0.419486					123	6.4878	1437.75	287.429	0.45637		123	6.4878	1639.67	145.667	0.548917		123	6.48828	1413.67	232.5	0.427985		123	6.59834	1285.5	170.417	0.446056		123	6.4878	1389.75	140.857	0.462018
6.53923	0.449356	0.554633	0.503231	0.437722	0.451052	0.563289	0.493326	0.411563	0.708606	0.516978	0.600517	0.397927	0.435787	0.507443	0.496131					124	6.53875	1371.5	301	0.424702		124	6.53875	1485	121.889	0.500827		124	6.53923	1433.67	271.75	0.42101		124	6.64929	1331.25	271.083	0.424088		124	6.53875	1258.75	136.929	0.415009
6.59017	0.38007	0.542099	0.480449	0.509692	0.504363	0.522338	0.527966	0.436416	0.532045	0.558946	0.501728	0.372993	0.489728	0.463932	0.458404					125	6.58969	1379.25	294.214	0.430469		125	6.58969	1759	96.889	0.610684		125	6.59017	1557.33	289.5	0.459387		125	6.70023	1356.5	241.583	0.445989		125	6.58969	1381.5	121.929	0.465968
6.64112	0.501867	0.53667	0.453032	0.454856	0.498273	0.544009	0.452049	0.331601	0.724227	0.512702	0.501237	0.369688	0.519469	0.465835	0.458312					126	6.64064	1536.75	265.643	0.50429		126	6.64064	1549.67	156.556	0.511849		126	6.64112	1456.33	205.5	0.453228		126	6.75118	1154.5	158.167	0.398553		126	6.64064	1247.75	121.929	0.416489
6.69206	0.515016	0.531853	0.428604	0.330983	0.600112	0.646229	0.434496	0.4283	0.654379	0.476598	0.614943	0.446169	0.505684	0.479289	0.395769					127	6.69158	1361.5	316.143	0.414727		127	6.69158	1553	95.111	0.535649		127	6.69206	1500	283.375	0.440833		127	6.80212	1287	213.167	0.429555		127	6.69158	1539.25	130.143	0.521288
6.74301	0.47581	0.521034	0.454843	0.420821	0.485708	0.602659	0.479108	0.468159	0.566151	0.390808	0.537377	0.441967	0.420761	0.51722	0.428002					128	6.74252	1281.25	296.071	0.390853		128	6.74252	1382	143.889	0.4549		128	6.74301	1547.33	233.625	0.47601		128	6.85306	1185.75	224.417	0.384552		128	6.74252	1528.5	107.786	0.525582
6.79395	0.490191	0.570309	0.468431	0.447389	0.520073	0.564914	0.452788	0.498145	0.581151	0.588574	0.629595	0.449587	0.510471	0.507973	0.5095					129	6.79347	1357.5	278.5	0.428074		129	6.79347	1533	144.222	0.510257		129	6.79395	1619	253.5	0.494776		129	6.90401	1375.75	223.833	0.46079		129	6.79347	1394.5	89.857	0.482642
6.84489	0.479126	0.609092	0.529214	0.443589	0.473566	0.622616	0.522946	0.387588	0.430621	0.469471	0.536659	0.363244	0.444341	0.459499	0.486608					130	6.84441	1347	295.643	0.417108		130	6.84441	1676.67	162.778	0.556225		130	6.84489	1376	256.375	0.405686		130	6.95495	1538	201.333	0.534694		130	6.84441	1239.5	161.571	0.398771
6.89584	0.451553	0.515156	0.393094	0.375786	0.520284	0.623022	0.47524	0.486488	0.598818	0.594235	0.574952	0.417481	0.544335	0.449556	0.419303					131	6.89536	1134.25	304.357	0.329246		131	6.89536	1636	134.667	0.551611		131	6.89584	1526.33	248.625	0.462966		131	7.0059	1368	214.667	0.461356		131	6.89536	1166.75	116	0.388717
6.94678	0.390328	0.43261	0.426671	0.443555	0.496106	0.554123	0.517514	0.526173	0.574879	0.586558	0.514907	0.420731	0.573233	0.541128	0.353006					132	6.9463	1320.5	331.286	0.392453		132	6.9463	1407	161.444	0.457635		132	6.94678	1608	181	0.51706		132	7.05684	1338.25	155.583	0.47309		132	6.9463	1239.75	131.643	0.409936
6.99773	0.506712	0.400359	0.476146	0.482991	0.460393	0.617785	0.560888	0.540309	0.667015	0.589531	0.440551	0.55257	0.53547	0.480436	0.391374					133	6.99725	1422.25	197.857	0.485757		133	6.99725	1460.33	182.667	0.469433		133	6.99773	1413	280.625	0.410306		133	7.10779	1157.75	210.417	0.378952		133	6.99725	1496	110.714	0.512476
7.04867	0.448676	0.711519	0.457802	0.485024	0.440601	0.552318	0.541255	0.4386	0.44803	0.554344	0.635335	0.449026	0.455555	0.481132	0.424156					134	7.04819	1480	347.357	0.449356		134	7.04819	1687.67	178.111	0.554633		134	7.04867	1658.33	269.5	0.503231		134	7.15873	1321.75	227.5	0.437722		134	7.04819	1367.75	148.5	0.451052
7.09962	0.433289	0.48217	0.374434	0.434022	0.406606	0.608032	0.444244	0.436312	0.477288	0.606249	0.495195	0.534136	0.477318	0.569302	0.514995					135	7.09913	1231.5	273.5	0.38007		135	7.09913	1557.33	81.889	0.542099		135	7.09962	1610.33	284.375	0.480449		135	7.20967	1495.25	221.083	0.509692		135	7.09913	1462.5	99.143	0.504363
7.15056	0.449923	0.432937	0.395404	0.467223	0.470976	0.59846	0.431075	0.474771	0.621273	0.493927	0.642473	0.284185	0.495047	0.479946	0.416007					136	7.15008	1529	264	0.501867		136	7.15008	1561.33	100.667	0.53667		136	7.15056	1504.67	254.375	0.453032		136	7.26062	1331.25	194.167	0.454856		136	7.15008	1522.75	175.857	0.498273
7.2015	0.378851	0.617501	0.431971	0.439922	0.425605	0.572093	0.452307	0.444445	0.543803	0.498977	0.511622	0.440062	0.569244	0.52434	0.354196					137	7.20102	1567.5	269.357	0.515016		137	7.20102	1551	103.444	0.531853		137	7.2015	1388	205.125	0.428604		137	7.31156	1058.5	231.083	0.330983		137	7.20102	1719.75	97.571	0.600112
7.25245	0.393035	0.476006	0.436772	0.460256	0.493146	0.600312	0.49642	0.50433	0.567636	0.564953	0.624988	0.4525	0.496642	0.517769	0.443112					138	7.25197	1490.75	291.429	0.47581		138	7.25197	1569.33	151.222	0.521034		138	7.25245	1496.67	241.375	0.454843		138	7.36251	1283.25	231.25	0.420821		138	7.25197	1459	146.071	0.485708
7.30339	0.547193	0.538956	0.437134	0.373019	0.409618	0.595977	0.469429	0.530184	0.52803	0.60293	0.584241	0.513573	0.493363	0.500284	0.494391					139	7.30291	1558.5	322.929	0.490191		139	7.30291	1651.33	99.111	0.570309		139	7.30339	1575.67	282.875	0.468431		139	7.41345	1366.75	248.333	0.447389		139	7.30291	1509.25	103.429	0.520073
7.35434	0.413523	0.568105	0.383432	0.39802	0.483831	0.654897	0.488391	0.481556	0.567242	0.603256	0.53209	0.465892	0.515169	0.526546	0.373976					140	7.35386	1433.75	226.071	0.479126		140	7.35386	1784.67	126.889	0.609092		140	7.35434	1675.67	215.125	0.529214		140	7.4644	1300.75	191.833	0.443589		140	7.35386	1391.75	111.643	0.473566
7.40528	0.391249	0.564634	0.525455	0.491625	0.483858	0.516423	0.521055	0.421984	0.550803	0.547156	0.627707	0.395125	0.531481	0.492488	0.433405					141	7.4048	1413.75	275.571	0.451553		141	7.4048	1511	108.889	0.515156		141	7.40528	1339	254.125	0.393094		141	7.51534	1196	256.583	0.375786		141	7.4048	1537.25	130.857	0.520284
7.45622	0.406948	0.448205	0.514509	0.582729	0.498854	0.558503	0.469808	0.5163	0.496636	0.465459	0.384736	0.418938	0.510781	0.495205	0.428552					142	7.45574	1220.5	236.643	0.390328		142	7.45574	1331.67	154.222	0.43261		142	7.45622	1437.67	260.125	0.426671		142	7.56628	1313.25	204.417	0.443555		142	7.45574	1451.75	110.714	0.496106
7.50717	0.482639	0.502705	0.457365	0.439755	0.471822	0.643791	0.526006	0.497693	0.546151	0.552063	0.570911	0.473792	0.530993	0.414615	0.443295					143	7.50669	1527	249.786	0.506712		143	7.50669	1245	155.333	0.400359		143	7.50717	1573.33	259.25	0.476146		143	7.61723	1426.75	219.333	0.482991		143	7.50669	1351	106.5	0.460393
7.55811	0.446594	0.587251	0.450224	0.46999	0.496779	0.599905	0.504397	0.441801	0.553258	0.477819	0.412568	0.4144	0.573366	0.517406	0.392198					144	7.55763	1374.5	243.571	0.448676		144	7.55763	2081	144.444	0.711519		144	7.55811	1533.33	269.875	0.457802		144	7.66817	1417.75	205.25	0.485024		144	7.55763	1306.5	115.5	0.440601
7.60906	0.428287	0.518095	0.436183	0.470624	0.412644	0.585186	0.472163	0.522563	0.490758	0.523575	0.542475	0.53408	0.481971	0.558829	0.503457					145	7.60858	1299.5	207.357	0.433289		145	7.60858	1476.33	164	0.48217		145	7.60906	1298	264.625	0.374434		145	7.71912	1286.5	201.5	0.434022		145	7.60858	1239.25	140.143	0.406606
7.66	0.466558	0.520953	0.413582	0.519659	0.436624	0.524325	0.468277	0.514395	0.607576	0.586212	0.400785	0.431321	0.550983	0.453066	0.323978					146	7.65952	1417.5	283.429	0.449923		146	7.65952	1311.33	133	0.432937		146	7.66	1351	259.75	0.395404		146	7.77006	1398.25	230.25	0.467223		146	7.65952	1413.75	140.643	0.470976
7.71095	0.469774	0.468168	0.433344	0.522993	0.498061	0.582161	0.475567	0.403655	0.482349	0.535162	0.705953	0.450763	0.486271	0.521966	0.506296					147	7.71047	1224.5	269.571	0.378851		147	7.71047	1813.33	132.667	0.617501		147	7.71095	1409.67	217.5	0.431971		147	7.821	1307.25	207.5	0.439922		147	7.71047	1283.75	133.286	0.425605
7.76189	0.493592	0.574799	0.502415	0.450923	0.372968	0.519313	0.504878	0.587702	0.531727	0.504923	0.541228	0.447009	0.545797	0.50811	0.393022					148	7.76141	1260.75	270.071	0.393035		148	7.76141	1397.33	101.778	0.476006		148	7.76189	1462.67	257.25	0.436772		148	7.87195	1328.5	177.917	0.460256		148	7.76141	1466.25	133.214	0.493146
7.81283	0.445644	0.482415	0.463011	0.53136	0.501153	0.662799	0.564017	0.470308	0.544258	0.477392	0.633485	0.399552	0.515702	0.447987	0.408498					149	7.81235	1585.75	206.5	0.547193		149	7.81235	1577.67	110.778	0.538956		149	7.81283	1444.67	238.25	0.437134		149	7.92289	1160.5	228	0.373019		149	7.81235	1252.25	145	0.409618
7.86378	0.371299	0.606193	0.498928	0.526293	0.450576	0.55918	0.476168	0.537726	0.510076	0.517609	0.594664	0.572573	0.469827	0.5608	0.448789					150	7.8633	1289.75	247.429	0.413523		150	7.8633	1698.67	152.444	0.568105		150	7.86378	1299.33	241.125	0.383432		150	7.97384	1186.5	191.5	0.39802		150	7.8633	1448	140.143	0.483831
7.91472	0.461244	0.495683	0.460731	0.318883	0.423108	0.546358	0.507216	0.546981	0.551849	0.47503	0.624006	0.487351	0.615562	0.481299	0.389268					151	7.91424	1243.75	257.571	0.391249		151	7.91424	1677.67	140.889	0.564634		151	7.91472	1736.67	286.5	0.525455		151	8.02478	1429.25	200.25	0.491625		151	7.91424	1434	126.071	0.483858
7.96567	0.479848	0.539732	0.427109	0.383886	0.429252	0.552362	0.495784	0.441392	0.466167	0.490831	0.515247	0.350189	0.462691	0.577981	0.408681					152	7.96519	1307.75	282	0.406948		152	7.96519	1347.33	127.444	0.448205		152	7.96567	1650.33	230.375	0.514509		152	8.07573	1699	242.25	0.582729		152	7.96519	1472.25	123.786	0.498854
8.01661	0.504785	0.642812	0.446887	0.462523	0.478534	0.602343	0.474329	0.441548	0.511849	0.518016	0.571024	0.466732	0.531215	0.500628	0.459869					153	8.01613	1489.75	273.214	0.482639		153	8.01613	1554.67	186.444	0.502705		153	8.01661	1645	382.75	0.457365		153	8.12667	1343.75	244.417	0.439755		153	8.01613	1405.75	130.357	0.471822
8.06756	0.553612	0.509522	0.48303	0.406654	0.476155	0.590288	0.476082	0.415069	0.638303	0.60293	0.524122	0.468973	0.452009	0.512395	0.406575					154	8.06708	1372.25	246.571	0.446594		154	8.06708	1742.67	144.333	0.587251		154	8.06756	1454.67	212.125	0.450224		154	8.17761	1395.25	220.333	0.46999		154	8.06708	1455.5	112.643	0.496779
8.1185	0.484326	0.585781	0.530286	0.400487	0.515726	0.527169	0.419402	0.449465	0.58894	0.552185	0.503918	0.551282	0.505906	0.461824	0.412527					155	8.11802	1329.75	250.214	0.428287		155	8.11802	1538.67	128.556	0.518095		155	8.1185	1458.67	254.875	0.436183		155	8.22856	1366.75	190.25	0.470624		155	8.11802	1240	124.571	0.412644
8.16944	0.447755	0.522137	0.500528	0.463823	0.446388	0.512811	0.548355	0.531097	0.518455	0.632701	0.685221	0.434739	0.579837	0.474886	0.419944					156	8.16896	1445.5	269.5	0.466558		156	8.16896	1546.33	128.444	0.520953		156	8.16944	1449.67	308.25	0.413582		156	8.2795	1476.75	177.667	0.519659		156	8.16896	1306.75	126.5	0.436624
8.22039	0.46276	0.559246	0.511716	0.495692	0.47313	0.634716	0.548046	0.526991	0.526379	0.531497	0.498253	0.446001	0.492564	0.489772	0.436335					157	8.21991	1462.25	278.143	0.469774		157	8.21991	1416.67	142.444	0.468168		157	8.22039	1465.33	269.375	0.433344		157	8.33045	1474.25	166.833	0.522993		157	8.21991	1475.75	129.429	0.498061
8.27133	0.390201	0.565655	0.444984	0.327483	0.456865	0.564779	0.534086	0.52031	0.561818	0.575359	0.695493	0.385992	0.46699	0.544345	0.336157					158	8.27085	1532.5	288.357	0.493592		158	8.27085	1675.33	110.889	0.574799		158	8.27133	1651.33	264.75	0.502415		158	8.38139	1368.75	241.5	0.450923		158	8.27085	1149.25	141.071	0.372968
8.32228	0.416796	0.455675	0.425841	0.366218	0.386444	0.590695	0.467985	0.455015	0.597394	0.415061	0.62597	0.454405	0.459765	0.617471	0.409322					159	8.3218	1405.5	282.214	0.445644		159	8.3218	1466.67	153.667	0.482415		159	8.32228	1521.33	243.5	0.463011		159	8.43234	1532.25	203.917	0.53136		159	8.3218	1495.25	140.571	0.501153
8.37322	0.461896	0.51438	0.376623	0.502258	0.438315	0.614263	0.505205	0.543511	0.522424	0.569901	0.65856	0.445777	0.537907	0.556809	0.457763					160	8.37274	1196.75	260.857	0.371299		160	8.37274	1751.33	101.444	0.606193		160	8.37322	1669.33	292.375	0.498928		160	8.48328	1512	196.333	0.526293		160	8.37274	1344.75	126.786	0.450576
8.42417	0.501073	0.588761	0.497101	0.437489	0.482986	0.652956	0.507973	0.493978	0.599682	0.50085	0.400521	0.448298	0.563171	0.539157	0.471041					161	8.42368	1437.75	275.143	0.461244		161	8.42368	1457.67	108.556	0.495683		161	8.42417	1514.67	243.125	0.460731		161	8.53422	1030.25	233.083	0.318883		161	8.42368	1287.5	143.786	0.423108
8.47511	0.461018	0.556347	0.499562	0.39972	0.404955	0.579091	0.492053	0.448203	0.50044	0.512111	0.563698	0.30755	0.480996	0.465432	0.399341					162	8.47463	1446	236.5	0.479848		162	8.47463	1571.33	102.333	0.539732		162	8.47511	1471	292.25	0.427109		162	8.58517	1200.75	241.083	0.383886		162	8.47463	1268.25	107.929	0.429252
8.52605	0.456072	0.571452	0.547436	0.572862	0.501364	0.481206	0.533915	0.454884	0.522379	0.558539	0.655804	0.43642	0.513885	0.530282	0.391282					163	8.52557	1534.5	262.143	0.504785		163	8.52557	1902	152.444	0.642812		163	8.52605	1492.33	259	0.446887		163	8.63611	1386.25	230	0.462523		163	8.52557	1432.25	138.714	0.478534
8.577	0.473911	0.411014	0.422323	0.465656	0.480462	0.589024	0.491331	0.473483	0.559151	0.491137	0.518608	0.375907	0.589544	0.538323	0.44476					164	8.57652	1647.5	252.071	0.553612		164	8.57652	1496.33	109.556	0.509522		164	8.577	1697.33	364.25	0.48303		164	8.68706	1233	216.417	0.406654		164	8.57652	1412.75	125.643	0.476155
8.62794	0.492104	0.513441	0.551558	0.525593	0.553513	0.571687	0.487893	0.501563	0.554	0.484926	0.482355	0.434907	0.510205	0.484977	0.462433					165	8.62746	1448.5	227.714	0.484326		165	8.62746	1727	132.667	0.585781		165	8.62794	1723	259.5	0.530286		165	8.738	1228.5	227.333	0.400487		165	8.62746	1508	113.929	0.515726
8.67889	0.493861	0.501888	0.474243	0.483524	0.588855	0.531594	0.579059	0.477023	0.588803	0.458373	0.483866	0.442359	0.484897	0.514004	0.43075					166	8.67841	1365.25	236.643	0.447755		166	8.67841	1527.33	106.222	0.522137		166	8.67889	1712	330.625	0.500528		166	8.78895	1338.75	179.25	0.463823		166	8.67841	1334	127.357	0.446388
8.72983	0.478445	0.627871	0.475783	0.324983	0.455478	0.563424	0.548613	0.443532	0.556742	0.556482	0.491003	0.387449	0.509053	0.476788	0.398242					167	8.72935	1448.5	282.071	0.46276		167	8.72935	1650	127.889	0.559246		167	8.72983	1652	239.75	0.511716		167	8.83989	1447.5	208.333	0.495692		167	8.72935	1437.5	158.571	0.47313
8.78078	0.441833	0.551938	0.389275	0.520193	0.336753	0.553536	0.520367	0.504034	0.554682	0.518138	0.546855	0.427399	0.612858	0.560123	0.48789					168	8.78029	1266.25	282.714	0.390201		168	8.78029	1666.33	126.778	0.565655		168	8.78078	1439.33	211.25	0.444984		168	8.89083	1065.5	246.833	0.327483		168	8.78029	1398.25	163.286	0.456865
8.83172	0.513301	0.57978	0.455251	0.426921	0.446494	0.514753	0.446754	0.514699	0.579545	0.489997	0.460679	0.33254	0.470004	0.536539	0.443386					169	8.83124	1286	235.429	0.416796		169	8.83124	1356.33	116.111	0.455675		169	8.83172	1447	271.75	0.425841		169	8.94178	1174.75	259.25	0.366218		169	8.83124	1170.25	125.643	0.386444
8.88266	0.430044	0.522586	0.346805	0.540227	0.465665	0.492765	0.453235	0.54619	0.559606	0.504964	0.501917	0.467741	0.603772	0.518848	0.422966					170	8.88218	1375.75	211.5	0.461896		170	8.88218	1502.33	102.333	0.51438		170	8.88266	1241.67	202.25	0.376623		170	8.99272	1451.75	196.167	0.502258		170	8.88218	1298.25	113.429	0.438315
8.93361	0.400459	0.617787	0.522133	0.386819	0.563647	0.552859	0.427534	0.525625	0.525288	0.568292	0.635902	0.522146	0.484631	0.604164	0.439998					171	8.93313	1584.5	321.5	0.501073		171	8.93313	1739.67	137.222	0.588761		171	8.93361	1587.67	215.75	0.497101		171	9.04367	1303.5	209.833	0.437489		171	8.93313	1435.5	129.929	0.482986
8.98455	0.521108	0.498867	0.552977	0.467423	0.469351	0.606497	0.526574	0.549592	0.533045	0.512844	0.513737	0.500238	0.531525	0.479406	0.420585					172	8.98407	1389.75	227.714	0.461018		172	8.98407	1655.33	141.111	0.556347		172	8.98455	1568.33	189.625	0.499562		172	9.09461	1206.25	207	0.39972		172	8.98407	1239	144.357	0.404955
9.0355	0.525104	0.809129	0.485491	0.39122	0.380129	0.540443	0.449281	0.512855	0.502697	0.539316	0.557958	0.435915	0.576469	0.527693	0.382034					173	9.03502	1381	231.429	0.456072		173	9.03502	1674	118.667	0.571452		173	9.0355	1696.33	185.5	0.547436		173	9.14556	1656.25	224.167	0.572862		173	9.03502	1446.25	91	0.501364
9.08644	0.398688	0.575493	0.496935	0.491925	0.50077	0.589024	0.560595	0.462514	0.537879	0.616248	0.56721	0.370584	0.621501	0.587797	0.334966					174	9.08596	1432.25	237.714	0.473911		174	9.08596	1222	103.333	0.411014		174	9.08644	1471.67	306.125	0.422323		174	9.1965	1439.25	275.167	0.465656		174	9.08596	1446.25	147.5	0.480462
9.13738	0.451057	0.616521	0.457229	0.428088	0.478005	0.639637	0.479383	0.51463	0.551045	0.571876	0.602405	0.465443	0.520355	0.479289	0.356028					175	9.1369	1452.75	212.357	0.492104		175	9.1369	1528.33	130.889	0.513441		175	9.13738	1729.33	207.125	0.551558		175	9.24744	1542	228.083	0.525593		175	9.1369	1617.5	121.286	0.553513
9.18833	0.421741	0.564226	0.399979	0.513159	0.514801	0.619455	0.459974	0.517674	0.511576	0.485965	0.499235	0.436924	0.47909	0.579962	0.444027					176	9.18785	1463.25	218.429	0.493861		176	9.18785	1529.67	163.667	0.501888		176	9.18833	1570.33	261.5	0.474243		176	9.29839	1465	256.25	0.483524		176	9.18785	1712.75	121	0.588855
9.23927	0.459473	0.479027	0.457636	0.498058	0.494467	0.569429	0.474157	0.573601	0.593318	0.481689	0.639414	0.617173	0.541143	0.520986	0.442013					177	9.23879	1451.75	245.786	0.478445		177	9.23879	1827	118.111	0.627871		177	9.23927	1626.33	313.25	0.475783		177	9.34933	1032.25	219.833	0.324983		177	9.23879	1363	131.786	0.455478
9.29022	0.446324	0.588067	0.51928	0.414454	0.478599	0.637515	0.545072	0.557099	0.535106	0.621949	0.555579	0.497941	0.449926	0.552102	0.405568					178	9.28974	1363.75	250.071	0.441833		178	9.28974	1640	137.778	0.551938		178	9.29022	1379.33	305	0.389275		178	9.40028	1431.5	131.083	0.520193		178	9.28974	1022.5	112.214	0.336753
9.34116	0.443717	0.543283	0.513935	0.441022	0.456786	0.547892	0.491589	0.498458	0.55556	0.549762	0.581824	0.379605	0.484453	0.491792	0.378554					179	9.34068	1565.75	271.929	0.513301		179	9.34068	1682.67	104.667	0.57978		179	9.34116	1552.67	296.25	0.455251		179	9.45122	1268.5	201.25	0.426921		179	9.34068	1333.5	126.571	0.446494
9.39211	0.431999	0.549121	0.477505	0.454756	0.462547	0.561076	0.501027	0.483696	0.582833	0.589531	0.471743	0.432273	0.58919	0.484329	0.437343					180	9.39163	1321.25	237.286	0.430044		180	9.39163	1555.33	133	0.522586		180	9.39211	1237	279.875	0.346805		180	9.50216	1578.5	228	0.540227		180	9.39163	1386.75	128	0.465665
9.44305	0.494329	0.463881	0.500317	0.437289	0.437179	0.558367	0.501784	0.493804	0.50106	0.649419	0.622156	0.41031	0.550761	0.54557	0.504281					181	9.44257	1273.75	264.357	0.400459		181	9.44257	1794.67	113.222	0.617787		181	9.44305	1722	281	0.522133		181	9.55311	1162.75	195.75	0.386819		181	9.44257	1615.75	92.143	0.563647
9.49399	0.417887	0.497969	0.520804	0.623698	0.518289	0.677202	0.556332	0.459782	0.49947	0.517222	0.584166	0.433842	0.501474	0.535705	0.424797					182	9.49351	1541	227.5	0.521108		182	9.49351	1487.67	129.889	0.498867		182	9.49399	1797	270.875	0.552977		182	9.60405	1370.75	202.25	0.467423		182	9.49351	1405.5	136.786	0.469351
9.54494	0.48842	0.524423	0.388882	0.609964	0.497956	0.583471	0.523256	0.522189	0.553288	0.583972	0.573932	0.424485	0.534273	0.545953	0.431665					183	9.54446	1592	268.429	0.525104		183	9.54446	2320.67	118.444	0.809129		183	9.54494	1569	229.125	0.485491		183	9.655	1210	232	0.39122		183	9.54446	1189.75	162.214	0.380129
9.59588	0.454103	0.513482	0.47364	0.589963	0.514933	0.554349	0.497726	0.543485	0.566788	0.518403	0.593795	0.412159	0.5325	0.606037	0.486241					184	9.5954	1226	221.071	0.398688		184	9.5954	1715	148.667	0.575493		184	9.59588	1632.33	260.875	0.496935		184	9.70594	1431	201.25	0.491925		184	9.5954	1519.5	165.857	0.50077
9.64683	0.417249	0.568349	0.4567	0.505058	0.478731	0.651286	0.504276	0.496849	0.681106	0.645489	0.706709	0.599748	0.547836	0.489615	0.454833					185	9.64635	1376	239.071	0.451057		185	9.64635	1785.67	107.667	0.616521		185	9.64683	1533	271.125	0.457229		185	9.75689	1265.5	195.333	0.428088		185	9.64635	1393.25	101.143	0.478005
9.69777	0.381487	0.6442	0.489734	0.491058	0.488205	0.535747	0.517497	0.54626	0.541682	0.708167	0.534167	0.540076	0.56818	0.474042	0.544481					186	9.69729	1302.25	239.214	0.421741		186	9.69729	1670	134.333	0.564226		186	9.69777	1426	322.125	0.399979		186	9.80783	1500.25	217.417	0.513159		186	9.69729	1515	123.429	0.514801
9.74872	0.547718	0.434733	0.465623	0.481257	0.485298	0.560851	0.483578	0.459164	0.519151	0.471874	0.676158	0.390867	0.525453	0.493479	0.444943					187	9.74824	1441	282.857	0.459473		187	9.74824	1430	126.222	0.479027		187	9.74872	1489	226	0.457636		187	9.85877	1460.25	215.167	0.498058		187	9.74824	1454.25	117.643	0.494467
9.79966	0.421741	0.523484	0.44198	0.402187	0.469774	0.630652	0.509314	0.458755	0.626591	0.656607	0.445082	0.460289	0.572657	0.533371	0.40978					188	9.79918	1395.5	270.5	0.446324		188	9.79918	1689	88.444	0.588067		188	9.79966	1634	200.875	0.51928		188	9.90972	1298	261.917	0.414454		188	9.79918	1421	127.286	0.478599
9.8506	0.387466	0.606805	0.436319	0.491491	0.560396	0.637786	0.473968	0.496962	0.563773	0.599998	0.56264	0.431657	0.606919	0.56436	0.381576					189	9.85012	1334.5	216.071	0.443717		189	9.85012	1615.33	136.667	0.543283		189	9.8506	1711	292.625	0.513935		189	9.96066	1356.75	254.25	0.441022		189	9.85012	1347.75	113	0.456786
9.90155	0.431673	0.50842	0.423984	0.520793	0.479036	0.571822	0.547771	0.519145	0.729818	0.615637	0.552142	0.445104	0.577311	0.52837	0.422966					190	9.90107	1365.75	276.857	0.431999		190	9.90107	1615	120.444	0.549121		190	9.90155	1564.33	246.5	0.477505		190	10.0116	1362	225.167	0.454756		190	9.90107	1349.25	98.929	0.462546
9.95249	0.394395	0.488171	0.440667	0.500992	0.453258	0.597783	0.531697	0.456781	0.696424	0.642231	0.61264	0.482757	0.540921	0.54912	0.447415					191	9.95201	1481.5	235.5	0.494329		191	9.95201	1384	121.444	0.463881		191	9.95249	1611.67	230.875	0.500317		191	10.0625	1345.75	252.583	0.437289		191	9.95201	1291.75	110	0.437179
10.0034	0.516092	0.669021	0.393245	0.444155	0.519055	0.586225	0.486621	0.436573	0.525045	0.533064	0.618002	0.443928	0.512953	0.575911	0.439174					192	10.003	1290.75	237.429	0.417887		192	10.003	1512.67	157.333	0.497969		192	10.0034	1700.33	263	0.520804		192	10.1135	1745.75	186.583	0.623698		192	10.003	1526	125	0.518289
10.0544	0.452105	0.438529	0.459252	0.504025	0.545506	0.594668	0.468037	0.518518	0.536212	0.575318	0.593267	0.468861	0.619861	0.626022	0.496589					193	10.0539	1487.25	256.143	0.48842		193	10.0539	1581.33	154	0.524423		193	10.0544	1353	279.75	0.388882		193	10.1644	1727.75	202.917	0.609964		193	10.0539	1501.25	155.214	0.497956
10.1053	0.531083	0.522953	0.459539	0.494825	0.480026	0.526176	0.522362	0.530244	0.489455	0.648829	0.410717	0.457319	0.486936	0.583021	0.342384					194	10.1048	1408.75	264.143	0.454103		194	10.1048	1488	90.444	0.513482		194	10.1053	1533.67	226.5	0.47364		194	10.2154	1679.25	204.417	0.589963		194	10.1048	1494.5	102.571	0.514933
10.1563	0.421075	0.538221	0.448442	0.530026	0.454659	0.629569	0.439671	0.448308	0.422849	0.559577	0.581182	0.466844	0.522572	0.576294	0.450437					195	10.1558	1308	256.286	0.417249		195	10.1558	1664.33	117.444	0.568349		195	10.1563	1456.67	196.25	0.4567		195	10.2663	1435	172.417	0.505058		195	10.1558	1444.5	150.429	0.478731
10.2072	0.440047	0.604887	0.381786	0.488924	0.382956	0.595887	0.466043	0.524677	0.533258	0.572732	0.58832	0.428575	0.594331	0.547973	0.417655					196	10.2067	1232.5	270.929	0.381487		196	10.2067	1886.33	133	0.6442		196	10.2072	1544.33	192.75	0.489734		196	10.3173	1381	153.417	0.491058		196	10.2067	1423.75	104.071	0.488205
10.2582	0.541582	0.495152	0.555967	0.439055	0.379429	0.559225	0.450467	0.407779	0.632227	0.60177	0.658296	0.473848	0.475899	0.478308	0.462708					197	10.2577	1596.5	215.929	0.547718		197	10.2577	1309	125.778	0.434733		197	10.2582	1574.67	289.625	0.465623		197	10.3682	1412.25	209.167	0.481257		197	10.2577	1393.75	81.929	0.485298
10.3091	0.47479	0.556388	0.344677	0.526193	0.432396	0.578323	0.50046	0.505774	0.554455	0.604233	0.616038	0.54383	0.521774	0.53241	0.368848					198	10.3086	1366.25	303.214	0.421741		198	10.3086	1574.33	149.556	0.523484		198	10.3091	1448.67	228.875	0.44198		198	10.4192	1247	241.583	0.402187		198	10.3086	1394	124.143	0.469774
10.36	0.418836	0.465433	0.401534	0.536194	0.510018	0.524595	0.462845	0.552401	0.629894	0.651679	0.456185	0.39675	0.517253	0.632877	0.48615					199	10.3596	1221.5	244.857	0.387466		199	10.3596	1771.33	119.778	0.606805		199	10.36	1489.67	285.5	0.436319		199	10.4701	1403.75	175.083	0.491491		199	10.3596	1618.25	103.429	0.560396
10.411	0.459246	0.575984	0.406078	0.423088	0.461833	0.603923	0.50744	0.482313	0.571455	0.61079	0.503918	0.45547	0.618576	0.432718	0.529188					200	10.4105	1351	262.929	0.431673		200	10.4105	1491	107.222	0.50842		200	10.411	1381	210.875	0.423984		200	10.5211	1531.25	229.333	0.520793		200	10.4105	1463.75	168.857	0.479036
10.4619	0.377122	0.526709	0.442901	0.500458	0.457856	0.543784	0.45394	0.455067	0.671227	0.502968	0.574838	0.412663	0.598409	0.523428	0.482121					201	10.4614	1249.75	255.643	0.394395		201	10.4614	1462.33	133.667	0.488171		201	10.4619	1458.67	242.5	0.440667		201	10.572	1453.75	201.333	0.500992		201	10.4614	1341.5	116.286	0.453258
10.5129	0.396562	0.456329	0.444305	0.482624	0.472469	0.494074	0.471974	0.572453	0.598909	0.63321	0.500595	0.457543	0.562418	0.515161	0.385239					202	10.5124	1610.5	309.643	0.516092		202	10.5124	1969.33	148.444	0.669021		202	10.5129	1394.67	309.375	0.393245		202	10.6229	1351.75	241.417	0.444155		202	10.5124	1550.5	147.429	0.519055
10.5638	0.494357	0.479721	0.515566	0.478724	0.520377	0.517461	0.550057	0.528079	0.461894	0.503396	0.575971	0.508979	0.592337	0.497441	0.419669					203	10.5633	1388.5	248.929	0.452105		203	10.5633	1309.33	115.778	0.438529		203	10.5638	1481.33	213.875	0.459252		203	10.6739	1471.25	211.25	0.504025		203	10.5633	1641	166.429	0.545506
10.6148	0.541469	0.547121	0.529002	0.440955	0.454672	0.604375	0.43766	0.530706	0.514545	0.559068	0.599233	0.447906	0.482016	0.522153	0.415457					204	10.6143	1591.5	252.857	0.531083		204	10.6143	1541	117.667	0.522953		204	10.6148	1518	249.75	0.459539		204	10.7248	1398.25	161.25	0.494825		204	10.6143	1430.5	132.929	0.480026
10.6657	0.464616	0.564716	0.53412	0.508325	0.437073	0.577195	0.464839	0.606327	0.5215	0.715334	0.47518	0.437148	0.506128	0.576775	0.495399					205	10.6652	1375	313.643	0.421075		205	10.6652	1622.67	157.778	0.538221		205	10.6657	1451	213.375	0.448442		205	10.7758	1547.25	222.25	0.530027		205	10.6652	1363.5	134.5	0.454659
10.7167	0.404568	0.478578	0.380171	0.488424	0.436783	0.478588	0.511342	0.481573	0.619712	0.653736	0.719511	0.43642	0.590253	0.536539	0.372236					206	10.7162	1406.25	297.071	0.440047		206	10.7162	1823.33	177	0.604887		206	10.7167	1295.67	242	0.381786		206	10.8267	1402.5	180.25	0.488924		206	10.7162	1179.25	144.071	0.382956
10.7676	0.547959	0.486988	0.443369	0.439155	0.425367	0.574847	0.490712	0.554306	0.588394	0.509667	0.518759	0.390475	0.561842	0.490115	0.436427					207	10.7671	1601.75	236.643	0.541582		207	10.7671	1465.33	117.667	0.495152		207	10.7676	1696	161.625	0.555967		207	10.8777	1261.5	163.917	0.439055		207	10.7671	1136.5	110.857	0.379429
10.8185	0.497673	0.571085	0.533834	0.448722	0.540776	0.564327	0.441717	0.367502	0.590349	0.489671	0.61415	0.470486	0.584624	0.485575	0.460602					208	10.8181	1556.75	360	0.47479		208	10.8181	1665.33	151	0.556388		208	10.8185	1200	248.75	0.344677		208	10.9286	1497	181.583	0.526193		208	10.8181	1282.25	113.429	0.432396
10.8695	0.412673	0.470536	0.437708	0.553961	0.554187	0.629478	0.496472	0.514978	0.673091	0.711262	0.663356	0.484157	0.475234	0.464716	0.373609					209	10.869	1330.5	274.786	0.418836		209	10.869	1391	124.222	0.465433		209	10.8695	1355.67	247.5	0.401534		209	10.9795	1481.75	141.333	0.536194		209	10.869	1486.5	107.857	0.510018
10.9204	0.402344	0.540753	0.495093	0.368918	0.526837	0.602795	0.460748	0.467542	0.616712	0.547543	0.530579	0.474072	0.547038	0.54405	0.417014					210	10.92	1434.5	276.929	0.459246		210	10.92	1712.67	145	0.575984		210	10.9204	1363.33	242.625	0.406078		210	11.0305	1226.5	168.833	0.423088		210	10.92	1376.25	127.857	0.461833
10.9714	0.639859	0.446368	0.516879	0.34365	0.452241	0.647583	0.454679	0.400524	0.684212	0.529766	0.578916	0.395237	0.602265	0.416155	0.512431					211	10.9709	1180.5	229.929	0.377122		211	10.9709	1569.33	135.778	0.526709		211	10.9714	1506.33	284	0.442901		211	11.0814	1419.75	168.667	0.500458		211	10.9709	1344	106.357	0.457856
11.0223	0.448336	0.507399	0.496996	0.482857	0.496119	0.580852	0.50089	0.519667	0.534151	0.578352	0.635675	0.441294	0.601689	0.496764	0.426171					212	11.0218	1296.5	296.929	0.396562		212	11.0218	1400.33	158.333	0.456329		212	11.0223	1448.33	222.125	0.444305		212	11.1324	1515.75	309.25	0.482624		212	11.0218	1416	138.857	0.472469
11.0733	0.516107	0.448246	0.481264	0.45789	0.412446	0.503149	0.512373	0.545659	0.524409	0.48118	0.520912	0.416305	0.548634	0.561594	0.461243					213	11.0728	1575.5	329.429	0.494357		213	11.0728	1402.67	97	0.479721		213	11.0733	1696	273.125	0.515566		213	11.1833	1462	265.25	0.478724		213	11.0728	1537.5	130.857	0.520377
11.1242	0.536921	0.543488	0.413974	0.514393	0.526784	0.506761	0.475412	0.483121	0.587136	0.581875	0.604407	0.345651	0.568978	0.474847	0.439998					214	11.1237	1613.25	248.429	0.541469		214	11.1237	1635.67	146.556	0.547121		214	11.1242	1730.33	270.375	0.529002		214	11.2343	1344.75	242.417	0.440955		214	11.1237	1343.25	114.214	0.454672
11.1752	0.300993	0.464861	0.520865	0.554528	0.4742	0.593584	0.452908	0.508488	0.549712	0.628486	0.555767	0.395125	0.653857	0.48429	0.396319					215	11.1747	1467.25	296.143	0.464616		215	11.1747	1661.67	124.667	0.564716		215	11.1752	1734.33	260.25	0.53412		215	11.2852	1449.5	178.75	0.508325		215	11.1747	1336.25	154.786	0.437073
11.2261	0.445545	0.501603	0.465472	0.498092	0.465519	0.569023	0.479796	0.51075	0.490136	0.562571	0.488964	0.458776	0.534495	0.644184	0.401081					216	11.2256	1286.75	267	0.404568		216	11.2256	1443.67	141.111	0.478578		216	11.2261	1320.33	271.125	0.380171		216	11.3362	1404	183	0.488424		216	11.2256	1291.25	110.571	0.436783
11.277	0.451807	0.458125	0.564074	0.559061	0.448185	0.538005	0.464788	0.564728	0.55994	0.579472	0.553615	0.468245	0.579749	0.514239	0.336065					217	11.2766	1625.75	244.571	0.547959		217	11.2766	1418.67	93.222	0.486988		217	11.277	1486	262.375	0.443369		217	11.3871	1333	235.167	0.439155		217	11.2766	1291.25	141.429	0.425367
11.328	0.379602	0.503399	0.424633	0.354018	0.530153	0.530691	0.44708	0.501877	0.545606	0.562184	0.449425	0.514414	0.451477	0.569331	0.479557					218	11.3275	1500	245.571	0.497673		218	11.3275	1680.67	126.333	0.571085		218	11.328	1703.67	230.375	0.533834		218	11.4381	1337.5	215.75	0.448722		218	11.3275	1591.5	129.714	0.540776
11.3789	0.442669	0.570432	0.397744	0.552994	0.45302	0.592184	0.502231	0.463653	0.50953	0.497409	0.595079	0.346995	0.422135	0.548581	0.472689					219	11.3785	1286.75	246.571	0.412673		219	11.3785	1440.67	160	0.470536		219	11.3789	1463	255	0.437708		219	11.489	1576.75	191.917	0.553961		219	11.3785	1653.75	155.714	0.554187
11.4299	0.424759	0.451226	0.472855	0.431822	0.567967	0.672732	0.467848	0.466071	0.499591	0.571673	0.503616	0.503544	0.561576	0.597466	0.497047					220	11.4294	1311	296.857	0.402344		220	11.4294	1615	143.222	0.540753		220	11.4299	1567	200.625	0.495093		220	11.5399	1125.5	203.25	0.368918		220	11.4294	1601.25	177.143	0.526837
11.4808	0.430341	0.558756	0.40629	0.481091	0.453695	0.527214	0.504294	0.51503	0.548712	0.554242	0.508827	0.452332	0.502981	0.490861	0.388352					221	11.4803	1838.75	225.929	0.639859		221	11.4803	1359.67	144.778	0.446368		221	11.4808	1710	283.5	0.516879		221	11.5909	1091.25	232.167	0.34365		221	11.4803	1345.75	123.286	0.452241
11.5318	0.45926	0.597252	0.438795	0.520793	0.437193	0.604826	0.433998	0.524286	0.463106	0.589083	0.490663	0.466956	0.600581	0.553965	0.509134					222	11.5313	1395	264.929	0.448336		222	11.5313	1500	119	0.507399		222	11.5318	1632	260.375	0.496996		222	11.6418	1402.5	195.417	0.482857		222	11.5313	1477.5	136.429	0.496119
11.5827	0.438843	0.581045	0.463087	0.419488	0.44911	0.611238	0.44935	0.456694	0.473394	0.572997	0.549045	0.340608	0.580635	0.565164	0.470674					223	11.5822	1552.25	251.357	0.516107		223	11.5822	1358	138	0.448246		223	11.5827	1541.33	213.125	0.481264		223	11.6928	1368	223.333	0.45789		223	11.5822	1269.25	154.357	0.412446
11.6336	0.452474	0.557654	0.439429	0.522993	0.532254	0.513353	0.496368	0.485609	0.452803	0.667766	0.553577	0.3921	0.591849	0.563055	0.538071					224	11.6332	1608	254.643	0.536921		224	11.6332	1596	116.778	0.543488		224	11.6336	1378	235.5	0.413974		224	11.7437	1505.5	219.583	0.514393		224	11.6332	1578.75	154.786	0.526784
11.6846	0.429548	0.597661	0.526375	0.46819	0.420149	0.614624	0.427259	0.431779	0.650591	0.530784	0.383754	0.361003	0.497307	0.511522	0.378463					225	11.6841	1045.25	286.571	0.300993		225	11.6841	1370	104.778	0.464861		225	11.6846	1647	209.5	0.520865		225	11.7947	1552.5	166.25	0.554528		225	11.6841	1418.75	136.929	0.4742
11.7355	0.547477	0.473597	0.530618	0.436622	0.458041	0.593449	0.546327	0.476615	0.59603	0.496513	0.452371	0.335733	0.453161	0.57346	0.485143					226	11.7351	1413.25	290.214	0.445545		226	11.7351	1493.67	128.444	0.501603		226	11.7355	1501	216.375	0.465472		226	11.8456	1459.5	214.333	0.498092		226	11.7351	1343	84.643	0.465519
11.7865	0.507988	0.47919	0.441467	0.549261	0.476327	0.622344	0.505325	0.458521	0.438591	0.506796	0.502143	0.458271	0.484409	0.58158	0.426263					227	11.786	1411.75	272.929	0.451807		227	11.786	1358.67	111.778	0.458125		227	11.7865	1791	234.25	0.564074		227	11.8965	1569	171.417	0.559061		227	11.786	1349	137.5	0.448185
11.8374	0.464716	0.578351	0.546757	0.489524	0.466352	0.588031	0.444037	0.565137	0.622955	0.484478	0.50962	0.456703	0.511712	0.48125	0.442013					228	11.8369	1193.25	236.429	0.379602		228	11.8369	1498.33	128.222	0.503399		228	11.8374	1356.67	184.75	0.424633		228	11.9475	1152	267	0.354018		228	11.8369	1548	114.929	0.530153
11.8884	0.46993	0.608234	0.480479	0.390353	0.393843	0.549202	0.497176	0.501555	0.591364	0.48511	0.621325	0.53649	0.469206	0.480515	0.475619					229	11.8879	1389	273.214	0.442669		229	11.8879	1689	136.444	0.570432		229	11.8884	1376.33	278.625	0.397744		229	11.9984	1588.25	205.833	0.552994		229	11.8879	1359.5	134.929	0.45302
11.9393	0.48876	0.536833	0.491862	0.451489	0.479723	0.585186	0.490884	0.469151	0.539197	0.557602	0.553615	0.420675	0.504576	0.558789	0.44943					230	11.9388	1356	285.357	0.424759		230	11.9388	1372.67	144.556	0.451226		230	11.9393	1561	256	0.472855		230	12.0494	1257.5	178	0.431822		230	11.9388	1665.5	130.214	0.567967
11.9903	0.538125	0.578637	0.476297	0.516859	0.484215	0.562792	0.473744	0.51209	0.543364	0.681491	0.552369	0.491161	0.467167	0.532038	0.45758					231	11.9898	1413.5	328.786	0.430341		231	11.9898	1627.67	106.889	0.558756		231	11.9903	1331.67	210.375	0.40629		231	12.1003	1410	207.333	0.481091		231	11.9898	1383.25	156.857	0.453695
12.0412	0.476674	0.495846	0.42341	0.469157	0.450365	0.64957	0.542218	0.465071	0.397621	0.51486	0.613659	0.457375	0.525275	0.539922	0.423882					232	12.0407	1426.75	269.143	0.45926		232	12.0407	1690.33	64.778	0.597252		232	12.0412	1490	279	0.438795		232	12.1513	1564.75	262.833	0.520793		232	12.0407	1334	152.214	0.437193
12.0922	0.467592	0.576269	0.51389	0.429988	0.453232	0.572138	0.575604	0.451431	0.511667	0.479428	0.480731	0.462922	0.555017	0.539755	0.494117					233	12.0917	1358	251.857	0.438843		233	12.0917	1682	100.556	0.581045		233	12.0922	1529.67	251.625	0.463087		233	12.2022	1256.5	207.833	0.419488		233	12.0917	1319.5	105.5	0.44911
12.1431	0.519238	0.641873	0.443792	0.653899	0.505434	0.574847	0.502024	0.538552	0.482606	0.460002	0.566077	0.509707	0.542251	0.488291	0.499061					234	12.1426	1399.5	259	0.452474		234	12.1426	1659.67	141.889	0.557654		234	12.1431	1500	287.25	0.439429		234	12.2531	1473.5	166.083	0.522993		234	12.1426	1521.25	82.5	0.532254
12.194	0.504247	0.552387	0.487816	0.505392	0.508803	0.566314	0.478661	0.505704	0.443197	0.53897	0.585336	0.382687	0.577533	0.535842	0.490912					235	12.1936	1346	263.286	0.429548		235	12.1936	1767	140.333	0.597661		235	12.194	1658.33	205.625	0.526375		235	12.3041	1380.25	209.833	0.46819		235	12.1936	1281	145.286	0.420149
12.245	0.507591	0.545284	0.405308	0.40472	0.492208	0.605097	0.470272	0.41934	0.610091	0.658888	0.623176	0.379549	0.561488	0.557544	0.428002					236	12.2445	1656.75	276.786	0.547477		236	12.2445	1453.33	164.333	0.473597		236	12.245	1788.67	324.25	0.530618		236	12.355	1271	179.5	0.436622		236	12.2445	1337.5	99.357	0.458041
12.2959	0.493351	0.54855	0.539329	0.450156	0.465229	0.571461	0.580796	0.528079	0.531197	0.589735	0.477181	0.486679	0.535337	0.456714	0.463166					237	12.2955	1532.5	252.071	0.507988		237	12.2955	1439	134.778	0.47919		237	12.2959	1419	200.625	0.441467		237	12.406	1617.75	244.667	0.549261		237	12.2955	1427.5	139.929	0.476327
12.3469	0.548525	0.542589	0.467555	0.434088	0.522966	0.62406	0.479332	0.465689	0.586864	0.537891	0.432394	0.428127	0.575139	0.588513	0.350259					238	12.3464	1415.5	244.143	0.464715		238	12.3464	1719.67	145.556	0.578351		238	12.3469	1702.33	193.375	0.546757		238	12.4569	1387	163.25	0.489524		238	12.3464	1387.75	127.143	0.466352
12.3978	0.481817	0.576514	0.358536	0.458923	0.430282	0.627537	0.469068	0.541266	0.487727	0.656689	0.423897	0.398991	0.487024	0.642085	0.495856					239	12.3973	1435	250.5	0.46993		239	12.3973	1780	124.556	0.608234		239	12.3978	1558.67	232.625	0.480479		239	12.5079	1221.5	245.667	0.390353		239	12.3973	1231.25	166.643	0.393843
12.4488	0.456356	0.520953	0.477701	0.430222	0.407055	0.520577	0.510121	0.499258	0.502	0.555118	0.608297	0.462698	0.544512	0.529753	0.405476					240	12.4483	1483.75	251.786	0.48876		240	12.4483	1625.67	164.556	0.536833		240	12.4488	1621.33	263.875	0.491862		240	12.5588	1334.25	205.583	0.451489		240	12.4483	1440.75	144	0.479723
12.4997	0.534342	0.549244	0.523356	0.408487	0.485615	0.48071	0.539863	0.486262	0.540212	0.440738	0.489606	0.477714	0.451211	0.559201	0.428002					241	12.4992	1612.75	256.357	0.538125		241	12.4992	1714.33	139.444	0.578637		241	12.4997	1559	244.5	0.476297		241	12.6098	1524.5	232.417	0.516859		241	12.4992	1384.25	75.357	0.484215
12.5506	0.505083	0.519932	0.417568	0.449923	0.449889	0.619771	0.502867	0.528827	0.566667	0.514982	0.339722	0.467292	0.460386	0.503942	0.408589					242	12.5502	1470	268.5	0.476674		242	12.5502	1497.67	148.111	0.495846		242	12.5506	1409.67	241.125	0.42341		242	12.6607	1434.75	261.917	0.469157		242	12.5502	1315.75	98.357	0.450365
12.6016	0.482413	0.530873	0.587868	0.45589	0.48621	0.533219	0.487068	0.527887	0.564212	0.527648	0.663281	0.438325	0.493318	0.583325	0.473238					243	12.6011	1422.25	243.643	0.467592		243	12.6011	1715	146.556	0.576269		243	12.6016	1649	230.75	0.51389		243	12.7117	1289	214.083	0.429988		243	12.6011	1336	110.857	0.453232
12.6525	0.479622	0.575044	0.541986	0.383452	0.41822	0.587895	0.493136	0.531645	0.534318	0.661311	0.698325	0.42202	0.553908	0.558319	0.444119					244	12.6521	1557	248.214	0.519238		244	12.6521	1894.67	147.667	0.641873		244	12.6525	1481.67	256.875	0.443792		244	12.7626	1820.5	185.833	0.653899		244	12.6521	1486.25	120	0.505434
12.7035	0.494215	0.526015	0.412857	0.502125	0.434167	0.536515	0.553066	0.594696	0.463091	0.509769	0.569664	0.48836	0.503601	0.548895	0.49256					245	12.703	1510.5	239.5	0.504247		245	12.703	1605	101.556	0.552387		245	12.7035	1559.67	213.375	0.487816		245	12.8135	1477.25	213.833	0.505392		245	12.703	1500.5	125.143	0.508803
12.7544	0.509716	0.453634	0.488299	0.544394	0.400211	0.61494	0.556023	0.501355	0.633636	0.440555	0.676309	0.485278	0.557765	0.613382	0.444027					246	12.7539	1529	249.571	0.507591		246	12.7539	1606.67	122.556	0.545284		246	12.7544	1319.33	200.75	0.405308		246	12.8645	1192.5	180.75	0.40472		246	12.7539	1440.5	110	0.492208
12.8054	0.390229	0.570554	0.428226	0.565295	0.448423	0.502336	0.47763	0.48868	0.540212	0.722604	0.457242	0.395686	0.532678	0.601222	0.436518					247	12.8049	1468.25	224.714	0.493351		247	12.8049	1662	169	0.54855		247	12.8054	1757.33	268.875	0.539329		247	12.9154	1356.5	231.167	0.450156		247	12.8049	1357.5	99.929	0.465229
12.8563	0.455407	0.51536	0.422565	0.463123	0.460869	0.627853	0.444158	0.507314	0.593106	0.525774	0.620381	0.519569	0.567958	0.594828	0.449705					248	12.8558	1589.75	207.143	0.548525		248	12.8558	1594.33	117.556	0.542589		248	12.8563	1591	300.625	0.467555		248	12.9664	1293.25	208.083	0.434089		248	12.8558	1523.5	109.857	0.522966
12.9073	0.43343	0.497398	0.510402	0.556128	0.56979	0.582116	0.515829	0.552088	0.591894	0.642027	0.606975	0.4	0.528245	0.52179	0.448606					249	12.9068	1478.75	264.286	0.481817		249	12.9068	1690	120.889	0.576514		249	12.9073	1289	299.5	0.358536		249	13.0173	1329	181.75	0.458923		249	12.9068	1309.25	146.143	0.430282
12.9582	0.464956	0.484497	0.484751	0.414588	0.464647	0.560264	0.549868	0.512933	0.527909	0.543857	0.661657	0.4079	0.533121	0.507178	0.479191					250	12.9577	1377	226.714	0.456356		250	12.9577	1547.67	129.778	0.520953		250	12.9582	1575	256.625	0.477701		250	13.0683	1295.25	219.75	0.430222		250	12.9577	1238.25	137.929	0.407055
13.0091	0.591018	0.589251	0.38938	0.514859	0.415617	0.582342	0.49183	0.580456	0.566864	0.547685	0.593229	0.427847	0.50041	0.571607	0.411336					251	13.0087	1535.5	188.643	0.534342		251	13.0087	1620.67	125.778	0.549244		251	13.0091	1705	260.625	0.523356		251	13.1192	1195.25	174.083	0.408487		251	13.0087	1436.25	123.571	0.485615
13.0601	0.437851	0.596273	0.494217	0.529693	0.489011	0.55304	0.53725	0.594861	0.559985	0.577619	0.362946	0.42936	0.54398	0.612568	0.500893					252	13.0596	1550.25	277.143	0.505083		252	13.0596	1559.33	144.222	0.519932		252	13.0601	1372.67	220.25	0.417568		252	13.1701	1337.25	212.5	0.449922		252	13.0596	1324.75	108.643	0.449889
13.111	0.513981	0.582801	0.438961	0.525793	0.518566	0.528027	0.491967	0.481556	0.503773	0.562917	0.712638	0.501751	0.580591	0.577137	0.405659					253	13.1106	1472.75	256.786	0.482413		253	13.1106	1561.33	116.444	0.530873		253	13.111	1812.67	190.25	0.587868		253	13.2211	1320	180.333	0.45589		253	13.1106	1459.5	145.214	0.48621
13.162	0.398391	0.530995	0.512123	0.538194	0.413635	0.619726	0.50364	0.595723	0.639212	0.645224	0.574763	0.500686	0.549786	0.557574	0.475436					254	13.1615	1474	265.071	0.479622		254	13.1615	1706.67	141.556	0.575044		254	13.162	1735.67	239.875	0.541986		254	13.272	1208.5	249.917	0.383452		254	13.1615	1256.5	126	0.41822
13.2129	0.429945	0.509032	0.490368	0.533193	0.517179	0.570197	0.461814	0.472778	0.506167	0.495332	0.518533	0.411038	0.570352	0.558662	0.465638					255	13.2124	1493.5	247.786	0.494215		255	13.2124	1526.67	95	0.526015		255	13.2129	1350.67	211.25	0.412857		255	13.323	1475	219.75	0.502125		255	13.2124	1316.75	143.143	0.434167
13.2639	0.552904	0.557531	0.479966	0.425721	0.42184	0.689618	0.53737	0.422071	0.642773	0.642842	0.625932	0.442471	0.538572	0.551876	0.387894					256	13.2634	1541.5	256.714	0.509716		256	13.2634	1353.33	118.667	0.453634		256	13.2639	1675	327.375	0.488299		256	13.3739	1508	147.083	0.544394		256	13.2634	1235.25	153.429	0.400211
13.3148	0.439353	0.596722	0.439278	0.353751	0.532717	0.57259	0.535857	0.558812	0.611227	0.471792	0.587376	0.482308	0.645081	0.560829	0.504647					257	13.3143	1202.25	218.643	0.390229		257	13.3143	1713	160.111	0.570554		257	13.3148	1404.33	222.5	0.428226		257	13.4249	1619	205.833	0.565295		257	13.3143	1358	145.857	0.448423
13.3658	0.355345	0.53373	0.525273	0.430155	0.613126	0.567894	0.483733	0.549939	0.591242	0.5721	0.45728	0.442807	0.45356	0.490331	0.462799					258	13.3653	1417.75	269.857	0.455407		258	13.3653	1517.33	114.667	0.51536		258	13.3658	1398.33	232.125	0.422565		258	13.4758	1357	199.25	0.463123		258	13.3653	1421.5	175.714	0.460869
13.4167	0.591543	0.479558	0.531056	0.451923	0.433982	0.595119	0.580486	0.45257	0.530303	0.634656	0.552633	0.525116	0.595528	0.558172	0.43542					259	13.4162	1363.5	271	0.43343		259	13.4162	1485	131.222	0.497398		259	13.4167	1644	235.375	0.510402		259	13.5268	1526.5	136.25	0.556128		259	13.4162	1639.5	99.286	0.56979
13.4677	0.58467	0.573697	0.409732	0.453856	0.49596	0.632593	0.48595	0.499685	0.566379	0.504923	0.505315	0.357697	0.512688	0.60033	0.482121					260	13.4672	1394.25	222.286	0.464956		260	13.4672	1475.33	156.667	0.484497		260	13.4677	1565.33	227.5	0.484751		260	13.5777	1208.5	172.083	0.414588		260	13.4672	1377	121	0.464647
13.5186	0.417065	0.56643	0.408313	0.599297	0.538002	0.590965	0.498208	0.573148	0.486864	0.510746	0.517362	0.457431	0.544911	0.564497	0.378096					261	13.5181	1701	211.286	0.591018		261	13.5181	1718.67	114.889	0.589251		261	13.5186	1296	221.375	0.38938		261	13.6287	1490.5	203.417	0.514859		261	13.5181	1261.75	138.286	0.415617
13.5695	0.471871	0.59415	0.568588	0.507992	0.432304	0.53191	0.499033	0.564588	0.65097	0.544386	0.548479	0.462642	0.605235	0.527899	0.446042					262	13.5691	1321.5	217.857	0.437851		262	13.5691	1694.67	71.778	0.596273		262	13.5695	1644.33	280.375	0.494217		262	13.6796	1557.5	233.333	0.529693		262	13.5691	1446.5	124.643	0.489011
13.6205	0.556346	0.559164	0.404961	0.475624	0.582289	0.522473	0.539863	0.449656	0.588106	0.552145	0.738015	0.474744	0.458258	0.508551	0.445401					263	13.62	1528.25	232.714	0.513981		263	13.62	1670	83.778	0.582801		263	13.6205	1521.33	309.875	0.438961		263	13.7305	1506	191.583	0.525793		263	13.62	1549.25	147.5	0.518566
13.6714	0.573945	0.593742	0.513376	0.507125	0.51451	0.65115	0.51215	0.519875	0.614955	0.490872	0.518797	0.426782	0.525851	0.54866	0.454466					264	13.6709	1242.25	238.071	0.398391		264	13.6709	1534	88.778	0.530995		264	13.6714	1632	218.625	0.512123		264	13.7815	1563.75	218.333	0.538194		264	13.6709	1258.25	140.143	0.413635
13.7224	0.591415	0.54957	0.565448	0.474557	0.423558	0.547396	0.526814	0.525408	0.580091	0.647933	0.555956	0.54114	0.554972	0.510208	0.41564					265	13.7219	1318.5	234.786	0.429945		265	13.7219	1518.33	132.889	0.509032		265	13.7224	1611.33	258	0.490368		265	13.8324	1499.25	166.333	0.533193		265	13.7219	1525.5	127.5	0.517179
13.7733	0.44597	0.531363	0.433511	0.516193	0.506966	0.524686	0.447132	0.503704	0.530349	0.528279	0.550443	0.542261	0.477982	0.623531	0.360789					266	13.7728	1599.5	205.857	0.552904		266	13.7728	1633.67	116.222	0.557531		266	13.7733	1560	235.375	0.479966		266	13.8834	1307.75	243.5	0.425721		266	13.7728	1260	119.714	0.42184
13.8243	0.481577	0.526586	0.53406	0.455323	0.511154	0.562295	0.515864	0.524799	0.587727	0.501929	0.583259	0.38067	0.467034	0.498872	0.426537					267	13.8238	1380.5	273.071	0.439353		267	13.8238	1773.67	149.556	0.596722		267	13.8243	1513.33	301	0.439278		267	13.9343	1108	223.667	0.353751		267	13.8238	1602.5	162.5	0.532717
13.8752	0.432821	0.502092	0.471239	0.458256	0.43056	0.489966	0.450605	0.511889	0.599455	0.511093	0.506939	0.44163	0.563039	0.63883	0.476535					268	13.8747	1144.75	249.071	0.355345		268	13.8747	1596.33	143.667	0.53373		268	13.8752	1711.67	262	0.525273		268	13.9853	1282.75	207.417	0.430155		268	13.8747	1778.5	121.143	0.613126
13.9261	0.517637	0.527077	0.41636	0.464023	0.399432	0.615979	0.479727	0.539535	0.605955	0.645163	0.584392	0.45194	0.561266	0.515524	0.4378					269	13.9257	1746.75	255.714	0.591543		269	13.9257	1431.67	126.444	0.479558		269	13.9261	1669	203.375	0.531056		269	14.0362	1299.25	169.5	0.451923		269	13.9257	1292.75	119.643	0.433982
13.9771	0.46021	0.464616	0.466936	0.497992	0.488786	0.541436	0.510001	0.422785	0.59047	0.560799	0.619513	0.486343	0.473151	0.573813	0.367566					270	13.9766	1778	304.286	0.58467		270	13.9766	1684	122.556	0.573697		270	13.9771	1411.67	280.875	0.409732		270	14.0871	1318.75	184.167	0.453856		270	13.9766	1449.5	108.857	0.49596
14.028	0.458509	0.594354	0.441588	0.458023	0.509741	0.606904	0.533828	0.531567	0.558424	0.584726	0.690168	0.406051	0.526162	0.537608	0.488164					271	14.0275	1299.75	248.5	0.417065		271	14.0275	1639.33	97.667	0.56643		271	14.028	1493	366.125	0.408313		271	14.1381	1677.25	179.083	0.599297		271	14.0275	1553	98.714	0.538002
14.079	0.51792	0.523076	0.520185	0.52616	0.498048	0.578549	0.526195	0.588902	0.624849	0.608978	0.698439	0.469926	0.588303	0.513954	0.440456					272	14.0785	1474.75	285.357	0.471871		272	14.0785	1745.67	128.556	0.59415		272	14.079	1828.33	259.125	0.568588		272	14.189	1404.75	134.833	0.507992		272	14.0785	1276	107.429	0.432304
14.1299	0.404922	0.50646	0.437526	0.578562	0.50435	0.577421	0.491744	0.455963	0.602212	0.596618	0.442477	0.457543	0.492166	0.560515	0.446042					273	14.1294	1665.25	262.929	0.556346		273	14.1294	1637.67	115.778	0.559164		273	14.1299	1359	241.375	0.404961		273	14.24	1378.5	189.5	0.475624		273	14.1294	1701.5	127.5	0.582289
14.1809	0.497828	0.559409	0.419425	0.632165	0.564479	0.559903	0.461882	0.60216	0.579955	0.521193	0.606975	0.526909	0.530949	0.473885	0.429284					274	14.1804	1655.75	209.071	0.573945		274	14.1804	1737.33	121.333	0.593742		274	14.1809	1694.33	277.5	0.513376		274	14.2909	1472.5	204.75	0.507125		274	14.1804	1522	131.214	0.51451
14.2318	0.465296	0.623829	0.323781	0.571962	0.455333	0.559406	0.588119	0.50901	0.558788	0.609039	0.561054	0.353663	0.504931	0.568174	0.312531					275	14.2313	1704.5	213.786	0.591415		275	14.2313	1597.33	101.556	0.54957		275	14.2318	1810.67	250.125	0.565448		275	14.3419	1381	194.667	0.474557		275	14.2313	1264	119.071	0.423558
14.2828	0.495533	0.594436	0.505677	0.52656	0.51492	0.643159	0.488254	0.562518	0.62603	0.512131	0.589264	0.395798	0.494027	0.571548	0.367108					276	14.2823	1448.25	324.143	0.44597		276	14.2823	1558.33	112.111	0.531363		276	14.2828	1422.67	226.25	0.433511		276	14.3928	1482.75	192.333	0.516193		276	14.2823	1508.75	138.357	0.506966
14.3337	0.510014	0.544426	0.397941	0.533027	0.53606	0.564101	0.492105	0.568408	0.628242	0.647729	0.594022	0.462922	0.509674	0.549238	0.425347					277	14.3332	1496	282.143	0.481577		277	14.3332	1551	117.778	0.526586		277	14.3337	1746.67	272.75	0.53406		277	14.4438	1354.5	216.25	0.455323		277	14.3332	1493.5	111.786	0.511154
14.3846	0.40291	0.561654	0.437602	0.548727	0.526824	0.644017	0.481412	0.463896	0.522727	0.500871	0.466268	0.329794	0.597833	0.574794	0.4226					278	14.3842	1356.75	265.786	0.432821		278	14.3842	1468	101.444	0.502092		278	14.3846	1586.67	286.125	0.471239		278	14.4947	1325	179.417	0.458256		278	14.3842	1270	106.143	0.43056
14.4356	0.501654	0.493805	0.529561	0.495492	0.422051	0.552318	0.453888	0.518301	0.630288	0.616798	0.655841	0.436196	0.542827	0.533656	0.462891					279	14.4351	1518.75	214	0.517637		279	14.4351	1544	109.444	0.527077		279	14.4356	1427.33	278.25	0.41636		279	14.5456	1387.25	227.25	0.464023		279	14.4351	1194.5	114.786	0.399432
14.4865	0.439892	0.595742	0.469563	0.6546	0.494811	0.625099	0.46147	0.522885	0.520485	0.501705	0.437416	0.435635	0.480686	0.562428	0.334508					280	14.4861	1398.5	238.5	0.46021		280	14.4861	1376.67	112.111	0.464616		280	14.4865	1463.67	175	0.466937		280	14.5966	1488	243.083	0.497992		280	14.4861	1461.75	140.5	0.488786
14.5375	0.504517	0.524749	0.517241	0.586463	0.469708	0.64194	0.536321	0.47424	0.540288	0.562713	0.707615	0.408461	0.525985	0.594867	0.517376					281	14.537	1419	263.286	0.458509		281	14.537	1703.67	86	0.594354		281	14.5375	1452.33	233.625	0.441588		281	14.6475	1330.5	185.5	0.458023		281	14.537	1523.25	145.357	0.509741
14.5884	0.498537	0.602968	0.457168	0.453523	0.507138	0.603427	0.514884	0.552723	0.538485	0.719875	0.717396	0.441238	0.52594	0.604841	0.452635					282	14.5879	1560.75	255.286	0.51792		282	14.5879	1567	143.333	0.523076		282	14.5884	1683	247.375	0.520185		282	14.6985	1491	175.667	0.52616		282	14.5879	1447	100.714	0.498048
14.6394	0.454783	0.576841	0.50693	0.53806	0.467937	0.621622	0.488546	0.565763	0.48953	0.539581	0.636129	0.477714	0.497617	0.612284	0.484685					283	14.6389	1297	276.357	0.404922		283	14.6389	1537.33	158.889	0.50646		283	14.6394	1501	293.5	0.437526		283	14.7494	1580.25	133.917	0.578562		283	14.6389	1469.75	106.429	0.50435
14.6903	0.425935	0.644445	0.48066	0.575796	0.492393	0.617243	0.505239	0.561422	0.649773	0.426097	0.547799	0.374786	0.50666	0.614294	0.452818					284	14.6898	1505.25	250.429	0.497828		284	14.6898	1641	118.444	0.559409		284	14.6903	1368.67	211.125	0.419425		284	14.8004	1799.75	219.417	0.632165		284	14.6898	1627.5	101.643	0.564479
14.7413	0.511133	0.490212	0.519748	0.363651	0.419501	0.650834	0.47034	0.470682	0.574667	0.575908	0.592776	0.517215	0.574784	0.571204	0.359965					285	14.7408	1386.75	213.929	0.465296		285	14.7408	1796.33	98.444	0.623829		285	14.7413	1154.33	260.75	0.323781		285	14.8513	1631.5	201.667	0.571962		285	14.7408	1330.25	99.429	0.455333
14.7922	0.450887	0.531322	0.479528	0.479791	0.403739	0.624512	0.514436	0.561361	0.567318	0.664386	0.767206	0.438549	0.48893	0.524016	0.451445					286	14.7917	1490.25	241.214	0.495533		286	14.7917	1745	127.111	0.594436		286	14.7922	1671.33	275.75	0.505677		286	14.9023	1499.5	183.167	0.52656		286	14.7917	1512.75	120.857	0.51492
14.8431	0.447217	0.475884	0.446706	0.468557	0.474305	0.587986	0.471544	0.462774	0.592288	0.588758	0.425672	0.472783	0.555105	0.518877	0.45877					287	14.8427	1577.75	292.214	0.510014		287	14.8427	1618.33	136.556	0.544426		287	14.8431	1395	296.75	0.397941		287	14.9532	1547.75	215.25	0.533027		287	14.8427	1586.75	137.714	0.53606
14.8941	0.504616	0.497112	0.633794	0.487924	0.464634	0.587128	0.513061	0.469438	0.527045	0.540782	0.596703	0.535705	0.575937	0.638927	0.349892					288	14.8936	1265.5	249.929	0.40291		288	14.8936	1657.67	129	0.561654		288	14.8941	1472.33	264.625	0.437602		288	15.0041	1561	189.25	0.548727		288	14.8936	1501	76.929	0.526824
14.945	0.432226	0.532833	0.413521	0.444489	0.519927	0.63002	0.489543	0.482513	0.665409	0.585194	0.559959	0.470654	0.538395	0.622061	0.396868					289	14.9445	1551.25	286.786	0.501654		289	14.9445	1502	158	0.493805		289	14.945	1684	222.5	0.529561		289	15.0551	1403.75	165.083	0.495492		289	14.9445	1260.5	119.643	0.422051
14.996	0.557183	0.449185	0.458391	0.497225	0.449189	0.628711	0.485658	0.519475	0.555394	0.624312	0.461736	0.400448	0.497485	0.540481	0.416831					290	14.9955	1366	257.214	0.439892		290	14.9955	1727.33	105.889	0.595742		290	14.996	1525.67	229.75	0.469563		290	15.106	1866	229.583	0.6546		290	14.9955	1452.75	115.214	0.494811
15.0469	0.560881	0.570186	0.460731	0.463423	0.382784	0.631013	0.501509	0.549574	0.542636	0.536608	0.539076	0.478554	0.520932	0.599751	0.489904					291	15.0464	1538.75	267.071	0.504517		291	15.0464	1557.33	129.111	0.524749		291	15.0469	1691	263.5	0.517241		291	15.157	1658.25	192.167	0.586463		291	15.0464	1405.75	136.071	0.469708
15.0979	0.516319	0.494295	0.573902	0.478391	0.380327	0.571099	0.518391	0.483757	0.497712	0.583015	0.692585	0.453901	0.516366	0.491998	0.444851					292	15.0974	1495.75	239.143	0.498537		292	15.0974	1757.33	116.222	0.602968		292	15.0979	1424.33	162.625	0.457168		292	15.2079	1344.5	210.75	0.453523		292	15.0974	1513	142.143	0.507138
15.1488	0.493507	0.489274	0.43425	0.452956	0.570675	0.587353	0.518098	0.519571	0.573576	0.539601	0.674194	0.441294	0.514239	0.539883	0.479557					293	15.1483	1375.75	229.429	0.454783		293	15.1483	1724.67	154.667	0.576841		293	15.1488	1694.67	295.625	0.50693		293	15.2589	1588.5	243.417	0.53806		293	15.1483	1406.75	141.857	0.467937
15.1997	0.619668	0.547937	0.42883	0.556795	0.435686	0.665373	0.468793	0.574714	0.574697	0.521559	0.563471	0.474128	0.545753	0.59574	0.417838					294	15.1993	1325.25	251.643	0.425935		294	15.1993	1894.33	140.333	0.644445		294	15.1997	1581.67	255.125	0.48066		294	15.3098	1664.5	225.083	0.575796		294	15.1993	1432.5	101.5	0.492393
15.2507	0.623961	0.631994	0.488601	0.490024	0.455954	0.604511	0.525439	0.480608	0.500303	0.517222	0.758785	0.506794	0.569554	0.543815	0.396594					295	15.2502	1520	231.643	0.511133		295	15.2502	1409	74.778	0.490212		295	15.2507	1688.67	254.25	0.519748		295	15.3607	1088.25	179.167	0.363651		295	15.2502	1266.25	132.286	0.419501
15.3016	0.545266	0.564634	0.39006	0.522459	0.539878	0.644965	0.513353	0.571061	0.572303	0.5519	0.471177	0.492226	0.52594	0.674613	0.424523					296	15.3012	1385.5	249	0.450887		296	15.3012	1574	127.889	0.531322		296	15.3016	1548.67	225.25	0.479528		296	15.4117	1373.25	173.833	0.479791		296	15.3012	1234.5	143.143	0.403739
15.3526	0.555326	0.588639	0.44121	0.504992	0.497929	0.543513	0.497829	0.497632	0.597	0.55357	0.46268	0.407284	0.613523	0.622453	0.453368					297	15.3521	1415.25	288	0.447217		297	15.3521	1434.67	139.444	0.475884		297	15.3526	1441.33	208.5	0.446706		297	15.4626	1367.5	196.167	0.468557		297	15.3521	1435.25	153.143	0.474305
15.4035	0.537927	0.568023	0.468944	0.608197	0.398097	0.682123	0.474518	0.578237	0.66944	0.652148	0.60452	0.560303	0.548279	0.626248	0.450529					298	15.4031	1572.5	300.571	0.504616		298	15.4031	1527	174	0.497112		298	15.4035	1982.67	233.5	0.633794		298	15.5136	1363.25	143.5	0.487924		298	15.4031	1378.75	122.786	0.464634
15.4545	0.467592	0.603907	0.461335	0.559161	0.497017	0.597196	0.482151	0.578664	0.645227	0.642089	0.516304	0.430929	0.493894	0.513121	0.435511					299	15.454	1361.25	271.786	0.432226		299	15.454	1568	117.778	0.532833		299	15.4545	1475	333.75	0.413521		299	15.5645	1310.5	199.333	0.444489		299	15.454	1527.5	122.071	0.519927
15.5054	0.521264	0.557163	0.456036	0.427355	0.482167	0.597016	0.534774	0.545747	0.673015	0.599876	0.473858	0.44376	0.507502	0.59527	0.446866					300	15.5049	1687.5	283.071	0.557183		300	15.5049	1368.67	146.111	0.449185		300	15.5054	1544.33	279.25	0.458391		300	15.6155	1460.25	217.25	0.497225		300	15.5049	1380	165.786	0.449189
15.5564	0.495462	0.537038	0.452035	0.519093	0.471016	0.616475	0.459785	0.499989	0.630606	0.618264	0.60656	0.36627	0.524699	0.548905	0.432032					301	15.5559	1685.25	271.5	0.560881		301	15.5559	1673.67	121.778	0.570186		301	15.5564	1576.67	305.125	0.460731		301	15.6664	1403.75	245.25	0.463423		301	15.5559	1179.5	144.786	0.382784
15.6073	0.38058	0.50397	0.441769	0.441789	0.523376	0.657065	0.522568	0.594435	0.51453	0.582017	0.668379	0.550553	0.508211	0.562653	0.381668					302	15.6068	1607	305.571	0.516319		302	15.6068	1459.33	114	0.494295		302	15.6073	1790	206.125	0.573902		302	15.7174	1419	223.083	0.478391		302	15.6068	1147.5	119.429	0.380327
15.6583	0.471375	0.515237	0.454013	0.544894	0.433427	0.670429	0.520419	0.485009	0.522515	0.517283	0.554861	0.423925	0.521419	0.659345	0.437984					303	15.6578	1528.5	284.571	0.493507		303	15.6578	1474	142.333	0.489274		303	15.6583	1488.33	289.875	0.43425		303	15.7683	1327.25	194.917	0.452956		303	15.6578	1646.75	104.143	0.570675
15.7092	0.468867	0.4638	0.555045	0.452589	0.429371	0.588798	0.491537	0.527922	0.595682	0.564037	0.504409	0.455806	0.601467	0.557044	0.474612					304	15.7087	1835	273.071	0.619668		304	15.7087	1618	126.667	0.547937		304	15.7092	1399	215.5	0.42883		304	15.8193	1577.5	185.583	0.556795		304	15.7087	1309	131.286	0.435686
15.7601	0.550906	0.489763	0.363216	0.475057	0.471227	0.63747	0.470856	0.418044	0.608955	0.660659	0.588433	0.475417	0.525364	0.567625	0.46518					305	15.7597	1799.75	227	0.623961		305	15.7597	1829	108.889	0.631994		305	15.7601	1550.33	201.875	0.488601		305	15.8702	1428.75	203.75	0.490025		305	15.7597	1354.5	122	0.455954
15.8111	0.441436	0.619665	0.345658	0.477991	0.42365	0.617604	0.472472	0.521493	0.615985	0.671065	0.602292	0.415688	0.562773	0.564212	0.47214					306	15.8106	1619.75	245.357	0.545266		306	15.8106	1681.33	144.556	0.564634		306	15.8111	1318	241.5	0.39006		306	15.9211	1519.75	213.667	0.522459		306	15.8106	1545	85.643	0.539878
15.862	0.590749	0.538385	0.453892	0.485057	0.439597	0.599589	0.501526	0.557395	0.659288	0.579207	0.486736	0.359602	0.526029	0.651725	0.526807					307	15.8615	1643.75	244	0.555326		307	15.8615	1688	85.889	0.588639		307	15.862	1461.67	244	0.44121		307	15.9721	1471	208.583	0.504992		307	15.8615	1476.75	130.786	0.497929
15.913	0.573392	0.53569	0.465457	0.446256	0.492737	0.577737	0.504534	0.407492	0.557227	0.619607	0.67004	0.508475	0.614853	0.541864	0.471773					308	15.9125	1609.25	253.357	0.537927		308	15.9125	1663.33	117.333	0.568023		308	15.913	1537.33	243.125	0.468944		308	16.023	1696.5	176.083	0.608197		308	15.9125	1191.25	115.143	0.398097
15.9639	0.446041	0.551122	0.52171	0.525326	0.513084	0.630382	0.515571	0.536699	0.559606	0.507753	0.754027	0.544222	0.516987	0.602124	0.508493					309	15.9634	1480.25	301.643	0.467592		309	15.9634	1755.33	111.667	0.603907		309	15.9639	1510.33	237.125	0.461335		309	16.074	1572.25	174.417	0.559161		309	15.9634	1459	115.5	0.497017
16.0149	0.550537	0.580025	0.485838	0.543127	0.461833	0.615572	0.470427	0.535916	0.570379	0.559944	0.54746	0.448746	0.596015	0.497127	0.411153					310	16.0144	1612.25	298.357	0.521264		310	16.0144	1638.33	121.889	0.557163		310	16.0149	1532.33	273.75	0.456036		310	16.1249	1233.75	165.417	0.427355		310	16.0144	1437.5	134.143	0.482167
16.0658	0.438829	0.579249	0.561432	0.494558	0.50077	0.557645	0.482271	0.532976	0.590651	0.610709	0.66853	0.522258	0.504887	0.581217	0.465546					311	16.0653	1493.5	244.643	0.495462		311	16.0653	1599	137.333	0.537038		311	16.0658	1486.67	239.125	0.452035		311	16.1759	1522.5	224.833	0.519093		311	16.0653	1421.5	148.286	0.471016
16.1167	0.482639	0.57186	0.524971	0.425321	0.442596	0.674357	0.586366	0.521615	0.564667	0.676319	0.621061	0.455134	0.580325	0.540657	0.471041					312	16.1163	1220.5	261.214	0.38058		312	16.1163	1494.33	122.667	0.50397		312	16.1167	1491.33	272.125	0.441769		312	16.2268	1334.25	229.833	0.441789		312	16.1163	1514.75	100	0.523376
16.1677	0.486451	0.44449	0.468642	0.54256	0.469034	0.603246	0.47273	0.492325	0.614742	0.437195	0.646023	0.379941	0.53742	0.624748	0.405476					313	16.1672	1462.5	274.357	0.471375		313	16.1672	1578	175.667	0.515237		313	16.1677	1531	278	0.454013		313	16.2778	1508.5	146.333	0.544894		313	16.1672	1270.75	99.143	0.433427
16.2186	0.585407	0.564961	0.488511	0.537027	0.475746	0.530465	0.527622	0.563667	0.527985	0.630685	0.706709	0.430312	0.522261	0.538167	0.468935					314	16.2182	1447.75	265.929	0.468867		314	16.2182	1416.67	154.333	0.4638		314	16.2186	1688.33	156.5	0.555045		314	16.3287	1320.25	188.833	0.452589		314	16.2182	1314	153.357	0.429371
16.2696	0.50837	0.548958	0.482079	0.592563	0.478018	0.568797	0.474982	0.46902	0.51194	0.60853	0.467023	0.498781	0.564369	0.521113	0.476993					315	16.2691	1651.75	263.143	0.550906		315	16.2691	1500.67	167.667	0.489763		315	16.2696	1257.67	255.25	0.363216		315	16.3796	1374.75	187.167	0.475057		315	16.2691	1436	162.214	0.471227
16.3205	0.450504	0.484783	0.4304	0.512792	0.542626	0.592997	0.50144	0.477284	0.597682	0.590998	0.71041	0.3777	0.513884	0.489625	0.464264					316	16.32	1406.25	293.571	0.441436		316	16.32	1794	107.444	0.619665		316	16.3205	1175.33	221.375	0.345658		316	16.4306	1446	251.083	0.477991		316	16.32	1245.25	100.071	0.42365
16.3715	0.451822	0.445755	0.489235	0.523926	0.535808	0.61196	0.489268	0.585692	0.605697	0.452243	0.606484	0.436252	0.57935	0.636858	0.39696					317	16.371	1711.75	222.714	0.590749		317	16.371	1579	113.667	0.538385		317	16.3715	1448.67	196	0.453892		317	16.4815	1395	182.417	0.485057		317	16.371	1306	117.714	0.439597
16.4224	0.536963	0.570676	0.526798	0.39132	0.459336	0.503556	0.49128	0.548469	0.581712	0.61132	0.588207	0.446729	0.47519	0.604821	0.55318					318	16.4219	1703.5	258.214	0.573392		318	16.4219	1569.33	111.333	0.53569		318	16.4224	1520.33	235.75	0.465457		318	16.5325	1310.5	194.917	0.446256		318	16.4219	1462.5	130.571	0.492737
16.4734	0.515554	0.618726	0.42954	0.482091	0.508882	0.621351	0.532126	0.474318	0.500818	0.588472	0.555541	0.402858	0.646721	0.491165	0.434779					319	16.4729	1399	274.714	0.446041		319	16.4729	1593.67	93.667	0.551122		319	16.4734	1700.33	260.5	0.52171		319	16.5834	1483.5	170.25	0.525326		319	16.4729	1490.5	103.571	0.513084
16.5243	0.493394	0.553449	0.512773	0.540094	0.608674	0.513172	0.478627	0.564893	0.530545	0.490343	0.621098	0.472335	0.558473	0.561506	0.42379					320	16.5238	1632.25	244.571	0.550537		320	16.5238	1668.67	90	0.580025		320	16.5243	1598.33	257.5	0.485838		320	16.6344	1524.25	166.5	0.543127		320	16.5238	1383.75	135.357	0.461833
16.5752	0.483178	0.510012	0.59756	0.46849	0.478177	0.538276	0.564601	0.536238	0.57944	0.617591	0.495459	0.419891	0.47878	0.517544	0.448331					321	16.5748	1337.75	231.643	0.438829		321	16.5748	1685.67	109.111	0.579249		321	16.5752	1707.33	157.875	0.561432		321	16.6853	1427.25	190.917	0.494558		321	16.5748	1475.5	121.857	0.50077
16.6262	0.567824	0.469801	0.495486	0.567295	0.552231	0.622977	0.507371	0.51242	0.546667	0.570125	0.792659	0.462138	0.478248	0.583021	0.460602					322	16.6257	1496.25	279.714	0.482639		322	16.6257	1692	135.556	0.57186		322	16.6262	1737.33	288.5	0.524971		322	16.7362	1256.75	193.5	0.425321		322	16.6257	1317.25	120.857	0.442596
16.6771	0.444525	0.415628	0.555091	0.438122	0.481612	0.659729	0.448129	0.581047	0.562682	0.566134	0.65637	0.553355	0.547924	0.567645	0.484135					323	16.6766	1505	278.857	0.486451		323	16.6766	1342.33	132.556	0.44449		323	16.6771	1561	267.625	0.468642		323	16.7872	1532.25	175.917	0.54256		323	16.6766	1379	111.143	0.469034
16.7281	0.560002	0.648487	0.581029	0.410487	0.522742	0.589385	0.582944	0.53823	0.59653	0.56646	0.566266	0.487519	0.54265	0.528194	0.540726					324	16.7276	1707.5	231.929	0.585407		324	16.7276	1653	115.333	0.564961		324	16.7281	1610.33	262.125	0.488511		324	16.8381	1573.5	231	0.537027		324	16.7276	1397	111	0.475746
16.779	0.433742	0.524627	0.523884	0.514459	0.598025	0.599047	0.432949	0.467524	0.64147	0.478145	0.669852	0.372545	0.522837	0.577226	0.481938					325	16.7785	1594.75	313.357	0.50837		325	16.7785	1609.33	115.222	0.548958		325	16.779	1588.33	257.875	0.482079		325	16.8891	1655.5	174.167	0.592563		325	16.7785	1409.5	117.357	0.478018
16.83	0.43445	0.589578	0.468038	0.521659	0.410226	0.636747	0.468209	0.548695	0.502182	0.542859	0.493269	0.474688	0.558917	0.568282	0.508493					326	16.8295	1394.25	258.714	0.450504		326	16.8295	1468.67	149.222	0.484783		326	16.83	1385.33	197.5	0.4304		326	16.94	1481.75	199.833	0.512792		326	16.8295	1570.5	103.714	0.542626
16.8809	0.439707	0.593334	0.433012	0.54026	0.422963	0.594532	0.465682	0.475353	0.495182	0.560473	0.416042	0.475977	0.508477	0.61497	0.432764					327	16.8804	1445	306.143	0.451822		327	16.8804	1331.33	118.111	0.445755		327	16.8809	1575.33	225.125	0.489235		327	16.991	1472	162.25	0.523926		327	16.8804	1558.5	110.143	0.535808
16.9319	0.396024	0.668123	0.47441	0.395253	0.452756	0.568346	0.468518	0.524764	0.533818	0.502337	0.552935	0.419667	0.572302	0.586002	0.424431					328	16.9314	1584.25	230.786	0.536963		328	16.9314	1735	181.778	0.570676		328	16.9319	1750	296.125	0.526798		328	17.0419	1183.5	205.25	0.39132		328	16.9314	1399	157.357	0.459336
16.9828	0.464064	0.454818	0.440787	0.452723	0.48946	0.588979	0.521124	0.503286	0.613364	0.629178	0.601537	0.435523	0.505374	0.611107	0.406117					329	16.9823	1532.5	233	0.515554		329	16.9823	1874.67	190.667	0.618726		329	16.9828	1455.33	269.875	0.42954		329	17.0929	1406.75	201.583	0.482091		329	16.9823	1473.5	97.929	0.508882
17.0337	0.500209	0.547693	0.3916	0.506459	0.542494	0.654401	0.466232	0.428683	0.563485	0.502398	0.600253	0.489424	0.478647	0.597976	0.416739					330	17.0333	1477	233.357	0.493394		330	17.0333	1604	97.667	0.553449		330	17.0337	1653.67	238.5	0.512773		330	17.1438	1547.5	197.333	0.540094		330	17.0333	1747.75	102.429	0.608674
17.0847	0.445573	0.520667	0.425766	0.559495	0.520997	0.589927	0.52623	0.535412	0.653318	0.564688	0.453013	0.541308	0.530993	0.613343	0.392473					331	17.0842	1479.75	261.857	0.483178		331	17.0842	1513.33	125.222	0.510012		331	17.0847	1829.67	180.5	0.59756		331	17.1947	1333	161.833	0.46849		331	17.0842	1445	152.429	0.478177
17.1356	0.457745	0.525688	0.405097	0.505358	0.49596	0.579317	0.456639	0.479546	0.574515	0.59281	0.598856	0.480796	0.510383	0.58005	0.385056					332	17.1351	1660.25	229	0.567824		332	17.1351	1431.67	153	0.469801		332	17.1356	1566.33	198.875	0.495486		332	17.2457	1582.5	164.333	0.567295		332	17.1351	1618.75	126	0.552231
17.1866	0.508158	0.503521	0.544432	0.478657	0.47523	0.655801	0.489732	0.430892	0.631273	0.566419	0.503465	0.38123	0.442568	0.509885	0.480473					333	17.1861	1429.75	309.286	0.444525		333	17.1861	1239.67	108.444	0.415628		333	17.1866	1752.33	220.375	0.555091		333	17.2966	1274.25	179	0.438122		333	17.1861	1430.5	128.643	0.481612
17.2375	0.545904	0.517279	0.441573	0.40932	0.421087	0.558503	0.497847	0.530593	0.643727	0.587047	0.611356	0.422412	0.479933	0.577039	0.567923					334	17.237	1685.25	273.714	0.560002		334	17.237	1896.67	131.667	0.648487		334	17.2375	1874.67	271.125	0.581029		334	17.3476	1212.5	186.333	0.410487		334	17.237	1577.75	164.714	0.522742
17.2885	0.560626	0.530546	0.439172	0.523159	0.440456	0.593855	0.51062	0.516065	0.424197	0.580755	0.594664	0.565513	0.561222	0.548228	0.443753					335	17.288	1379	285.714	0.433742		335	17.288	1550.67	122.778	0.524627		335	17.2885	1629.33	183.5	0.523884		335	17.3985	1496	209.917	0.514459		335	17.288	1746.75	130.214	0.598025
17.3394	0.471446	0.607336	0.338804	0.588496	0.459891	0.544055	0.557175	0.53783	0.64753	0.574178	0.478616	0.477378	0.508654	0.510895	0.502816					336	17.3389	1345	249.929	0.43445		336	17.3389	1709.67	105	0.589578		336	17.3394	1565.33	273.625	0.468038		336	17.4495	1448.75	144.667	0.521659		336	17.3389	1222.75	113.857	0.410226
17.3904	0.628495	0.593497	0.506084	0.502625	0.469179	0.597332	0.456708	0.439809	0.547894	0.578047	0.655464	0.429416	0.427543	0.562173	0.52406					337	17.3899	1388.75	280.429	0.439707		337	17.3899	1722.67	107.778	0.593334		337	17.3904	1429.67	234.625	0.433012		337	17.5004	1559	208.417	0.54026		337	17.3899	1292.75	149.429	0.422963
17.4413	0.443887	0.496867	0.423153	0.510759	0.444314	0.601169	0.503984	0.581586	0.634227	0.50366	0.573479	0.431713	0.513485	0.594573	0.41619					338	17.4408	1246	247.786	0.396024		338	17.4408	1901	82.556	0.668123		338	17.4413	1528.67	219.375	0.47441		338	17.5514	1217	228.917	0.395253		338	17.4408	1362	138.143	0.452756
17.4922	0.482144	0.650038	0.498007	0.497258	0.456918	0.643475	0.47928	0.410562	0.521455	0.473462	0.76951	0.51828	0.527225	0.552955	0.397235					339	17.4918	1475	305.286	0.464064		339	17.4918	1374.67	136.778	0.454818		339	17.4922	1493	276.5	0.440787		339	17.6023	1354.75	223	0.452723		339	17.4918	1432	108.929	0.48946
17.5432	0.587377	0.46335	0.384912	0.576896	0.463524	0.641127	0.451705	0.414677	0.397727	0.63938	0.533487	0.477378	0.541808	0.549993	0.395495					340	17.5427	1546.25	285.429	0.500209		340	17.5427	1629	138.333	0.547693		340	17.5432	1280	199.25	0.3916		340	17.6532	1464.75	198.667	0.506459		340	17.5427	1587.5	121.071	0.542494
17.5941	0.520839	0.512992	0.460233	0.528326	0.482391	0.621396	0.429442	0.441757	0.613424	0.504699	0.427258	0.478779	0.504133	0.566566	0.406392					341	17.5937	1404.75	281.643	0.445573		341	17.5937	1555.33	138.222	0.520667		341	17.5941	1416.67	241.625	0.425766		341	17.7042	1635.75	237.083	0.559495		341	17.5937	1546.25	137.929	0.520997
17.6451	0.572358	0.653467	0.522933	0.402653	0.454038	0.682349	0.481928	0.462487	0.77306	0.585133	0.437416	0.475977	0.600182	0.64187	0.458129					342	17.6446	1393	239.214	0.457745		342	17.6446	1548.33	117.556	0.525688		342	17.6451	1367	249	0.405097		342	17.7551	1427.75	164.417	0.505358		342	17.6446	1453	112.357	0.49596
17.696	0.514761	0.622278	0.47983	0.412921	0.45742	0.597828	0.42284	0.551671	0.547667	0.604763	0.662941	0.491665	0.517386	0.565674	0.518474					343	17.6955	1542.5	261.643	0.508158		343	17.6955	1505.33	134.889	0.503521		343	17.696	1771.67	269.125	0.544432		343	17.8061	1345.25	148.667	0.478657		343	17.6955	1411.75	127.143	0.47523
17.747	0.504729	0.620114	0.405112	0.464956	0.462956	0.633045	0.489113	0.481355	0.474818	0.571591	0.443081	0.488024	0.563748	0.632171	0.413443					344	17.7465	1600	224	0.545904		344	17.7465	1534	126.111	0.517279		344	17.747	1484.67	266	0.441573		344	17.857	1227.5	204.25	0.40932		344	17.7465	1254.25	116	0.421087
17.7979	0.381713	0.534302	0.546802	0.502825	0.545176	0.585051	0.454748	0.516865	0.576303	0.502927	0.468043	0.505953	0.577533	0.563536	0.43542					345	17.7974	1623.75	210.643	0.560626		345	17.7974	1561.33	117.333	0.530546		345	17.7979	1519.67	307.625	0.439172		345	17.908	1487	179.167	0.523159		345	17.7974	1326.75	136.143	0.440456
17.8488	0.505026	0.59015	0.473715	0.572929	0.499409	0.647312	0.475188	0.382099	0.444545	0.546789	0.512264	0.584227	0.504931	0.555926	0.556476					346	17.8484	1418.25	229.929	0.471446		346	17.8484	1752.67	99.667	0.607336		346	17.8488	1210.67	275.625	0.338804		346	17.9589	1688.5	217.333	0.588496		346	17.8484	1388.5	145.357	0.459891
17.8998	0.540095	0.513319	0.506582	0.463323	0.595567	0.618643	0.520419	0.499876	0.539136	0.574076	0.530051	0.54411	0.530816	0.576529	0.363079					347	17.8993	1843.25	259.071	0.628495		347	17.8993	1700.67	85.333	0.593497		347	17.8998	1571.33	174.625	0.506084		347	18.0099	1462.75	206.25	0.502625		347	17.8993	1412.25	144	0.469179
17.9507	0.491141	0.639219	0.500015	0.404187	0.45524	0.582612	0.55255	0.54378	0.640318	0.580307	0.806858	0.459112	0.58653	0.54662	0.46811					348	17.9503	1376.5	257.643	0.443887		348	17.9503	1492	139.667	0.496867		348	17.9507	1361.33	193.5	0.423153		348	18.0608	1462.75	185.917	0.510759		348	17.9503	1338.75	137.714	0.444314
18.0017	0.436788	0.569941	0.442493	0.482924	0.487121	0.573402	0.50548	0.565119	0.504349	0.524227	0.721437	0.437316	0.55054	0.554279	0.523419					349	18.0012	1392.5	177.214	0.482144		349	18.0012	1912.67	143.444	0.650038		349	18.0017	1564.67	190.25	0.498007		349	18.1117	1471.25	228.167	0.497258		349	18.0012	1358.75	123.643	0.456918
18.0526	0.46643	0.556715	0.495229	0.463423	0.497216	0.629433	0.515795	0.515656	0.526742	0.523168	0.614075	0.528533	0.53352	0.575215	0.40337					350	18.0522	1804.75	324.214	0.587377		350	18.0522	1393	131.889	0.46335		350	18.0526	1285.67	223.375	0.384912		350	18.1627	1635	192.833	0.576896		350	18.0522	1337.25	84.286	0.463524
18.1036	0.451269	0.527281	0.556646	0.456456	0.458279	0.591101	0.492758	0.538917	0.60056	0.568883	0.664791	0.427399	0.57412	0.542736	0.542832					351	18.1031	1574.75	261.929	0.520839		351	18.1031	1547.33	151.111	0.512992		351	18.1036	1493.67	223.5	0.460233		351	18.2136	1543.25	222.5	0.528326		351	18.1031	1442.25	138.286	0.482391
18.1545	0.457149	0.538221	0.447732	0.518559	0.435105	0.539495	0.536063	0.455972	0.576955	0.60405	0.591114	0.507522	0.488531	0.588277	0.389085					352	18.154	1744.25	301.571	0.572358		352	18.154	1918.33	139.778	0.653467		352	18.1545	1747.33	304.125	0.522933		352	18.2646	1219.5	212.917	0.402653		352	18.154	1330.25	102.929	0.454038
18.2055	0.485983	0.661754	0.362567	0.420621	0.493741	0.546222	0.504569	0.51476	0.632045	0.455787	0.699534	0.571284	0.490836	0.539795	0.432581					353	18.205	1606.5	309	0.514761		353	18.205	1834	140.333	0.622278		353	18.2055	1570	245.75	0.47983		353	18.3155	1269.5	237.25	0.412921		353	18.205	1380.25	143.786	0.45742
18.2564	0.456653	0.548713	0.487439	0.512726	0.49049	0.573538	0.541943	0.506896	0.582212	0.621399	0.701195	0.395686	0.520356	0.608989	0.395586					354	18.2559	1549	276.786	0.504729		354	18.2559	1840.33	152.556	0.620114		354	18.2564	1376.67	258.625	0.405112		354	18.3665	1346.25	183.917	0.464956		354	18.2559	1390.5	139.071	0.462956
18.3073	0.593682	0.558143	0.410834	0.475891	0.421087	0.645958	0.47034	0.566998	0.612091	0.590448	0.604936	0.441014	0.513087	0.530096	0.439449					355	18.3069	1271.5	309.357	0.381713		355	18.3069	1575	120.778	0.534302		355	18.3073	1775.33	266.25	0.546802		355	18.4174	1441.5	184.5	0.502825		355	18.3069	1592.75	119.071	0.545176
18.3583	0.561391	0.505685	0.456474	0.432588	0.429252	0.543423	0.486363	0.536708	0.504621	0.527078	0.559128	0.452332	0.563881	0.547904	0.406758					356	18.3578	1507.75	234.786	0.505026		356	18.3578	1695.67	89.444	0.59015		356	18.3583	1546	238.625	0.473715		356	18.4684	1601.5	169.25	0.572929		356	18.3578	1494.75	144.786	0.499409
18.4092	0.5412	0.522586	0.561734	0.359685	0.474345	0.640585	0.529668	0.624995	0.649727	0.683588	0.597647	0.474968	0.603417	0.582374	0.399707					357	18.4088	1621	259.643	0.540095		357	18.4088	1511	113.889	0.513319		357	18.4092	1620.33	222.25	0.506582		357	18.5193	1363.25	205	0.463323		357	18.4088	1720.75	110.857	0.595567
18.4602	0.499826	0.585985	0.422942	0.428055	0.449995	0.629433	0.497056	0.565293	0.605545	0.660985	0.610147	0.407844	0.531569	0.541648	0.471682					358	18.4597	1474.75	236.786	0.491141		358	18.4597	1876.33	136.556	0.639219		358	18.4602	1687.33	307.375	0.500015		358	18.5702	1216.75	206.333	0.404187		358	18.4597	1340	109.429	0.45524
18.5111	0.52346	0.522994	0.53246	0.462823	0.401757	0.602975	0.545364	0.544833	0.639151	0.555586	0.732464	0.486062	0.522616	0.531116	0.412161					359	18.5106	1389.25	288.286	0.436788		359	18.5106	1728	176.778	0.569941		359	18.5111	1554.33	333.125	0.442493		359	18.6212	1410.5	203.25	0.482924		359	18.5106	1440.25	123.5	0.487121
18.5621	0.476674	0.572473	0.492587	0.412121	0.428829	0.594442	0.523926	0.512342	0.5205	0.589939	0.646098	0.622272	0.606963	0.510101	0.466096					360	18.5616	1420.25	244.571	0.46643		360	18.5616	1654.67	139.444	0.556715		360	18.5621	1630	263.25	0.495229		360	18.6721	1373.25	214.75	0.463423		360	18.5616	1452.75	108.714	0.497216
18.613	0.523389	0.48164	0.394061	0.509492	0.530048	0.637199	0.564859	0.589346	0.597151	0.650478	0.439795	0.435915	0.523902	0.570675	0.519665					361	18.6125	1420.75	283.286	0.451269		361	18.6125	1558.67	123.556	0.527281		361	18.613	1725	188.75	0.556646		361	18.7231	1323	181.917	0.456456		361	18.6125	1353.5	114.714	0.458279
18.664	0.414373	0.600968	0.369603	0.562628	0.473103	0.61661	0.519336	0.528618	0.531151	0.620442	0.64742	0.543886	0.503202	0.571077	0.379287					362	18.6635	1401	248.714	0.457149		362	18.6635	1600.67	135.778	0.538221		362	18.664	1504.67	269	0.447732		362	18.774	1439.25	142.917	0.518559		362	18.6635	1314.5	138.357	0.435105
18.7149	0.527612	0.608642	0.443354	0.502692	0.449506	0.657562	0.50591	0.543711	0.640788	0.48234	0.626499	0.594313	0.613966	0.626013	0.404469					363	18.7144	1480.75	255.786	0.485983		363	18.7144	1906.33	105.222	0.661754		363	18.7149	1305	304.375	0.362567		363	18.825	1254.75	203.25	0.420621		363	18.7144	1494.5	159.857	0.493741
18.7659	0.490602	0.474046	0.454375	0.451023	0.497163	0.566359	0.420365	0.443645	0.626015	0.639787	0.65637	0.516599	0.497573	0.612637	0.464356					364	18.7654	1413.75	262.714	0.456653		364	18.7654	1631	137.556	0.548713		364	18.7659	1619	273.75	0.487439		364	18.8759	1537.25	255.5	0.512726		364	18.7654	1451	125.143	0.49049
18.8168	0.529142	0.585822	0.487771	0.446689	0.486765	0.597738	0.495853	0.488628	0.562591	0.520847	0.4745	0.550161	0.578242	0.585355	0.376265					365	18.8163	1779.5	283.071	0.593682		365	18.8163	1661.67	142.556	0.558143		365	18.8168	1458.33	324.5	0.410834		365	18.9269	1448	258.333	0.475891		365	18.8163	1257.25	119	0.421087
18.8677	0.512182	0.453104	0.540235	0.592896	0.457936	0.577285	0.456175	0.499798	0.647106	0.556115	0.516456	0.489032	0.479312	0.492518	0.447049					366	18.8672	1719.75	304.714	0.561391		366	18.8672	1529.33	153	0.505685		366	18.8677	1494.67	234.875	0.456474		366	18.9778	1245	163.583	0.432588		366	18.8672	1253.25	92.929	0.429252
18.9187	0.454854	0.548386	0.352663	0.513592	0.519174	0.61494	0.542682	0.455441	0.585409	0.59116	0.670494	0.515702	0.526871	0.598829	0.456115					367	18.9182	1607.5	243.357	0.5412		367	18.9182	1527.33	105	0.522586		367	18.9187	1818.67	268.375	0.561734		367	19.0287	1129.5	230.333	0.359685		367	18.9182	1373.5	91.286	0.474345
18.9696	0.405631	0.62089	0.480539	0.519993	0.402775	0.6195	0.437522	0.505461	0.62606	0.608041	0.511659	0.481524	0.541365	0.600192	0.47214					368	18.9691	1542.5	282.643	0.499826		368	18.9691	1735.67	140.778	0.585985		368	18.9696	1434	266.75	0.422942		368	19.0797	1256.75	186.667	0.428055		368	18.9691	1311.25	94.857	0.449995
19.0206	0.478346	0.537813	0.465789	0.554528	0.533034	0.603201	0.551621	0.480703	0.563864	0.655894	0.625668	0.494859	0.550274	0.535499	0.420677					369	19.0201	1549	229.571	0.52346		369	19.0201	1528	104.556	0.522994		369	19.0206	1715	245.5	0.53246		369	19.1306	1381.5	224.5	0.462823		369	19.0201	1187.5	101.5	0.401757
19.0715	0.475952	0.537038	0.508696	0.54006	0.466999	0.667856	0.517118	0.549461	0.61344	0.509667	0.62125	0.494467	0.57669	0.592435	0.510416					370	19.071	1468.5	267	0.476674		370	19.071	1699.33	141.222	0.572473		370	19.0715	1655.33	295.875	0.492587		370	19.1816	1242.75	212.5	0.412121		370	19.071	1268.75	109.571	0.428829
19.1225	0.474166	0.511359	0.489598	0.607564	0.472627	0.715624	0.526213	0.494639	0.602045	0.548276	0.619815	0.437652	0.547348	0.624993	0.47452					371	19.122	1565.25	246	0.523389		371	19.122	1430.33	119.444	0.48164		371	19.1225	1398.67	311.125	0.394061		371	19.2325	1474.5	200.833	0.509492		371	19.122	1553	120.214	0.530048
19.1734	0.46055	0.532465	0.474485	0.53046	0.382217	0.647583	0.554527	0.494309	0.71956	0.652209	0.700553	0.466396	0.477229	0.583619	0.542191					372	19.1729	1307.75	263.286	0.414373		372	19.1729	1737.67	102	0.600968		372	19.1734	1264.67	244.625	0.369603		372	19.2835	1600	193.5	0.562628		372	19.1729	1424	145.143	0.473103
19.2243	0.580802	0.546101	0.573178	0.40952	0.40732	0.577782	0.429236	0.446185	0.690636	0.567051	0.600782	0.54523	0.489905	0.596436	0.435969					373	19.2239	1565.75	235.857	0.527612		373	19.2239	1783.33	126.778	0.608642		373	19.2243	1484.33	260.75	0.443354		373	19.3344	1489.25	232.583	0.502692		373	19.2239	1352.5	137.429	0.449506
19.2753	0.545876	0.580841	0.506477	0.46299	0.566712	0.585819	0.482993	0.424698	0.564151	0.573302	0.674157	0.541364	0.514992	0.557858	0.479557					374	19.2748	1487.25	250.643	0.490602		374	19.2748	1429	138.778	0.474046		374	19.2753	1528	274	0.454375		374	19.3853	1332.25	204.75	0.451023		374	19.2748	1436.75	92.857	0.497163
19.3262	0.528986	0.596967	0.442946	0.46889	0.419699	0.57864	0.53945	0.439652	0.551288	0.63374	0.622685	0.505561	0.532766	0.535774	0.414816					375	19.3257	1556.75	223	0.529142		375	19.3257	1719	124.556	0.585822		375	19.3262	1607.67	261.5	0.487771		375	19.4363	1336.25	219.583	0.446689		375	19.3257	1430.5	114.714	0.486765
19.3772	0.512805	0.597946	0.515898	0.573895	0.422183	0.676615	0.565478	0.490377	0.692909	0.55862	0.619437	0.530102	0.551692	0.646714	0.438533					376	19.3767	1575	284	0.512182		376	19.3767	1378	144.778	0.453104		376	19.3772	1767.33	276.375	0.540235		376	19.4872	1668.25	186.083	0.592896		376	19.3767	1343	105.143	0.457936
19.4281	0.412899	0.541406	0.421478	0.452723	0.453047	0.635754	0.57667	0.484392	0.577182	0.529949	0.575858	0.442583	0.535292	0.599349	0.391374					377	19.4276	1348	201.5	0.454854		377	19.4276	1563.33	70.778	0.548386		377	19.4281	1287.67	314.375	0.352663		377	19.5382	1510.25	226.333	0.513592		377	19.4276	1518.75	115.357	0.519174
19.4791	0.435244	0.500378	0.557189	0.504492	0.380182	0.670836	0.477973	0.482373	0.554318	0.581508	0.520119	0.492842	0.58192	0.524418	0.425072					378	19.4786	1323.5	301.071	0.405631		378	19.4786	1773.33	83.444	0.62089		378	19.4791	1650.33	324.125	0.480539		378	19.5891	1510.5	210.583	0.519993		378	19.4786	1218.75	130	0.402775
19.53	0.461938	0.599988	0.515158	0.46249	0.510956	0.644965	0.585093	0.445437	0.497818	0.634839	0.510413	0.383807	0.484454	0.513504	0.554645					379	19.5295	1433.5	227.786	0.478346		379	19.5295	1631.67	167.889	0.537813		379	19.53	1573	287.5	0.465789		379	19.6401	1561.75	175.5	0.554528		379	19.5295	1571.5	130.643	0.533034
19.581	0.451454	0.570186	0.52704	0.520959	0.405615	0.685644	0.585712	0.43505	0.611667	0.467699	0.59761	0.394173	0.462824	0.554288	0.443478					380	19.5805	1441.25	241.571	0.475952		380	19.5805	1621.67	160	0.537038		380	19.581	1607.67	203.75	0.508696		380	19.691	1581.5	231.417	0.54006		380	19.5805	1381.5	119.143	0.466999
19.6319	0.467819	0.501153	0.471768	0.470824	0.52874	0.593629	0.575827	0.466167	0.538742	0.51262	0.488284	0.484662	0.493229	0.628131	0.44595					381	19.6314	1427.75	232.571	0.474166		381	19.6314	1498.67	106.889	0.511359		381	19.6319	1600.33	249.125	0.489598		381	19.742	1711.25	192.417	0.607564		381	19.6314	1381	103.429	0.472627
19.6828	0.528165	0.59811	0.337853	0.452456	0.458068	0.624105	0.503726	0.540379	0.571364	0.712056	0.464342	0.488136	0.54757	0.600212	0.414267					382	19.6824	1428.5	267.643	0.46055		382	19.6824	1562.67	113.444	0.532465		382	19.6828	1558	248.5	0.474485		382	19.7929	1504	177.917	0.53046		382	19.6824	1151.75	118.571	0.382217
19.7338	0.491651	0.462493	0.512546	0.450056	0.494362	0.700634	0.476581	0.464671	0.667636	0.608327	0.506297	0.569379	0.635596	0.533832	0.474246					383	19.7333	1636.25	172.286	0.580802		383	19.7333	1627.67	141.333	0.546101		383	19.7338	1839	257.125	0.573178		383	19.8438	1231.75	208	0.40952		383	19.7333	1240.25	139.214	0.40732
19.7847	0.572683	0.451512	0.454255	0.521726	0.493794	0.650518	0.575088	0.439296	0.528576	0.514962	0.44191	0.468021	0.535602	0.510405	0.348336					384	19.7843	1642	266.071	0.545876		384	19.7843	1709.33	128.444	0.580841		384	19.7847	1570.67	172.875	0.506477		384	19.8948	1372.25	214.833	0.46299		384	19.7843	1632.25	100.357	0.566712
19.8357	0.52628	0.498377	0.431004	0.484757	0.426821	0.627853	0.499721	0.491212	0.504303	0.419072	0.657843	0.471327	0.548589	0.51721	0.331487					385	19.8352	1605	271.643	0.528986		385	19.8352	1725	100.222	0.596967		385	19.8357	1516.33	293.875	0.442946		385	19.9457	1425.5	253.333	0.46889		385	19.8352	1286.5	152	0.419699
19.8866	0.540265	0.622482	0.332629	0.546894	0.413912	0.627627	0.510723	0.571713	0.618258	0.583443	0.600933	0.465331	0.543581	0.532293	0.342292					386	19.8861	1509	216.429	0.512805		386	19.8861	1741	113.556	0.597946		386	19.8866	1738.67	314.875	0.515898		386	19.9967	1676.5	241.833	0.573895		386	19.8861	1269.5	128.286	0.422183
19.9376	0.385383	0.575943	0.569071	0.549227	0.435779	0.639637	0.497039	0.578046	0.522515	0.519279	0.675327	0.516151	0.511402	0.486006	0.550982					387	19.9371	1346.75	306	0.412899		387	19.9371	1594	120.444	0.541406		387	19.9376	1441.33	278.125	0.421478		387	20.0476	1356.75	225	0.452723		387	19.9371	1378.5	153.857	0.453047
19.9885	0.632987	0.576555	0.496467	0.558828	0.458755	0.628169	0.415913	0.526452	0.635667	0.625533	0.839486	0.495251	0.555282	0.55167	0.390367					388	19.988	1307.5	210.429	0.435244		388	19.988	1467.67	105.778	0.500378		388	19.9885	1826	288.25	0.557189		388	20.0986	1469.25	208.083	0.504492		388	19.988	1175.75	148.071	0.380182
20.0394	0.510935	0.607132	0.447868	0.423588	0.458015	0.617875	0.513388	0.46401	0.487909	0.619302	0.509545	0.538339	0.505507	0.622521	0.512064					389	20.039	1434.5	270.143	0.461938		389	20.039	1722.33	89.333	0.599988		389	20.0394	1652	230.25	0.515158		389	20.1495	1372	215.833	0.46249		389	20.039	1482.25	101.071	0.510956
20.0904	0.514336	0.517523	0.593665	0.458223	0.335062	0.56207	0.455968	0.523103	0.665758	0.588737	0.598252	0.468301	0.554351	0.515239	0.422233					390	20.0899	1411	273.071	0.451454		390	20.0899	1720.67	168.778	0.570186		390	20.0904	1644.67	190.125	0.52704		390	20.2005	1487.25	184.917	0.520959		390	20.0899	1246.5	150.071	0.405615
20.1413	0.509773	0.60603	0.42335	0.548494	0.512806	0.592546	0.515004	0.511533	0.593894	0.450289	0.657918	0.364701	0.623984	0.497254	0.564718					391	20.1409	1436.75	257.571	0.467819		391	20.1409	1476.67	112.667	0.501153		391	20.1413	1572	270	0.471768		391	20.2514	1397.5	220.5	0.470824		391	20.1409	1568.75	139.5	0.52874
20.1923	0.467804	0.684697	0.459599	0.492225	0.520918	0.658555	0.530751	0.505348	0.507909	0.606799	0.534544	0.476593	0.572923	0.540294	0.457213					392	20.1918	1605	273.714	0.528165		392	20.1918	1765.33	137.444	0.59811		392	20.1923	1169.67	237.25	0.337853		392	20.3023	1305	173.917	0.452456		392	20.1918	1365.5	127.286	0.458068
20.2432	0.453508	0.584965	0.430234	0.542494	0.457367	0.597241	0.614559	0.453632	0.62944	0.52775	0.671098	0.442527	0.560069	0.536627	0.415366					393	20.2428	1462.25	223	0.491651		393	20.2428	1400.33	141.556	0.462493		393	20.2432	1622.67	208.125	0.512546		393	20.3533	1352	226.917	0.450056		393	20.2428	1469.75	133.429	0.494362
20.2942	0.510071	0.575902	0.551784	0.435222	0.52508	0.590017	0.489028	0.542963	0.60003	0.558763	0.651725	0.499454	0.511801	0.602654	0.4541					394	20.2937	1640.5	197	0.572683		394	20.2937	1343	114.111	0.451512		394	20.2942	1440.67	187	0.454255		394	20.4042	1498.75	194.5	0.521726		394	20.2937	1474.5	139.714	0.493794
20.3451	0.431843	0.569819	0.500272	0.416321	0.433163	0.549247	0.440513	0.497849	0.573924	0.568415	0.678462	0.462866	0.548324	0.578922	0.425896					395	20.3446	1580.75	254.214	0.52628		395	20.3446	1503	146.556	0.498377		395	20.3451	1415	225.5	0.431004		395	20.4552	1382	170.167	0.484757		395	20.3446	1287.25	133.5	0.426821
20.3961	0.470326	0.601539	0.460007	0.446389	0.491402	0.629388	0.568521	0.427195	0.622651	0.669905	0.51064	0.523883	0.505728	0.515994	0.397784					396	20.3956	1640	278.214	0.540265		396	20.3956	1814.67	120.444	0.622482		396	20.3961	1224	306	0.332629		396	20.5061	1538.75	171.583	0.546894		396	20.3956	1277	158.143	0.413912
20.447	0.623366	0.587006	0.454572	0.498058	0.438699	0.600357	0.488426	0.509767	0.496667	0.596108	0.524122	0.475753	0.574297	0.641879	0.449705					397	20.4465	1247.25	275.857	0.385383		397	20.4465	1704	136.444	0.575943		397	20.447	1877.67	307.125	0.569071		397	20.5571	1522.5	149.5	0.549227		397	20.4465	1328.25	150.286	0.435779
20.4979	0.485898	0.550754	0.439489	0.516493	0.465823	0.6344	0.517153	0.419305	0.58853	0.560758	0.65958	0.439221	0.629213	0.422382	0.5812					398	20.4975	1853.5	258	0.632987		398	20.4975	1709.67	140.444	0.576555		398	20.4979	1558.67	188.5	0.496467		398	20.608	1613	216	0.558828		398	20.4975	1367	126.929	0.458755
20.5489	0.61512	0.60456	0.437768	0.544594	0.492486	0.646951	0.530098	0.444089	0.58656	0.621725	0.484772	0.396414	0.561044	0.592887	0.437709					399	20.5484	1559	271.143	0.510935		399	20.5484	1773.33	120.889	0.607132		399	20.5489	1491.67	255.625	0.447868		399	20.659	1292	233.083	0.423588		399	20.5484	1347.5	109.429	0.458015
20.5998	0.541483	0.534221	0.527704	0.569228	0.332723	0.621035	0.494202	0.48133	0.551894	0.604091	0.651914	0.432498	0.611839	0.577206	0.455382					400	20.5994	1541	244.571	0.514336		400	20.5994	1546.33	137.778	0.517523		400	20.5998	1851.67	213.25	0.593665		400	20.7099	1345	199.5	0.458223		400	20.5994	1042.5	136.786	0.335062
20.6508	0.49926	0.59811	0.391615	0.667067	0.467171	0.67219	0.446255	0.496292	0.558636	0.579879	0.643492	0.372825	0.501607	0.521427	0.499702					401	20.6503	1548	263.071	0.509773		401	20.6503	1790.67	141.222	0.60603		401	20.6508	1390	221.625	0.42335		401	20.7608	1601.25	230.083	0.548494		401	20.6503	1498.75	112.571	0.512806
20.7017	0.540591	0.590068	0.467389	0.457423	0.471676	0.597918	0.455762	0.510585	0.594545	0.581549	0.582353	0.453117	0.532234	0.508767	0.328465					402	20.7013	1458.5	279.357	0.467804		402	20.7013	1976.33	112.778	0.684697		402	20.7017	1553.67	285.25	0.459599		402	20.8118	1469	238.5	0.492225		402	20.7013	1549.25	141.143	0.520918
20.7527	0.440501	0.57035	0.416299	0.520026	0.51455	0.650879	0.534121	0.466341	0.600697	0.51488	0.533449	0.455414	0.520045	0.583737	0.376631					403	20.7522	1399.75	256.643	0.453508		403	20.7522	1695.33	103.222	0.584965		403	20.7527	1412	224.625	0.430234		403	20.8627	1541.25	185.083	0.542494		403	20.7522	1373.25	136.929	0.457367
20.8036	0.543141	0.622645	0.450133	0.454223	0.585182	0.602614	0.522602	0.41673	0.602349	0.650621	0.622118	0.420507	0.531082	0.578873	0.401447					404	20.8031	1534.25	248.571	0.510071		404	20.8031	1660.67	93.222	0.575902		404	20.8036	1719.33	196.5	0.551784		404	20.9137	1231.75	143.75	0.435222		404	20.8031	1567	147.643	0.52508
20.8546	0.555993	0.502827	0.482034	0.443789	0.428116	0.553266	0.544453	0.475153	0.51553	0.634432	0.68862	0.444656	0.595838	0.651519	0.561696					405	20.8541	1295.5	207	0.431843		405	20.8541	1663.67	112.778	0.569819		405	20.8546	1647.67	267	0.500272		405	20.9646	1236	195.25	0.416321		405	20.8541	1314.25	143.357	0.433163
20.9055	0.366354	0.666163	0.398228	0.517026	0.388638	0.663792	0.442043	0.500903	0.623894	0.588391	0.5353	0.500182	0.546817	0.601477	0.530196					406	20.905	1469.5	284	0.470326		406	20.905	1752.33	115.111	0.601539		406	20.9055	1493.67	224.125	0.460007		406	21.0156	1278	162.083	0.446389		406	20.905	1465.75	137.429	0.491402
20.9565	0.511204	0.533241	0.509436	0.459456	0.49053	0.626408	0.538126	0.577176	0.578	0.553448	0.602519	0.541644	0.526516	0.577677	0.430017					407	20.956	1841.75	270.5	0.623366		407	20.956	1716.67	119	0.587006		407	20.9565	1448.67	194.125	0.454572		407	21.0665	1512.25	267.167	0.498058		407	20.956	1302.5	116.643	0.438699
21.0074	0.546372	0.480742	0.48608	0.585462	0.418695	0.644197	0.536785	0.499519	0.627121	0.579452	0.637601	0.462025	0.55249	0.509855	0.483861					408	21.0069	1514.25	289.5	0.485898		408	21.0069	1615	116	0.550754		408	21.0074	1483.67	270.75	0.439489		408	21.1175	1511	219.833	0.516493		408	21.0069	1383.25	124.071	0.465823
21.0583	0.527697	0.655508	0.36074	0.516993	0.511921	0.618372	0.497795	0.494239	0.62397	0.567763	0.455165	0.480291	0.575538	0.565174	0.414175					409	21.0579	1776.75	226.286	0.61512		409	21.0579	1790.67	145.222	0.60456		409	21.0583	1418.67	210.5	0.437768		409	21.1684	1567.5	206.083	0.544594		409	21.0579	1447.75	116.5	0.492486
21.1093	0.570105	0.508502	0.521257	0.60453	0.483197	0.613405	0.554235	0.365162	0.55194	0.575053	0.490134	0.385544	0.52758	0.574627	0.509134					410	21.1088	1647.5	282.643	0.541483		410	21.1088	1641	187	0.534221		410	21.1093	1703	246.625	0.527704		410	21.2193	1649	226	0.569228		410	21.1088	1063.25	163.857	0.332723
21.1602	0.535858	0.608234	0.444909	0.426988	0.505262	0.642707	0.526195	0.399523	0.646167	0.642231	0.626876	0.535481	0.551249	0.537088	0.478458					411	21.1597	1481	222.571	0.49926		411	21.1597	1748.33	120.444	0.59811		411	21.1602	1359.67	278.875	0.391615		411	21.2703	1849.25	181.667	0.667067		411	21.1597	1402.75	139.929	0.467171
21.2112	0.568603	0.513931	0.422746	0.509859	0.510296	0.677472	0.514024	0.595087	0.627227	0.652514	0.508261	0.5482	0.577754	0.577539	0.469392					412	21.2107	1635.75	273.143	0.540591		412	21.2107	1706	100	0.590068		412	21.2112	1487.67	197.75	0.467389		412	21.3212	1321	177.5	0.457423		412	21.2107	1417.5	142.5	0.471676
21.2621	0.469037	0.545651	0.526994	0.531293	0.525318	0.664831	0.488598	0.454658	0.616485	0.544916	0.48987	0.479283	0.5489	0.615775	0.40282					413	21.2616	1388.75	278.429	0.440501		413	21.2616	1673.67	121.333	0.57035		413	21.2621	1393.67	244.75	0.416299		413	21.3722	1523.5	223.5	0.520026		413	21.2616	1495.25	104.357	0.51455
21.3131	0.470383	0.414117	0.490821	0.558561	0.447709	0.551144	0.489268	0.571261	0.657	0.70554	0.623516	0.577504	0.542162	0.511709	0.446866					414	21.3126	1625.75	256.714	0.543141		414	21.3126	1819	124.333	0.622645		414	21.3131	1518.67	276.375	0.450133		414	21.4231	1376.5	241	0.454223		414	21.3126	1686.75	104.929	0.585182
21.364	0.409088	0.60407	0.525273	0.391886	0.472007	0.585909	0.540103	0.454867	0.588015	0.607512	0.493155	0.474296	0.58919	0.635564	0.391649					415	21.3635	1715.5	314.071	0.555993		415	21.3635	1513.33	144.778	0.502827		415	21.364	1579.33	249	0.482034		415	21.4741	1320.75	211.333	0.443789		415	21.3635	1305.25	148	0.428116
																				416	21.4145	1162.5	239.071	0.366354		416	21.4145	1914.33	101.222	0.666163		416	21.415	1352.67	253.625	0.398228		416	21.525	1524.5	232	0.517026		416	21.4145	1186.75	136.214	0.388638
																				417	21.4654	1513.25	224.714	0.511204		417	21.4654	1563.67	112.333	0.533241		417	21.4659	1618.33	212.375	0.509436		417	21.5759	1335	186.417	0.459456		417	21.4654	1476.75	150.786	0.49053
																				418	21.5164	1595.75	218.571	0.546372		418	21.5164	1463.67	155.222	0.480742		418	21.5168	1559	217.5	0.48608		418	21.6269	1661.75	198.167	0.585462		418	21.5164	1286.5	154.714	0.418695
																				419	21.5673	1584.75	254.643	0.527697		419	21.5673	1899	114.889	0.655508		419	21.5678	1276.33	280.75	0.36074		419	21.6778	1581	288.583	0.516993		419	21.5673	1518	134.214	0.511921
																				420	21.6182	1657	220	0.570105		420	21.6182	1501.67	117.667	0.508502		420	21.6187	1617.33	178.75	0.521257		420	21.7288	1703.75	192.5	0.60453		420	21.6182	1464.5	158.357	0.483197
																				421	21.6692	1653.25	302.571	0.535858		421	21.6692	1788.33	132.889	0.608234		421	21.6697	1406	178.125	0.444909		421	21.7797	1258.5	191.083	0.426988		421	21.6692	1490.5	124.714	0.505262
																				422	21.7201	1688	254.786	0.568603		422	21.7201	1477	78.222	0.513931		422	21.7206	1389.33	222.625	0.422746		422	21.8307	1493.25	218.667	0.509859		422	21.7201	1495.75	116.357	0.510296
																				423	21.7711	1431.75	249.5	0.469037		423	21.7711	1626.67	141.556	0.545651		423	21.7716	1692.67	238.25	0.526994		423	21.8816	1534.25	206.083	0.531293		423	21.7711	1557.5	137.5	0.525318
																				424	21.822	1463.5	277.857	0.470383		424	21.822	1235.67	108.556	0.414117		424	21.8225	1573.33	218.75	0.490821		424	21.9326	1640.75	244.417	0.558561		424	21.822	1343.5	133.286	0.447709
																				425	21.873	1338.5	307.357	0.409088		425	21.873	1808.33	164.222	0.60407		425	21.8734	1678.67	229	0.525273		425	21.9835	1248.5	268.833	0.391886		425	21.873	1402.75	126.857	0.472007
[truncated: 50 more columns]

## Sheet: MG132 - 5h
	Normalizeed Data																			Image105						Image106						Image108						Image110						Image111
Seconds	MG132-5h																			Time	Time [s]	Intensity Region 1	Intensity Region 2	2609.06		Time	Time [s]	Intensity Region 1	Intensity Region 2	2564.64		Time	Time [s]	Intensity Region 1	Intensity Region 2	2326.62		Time	Time [s]	Intensity Region 1	Intensity Region 2	2743.42		Time	Time [s]	Intensity Region 1	Intensity Region 2	3050.83
0	0.973394	1.03164	1.09998	1.02682	1.03357	1.00388	1.01427	1.06393	1.02879	1.00315	0.949523	1.07571	1.06034	0.937625	0.993443					1	0	3395.5	471.778			1	0	3198.25	283.222			1	0	2927.33	525			1	0	3516	385.167			1	0	3894	542.583
0.05094	0.951558	1.09383	0.871004	1.0158	1.07228	0.930743	1.05009	0.94321	0.914891	1.04174	0.992514	0.953569	0.946612	0.983029	1.06897					2	0.05094	3264.5	376			2	0.05094	3072.75	243.778			2	0.16293	3016.67	403.5			2	0.16244	3218.75	435.667			2	0.16244	3775	537.583
0.10189	1.07686	0.984544	1.08	1.01449	1.08102	1.00311	1.03516	1.01397	0.824583	1.02828	1.01744	1.01282	1.07854	1.03042	0.995117					3	0.10189	2910.75	400			3	0.10189	3162	293.333			3	0.21387	2582	434.25			3	0.21339	3230.5	317.5			3	0.21339	3643.5	508.333
0.15283	0.966846	1.11595	1.05478	1.10425	0.993335	0.927293	0.995956	1.01922	1.02452	1.01043	0.904917	0.953341	1.01711	0.985344	0.992995					4	0.15283	3482	373.444			4	0.15283	3007	170.556			4	0.26481	2719.67	466.25			4	0.26433	3287.5	342			4	0.26433	3610.75	424.833
0.20378	1.05315	0.985226	1.00861	1.01838	1.01956	0.984428	0.939803	0.997966	1.00255	1.05563	1.03321	0.931133	1.16797	1.04788	0.928469					5	0.20378	3181	418.667			5	0.20378	3097.75	237.111			5	0.31576	2951.33	477			5	0.31528	2985.25	354			5	0.31528	3478	523.667
0.25472	0.991738	1.02071	1.02488	1.01063	0.962824	1.08682	1.02472	0.90343	0.972831	0.911175	1.00082	0.993041	1.01619	0.975014	0.934574					6	0.25472	3066.75	391.778			6	0.25472	2814.25	202.222			6	0.3667	2861.67	463.25			6	0.36622	3040.75	317			6	0.36622	3579	438.667
0.30567	0.973511	0.927042	0.997833	1.04739	1.03207	1.03708	0.988653	1.04062	0.917392	0.992689	1.01188	0.996768	1.02949	1.04747	0.968127					7	0.30567	3433.75	392.333			7	0.30567	2770.25	274.111			7	0.41765	2708.33	345.75			7	0.41717	3184.75	266.667			7	0.41717	3410.25	429.333
0.35661	1.06849	1.08298	1.00263	0.938884	0.974843	1.0097	0.973334	1.01163	0.94289	1.05386	1.03489	1.09366	0.935955	0.905027	1.01042					8	0.35661	2893.5	350			8	0.35661	2932.25	249.444			8	0.46859	2751.33	452.75			8	0.46811	3029.25	299.167			8	0.46811	3527.5	475.333
0.40755	0.952345	0.995765	0.960619	0.992862	1.06151	0.989895	0.926912	0.855701	0.987354	1.00163	0.906462	1.02012	0.917883	1.06616	1.01675					9	0.40755	2906.75	337.333			9	0.40755	2713.5	257.556			9	0.51954	3096	458.25			9	0.51905	2980.75	277.667			9	0.51905	3501.5	475.25
0.4585	1.00873	1.0005	0.99572	1.01583	0.941792	1.02041	0.895576	1.07828	1.01778	0.976218	0.913193	0.919192	0.945553	1.11798	1.0537					10	0.4585	3080.25	354.556			10	0.4585	2968	248.333			10	0.57048	2864	428.75			10	0.57	3070.75	290.667			10	0.57	3392.5	451.417
0.50944	1.04773	1.02376	0.962159	1.01646	1.03054	1.01239	1.00308	1.0423	1.05989	0.948449	1.00151	1.07708	1.10833	0.852718	0.913					11	0.50944	2927.75	388.111	0.973394		11	0.50944	2872	226.222	1.03164		11	0.62142	3033	473.75	1.09998		11	0.62094	3132.5	315.5	1.02682		11	0.62094	3625.25	472	1.03357
0.56039	1.00373	0.914305	0.891957	0.862125	0.931522	0.989043	0.944963	0.978092	1.02138	0.998896	1.0171	0.961707	0.953563	1.08011	1.03908					12	0.56039	2855	372.333	0.951558		12	0.56039	3052.5	247.222	1.09383		12	0.67237	2458	431.5	0.871004		12	0.67189	3120.75	334	1.0158		12	0.67189	3675	403.667	1.07228
0.61133	1.11477	0.916882	1.14751	0.951399	0.989265	0.983308	0.904307	0.955479	0.974642	1.02013	0.990728	0.974408	1.00473	1.01223	1.00292					13	0.61133	3179.25	369.667	1.07686		13	0.61133	2760	235	0.984544		13	0.72331	3000	487.25	1.08		13	0.72283	3125.5	342.333	1.01449		13	0.72283	3771.25	473.25	1.08102
0.66228	1.13105	0.987891	0.893533	0.931017	1.06274	1.05505	0.966496	0.814654	1.02252	0.966658	0.901724	0.971974	0.905703	0.962099	1.02011					14	0.66228	2860	337.444	0.966846		14	0.66228	3091	229	1.11595		14	0.77426	2880.33	426.25	1.05478		14	0.77378	3272.75	243.333	1.10425		14	0.77378	3498.5	468	0.993335
0.71322	0.949982	0.98266	1.03383	0.997631	0.943322	1.00007	1.02058	0.973694	0.915358	0.978177	0.951583	1.04308	1.05173	1.05237	1.00124					15	0.71322	3153.5	405.778	1.05315		15	0.71322	2772.75	246	0.985226		15	0.8252	2759.67	413	1.00861		15	0.82472	3116.5	322.667	1.01838		15	0.82472	3546.5	436	1.01956
0.76416	0.910547	1.02293	1.00815	0.905015	1.0233	1.02077	1.02442	1.01991	1.10615	0.907699	0.980118	1.0024	0.827326	1.11028	0.971063					16	0.76416	2980.5	393	0.991738		16	0.76416	2874.75	257	1.02071		16	0.87614	2774	389.5	1.02488		16	0.87566	3058.75	286.167	1.01063		16	0.87566	3411.25	473.833	0.962824
0.81511	0.957754	0.997617	1.21295	0.903314	0.965856	0.984831	1.07384	1.00423	1.0849	1.04834	1.03963	1.05206	1.10959	0.959059	0.920958					17	0.81511	2926.5	386.556	0.973511		17	0.81511	2610.75	233.222	0.927042		17	0.92709	2709.33	387.75	0.997833		17	0.92661	3092.25	218.833	1.04739		17	0.92661	3541.5	392.833	1.03207
0.86605	1.08992	1.07488	1.03064	0.876857	0.940754	0.987251	1.01599	0.968921	0.849017	1.04601	1.13622	1.06385	0.938934	0.851643	1.0193					18	0.86605	3167.75	380	1.06849		18	0.86605	3054	276.556	1.08298		18	0.97803	2711	378.25	1.00263		18	0.97755	2875.75	300	0.938884		18	0.97755	3392.25	418.167	0.974843
0.917	0.916306	0.995581	1.01438	0.954831	0.975963	1.04515	1.00362	0.900379	0.939717	0.928281	1.06813	0.975549	0.982491	1.00887	0.964393					19	0.917	2824.5	339.778	0.952345		19	0.917	2786	232.222	0.995765		19	1.02898	2631	396	0.960619		19	1.0285	3037.5	313.667	0.992862		19	1.0285	3631	392.5	1.06151
0.96794	1.0174	1.03426	0.901234	1.0024	0.974133	0.987475	0.904682	1.03269	0.993122	0.980177	0.936234	1.01936	0.970311	0.973649	0.918908					20	0.96794	2978.5	346.667	1.00873		20	0.96794	2787.25	221.333	1.0005		20	1.07992	2724.67	408	0.99572		20	1.07944	3125.5	338.667	1.01583		20	1.07944	3375.5	502.25	0.941792
1.01888	0.239998	0.260227	0.189294	0.218645	0.248948	0.355403	0.379039	0.187631	0.178898	0.237616	0.236419	0.407195	0.24645	0.321979	0.295954					21	1.01888	3093.25	359.667	1.04773		21	1.01888	2810.25	184.667	1.02376		21	1.13087	2656.33	417.75	0.962159		21	1.13039	3058.75	270.167	1.01646		21	1.13039	3620	476	1.03054
1.06983	0.115527	0.349074	0.206164	0.21986	0.189921	0.289261	0.31319	0.194125	0.317719	0.24999	0.212692	0.410997	0.273326	0.279643	0.28856					22	1.06983	2990	371.222	1.00373		22	1.06983	2622.75	277.889	0.914305		22	1.18181	2524	448.75	0.891957		22	1.18133	2691.5	326.333	0.862125		22	1.18133	3273.5	431.583	0.931522
1.12077	0.205321	0.264192	0.238292	0.286838	0.249385	0.326858	0.366272	0.295515	0.31406	0.299637	0.315569	0.410389	0.37699	0.38056	0.249654					23	1.12077	3275.5	367	1.11477		23	1.12077	2587.25	235.778	0.916882		23	1.23275	3096.33	426.5	1.14751		23	1.23227	2849.75	239.667	0.951399		23	1.23227	3546.75	528.667	0.989265
1.17172	0.160595	0.358378	0.263221	0.219009	0.310325	0.354373	0.302924	0.302385	0.195044	0.335876	0.314367	0.428794	0.385066	0.375956	0.286394					24	1.17172	3294.75	343.778	1.13105		24	1.17172	2773.25	239.667	0.987891		24	1.2837	2576.67	497.75	0.893533		24	1.28322	2907.5	353.333	0.931017		24	1.28322	3712.25	470	1.06274
1.22266	0.224166	0.322257	0.313186	0.20935	0.291068	0.3537	0.314511	0.375779	0.266648	0.336842	0.284905	0.459748	0.334823	0.393433	0.309346					25	1.22266	2951	472.444	0.949982		25	1.22266	2744.5	224.333	0.98266		25	1.33464	2657.33	252	1.03383		25	1.33416	3057.25	320.333	0.997631		25	1.33416	3355.75	477.833	0.943322
1.27361	0.210325	0.317784	0.208313	0.269615	0.350232	0.369116	0.336348	0.383775	0.203705	0.362707	0.307877	0.460509	0.339324	0.376363	0.31999					26	1.27361	2767	391.333	0.910547		26	1.27361	2849	225.556	1.02293		26	1.38559	2773.33	427.75	1.00815		26	1.38511	2775	292.167	0.905015		26	1.38511	3590.25	468.333	1.0233
1.32455	0.185476	0.32439	0.247533	0.268673	0.379568	0.36441	0.363255	0.316078	0.245425	0.312604	0.344963	0.446439	0.41459	0.382779	0.271793					27	1.32455	2970.5	471.667	0.957754		27	1.32455	2835.75	277.222	0.997617		27	1.43653	3168.33	346.25	1.21295		27	1.43605	2754	275.833	0.903314		27	1.43605	3434.25	487.583	0.965856
1.37549	0.290984	0.397359	0.292018	0.330701	0.298224	0.361632	0.423283	0.347313	0.215017	0.339946	0.364398	0.383466	0.40466	0.42954	0.367848					28	1.37549	3178	334.333	1.08992		28	1.37549	2950	193.333	1.07488		28	1.48748	2785.67	387.75	1.03064		28	1.487	2693.75	288.167	0.876857		28	1.487	3428.75	558.667	0.940754
1.42644	0.172934	0.263791	0.352657	0.312718	0.297296	0.407161	0.302834	0.350803	0.233422	0.359314	0.341597	0.395863	0.396319	0.393675	0.416207					29	1.42644	2747.25	356.556	0.916306		29	1.42644	2761.75	208.444	0.995581		29	1.53842	2759.33	399.25	1.01438		29	1.53794	2953	333.5	0.954831		29	1.53794	3424.5	447	0.975963
1.47738	0.285565	0.338276	0.352012	0.295951	0.39044	0.439201	0.473776	0.354011	0.218638	0.343091	0.383284	0.500285	0.394797	0.399595	0.356927					30	1.47738	3014	359.556	1.0174		30	1.47738	2916.5	264	1.03426		30	1.58936	2628.33	531.5	0.901234		30	1.58888	3083	333	1.0024		30	1.58888	3436.5	464.583	0.974133
1.80141	0.246705	0.351685	0.309246	0.345707	0.386916	0.408819	0.433156	0.390379	0.226123	0.346154	0.36196	0.500665	0.429947	0.417169	0.381195					31	1.80093	992.5	366.333	0.239998		31	1.80093	902.5	235.111	0.260227		31	1.91147	902.667	462.25	0.189294		31	1.91147	922.5	322.667	0.218645		31	1.91147	1244	484.5	0.248948
1.85236	0.239902	0.360783	0.33593	0.260107	0.309615	0.465506	0.378235	0.24439	0.261104	0.394656	0.380571	0.425448	0.441135	0.379622	0.322211					32	1.85188	758.75	457.333	0.115527		32	1.85188	1127.25	232	0.349074		32	1.96242	845.667	366	0.206164		32	1.96242	889	285.833	0.21986		32	1.96242	1045	465.583	0.189921
1.9033	0.261812	0.373228	0.32651	0.368124	0.439415	0.424548	0.365237	0.228991	0.338401	0.384158	0.403166	0.433433	0.500712	0.437879	0.358914					33	1.90282	935.25	399.556	0.205321		33	1.90282	911	233.444	0.264192		33	2.01336	874.667	320.25	0.238292		33	2.01336	1120.75	333.833	0.286838		33	2.01336	1267.75	506.917	0.249385
1.95425	0.316185	0.405028	0.326761	0.363233	0.390713	0.4431	0.414802	0.267003	0.309562	0.379054	0.356294	0.423014	0.441267	0.423723	0.324681					34	1.95377	852	433	0.160595		34	1.95377	1133	213.889	0.358378		34	2.06431	967.667	355.25	0.263221		34	2.06431	867	266.167	0.219009		34	2.06431	1481	534.25	0.310325
2.00519	0.206397	0.365256	0.308888	0.307038	0.448293	0.410836	0.456814	0.287816	0.235251	0.40056	0.374459	0.449405	0.415252	0.447238	0.393084					35	2.00471	980.75	395.889	0.224166		35	2.00471	1025.25	198.778	0.322257		35	2.11525	1207.67	479	0.313186		35	2.11525	931	356.667	0.20935		35	2.11525	1359.25	471.25	0.291068
2.05614	0.304101	0.362354	0.280915	0.341879	0.422535	0.425534	0.418747	0.335561	0.198161	0.425281	0.417142	0.480511	0.458743	0.374488	0.341341					36	2.05565	902.75	354	0.210325		36	2.05565	1032	217	0.317784		36	2.16619	955.667	471	0.208313		36	2.16619	1052.5	312.833	0.269615		36	2.16619	1634.5	566	0.350232
2.10708	0.267679	0.38042	0.343237	0.299474	0.458973	0.429925	0.38652	0.35869	0.360707	0.432495	0.352517	0.444613	0.449939	0.495129	0.336498					37	2.1066	905.25	421.333	0.185476		37	2.1066	1038.5	206.556	0.32439		37	2.21714	1013.67	437.75	0.247533		37	2.21714	1045.25	308.167	0.268673		37	2.21714	1651	493	0.379568
2.15802	0.256383	0.405461	0.417987	0.284712	0.407239	0.425937	0.3732	0.455166	0.374035	0.400822	0.370476	0.483249	0.442922	0.454578	0.310537					38	2.15754	1016.75	257.556	0.290984		38	2.15754	1223.75	204.667	0.397359		38	2.26808	1081.67	402.25	0.292018		38	2.26808	1124.75	217.5	0.330701		38	2.26808	1396.75	486.917	0.298224
2.20897	0.40253	0.371928	0.231988	0.337535	0.335018	0.403217	0.469366	0.358862	0.2928	0.409968	0.388194	0.475796	0.427101	0.398341	0.349344					39	2.20849	882.75	431.556	0.172934		39	2.20849	930.75	254.222	0.263791		39	2.31903	1144	323.5	0.352657		39	2.31903	1173.75	315.833	0.312718		39	2.31903	1341	434	0.297296
2.25991	0.286353	0.355638	0.334605	0.391877	0.361814	0.459143	0.451011	0.404854	0.212497	0.447324	0.433212	0.472754	0.536325	0.403371	0.34451					40	2.25943	1153.5	408.444	0.285565		40	2.25943	1093	225.444	0.338276		40	2.36997	1115	296	0.352012		40	2.36997	1114.75	302.833	0.295951		40	2.36997	1608.75	417.583	0.39044
2.31086	0.265124	0.431315	0.321424	0.399259	0.410544	0.500773	0.435102	0.386592	0.277736	0.468665	0.389843	0.452295	0.523285	0.408664	0.341001					41	2.31038	1008	364.333	0.246705		41	2.31038	1108.5	206.556	0.351685		41	2.42092	1122	402.5	0.309246		41	2.42092	1233.75	285.333	0.345707		41	2.42092	1706.25	525.833	0.386916
2.3618	0.351585	0.371896	0.359713	0.345767	0.428298	0.415899	0.465991	0.353103	0.322647	0.464637	0.420438	0.488649	0.530235	0.463965	0.412733					42	2.36132	1023.25	397.333	0.239902		42	2.36132	1157.5	232.222	0.360783		42	2.47186	1179.33	397.75	0.33593		42	2.47186	1030.75	317.167	0.260107		42	2.47186	1511	566.417	0.309615
2.41274	0.365224	0.384925	0.367736	0.3355	0.352581	0.457081	0.3479	0.499781	0.351897	0.396836	0.404024	0.531467	0.478337	0.347396	0.348494					43	2.41226	1087.75	404.667	0.261812		43	2.41226	1180.75	223.556	0.373228		43	2.5228	1190.67	431	0.32651		43	2.5228	1252.75	242.833	0.368124		43	2.5228	1814.25	473.667	0.439415
2.46369	0.286364	0.299446	0.282992	0.336624	0.510844	0.513679	0.423479	0.335514	0.328452	0.39038	0.466967	0.482793	0.476815	0.536749	0.406413					44	2.46321	1140.5	315.556	0.316185		44	2.46321	1254.75	216	0.405028		44	2.57375	1241	480.75	0.326761		44	2.57375	1286	289.5	0.363233		44	2.57375	1690.25	498.25	0.390713
2.51463	0.357196	0.379856	0.292269	0.409769	0.46572	0.467567	0.446797	0.396717	0.293322	0.480004	0.42085	0.484846	0.471717	0.550099	0.388635					45	2.51415	850.5	312	0.206397		45	2.51415	1134.75	198	0.365256		45	2.62469	1076.67	358	0.308888		45	2.62469	1170.5	328.167	0.307038		45	2.62469	1833.75	466.083	0.448293
2.56558	0.356568	0.324726	0.366518	0.413505	0.389211	0.464789	0.473633	0.348956	0.326287	0.441034	0.393826	0.499981	0.572601	0.413399	0.330187					46	2.5651	1121.75	328.333	0.304101		46	2.5651	1158.75	229.444	0.362354		46	2.67564	1079.33	425.75	0.280915		46	2.67564	1217.25	279.333	0.341879		46	2.67564	1755.75	466.667	0.422535
2.61652	0.3785	0.446868	0.325185	0.429665	0.451516	0.470301	0.523216	0.393775	0.171618	0.414852	0.479466	0.496635	0.591401	0.404915	0.352048					47	2.61604	1033.5	335.111	0.267679		47	2.61604	1237.75	262.111	0.38042		47	2.72658	1103.33	304.75	0.343237		47	2.72658	1180.75	359.167	0.299474		47	2.72658	1916	515.75	0.458973
2.66747	0.243809	0.40623	0.451333	0.430212	0.464163	0.43826	0.484899	0.399972	0.368174	0.442151	0.450244	0.528501	0.456757	0.438788	0.385224					48	2.66699	1016.25	347.333	0.256383		48	2.66699	1230.75	190.889	0.405461		48	2.77752	1346	373.5	0.417987		48	2.77752	1102.75	321.667	0.284712		48	2.77752	1771.25	528.833	0.407239
2.71841	0.357824	0.349042	0.429162	0.434556	0.421278	0.453317	0.450922	0.399878	0.334556	0.421639	0.406154	0.481424	0.490848	0.42905	0.368582					49	2.71793	1417	366.778	0.40253		49	2.71793	1174.75	220.889	0.371928		49	2.82847	957	417.25	0.231988		49	2.82847	1206	280	0.337535		49	2.82847	1564	541.917	0.335018
2.76935	0.299385	0.360642	0.363689	0.408858	0.428844	0.490825	0.516788	0.439564	0.280125	0.414934	0.423425	0.551698	0.438288	0.44996	0.369424					50	2.76887	1130	382.889	0.286353		50	2.76887	1109.75	197.667	0.355638		50	2.87941	1127	348.5	0.334605		50	2.87941	1350.75	275.667	0.391877		50	2.87941	1574.75	470.917	0.361814
2.8203	0.242691	0.468606	0.302727	0.46487	0.452991	0.437319	0.417926	0.404463	0.32918	0.428481	0.47198	0.52082	0.390428	0.456707	0.325818					51	2.81982	1093.5	401.778	0.265124		51	2.81982	1334.5	228.333	0.431315		51	2.93036	1121.33	373.5	0.321424		51	2.93036	1347.5	252.167	0.399259		51	2.93036	1639.5	387	0.410544
2.87124	0.338383	0.396839	0.339476	0.433948	0.496203	0.4729	0.425836	0.413101	0.343347	0.391676	0.49509	0.550633	0.461258	0.452317	0.37278					52	2.87076	1252.75	335.444	0.351585		52	2.87076	1155	201.222	0.371896		52	2.9813	1143.67	306.75	0.359713		52	2.9813	1234.75	286.167	0.345767		52	2.9813	1855.25	548.583	0.428298
2.92219	0.317835	0.416736	0.319669	0.43085	0.489566	0.502476	0.501826	0.378423	0.242886	0.406754	0.409038	0.570483	0.534604	0.402931	0.363658					53	2.92171	1254	301.111	0.365224		53	2.92171	1168.75	181.556	0.384925		53	3.03225	1233.33	377.75	0.367736		53	3.03225	1219.75	299.333	0.3355		53	3.03225	1597.75	522.083	0.352581
2.97313	0.30277	0.431943	0.391626	0.348744	0.444223	0.471421	0.41989	0.360709	0.412917	0.470072	0.444853	0.511541	0.534538	0.42852	0.41293					54	2.97265	1129.25	382.111	0.286364		54	2.97265	1023.75	255.778	0.299446		54	3.08319	1118.67	460.25	0.282992		54	3.08319	1217.5	294	0.336624		54	3.08319	2049.25	490.75	0.510844
3.02408	0.291591	0.417061	0.413618	0.449804	0.50366	0.471914	0.456492	0.330162	0.423295	0.479977	0.447359	0.533749	0.525933	0.458623	0.324055					55	3.0236	1309.5	377.556	0.357196		55	3.0236	1215.75	241.556	0.379856		55	3.13413	1053	373	0.292269		55	3.13413	1375.5	251.333	0.409769		55	3.13413	1850.5	429.667	0.46572
3.07502	0.342227	0.433611	0.295098	0.419611	0.491123	0.527615	0.499147	0.437936	0.312306	0.455436	0.436714	0.540822	0.519511	0.515646	0.333687					56	3.07454	1292.75	362.444	0.356568		56	3.07454	1095.25	262.444	0.324726		56	3.18508	1283	430.25	0.366518		56	3.18508	1429.25	294.833	0.413505		56	3.18508	1645.5	458.083	0.389211
3.12596	0.323457	0.401009	0.401225	0.392242	0.543021	0.505299	0.396072	0.445995	0.403098	0.446194	0.453128	0.535727	0.484891	0.426831	0.387122					57	3.12548	1289.75	302.222	0.3785		57	3.12548	1364.5	218.444	0.446868		57	3.23602	1191.33	434.75	0.325185		57	3.23602	1466.25	287.5	0.429665		57	3.23602	1886.25	508.75	0.451516
3.17691	0.252124	0.378784	0.373502	0.399198	0.544305	0.469405	0.50295	0.452803	0.245331	0.49064	0.459378	0.490018	0.403998	0.449905	0.329005					58	3.17643	989	352.889	0.243809		58	3.17643	1258.5	216.667	0.40623		58	3.28697	1449.33	399.25	0.451333		58	3.28697	1416.25	236	0.430212		58	3.28697	1883.75	467.667	0.464163
3.22785	0.342205	0.371051	0.492129	0.417333	0.497678	0.49441	0.465045	0.465901	0.214625	0.462361	0.512465	0.483781	0.41214	0.495591	0.376406					59	3.22737	1221.25	287.667	0.357824		59	3.22737	1125.5	230.333	0.349042		59	3.33791	1358	359.5	0.429162		59	3.33791	1464	271.833	0.434556		59	3.33791	1792	506.75	0.421278
3.2788	0.323467	0.413119	0.305414	0.405911	0.513493	0.453631	0.424175	0.459704	0.345438	0.425984	0.419339	0.419135	0.513554	0.442896	0.396763					60	3.27832	1164	382.889	0.299385		60	3.27832	1153.25	228.333	0.360642		60	3.38886	1156.67	310.5	0.363689		60	3.38886	1448	326.333	0.408858		60	3.38886	1791.75	483.417	0.428844
3.32974	0.389413	0.438734	0.51165	0.399168	0.494646	0.482714	0.401678	0.420034	0.325522	0.432357	0.438054	0.469559	0.482044	0.48495	0.361671					61	3.32926	1005.75	372.556	0.242691		61	3.32926	1390.25	188.444	0.468606		61	3.4398	1125.33	421	0.302727		61	3.4398	1539.5	264.167	0.46487		61	3.4398	1858.5	476.5	0.452991
3.38069	0.278411	0.425769	0.460001	0.412685	0.531795	0.49665	0.409802	0.416967	0.502907	0.418604	0.446364	0.546906	0.399034	0.477431	0.373828					62	3.3802	1171.75	288.889	0.338383		62	3.3802	1248.75	231	0.396839		62	3.49074	1124.33	334.5	0.339476		62	3.49074	1497	306.5	0.433948		62	3.49074	2000.75	486.917	0.496203
3.43163	0.293678	0.362093	0.480417	0.455758	0.414422	0.490287	0.378789	0.362054	0.418405	0.428412	0.486265	0.48188	0.662562	0.447755	0.37654					63	3.43115	1201.25	372	0.317835		63	3.43115	1274	205.222	0.416736		63	3.54169	1168	424.25	0.319669		63	3.54169	1464	282	0.43085		63	3.54169	1988	494.417	0.489566
3.48257	0.301014	0.402764	0.427837	0.466572	0.546709	0.439829	0.502861	0.491816	0.235755	0.449559	0.482213	0.508955	0.549631	0.560553	0.368815					64	3.48209	1180.5	390.556	0.30277		64	3.48209	1324	216.222	0.431943		64	3.59263	1261.67	350.5	0.391626		64	3.59263	1250.25	293.5	0.348744		64	3.59263	1842.5	487.25	0.444223
3.53352	0.296212	0.425748	0.381561	0.426263	0.457416	0.453362	0.487149	0.349285	0.38027	0.453118	0.451033	0.508043	0.463443	0.506838	0.352585					65	3.53304	1150	389.222	0.291591		65	3.53304	1301.5	231.889	0.417061		65	3.64358	1375.33	413	0.413618		65	3.64358	1472.5	238.5	0.449804		65	3.64358	1998.5	461.917	0.50366
3.58446	0.358761	0.391402	0.418775	0.450685	0.454603	0.512245	0.402053	0.402679	0.357721	0.446856	0.428267	0.484086	0.548108	0.438037	0.432643					66	3.58398	1224	331.111	0.342227		66	3.58398	1357.5	245.444	0.433611		66	3.69452	1162.33	475.75	0.295098		66	3.69452	1468.5	317.333	0.419611		66	3.69452	2003.25	504.917	0.491123
3.63541	0.38919	0.450172	0.432851	0.429513	0.425894	0.423876	0.428318	0.467466	0.434122	0.437406	0.475105	0.532684	0.503227	0.456404	0.355217					67	3.63493	1126.25	282.333	0.323457		67	3.63493	1279	250.556	0.401009		67	3.74547	1346	412.5	0.401225		67	3.74547	1343.25	267.167	0.392242		67	3.74547	2147.75	491.083	0.543021
3.68635	0.406884	0.414115	0.382313	0.47532	0.438077	0.505837	0.43396	0.411505	0.189052	0.49522	0.560847	0.521048	0.38308	0.526694	0.37321					68	3.68587	1017.25	359.444	0.252124		68	3.68587	1222	250.556	0.378784		68	3.79641	1239	370	0.373502		68	3.79641	1392.5	297.333	0.399198		68	3.79641	2089.5	428.917	0.544305
3.7373	0.353119	0.421329	0.410501	0.420005	0.416962	0.515427	0.489327	0.481659	0.36879	0.595315	0.565621	0.557326	0.429087	0.50005	0.373658					69	3.73681	1333.5	440.667	0.342205		69	3.73681	1157.5	205.889	0.371051		69	3.84735	1526	381	0.492129		69	3.84735	1423.75	278.833	0.417333		69	3.84735	2013.25	494.917	0.497678
3.78824	0.471062	0.438972	0.408961	0.512014	0.421087	0.49665	0.497951	0.443148	0.369201	0.456677	0.451342	0.529718	0.500381	0.501256	0.37663					70	3.78776	1282.5	438.556	0.323467		70	3.78776	1275.5	216	0.413119		70	3.8983	1112.33	401.75	0.305414		70	3.8983	1438.25	324.667	0.405911		70	3.8983	2080.75	514.167	0.513493
3.83918	0.319454	0.453497	0.533248	0.371799	0.540508	0.49544	0.434192	0.409549	0.431621	0.494544	0.457867	0.529186	0.496078	0.542462	0.412313					71	3.8387	1365	349	0.389413		71	3.8387	1351.75	226.556	0.438734		71	3.94924	1639.67	449.25	0.51165		71	3.94924	1407.75	312.667	0.399168		71	3.94924	2035.75	526.667	0.494646
3.89013	0.328429	0.420603	0.444743	0.434039	0.50142	0.545361	0.424747	0.460283	0.40575	0.482129	0.528157	0.569343	0.478072	0.572049	0.364885					72	3.88965	1115.5	389.111	0.278411		72	3.88965	1287.5	195.556	0.425769		72	4.00019	1428	357.75	0.460001		72	4.00019	1375	242.833	0.412685		72	4.00019	2072.25	449.833	0.531795
3.94107	0.378479	0.438279	0.442343	0.476656	0.549057	0.494141	0.466188	0.426387	0.343161	0.422866	0.494025	0.55763	0.506471	0.485612	0.422858					73	3.94059	1085	318.778	0.293678		73	3.94059	1133.75	205.111	0.362093		73	4.05113	1553	435.25	0.480417		73	4.05113	1511	260.667	0.455758		73	4.05113	1744	479.667	0.414422
3.99202	0.395982	0.34394	0.370816	0.422678	0.575089	0.495485	0.481007	0.460471	0.425927	0.52321	0.566822	0.552991	0.53381	0.562097	0.423959					74	3.99154	1158.25	372.889	0.301014		74	3.99154	1253.5	220.556	0.402764		74	4.10208	1317.67	322.25	0.427837		74	4.10208	1516.5	236.5	0.466572		74	4.10208	2176.5	508.583	0.546709
4.04296	0.374433	0.430719	0.43912	0.494274	0.433925	0.536443	0.501147	0.474899	0.253245	0.482708	0.54488	0.582956	0.433721	0.513792	0.410997					75	4.04248	1112.5	339.667	0.296212		75	4.04248	1305	213.111	0.425748		75	4.15302	1370	482.25	0.381561		75	4.15302	1449.25	279.833	0.426263		75	4.15302	1936.75	541.25	0.457416
4.0939	0.301791	0.376011	0.454449	0.469822	0.547036	0.50019	0.546927	0.4021	0.264557	0.439434	0.538562	0.578697	0.567835	0.530657	0.480133					76	4.09342	1348.25	412.222	0.358761		76	4.09342	1185.25	181.444	0.391402		76	4.20396	1334.33	360	0.418775		76	4.20396	1529.75	293.333	0.450685		76	4.20396	1880	493.083	0.454603
4.14485	0.343632	0.43073	0.413439	0.493484	0.511472	0.546167	0.493166	0.480142	0.407709	0.47777	0.580592	0.567517	0.543541	0.469891	0.453035					77	4.14437	1375.75	360.333	0.389189		77	4.14437	1338.75	184.222	0.450172		77	4.25491	1428.33	421.25	0.432851		77	4.25491	1447	268.667	0.429513		77	4.25491	1830.5	531.167	0.425894
4.19579	0.347231	0.465162	0.3826	0.456031	0.591669	0.510273	0.463527	0.451786	0.289775	0.438965	0.518302	0.603263	0.643829	0.498182	0.374759					78	4.19531	1432.25	370.667	0.406884		78	4.19531	1243.5	181.444	0.414115		78	4.30585	1296	406.5	0.382313		78	4.30585	1640.5	336.5	0.47532		78	4.30585	1869	532.5	0.438077
4.24674	0.393406	0.46788	0.358961	0.468364	0.541846	0.548274	0.414873	0.414384	0.289477	0.507208	0.449557	0.563562	0.55453	0.461463	0.452919					79	4.24626	1297.75	376.444	0.353119		79	4.24626	1261	180.444	0.421329		79	4.3568	1261.33	306.25	0.410501		79	4.3568	1460.75	308.5	0.420005		79	4.3568	1797	524.917	0.416962
4.29768	0.342653	0.420397	0.371962	0.489444	0.494264	0.545854	0.412445	0.480361	0.228569	0.451394	0.505803	0.540746	0.560752	0.494412	0.397623					80	4.2972	1536.25	307.222	0.471062		80	4.2972	1308.25	182.444	0.438973		80	4.40774	1310	358.5	0.408961		80	4.40774	1650.5	245.833	0.512014		80	4.40774	1819.25	534.583	0.421087
4.34863	0.379565	0.398811	0.487724	0.536891	0.425539	0.522552	0.550283	0.462051	0.330655	0.487026	0.511606	0.570483	0.575448	0.430698	0.357687					81	4.34815	1276.25	442.778	0.319454		81	4.34815	1409.5	246.444	0.453497		81	4.45868	1546.67	306	0.533248		81	4.45868	1310.5	290.5	0.371799		81	4.45868	2139	490	0.540508
4.39957	0.396238	0.439243	0.488691	0.402752	0.509424	0.517667	0.47058	0.429768	0.181138	0.456581	0.522972	0.486139	0.636944	0.578582	0.333794					82	4.39909	1204	347.111	0.328429		82	4.39909	1261.25	182.556	0.420603		82	4.50963	1401	366.25	0.444743		82	4.50963	1495.75	305	0.434039		82	4.50963	2073.25	543.5	0.50142
4.45051	0.349009	0.343193	0.372893	0.426992	0.535728	0.560731	0.455903	0.500876	0.334556	0.49333	0.471774	0.540594	0.639791	0.46996	0.372073					83	4.45003	1332.25	344.778	0.378479		83	4.45003	1357.25	233.222	0.438279		83	4.56057	1381.67	352.5	0.442343		83	4.56057	1626	318.333	0.476656		83	4.56057	2104.75	429.667	0.549057
4.50146	0.345048	0.467989	0.447394	0.450351	0.546135	0.466268	0.478132	0.415856	0.268197	0.493648	0.510233	0.605088	0.523483	0.495501	0.447825					84	4.50098	1343.25	310.111	0.395982		84	4.50098	1098.75	216.667	0.34394		84	4.61152	1296	433.25	0.370816		84	4.61152	1420.25	260.667	0.422678		84	4.61152	2198	443.5	0.575089
4.5524	0.35545	0.372415	0.533211	0.442939	0.506856	0.477247	0.49363	0.484257	0.366774	0.490171	0.447531	0.53451	0.418297	0.512338	0.416968					85	4.55192	1334.25	357.333	0.374433		85	4.55192	1272.75	168.111	0.430719		85	4.66246	1442.67	421	0.43912		85	4.66246	1658.5	302.5	0.494274		85	4.66246	1834.5	510.667	0.433925
4.60335	0.371431	0.478874	0.357814	0.437563	0.520677	0.545764	0.489042	0.469062	0.240515	0.415265	0.516448	0.58501	0.508258	0.556542	0.441049					86	4.60287	1167.5	380.111	0.301791		86	4.60287	1175	210.667	0.376011		86	4.71341	1510.33	453	0.454449		86	4.71341	1557.75	268.833	0.469822		86	4.71341	2155.25	486.333	0.547036
4.65429	0.397345	0.457808	0.382206	0.523617	0.495739	0.481011	0.505236	0.396545	0.399478	0.486461	0.516002	0.590105	0.605302	0.480374	0.398741					87	4.65381	1299	402.444	0.343632		87	4.65381	1321	216.333	0.43073		87	4.76435	1310.67	348.75	0.413439		87	4.76435	1649.5	295.667	0.493484		87	4.76435	2022.75	462.333	0.511472
4.70524	0.371782	0.448092	0.366303	0.389569	0.490631	0.548139	0.511414	0.446637	0.27152	0.476059	0.485578	0.574742	0.591533	0.521594	0.398732					88	4.70476	1263.5	357.556	0.347231		88	4.70476	1359.75	166.778	0.465162		88	4.81529	1291.67	401.5	0.3826		88	4.81529	1591.75	340.667	0.456031		88	4.81529	2244.5	439.417	0.591669
4.75618	0.464302	0.509104	0.461971	0.463655	0.463562	0.490511	0.436781	0.421145	0.282011	0.491523	0.497528	0.571472	0.45583	0.443971	0.426027					89	4.7557	1334.75	308.333	0.393406		89	4.7557	1405.5	205.556	0.46788		89	4.86624	1229.67	394.5	0.358961		89	4.86624	1510.25	225.333	0.468364		89	4.86624	2109.75	456.667	0.541846
4.80712	0.32483	0.478831	0.484751	0.457185	0.564491	0.52999	0.406071	0.410723	0.219422	0.459395	0.536467	0.47397	0.601529	0.466673	0.361617					90	4.80664	1239	345	0.342653		90	4.80664	1268.5	190.333	0.420397		90	4.91718	1275.67	410.25	0.371962		90	4.91718	1568.25	225.5	0.489444		90	4.91718	1992.75	484.833	0.494264
4.85807	0.308796	0.422888	0.45821	0.473831	0.457771	0.533934	0.500147	0.51532	0.369555	0.565367	0.514388	0.601666	0.692219	0.503647	0.429053					91	4.85759	1313.75	323.444	0.379565		91	4.85759	1225.25	202.444	0.398811		91	4.96813	1573	438.25	0.487724		91	4.96813	1718.25	245.333	0.536892		91	4.96813	1821.25	523	0.425539
4.90901	0.397728	0.487463	0.44768	0.451809	0.503824	0.527705	0.461831	0.581484	0.391227	0.500104	0.548142	0.565692	0.49674	0.530312	0.398106					92	4.90853	1376.25	342.444	0.396238		92	4.90853	1322.5	196	0.439243		92	5.01907	1539	402	0.488691		92	5.01907	1366.75	261.833	0.402752		92	5.01907	2062.75	508.583	0.509424
4.95996	0.360358	0.45315	0.351081	0.505209	0.50478	0.566826	0.481489	0.485227	0.408101	0.482308	0.542854	0.571092	0.559759	0.527059	0.379459					93	4.95948	1285.25	374.667	0.349009		93	4.95948	1124.5	244.333	0.343193		93	5.07002	1251.33	383.75	0.372893		93	5.07002	1463.25	291.833	0.426992		93	5.07002	2108.75	474.333	0.535728
5.0109	0.337298	0.426105	0.337578	0.570305	0.501857	0.508257	0.457421	0.427342	0.315199	0.482074	0.559543	0.620451	0.564922	0.567741	0.371876					94	5.01042	1316.25	416	0.345048		94	5.01042	1416	215.778	0.467989		94	5.12096	1445.67	404.75	0.447394		94	5.12096	1550.5	315	0.450351		94	5.12096	2136.5	470.333	0.546135
5.06185	0.377659	0.474043	0.371496	0.482428	0.538569	0.53129	0.524073	0.396169	0.448178	0.485716	0.503022	0.549568	0.529375	0.53588	0.516452					95	5.06136	1309.5	382.111	0.35545		95	5.06136	1163	207.889	0.372415		95	5.1719	1628.33	387.75	0.533211		95	5.1719	1516	300.833	0.442939		95	5.1719	2027.75	481.417	0.506856
5.11279	0.307774	0.432918	0.365229	0.503751	0.512592	0.483789	0.493666	0.491221	0.407018	0.506256	0.601779	0.543484	0.539635	0.540698	0.464807					96	5.11231	1329.75	360.667	0.371431		96	5.11231	1420.25	192.111	0.478874		96	5.22285	1218	385.5	0.357814		96	5.22285	1463.75	263.333	0.437563		96	5.22285	2114.25	525.75	0.520677
5.16373	0.33339	0.495196	0.46652	0.522706	0.521961	0.560328	0.470133	0.423758	0.3205	0.468776	0.492583	0.592615	0.643498	0.460836	0.447351					97	5.16325	1348.25	311.556	0.397345		97	5.16325	1420	245.889	0.457808		97	5.27379	1276	386.75	0.382206		97	5.27379	1654.5	218	0.523617		97	5.27379	2066.5	554.083	0.495739
5.21468	0.392213	0.384384	0.439012	0.496583	0.515105	0.569246	0.499808	0.441582	0.315012	0.575451	0.489046	0.638324	0.606957	0.461476	0.41413					98	5.2142	1314	344	0.371782		98	5.2142	1401.75	252.556	0.448092		98	5.32474	1293	440.75	0.366303		98	5.32474	1358.25	289.5	0.389569		98	5.32474	1891.25	394.417	0.490631
5.26562	0.372325	0.555255	0.409356	0.501747	0.492324	0.510856	0.505539	0.440769	0.413458	0.447104	0.533239	0.509031	0.605038	0.558424	0.415464					99	5.26514	1508.5	297.111	0.464302		99	5.26514	1502	196.333	0.509104		99	5.37568	1494.33	419.5	0.461971		99	5.37568	1580.5	308.5	0.463655		99	5.37568	1979.5	565.25	0.463562
5.31657	0.357931	0.492716	0.54299	0.492513	0.498743	0.499877	0.403017	0.44249	0.31477	0.461078	0.518714	0.586455	0.521431	0.582042	0.350678					100	5.31609	1242.5	395	0.32483		100	5.31609	1460.25	232.222	0.478831		100	5.42663	1526.33	398.5	0.484751		100	5.42663	1508.75	254.5	0.457185		100	5.42663	2256	533.833	0.564491
5.36751	0.380087	0.495088	0.38389	0.531758	0.613958	0.543479	0.506468	0.398908	0.292519	0.451366	0.514319	0.605088	0.510972	0.537817	0.379136					101	5.36703	1096	290.333	0.308796		101	5.36703	1297	212.444	0.422888		101	5.47757	1453.33	387.25	0.45821		101	5.47757	1593.25	293.333	0.473831		101	5.47757	1912.75	516.167	0.457771
5.41846	0.355344	0.396905	0.422142	0.553871	0.50549	0.534964	0.461545	0.403477	0.239358	0.526714	0.533136	0.57634	0.63284	0.448609	0.454244					102	5.41797	1404.25	366.556	0.397728		102	5.41797	1462.5	212.333	0.487463		102	5.52851	1386.33	344.75	0.44768		102	5.52851	1547	307.5	0.451809		102	5.52851	1987.75	450.667	0.503824
5.4694	0.331282	0.416346	0.503125	0.530391	0.572876	0.527884	0.501254	0.482285	0.311914	0.498641	0.472289	0.63916	0.580611	0.599478	0.370086					103	5.46892	1243.75	303.556	0.360358		103	5.46892	1335.5	173.333	0.45315		103	5.57946	1193.33	376.5	0.351081		103	5.57946	1678.5	292.5	0.505209		103	5.57946	2018.5	478.5	0.50478
5.52034	0.361157	0.441496	0.388438	0.508794	0.554575	0.503238	0.480632	0.412382	0.389248	0.49253	0.558478	0.588508	0.495747	0.554523	0.39269					104	5.51986	1233.25	353.222	0.337298		104	5.51986	1326.25	233.444	0.426105		104	5.6304	1263.67	478.25	0.337578		104	5.6304	1850.25	285.667	0.570305		104	5.6304	1984.75	453.667	0.501857
5.57129	0.449897	0.435539	0.348609	0.496856	0.471401	0.584034	0.442976	0.407468	0.361697	0.507898	0.522183	0.603035	0.580479	0.578975	0.387175					105	5.57081	1331	345.667	0.377659		105	5.57081	1418.75	203	0.474043		105	5.68135	1285.33	421	0.371496		105	5.68135	1596.5	273	0.482428		105	5.68135	2102.25	459.167	0.538569
5.62223	0.347401	0.406956	0.454557	0.429392	0.501065	0.525778	0.46417	0.451613	0.377974	0.524865	0.503228	0.651405	0.64277	0.482042	0.375824					106	5.62175	1146	343	0.307774		106	5.62175	1299.5	189.222	0.432918		106	5.73229	1311	461.25	0.365229		106	5.73229	1711	329	0.503751		106	5.73229	2151.25	587.417	0.512592
5.67318	0.394332	0.447161	0.528806	0.500926	0.577274	0.586498	0.462813	0.412491	0.374539	0.562691	0.556246	0.606381	0.543342	0.481718	0.361653					107	5.6727	1249.5	379.667	0.33339		107	5.6727	1457	187	0.495196		107	5.78324	1498.67	413.25	0.46652		107	5.78324	1770.5	336.5	0.522706		107	5.78324	2107	514.583	0.521961
5.72412	0.349818	0.48013	0.400294	0.519547	0.600273	0.54675	0.527108	0.476292	0.249046	0.537087	0.517925	0.535194	0.597756	0.662876	0.406243					108	5.72364	1348.75	325.444	0.392213		108	5.72364	1152.25	166.444	0.384384		108	5.83418	1484.67	463.25	0.439012		108	5.83418	1670.5	308.167	0.496583		108	5.83418	2073.5	502	0.515105
5.77506	0.318442	0.424914	0.389835	0.46317	0.50631	0.546033	0.529858	0.482098	0.28972	0.483922	0.649784	0.576948	0.54321	0.58014	0.435803					109	5.77458	1304.75	333.333	0.372325		109	5.77458	1659.25	235.222	0.555255		109	5.88512	1340.67	388.25	0.409356		109	5.88512	1656	279.5	0.501747		109	5.88512	1989.75	487.75	0.492324
5.82601	0.383334	0.48143	0.425402	0.490021	0.511035	0.523672	0.472722	0.450127	0.296272	0.54404	0.601847	0.581815	0.512495	0.45945	0.399592					110	5.82553	1230.75	296.889	0.357931		110	5.82553	1467.75	204.111	0.492716		110	5.93607	1667.33	404	0.54299		110	5.93607	1657	305.833	0.492513		110	5.93607	1966	444.417	0.498743
5.87695	0.444552	0.403901	0.538942	0.572583	0.508058	0.561045	0.543552	0.42825	0.334295	0.516947	0.494815	0.613378	0.508721	0.485026	0.402134					111	5.87647	1332	340.333	0.380087		111	5.87647	1453.5	183.778	0.495088		111	5.98701	1393.67	500.5	0.38389		111	5.98701	1758	299.167	0.531758		111	5.98701	2366.75	493.667	0.613958
5.9279	0.375604	0.409241	0.40187	0.52623	0.600137	0.580628	0.53009	0.470408	0.198591	0.474514	0.494094	0.60524	0.65442	0.55116	0.431425					112	5.92742	1253	325.889	0.355344		112	5.92742	1210.25	192.333	0.396905		112	6.03796	1416.67	434.5	0.422142		112	6.03796	1785.5	266	0.553871		112	6.03796	2062.5	520.333	0.50549
5.97884	0.373155	0.455067	0.427837	0.47535	0.518137	0.568349	0.450083	0.43429	0.334108	0.525679	0.556212	0.509108	0.532354	0.539016	0.415517					113	5.97836	1169	304.667	0.331282		113	5.97836	1311	243.222	0.416346		113	6.0889	1630.33	459.75	0.503125		113	6.0889	1714.75	259.667	0.530391		113	6.0889	2301	553.25	0.572876
6.02979	0.439719	0.469895	0.497502	0.488351	0.5705	0.534651	0.548069	0.44008	0.431434	0.489426	0.554289	0.689128	0.533876	0.521112	0.39961					114	6.02931	1255.5	313.222	0.361157		114	6.02931	1336.5	204.222	0.441496		114	6.13984	1376	472.25	0.388438		114	6.13984	1648.5	252.667	0.508794		114	6.13984	2167.25	475.333	0.554575
6.08073	0.436865	0.47778	0.45778	0.51581	0.491614	0.467881	0.482257	0.448953	0.399402	0.529528	0.500618	0.539605	0.49012	0.555736	0.401678					115	6.08025	1584.25	410.444	0.449897		115	6.08025	1337	220	0.435539		115	6.19079	1269.33	458.25	0.348609		115	6.19079	1623.75	260.667	0.496856		115	6.19079	1919.5	481.333	0.471401
6.13167	0.419373	0.454547	0.574294	0.507882	0.558727	0.518429	0.456725	0.424963	0.340156	0.54593	0.611462	0.521885	0.482971	0.448534	0.41515					116	6.13119	1258.5	352.111	0.347401		116	6.13119	1251.25	207.556	0.406956		116	6.24173	1442.33	384.75	0.454557		116	6.24173	1533.5	355.5	0.429392		116	6.24173	2062.5	533.833	0.501065
6.18262	0.33684	0.420765	0.403052	0.490994	0.571265	0.516502	0.400036	0.457857	0.348612	0.488281	0.569947	0.625242	0.730944	0.484351	0.44164					117	6.18214	1410.5	381.667	0.394332		117	6.18214	1297.25	150.444	0.447161		117	6.29268	1610.33	380	0.528806		117	6.29268	1614.25	240	0.500926		117	6.29268	2203.25	442.083	0.577274
6.23356	0.391383	0.427426	0.48561	0.541083	0.580716	0.610428	0.4015	0.453804	0.337244	0.501455	0.517272	0.609499	0.46245	0.503427	0.402107					118	6.23308	1256.25	343.556	0.349818		118	6.23308	1416.25	184.889	0.48013		118	6.34362	1267.33	336	0.400294		118	6.34362	1723.5	298.167	0.519547		118	6.34362	2349.5	518.167	0.600273
6.28451	0.434193	0.413682	0.443095	0.498132	0.558399	0.507316	0.445065	0.474617	0.262653	0.549406	0.533068	0.606533	0.517459	0.477803	0.411113					119	6.28403	1247.5	416.667	0.318442		119	6.28403	1289.75	200	0.424914		119	6.39457	1305	398	0.389835		119	6.39457	1544.5	273.833	0.46317		119	6.39457	2030.25	485.583	0.50631
6.33545	0.470604	0.396244	0.38611	0.484311	0.641983	0.538101	0.462902	0.591813	0.345252	0.592749	0.53475	0.530707	0.67984	0.470884	0.476346					120	6.33497	1413.25	413.111	0.383334		120	6.33497	1435.25	200.556	0.48143		120	6.44551	1364	374.25	0.425402		120	6.44551	1616.5	272.167	0.490021		120	6.44551	2083.5	524.417	0.511035
6.3864	0.434097	0.419812	0.470137	0.524863	0.611609	0.50279	0.460028	0.507997	0.493892	0.460154	0.572523	0.571928	0.541158	0.573717	0.452212					121	6.38592	1570.75	410.889	0.444552		121	6.38592	1184.75	148.889	0.403901		121	6.49645	1638.67	384.75	0.538942		121	6.49645	1893.5	322.667	0.572583		121	6.49645	2125.25	575.25	0.508058
6.43734	0.344473	0.436004	0.444134	0.426658	0.545316	0.520625	0.463706	0.423132	0.461169	0.471052	0.612767	0.579077	0.745044	0.558251	0.429868					122	6.43686	1357.75	377.778	0.375604		122	6.43686	1310	260.444	0.409241		122	6.5474	1351	416	0.40187		122	6.5474	1739	295.333	0.52623		122	6.5474	2335.75	504.833	0.600137
6.48828	0.400954	0.417419	0.644711	0.523769	0.588063	0.484237	0.426479	0.474367	0.281488	0.489661	0.472873	0.605392	0.561811	0.564013	0.401794					123	6.4878	1360.25	386.667	0.373155		123	6.4878	1354.75	187.667	0.455067		123	6.59834	1403.67	408.25	0.427837		123	6.59834	1604.75	300.667	0.47535		123	6.59834	2092	511.25	0.518137
6.53923	0.430871	0.408938	0.491735	0.542237	0.518847	0.569694	0.507646	0.491487	0.438863	0.455077	0.547661	0.625395	0.697382	0.497073	0.390944					124	6.53875	1515.25	368	0.439719		124	6.53875	1387	181.889	0.469895		124	6.64929	1504	346.5	0.497502		124	6.64929	1675.25	335.5	0.488351		124	6.64929	2199.25	458.75	0.5705
6.59017	0.358846	0.407129	0.500081	0.560129	0.52106	0.518743	0.537071	0.421348	0.401587	0.498669	0.508275	0.635738	0.501241	0.544909	0.408347					125	6.58969	1465.25	325.444	0.436865		125	6.58969	1394	168.667	0.47778		125	6.70023	1469.33	404.25	0.45778		125	6.70023	1671.75	256.667	0.51581		125	6.70023	2039.25	539.417	0.491614
6.64112	0.392192	0.453389	0.437973	0.476352	0.631248	0.565078	0.471526	0.536791	0.305511	0.455422	0.645526	0.660532	0.580611	0.557852	0.468433					126	6.64064	1440.5	346.333	0.419373		126	6.64064	1349.75	184	0.454547		126	6.75118	1705.67	369.5	0.574294		126	6.75118	1654	260.667	0.507882		126	6.75118	2250.25	545.667	0.558727
6.69206	0.410568	0.38707	0.48733	0.477355	0.659082	0.536085	0.531197	0.487512	0.297484	0.506573	0.596903	0.688824	0.56671	0.550422	0.362199					127	6.69158	1194.5	315.667	0.33684		127	6.69158	1241	161.889	0.420765		127	6.80212	1335	397.25	0.403052		127	6.80212	1660.5	313.5	0.490994		127	6.80212	2250.25	507.417	0.571265
6.74301	0.421204	0.49016	0.424972	0.499165	0.613521	0.522103	0.514145	0.524866	0.39509	0.591591	0.533102	0.684565	0.643365	0.623572	0.484332					128	6.74252	1383.25	362.111	0.391383		128	6.74252	1280.75	184.556	0.427426		128	6.85306	1524.33	394.5	0.48561		128	6.85306	1728.25	243.833	0.541083		128	6.85306	2296.25	524.583	0.580716
6.79395	0.398665	0.442038	0.47988	0.506607	0.560612	0.622841	0.504772	0.411912	0.390163	0.493923	0.568299	0.569723	0.549168	0.546342	0.391768					129	6.79347	1487.5	354.667	0.434193		129	6.79347	1263.5	202.556	0.413682		129	6.90401	1423.67	392.75	0.443095		129	6.90401	1687.75	321.167	0.498132		129	6.90401	2178.25	474.667	0.558399
6.84489	0.449567	0.44102	0.434463	0.522827	0.559328	0.590307	0.465902	0.500423	0.360315	0.473769	0.448836	0.609499	0.675405	0.531739	0.406207					130	6.84441	1499.5	271.667	0.470604		130	6.84441	1225	208.778	0.396244		130	6.95495	1394.33	496	0.38611		130	6.95495	1667.5	338.833	0.484311		130	6.95495	2517.25	558.667	0.641983
6.89584	0.457935	0.395431	0.437293	0.492907	0.538678	0.533889	0.473919	0.501737	0.256792	0.520851	0.469096	0.626992	0.693013	0.58954	0.346175					131	6.89536	1505.25	372.667	0.434097		131	6.89536	1296	219.333	0.419812		131	7.0059	1463.33	369.5	0.470137		131	7.0059	1759.25	319.333	0.524863		131	7.0059	2404.5	538.583	0.611609
6.94678	0.379948	0.432116	0.444958	0.527839	0.476755	0.618539	0.520805	0.526603	0.382827	0.512588	0.60092	0.639389	0.562275	0.499196	0.379477					132	6.9463	1261.75	363	0.344473		132	6.9463	1297.75	179.556	0.436004		132	7.05684	1471.33	438	0.444134		132	7.05684	1495.5	325	0.426658		132	7.05684	2174	510.333	0.545316
6.99773	0.411526	0.380506	0.402729	0.476899	0.550314	0.554727	0.527554	0.486354	0.378552	0.43524	0.52541	0.626611	0.543475	0.493461	0.393621					133	6.99725	1403	356.889	0.400954		133	6.99725	1278.75	208.222	0.417419		133	7.10779	1884	384	0.644711		133	7.10779	1748.25	311.333	0.523769		133	7.10779	2321.75	527.667	0.588063
7.04867	0.368705	0.455988	0.367593	0.567844	0.513275	0.597208	0.514503	0.536337	0.28664	0.514478	0.559131	0.550861	0.475755	0.560312	0.402018					134	7.04819	1498.5	374.333	0.430871		134	7.04819	1227	178.222	0.408938		134	7.15873	1583.33	439.25	0.491735		134	7.15873	1803.75	316.167	0.542237		134	7.15873	2087.25	504.333	0.518847
7.09962	0.401976	0.417213	0.443812	0.451201	0.545916	0.570276	0.475758	0.44936	0.318559	0.510339	0.538184	0.664106	0.439612	0.553765	0.512388					135	7.09913	1358.25	422	0.358846		135	7.09913	1254.25	210.111	0.407129		135	7.20967	1546	382.5	0.500081		135	7.20967	1827.5	290.833	0.560129		135	7.20967	2150.5	560.833	0.52106
7.15056	0.508507	0.441907	0.494063	0.515841	0.625294	0.573548	0.506075	0.468577	0.269205	0.484515	0.567612	0.658326	0.586503	0.501408	0.398777					136	7.15008	1417.25	394	0.392192		136	7.15008	1327	164.222	0.453389		136	7.26062	1391	372	0.437973		136	7.26062	1555	248.167	0.476352		136	7.26062	2481.75	555.917	0.631248
7.2015	0.421065	0.371917	0.443203	0.546672	0.591041	0.607067	0.441012	0.465604	0.418218	0.52103	0.581519	0.5933	0.457816	0.5524	0.441917					137	7.20102	1433.75	362.556	0.410568		137	7.20102	1176.25	183.556	0.38707		137	7.31156	1506.33	372.5	0.48733		137	7.31156	1646.75	337.167	0.477355		137	7.31156	2471	460.25	0.659082
7.25245	0.387507	0.430784	0.406168	0.498436	0.511527	0.607739	0.474919	0.484116	0.305362	0.589218	0.531008	0.544853	0.539834	0.501408	0.391231					138	7.25197	1454.5	355.556	0.421204		138	7.25197	1458.75	201.667	0.49016		138	7.36251	1377	388.25	0.424972		138	7.36251	1656.75	287.333	0.499165		138	7.36251	2371.25	499.5	0.613521
7.30339	0.368705	0.366166	0.44682	0.539352	0.510789	0.521252	0.47099	0.508857	0.28257	0.551889	0.530802	0.616116	0.528647	0.604688	0.395957					139	7.30291	1419.25	379.111	0.398665		139	7.30291	1346	212.333	0.442038		139	7.41345	1475	358.5	0.47988		139	7.41345	1663.5	273.667	0.506607		139	7.41345	2216.5	506.167	0.560612
7.35434	0.389956	0.404031	0.494959	0.480939	0.5705	0.571352	0.483275	0.498764	0.263325	0.566788	0.54409	0.635282	0.523748	0.51903	0.464512					140	7.35386	1472.5	299.556	0.449567		140	7.35386	1318.5	187.444	0.44102		140	7.4644	1413.33	402.5	0.434463		140	7.4644	1712	277.667	0.522827		140	7.4644	2294.75	588.333	0.559328
7.40528	0.365575	0.38681	0.401368	0.408402	0.545998	0.558625	0.444548	0.458108	0.243651	0.544371	0.536399	0.562574	0.657399	0.543661	0.499219					141	7.4048	1588	393.222	0.457935		141	7.4048	1204.25	190.111	0.395431		141	7.51534	1432.67	415.25	0.437293		141	7.51534	1620.75	268.5	0.492907		141	7.51534	2160	516.583	0.538678
7.45622	0.397377	0.432766	0.342736	0.552019	0.520322	0.578387	0.49813	0.44296	0.251136	0.526741	0.558925	0.653306	0.574256	0.60666	0.389969					142	7.45574	1375.75	384.444	0.379948		142	7.45574	1303	194.778	0.432116		142	7.56628	1458	422.75	0.444958		142	7.56628	1768.25	320.167	0.527839		142	7.56628	1924.75	470.25	0.476755
7.50717	0.400092	0.375177	0.490159	0.550561	0.623983	0.604871	0.491006	0.433711	0.264128	0.498503	0.48884	0.59733	0.552411	0.485426	0.428659					143	7.50669	1440.25	366.556	0.411526		143	7.50669	1146.75	170.889	0.380506		143	7.61723	1314	377	0.402729		143	7.61723	1600.5	292.167	0.476899		143	7.61723	2206.75	527.833	0.550314
7.55811	0.380342	0.466916	0.315801	0.561556	0.542284	0.548722	0.45876	0.462239	0.359923	0.511967	0.600955	0.635053	0.587164	0.600264	0.478934					144	7.55763	1335.75	373.778	0.368705		144	7.55763	1368	198.556	0.455988		144	7.66817	1212	356.75	0.367593		144	7.66817	1831	273.167	0.567844		144	7.66817	2099.5	533.583	0.513275
7.60906	0.485191	0.462194	0.446677	0.529692	0.522234	0.55997	0.477775	0.420519	0.347529	0.483039	0.516689	0.554056	0.641843	0.47484	0.376737					145	7.60858	1433	384.222	0.401976		145	7.60858	1235	165	0.417213		145	7.71912	1461.33	428.75	0.443812		145	7.71912	1538.5	300.667	0.451201		145	7.71912	2240.25	574.75	0.545916
7.66	0.441763	0.378123	0.517452	0.529844	0.53906	0.591069	0.489667	0.491111	0.43457	0.500324	0.603083	0.660303	0.573131	0.551539	0.432732					146	7.65952	1637.5	310.778	0.508507		146	7.65952	1347	213.667	0.441907		146	7.77006	1490	340.5	0.494063		146	7.77006	1705.5	290.333	0.515841		146	7.77006	2421.5	513.833	0.625294
7.71095	0.384207	0.388467	0.41677	0.513046	0.542966	0.576326	0.460242	0.476887	0.354585	0.475797	0.605556	0.619538	0.570483	0.546329	0.386978					147	7.71047	1481.25	382.667	0.421065		147	7.71047	1156.5	202.667	0.371917		147	7.821	1396.67	365.5	0.443203		147	7.821	1835.75	336	0.546672		147	7.821	2311.5	508.333	0.591041
7.76189	0.36417	0.475906	0.504486	0.519091	0.552773	0.601465	0.479132	0.600294	0.364609	0.482888	0.531797	0.606837	0.448284	0.504943	0.44949					148	7.76141	1384.25	373.222	0.387507		148	7.76141	1286.25	181.444	0.430784		148	7.87195	1358	413	0.406168		148	7.87195	1685.25	317.833	0.498436		148	7.87195	2143.25	582.667	0.511527
7.81283	0.482784	0.329579	0.47003	0.500896	0.623354	0.532993	0.475633	0.427608	0.331569	0.505249	0.527024	0.678633	0.618674	0.587921	0.395017					149	7.81235	1349.75	387.778	0.368705		149	7.81235	1188.75	249.667	0.366166		149	7.92289	1436.33	396.75	0.44682		149	7.92289	1705.5	225.833	0.539352		149	7.92289	2151.25	592.917	0.510789
7.86378	0.432351	0.443067	0.481133	0.519456	0.488172	0.549125	0.48997	0.477747	0.300061	0.548923	0.597006	0.602806	0.635687	0.512483	0.412554					150	7.8633	1383.75	366.333	0.389956		150	7.8633	1241.75	205.556	0.404031		150	7.97384	1488.33	336.75	0.494959		150	7.97384	1684.25	364.833	0.480939		150	7.97384	2258	517.5	0.5705
7.91472	0.405021	0.408299	0.501907	0.503873	0.496094	0.574757	0.552033	0.466699	0.319511	0.500779	0.586876	0.634445	0.5775	0.564895	0.37014					151	7.91424	1412.25	458.444	0.365575		151	7.91424	1214.25	222.222	0.38681		151	8.02478	1338.33	404.5	0.401368		151	8.02478	1449.75	329.333	0.408402		151	8.02478	2182.75	517	0.545998
7.96567	0.400741	0.400381	0.461004	0.52225	0.578039	0.507226	0.559532	0.398016	0.328266	0.468996	0.577364	0.661672	0.580081	0.444433	0.439715					152	7.96519	1404	367.222	0.397377		152	7.96519	1327	217.111	0.432766		152	8.07573	1183.67	386.25	0.342736		152	8.07573	1799.75	285.333	0.552019		152	8.07573	2121.25	533.833	0.520322
8.01661	0.419799	0.426029	0.436935	0.620455	0.57752	0.584751	0.635022	0.490423	0.442149	0.50998	0.623412	0.558163	0.684474	0.51679	0.375923					153	8.01613	1404.75	360.889	0.400092		153	8.01613	1164.75	202.556	0.375177		153	8.12667	1616.67	476.25	0.490159		153	8.12667	1833.75	323.333	0.550561		153	8.12667	2409.5	505.833	0.623983
8.06756	0.354098	0.398876	0.466627	0.585553	0.584676	0.589321	0.469419	0.466793	0.402501	0.449435	0.533651	0.683272	0.589018	0.514026	0.383353					154	8.06708	1362	369.667	0.380342		154	8.06708	1360.25	162.778	0.466916		154	8.17761	1089	354.25	0.315801		154	8.17761	1792.75	252.167	0.561556		154	8.17761	2195	540.583	0.542284
8.1185	0.413624	0.479123	0.431849	0.538592	0.639716	0.574489	0.557961	0.558292	0.324103	0.510146	0.614141	0.599536	0.515473	0.513772	0.438784					155	8.11802	1594	328.111	0.485191		155	8.11802	1387.25	201.889	0.462194		155	8.22856	1551	511.75	0.446677		155	8.22856	1699	245.833	0.529692		155	8.22856	2157	563.75	0.522234
8.16944	0.531887	0.421957	0.402765	0.579569	0.593772	0.561493	0.45144	0.419314	0.252181	0.457891	0.591615	0.59619	0.44365	0.611201	0.412071					156	8.16896	1543.25	390.667	0.441763		156	8.16896	1200.75	231	0.378123		156	8.2795	1623.67	419.75	0.517452		156	8.2795	1687.75	234.167	0.529844		156	8.2795	2132.75	488.167	0.53906
8.22039	0.450141	0.38642	0.51036	0.512743	0.563917	0.696601	0.532911	0.42825	0.423669	0.534977	0.532999	0.60159	0.643432	0.547045	0.42276					157	8.21991	1355.75	353.333	0.384207		157	8.21991	1205.5	209.222	0.388467		157	8.33045	1351.67	382	0.41677		157	8.33045	1675.5	268	0.513046		157	8.33045	2272	615.5	0.542966
8.27133	0.373773	0.420137	0.430524	0.557122	0.536056	0.608322	0.45335	0.422945	0.31561	0.483094	0.578978	0.642279	0.651971	0.607755	0.367123					158	8.27085	1277.25	327.111	0.36417		158	8.27085	1420.75	200.222	0.475906		158	8.38139	1534	360.25	0.504486		158	8.38139	1695.25	271.167	0.519091		158	8.38139	2219.75	533.333	0.552773
8.32228	0.42032	0.422444	0.432422	0.574496	0.51292	0.571531	0.488345	0.454102	0.413626	0.519747	0.50673	0.563182	0.665475	0.514041	0.449607					159	8.3218	1657.5	397.889	0.482784		159	8.3218	1092.25	247	0.329579		159	8.43234	1472.33	378.75	0.47003		159	8.43234	1665.5	291.333	0.500896		159	8.43234	2397.75	496	0.623354
8.37322	0.530024	0.411906	0.451692	0.567966	0.603414	0.511842	0.488042	0.443022	0.302748	0.471272	0.489767	0.662357	0.505081	0.543537	0.443797					160	8.37274	1395.25	267.222	0.432351		160	8.37274	1314.75	178.444	0.443067		160	8.48328	1561.67	442.25	0.481133		160	8.48328	1708.25	283.167	0.519456		160	8.48328	2118.25	628.917	0.488172
8.42417	0.387252	0.44416	0.514801	0.552839	0.574925	0.635926	0.502022	0.444384	0.364123	0.557559	0.569191	0.606305	0.455102	0.589196	0.445749					161	8.42368	1398.5	341.778	0.405021		161	8.42368	1214.25	167.111	0.408299		161	8.53422	1547	379.25	0.501907		161	8.53422	1659	276.667	0.503873		161	8.53422	2052	538.5	0.496094
8.47511	0.477152	0.337474	0.423862	0.539564	0.509724	0.536981	0.530322	0.399236	0.451593	0.485785	0.571218	0.656881	0.520107	0.541842	0.38944					162	8.47463	1335	289.444	0.400741		162	8.47463	1220.5	193.667	0.400381		162	8.58517	1536.33	463.75	0.461004		162	8.58517	1706.25	273.5	0.52225		162	8.58517	2262.25	498.75	0.578039
8.52605	0.448662	0.370628	0.508749	0.609884	0.534444	0.541238	0.519877	0.519092	0.314434	0.5239	0.528775	0.647907	0.581405	0.54424	0.422643					163	8.52557	1472.5	377.222	0.419799		163	8.52557	1281.5	188.889	0.426029		163	8.63611	1396.33	379.75	0.436935		163	8.63611	2022	319.833	0.620455		163	8.63611	2229	467.083	0.57752
8.577	0.516694	0.396417	0.463654	0.556635	0.557525	0.549842	0.501236	0.451379	0.27992	0.490778	0.595426	0.632392	0.513488	0.51708	0.41353					164	8.57652	1236.75	312.889	0.354098		164	8.57652	1211.75	188.778	0.398876		164	8.68706	1432.67	347	0.466627		164	8.68706	1915.75	309.333	0.585553		164	8.68706	2335.5	551.75	0.584676
8.62794	0.394726	0.437391	0.363223	0.553811	0.4764	0.644709	0.564282	0.507496	0.417808	0.515154	0.577708	0.672396	0.428491	0.516721	0.469597					165	8.62746	1455.5	376.333	0.413624		165	8.62746	1420	191.222	0.479123		165	8.738	1356	351.25	0.431849		165	8.738	1778.25	300.667	0.538592		165	8.738	2429.25	477.583	0.639716
8.67889	0.506356	0.420408	0.383137	0.555421	0.555914	0.591293	0.514074	0.476104	0.355014	0.5271	0.634263	0.581739	0.676265	0.601029	0.429429					166	8.67841	1689.5	301.778	0.531887		166	8.67841	1303.5	221.333	0.421957		166	8.78895	1307.33	370.25	0.402765		166	8.78895	1899	309	0.579569		166	8.78895	2320.75	509.25	0.593772
8.72983	0.380555	0.407086	0.555848	0.610127	0.579104	0.614819	0.550926	0.475995	0.371291	0.527928	0.573965	0.618017	0.534009	0.596019	0.460054					167	8.72935	1557	382.556	0.450141		167	8.72935	1256.25	265.222	0.38642		167	8.83989	1575.67	388.25	0.51036		167	8.83989	1681	274.333	0.512743		167	8.83989	2243.25	522.833	0.563917
8.78078	0.42673	0.453042	0.435824	0.522524	0.494018	0.635388	0.575191	0.537683	0.386635	0.534425	0.596868	0.620451	0.563069	0.564895	0.391293					168	8.78029	1318.75	343.556	0.373773		168	8.78029	1273.5	196	0.420137		168	8.89083	1518.67	517	0.430524		168	8.89083	1831.75	303.333	0.557122		168	8.89083	2057.25	421.833	0.536056
8.83172	0.449492	0.444713	0.478733	0.607363	0.600164	0.58856	0.561228	0.469469	0.301535	0.635182	0.644152	0.561357	0.503823	0.493599	0.451245					169	8.83124	1429.75	333.111	0.42032		169	8.83124	1292.75	209.333	0.422444		169	8.94178	1397.33	391.25	0.432422		169	8.94178	1880.25	304.167	0.574496		169	8.94178	2086.25	521.417	0.51292
8.88266	0.430786	0.372535	0.450903	0.572158	0.536739	0.612982	0.547462	0.41933	0.452695	0.503814	0.596147	0.634369	0.495614	0.554937	0.458165					170	8.88218	1703.75	320.889	0.530024		170	8.88218	1259.5	203.111	0.411906		170	8.99272	1407.67	356.75	0.451692		170	8.99272	1853.5	295.333	0.567966		170	8.99272	2357.5	516.583	0.603414
8.93361	0.406447	0.389821	0.430309	0.472069	0.624693	0.629338	0.496612	0.474226	0.467852	0.54742	0.60614	0.62471	0.614768	0.490388	0.421703					171	8.93313	1362.25	351.889	0.387252		171	8.93313	1323	183.889	0.44416		171	9.04367	1609	411.25	0.514801		171	9.04367	1826.5	309.833	0.552839		171	9.04367	2224.5	470.5	0.574925
8.98455	0.355738	0.437434	0.42995	0.570092	0.621415	0.507495	0.483507	0.493944	0.461057	0.541005	0.61675	0.622352	0.601264	0.547114	0.410119					172	8.98407	1638.25	393.333	0.477152		172	8.98407	1062.5	197	0.337474		172	9.09461	1366.67	380.5	0.423862		172	9.09461	1772.75	292.5	0.539564		172	9.09461	2072.75	517.667	0.509724
9.0355	0.445372	0.42096	0.493705	0.52061	0.544906	0.578835	0.556425	0.504789	0.403565	0.501828	0.554014	0.527056	0.484692	0.48455	0.43215					173	9.03502	1538.25	367.667	0.448662		173	9.03502	1137.75	187.222	0.370628		173	9.14556	1617.67	434	0.508749		173	9.14556	1920.5	247.333	0.609884		173	9.14556	2126.5	496	0.534444
9.08644	0.46608	0.42083	0.437221	0.51253	0.521196	0.620824	0.452386	0.5164	0.454749	0.522906	0.606621	0.612237	0.637871	0.590374	0.441514					174	9.08596	1747.75	399.667	0.516694		174	9.08596	1283	266.333	0.396417		174	9.1965	1478	399.25	0.463654		174	9.1965	1827.75	300.667	0.556635		174	9.1965	2241.75	540.833	0.557525
9.13738	0.43777	0.389268	0.538047	0.540293	0.645616	0.571665	0.510235	0.535476	0.285389	0.567933	0.614724	0.588965	0.56532	0.564358	0.431712					175	9.1369	1373.75	343.889	0.394726		175	9.1369	1345.75	224	0.437391		175	9.24744	1299.33	454.25	0.363223		175	9.24744	1854.5	335.167	0.553811		175	9.24744	1984.25	530.833	0.4764
9.18833	0.390882	0.4336	0.459106	0.589624	0.5354	0.661782	0.487828	0.474179	0.3373	0.478501	0.615239	0.650188	0.51971	0.566928	0.45735					176	9.18785	1696	374.889	0.506356		176	9.18785	1295.75	217.556	0.420408		176	9.29839	1368.67	477.25	0.383137		176	9.29839	1841.25	317.5	0.555421		176	9.29839	2238	542	0.555914
9.23927	0.394662	0.407086	0.523505	0.547796	0.626659	0.597208	0.467027	0.485822	0.523925	0.551517	0.649852	0.646309	0.564327	0.566611	0.435713					177	9.23879	1422	429.111	0.380555		177	9.23879	1222.25	178.222	0.407086		177	9.34933	1582	288.75	0.555848		177	9.34933	1923.5	249.667	0.610127		177	9.34933	2350.75	584	0.579104
9.29022	0.488469	0.384145	0.453375	0.543695	0.585359	0.561986	0.455296	0.424603	0.402483	0.553586	0.587631	0.525611	0.639725	0.535233	0.444101					178	9.28974	1473.25	359.889	0.42673		178	9.28974	1334	172.111	0.453042		178	9.40028	1399	385	0.435824		178	9.40028	1731	297.5	0.522524		178	9.40028	2059	551.833	0.494018
9.34116	0.449098	0.440467	0.557496	0.559278	0.546189	0.555712	0.562496	0.465119	0.39789	0.601247	0.550237	0.676047	0.516202	0.544647	0.488933					179	9.34068	1465.75	293	0.449492		179	9.34068	1315.75	175.222	0.444713		179	9.45122	1476.33	362.5	0.478733		179	9.45122	2005.75	339.5	0.607363		179	9.45122	2277	446	0.600164
9.39211	0.523572	0.383626	0.473683	0.568422	0.63611	0.55262	0.526465	0.467169	0.370825	0.525776	0.563217	0.60562	0.60186	0.466418	0.428024					180	9.39163	1489.5	365.556	0.430786		180	9.39163	1179.75	224.333	0.372535		180	9.50216	1409.33	360.25	0.450903		180	9.50216	1872	302.333	0.572158		180	9.50216	2172.75	535.25	0.536739
9.44305	0.342631	0.469137	0.561686	0.532517	0.569899	0.58968	0.473419	0.527135	0.334985	0.596971	0.716846	0.588965	0.547248	0.558341	0.435364					181	9.44257	1419	358.556	0.406447		181	9.44257	1234.75	235	0.389821		181	9.55311	1329.67	328.5	0.430309		181	9.55311	1604.25	309.167	0.472069		181	9.55311	2404.75	498.917	0.624693
9.49399	0.476322	0.392366	0.577231	0.499286	0.600382	0.610652	0.590832	0.552847	0.404106	0.545847	0.640547	0.610032	0.57697	0.533489	0.408562					182	9.49351	1262.25	334.111	0.355738		182	9.49351	1338.75	216.889	0.437434		182	9.60405	1374.33	374	0.42995		182	9.60405	1838	274	0.570092		182	9.60405	2357.5	461.667	0.621415
9.54494	0.484339	0.359527	0.475689	0.47134	0.613084	0.566288	0.525198	0.474445	0.3093	0.558676	0.591889	0.608663	0.566842	0.488561	0.484833					183	9.54446	1454	292	0.445372		183	9.54446	1315.5	235.889	0.42096		183	9.655	1450.67	302	0.493705		183	9.655	1771.25	343	0.52061		183	9.655	2121.5	459.083	0.544906
9.59588	0.374572	0.416758	0.491879	0.541691	0.584376	0.5718	0.545445	0.444133	0.281954	0.568802	0.720967	0.64091	0.594645	0.489864	0.451854					184	9.5954	1587.25	371.222	0.46608		184	9.5954	1308.5	229.222	0.42083		184	9.70594	1449	431.75	0.437221		184	9.70594	1709.75	303.667	0.51253		184	9.70594	2108.75	518.667	0.521196
9.64683	0.410845	0.412003	0.292556	0.538714	0.463507	0.543031	0.49238	0.466668	0.344953	0.514947	0.563698	0.615812	0.541687	0.548982	0.435946					185	9.64635	1524.5	382.333	0.43777		185	9.64635	1229	230.667	0.389268		185	9.75689	1590.33	338.5	0.538047		185	9.75689	1784.25	302	0.540293		185	9.75689	2484.75	515.083	0.645616
9.69777	0.47482	0.420722	0.418059	0.563683	0.58921	0.557012	0.571352	0.494977	0.3944	0.524217	0.599478	0.659011	0.605038	0.563476	0.451496					186	9.69729	1318.5	298.667	0.390882		186	9.69729	1327.25	215.222	0.4336		186	9.80783	1481.67	413.5	0.459106		186	9.80783	1900.25	282.667	0.589624		186	9.80783	2153.5	520.083	0.5354
9.74872	0.488139	0.412588	0.408245	0.593299	0.605408	0.608635	0.562282	0.508106	0.310626	0.492696	0.62791	0.638552	0.552411	0.560195	0.470877					187	9.74824	1408.25	378.556	0.394662		187	9.74824	1258.25	214.222	0.407086		187	9.85877	1548	330	0.523505		187	9.85877	1759	256.167	0.547796		187	9.85877	2409.25	497.417	0.626659
9.79966	0.466697	0.465714	0.38543	0.514352	0.689347	0.563465	0.570227	0.48939	0.415773	0.557269	0.600165	0.612085	0.523748	0.53923	0.373192					188	9.79918	1683	408.556	0.488469		188	9.79918	1210.75	225.556	0.384145		188	9.90972	1482.33	427.5	0.453375		188	9.90972	1754.75	263.167	0.543695		188	9.90972	2354.25	568.417	0.585359
9.8506	0.377446	0.416422	0.410716	0.507366	0.556624	0.499877	0.526447	0.588949	0.325876	0.457436	0.572351	0.651405	0.58637	0.554916	0.453841					189	9.85012	1617.5	445.778	0.449098		189	9.85012	1302.75	173.111	0.440467		189	9.96066	1713.33	416.25	0.557496		189	9.96066	1803	268.667	0.559278		189	9.96066	2204.5	538.167	0.546189
9.90155	0.362232	0.447215	0.437293	0.558883	0.583365	0.59564	0.559514	0.463976	0.331233	0.506228	0.592061	0.68563	0.596035	0.574744	0.43984					190	9.90107	1657.25	291.222	0.523572		190	9.90107	1165.75	181.889	0.383626		190	10.0116	1453.33	351.25	0.473683		190	10.0116	1842.25	282.833	0.568422		190	10.0116	2407.25	466.583	0.63611
9.95249	0.538072	0.427459	0.453303	0.533398	0.648484	0.610338	0.481257	0.470799	0.384432	0.482157	0.612561	0.559836	0.574389	0.551084	0.405661					191	9.95201	1289.5	395.556	0.342631		191	9.95201	1382.5	179.333	0.469137		191	10.0625	1686.33	379.5	0.561686		191	10.0625	1729.25	268.333	0.532517		191	10.0625	2223.5	484.833	0.569899
10.0034	0.41636	0.42942	0.459679	0.53516	0.668014	0.572875	0.516627	0.483835	0.318839	0.535846	0.673443	0.623797	0.506338	0.519106	0.45274					192	10.003	1621.75	379	0.476322		192	10.003	1212.5	206.222	0.392366		192	10.1135	1648	305	0.577231		192	10.1135	1657.25	287.5	0.499286		192	10.1135	2361	529.333	0.600382
10.0544	0.440432	0.434781	0.514121	0.504237	0.550423	0.629518	0.478472	0.423962	0.499342	0.533901	0.680173	0.642431	0.549432	0.557976	0.425275					193	10.0539	1597	333.333	0.484339		193	10.0539	1161.5	239.444	0.359527		193	10.1644	1425	318.25	0.475689		193	10.1644	1625.25	332.167	0.47134		193	10.1644	2323.5	453.083	0.613084
10.1053	0.405383	0.437705	0.4225	0.626014	0.631002	0.622393	0.540481	0.424212	0.325764	0.56058	0.594842	0.672852	0.480853	0.526563	0.466079					194	10.1048	1365.5	388.222	0.374572		194	10.1048	1321.5	252.667	0.416758		194	10.2154	1550.67	406.25	0.491879		194	10.2154	1752.25	266.167	0.541691		194	10.2154	2251	468.167	0.584376
10.1563	0.462822	0.435474	0.516091	0.578688	0.556788	0.583541	0.439709	0.503302	0.33394	0.515747	0.531351	0.554512	0.599543	0.563461	0.454987					195	10.1558	1438.25	366.333	0.410845		195	10.1558	1282.75	226.111	0.412003		195	10.2663	1186.67	506	0.292556		195	10.2663	1749.25	271.333	0.538714		195	10.2663	1940.25	526.167	0.463507
10.2072	0.359059	0.406522	0.546607	0.513654	0.636602	0.584258	0.51652	0.496135	0.305026	0.498435	0.556864	0.636346	0.477874	0.469292	0.378188					196	10.2067	1563.5	324.667	0.47482		196	10.2067	1282	203	0.420722		196	10.3173	1344.67	372	0.418059		196	10.3173	1862.25	315.833	0.563683		196	10.3173	2263.5	465.917	0.58921
10.2582	0.408694	0.460223	0.499615	0.488442	0.573969	0.616791	0.395876	0.457341	0.450791	0.554717	0.635911	0.669202	0.605435	0.491711	0.376514					197	10.2577	1637.25	363.667	0.488139		197	10.2577	1258.25	200.111	0.412588		197	10.3682	1320.33	370.5	0.408245		197	10.3682	1900.5	272.833	0.593299		197	10.3682	2432.25	585.25	0.605408
10.3091	0.419245	0.444388	0.426906	0.481364	0.703879	0.581703	0.516913	0.479907	0.377134	0.578568	0.560916	0.607142	0.552676	0.554302	0.480393					198	10.3086	1537.75	320.111	0.466697		198	10.3086	1394.5	200.111	0.465714		198	10.4192	1298	401.25	0.38543		198	10.4192	1715.25	304.167	0.514352		198	10.4192	2622	518.917	0.689347
10.36	0.434001	0.434088	0.484608	0.518575	0.547064	0.612713	0.441441	0.513427	0.357515	0.526866	0.666781	0.617713	0.475226	0.524027	0.441192					199	10.3596	1361	376.222	0.377446		199	10.3596	1290.75	222.778	0.416422		199	10.4701	1400.33	444.75	0.410716		199	10.4701	1614.25	222.333	0.507366		199	10.4701	2248.5	550.333	0.556624
10.411	0.378298	0.464599	0.515088	0.579387	0.677055	0.552441	0.435995	0.493036	0.427271	0.493317	0.690028	0.631631	0.567703	0.579816	0.427111					200	10.4105	1275.75	330.667	0.362232		200	10.4105	1392.5	245.556	0.447215		200	10.5211	1344.67	327.25	0.437293		200	10.5211	1822.25	289	0.558883		200	10.5211	2279.75	500	0.583365
10.4619	0.431627	0.412794	0.504737	0.540172	0.625512	0.559297	0.62056	0.453664	0.37032	0.487274	0.587631	0.587976	0.501969	0.53065	0.461119					201	10.4614	1768.75	364.889	0.538072		201	10.4614	1295.5	199.222	0.427459		201	10.572	1475.67	421	0.453303		201	10.572	1752.5	289.167	0.533398		201	10.572	2428.5	450.083	0.648484
10.5129	0.5084	0.461934	0.487509	0.481334	0.577165	0.662365	0.519573	0.481393	0.400784	0.489274	0.548142	0.611705	0.566908	0.509271	0.41114					202	10.5124	1498.75	412.444	0.41636		202	10.5124	1286.75	185.444	0.42942		202	10.6229	1507	437.5	0.459679		202	10.6229	1783	314.833	0.53516		202	10.6229	2581.5	543.5	0.668014
10.5638	0.440964	0.411906	0.364906	0.563166	0.60153	0.63122	0.551837	0.490908	0.279322	0.586583	0.648067	0.669886	0.605236	0.541863	0.426305					203	10.5633	1512	362.889	0.440432		203	10.5633	1325.5	210.444	0.434781		203	10.6739	1559.67	363.5	0.514121		203	10.6739	1756.5	373.167	0.504237		203	10.6739	2262	582.75	0.550423
10.6148	0.394726	0.416097	0.440946	0.541266	0.763972	0.576371	0.614328	0.437451	0.342545	0.473562	0.682955	0.655056	0.647867	0.502724	0.445632					204	10.6143	1431	373.333	0.405383		204	10.6143	1345	222.444	0.437705		204	10.7248	1354	371	0.4225		204	10.7248	1988.75	271.333	0.626014		204	10.7248	2440.5	515.417	0.631002
10.6657	0.4409	0.449316	0.450617	0.565201	0.621333	0.580762	0.44444	0.493975	0.319194	0.548344	0.613591	0.651177	0.58028	0.513634	0.48358					205	10.6652	1545.75	338.222	0.462822		205	10.6652	1311.5	194.667	0.435474		205	10.7758	1533	332.25	0.516091		205	10.7758	1899.25	311.667	0.578688		205	10.7758	2276.25	577.583	0.556788
10.7167	0.455007	0.445688	0.455452	0.505301	0.598306	0.609711	0.418587	0.445057	0.320314	0.612462	0.591099	0.6384	0.599742	0.500753	0.463832					206	10.7162	1250.25	313.444	0.359059		206	10.7162	1217.25	174.667	0.406522		206	10.8267	1627	355.25	0.546607		206	10.8267	1710.5	301.333	0.513654		206	10.8267	2440.25	498.083	0.636602
10.7676	0.419415	0.375307	0.524436	0.511619	0.624611	0.520938	0.456242	0.448484	0.340193	0.524575	0.657338	0.591018	0.492834	0.589781	0.412921					207	10.7671	1449.75	383.444	0.408694		207	10.7671	1395.75	215.444	0.460223		207	10.8777	1440.67	278.25	0.499615		207	10.8777	1658	318	0.488442		207	10.8777	2261	509.917	0.573969
10.8185	0.37076	0.42956	0.511793	0.54971	0.707594	0.637001	0.55364	0.484445	0.434775	0.551241	0.574857	0.667224	0.555191	0.579568	0.472265					208	10.8181	1437.5	343.667	0.419245		208	10.8181	1368.25	228.556	0.444388		208	10.9286	1381	387.75	0.426906		208	10.9286	1613.25	292.667	0.481364		208	10.9286	2620.75	473.333	0.703879
10.8695	0.415902	0.472646	0.494851	0.607697	0.565747	0.689924	0.549766	0.414792	0.258622	0.523155	0.627189	0.658022	0.592063	0.489078	0.450108					209	10.869	1472	339.667	0.434001		209	10.869	1310.5	197.222	0.434088		209	10.9795	1526	398.5	0.484608		209	10.9795	1702.5	279.833	0.518575		209	10.9795	2234.75	565.75	0.547064
10.9204	0.466005	0.436763	0.512688	0.520063	0.681644	0.604199	0.514735	0.525117	0.305026	0.458857	0.66733	0.653383	0.696919	0.552759	0.437405					210	10.92	1335	348	0.378298		210	10.92	1409.75	218.222	0.464599		210	11.0305	1518.67	320.25	0.515088		210	11.0305	1910.5	321	0.579387		210	11.0305	2579.75	514.167	0.677055
10.9714	0.47086	0.42695	0.510861	0.554752	0.59522	0.5109	0.450261	0.492989	0.262765	0.571216	0.639482	0.679697	0.559296	0.569816	0.436143					211	10.9709	1492.25	366.111	0.431627		211	10.9709	1271	212.333	0.412794		211	11.0814	1567.33	393	0.504737		211	11.0814	1855.25	373.333	0.540172		211	11.0814	2436.5	528.167	0.625512
11.0223	0.338894	0.399244	0.433926	0.610401	0.554958	0.573772	0.550016	0.511048	0.344356	0.45607	0.711009	0.568202	0.631384	0.537383	0.436045					212	11.0218	1650	323.556	0.5084		212	11.0218	1394.25	209.556	0.461934		212	11.1324	1485	350.75	0.487509		212	11.1324	1646.5	326	0.481334		212	11.1324	2256.75	495.917	0.577165
11.0733	0.37208	0.467913	0.358029	0.544091	0.617263	0.645336	0.435031	0.442568	0.455961	0.512395	0.692844	0.548808	0.638864	0.617307	0.438972					213	11.0728	1517.5	367	0.440964		213	11.0728	1216.5	160.111	0.411906		213	11.1833	1301	452	0.364906		213	11.1833	1822.5	277.5	0.563166		213	11.1833	2339.25	504.083	0.60153
11.1242	0.43941	0.514281	0.510253	0.54087	0.64212	0.58	0.467723	0.603252	0.387064	0.579244	0.620974	0.672168	0.584649	0.600739	0.42976					214	11.1237	1387.75	357.889	0.394726		214	11.1237	1291.25	224.111	0.416097		214	11.2343	1382.67	356.75	0.440946		214	11.2343	1820.75	335.833	0.541266		214	11.2343	2828.75	498	0.763972
11.1752	0.520293	0.447561	0.553019	0.561526	0.651898	0.607873	0.506271	0.397468	0.369723	0.555393	0.6048	0.645853	0.59716	0.527514	0.447978					215	11.1747	1445	294.667	0.4409		215	11.1747	1356	203.667	0.449316		215	11.2852	1454.67	406.25	0.450617		215	11.2852	1839.75	289.167	0.565201		215	11.2852	2438.5	542.917	0.621333
11.2261	0.342919	0.501641	0.461792	0.541508	0.659383	0.56463	0.456903	0.483381	0.415138	0.487578	0.618982	0.661596	0.553735	0.432786	0.452713					216	11.2256	1501.25	314.111	0.455007		216	11.2256	1304.25	161.222	0.445688		216	11.3362	1458.67	399	0.455452		216	11.3362	1772.25	386	0.505301		216	11.3362	2332	506.667	0.598306
11.277	0.375764	0.412783	0.49392	0.560706	0.608112	0.59788	0.427764	0.537918	0.297765	0.553793	0.548142	0.642659	0.555787	0.590774	0.440503					217	11.2766	1404.5	310.222	0.419415		217	11.2766	1177.75	215.222	0.375307		217	11.3871	1689.67	469.5	0.524436		217	11.3871	1708.25	304.667	0.511619		217	11.3871	2459.25	553.667	0.624611
11.328	0.464877	0.380376	0.499794	0.53598	0.637667	0.588111	0.446369	0.488091	0.386635	0.539419	0.633301	0.587824	0.581207	0.492062	0.486534					218	11.3275	1357	389.667	0.37076		218	11.3275	1306	204.333	0.42956		218	11.4381	1565	374.25	0.511793		218	11.4381	1790.75	282.667	0.54971		218	11.4381	2661	502.25	0.707594
11.3789	0.367279	0.437445	0.517452	0.520853	0.651024	0.56808	0.381128	0.461942	0.346372	0.554814	0.653939	0.601513	0.517393	0.586687	0.466097					219	11.3785	1420	334.889	0.415902		219	11.3785	1405.5	193.333	0.472646		219	11.489	1488.33	337	0.494851		219	11.489	1909.5	242.333	0.607697		219	11.489	2275.75	549.75	0.565747
11.4299	0.454283	0.404984	0.535969	0.50931	0.658099	0.626202	0.465581	0.569372	0.366177	0.540991	0.62585	0.603871	0.53659	0.529464	0.538339					220	11.4294	1547.5	331.667	0.466005		220	11.4294	1310.25	190.111	0.436763		220	11.5399	1509.33	316.5	0.512688		220	11.5399	1746.75	320	0.520063		220	11.5399	2576.5	496.917	0.681644
11.4808	0.465558	0.445189	0.400545	0.600893	0.707512	0.580449	0.473633	0.441144	0.238817	0.480391	0.554048	0.714302	0.4929	0.534027	0.40337					221	11.4803	1563.5	335	0.47086		221	11.4803	1313.75	218.778	0.42695		221	11.5909	1553.33	364.75	0.510861		221	11.5909	1823.75	301.833	0.554752		221	11.5909	2339	523.083	0.59522
11.5318	0.51581	0.3932	0.414692	0.46803	0.602704	0.566826	0.496041	0.50917	0.458612	0.518851	0.604011	0.616268	0.605832	0.566019	0.473616					222	11.5313	1252.75	368.556	0.338894		222	11.5313	1220.25	196.333	0.399244		222	11.6418	1393.33	383.75	0.433926		222	11.6418	1985.75	311.167	0.610401		222	11.6418	2238	544.917	0.554958
11.5827	0.424781	0.40779	0.501621	0.556453	0.794373	0.611907	0.481846	0.576477	0.483233	0.5243	0.645251	0.65247	0.557177	0.578327	0.420065					223	11.5822	1334	363.222	0.37208		223	11.5822	1389.25	189.222	0.467913		223	11.6928	1348	515	0.358029		223	11.6928	1786	293.333	0.544091		223	11.6928	2390.75	507.583	0.617263
11.6336	0.399197	0.437781	0.496141	0.497525	0.541983	0.543613	0.443012	0.526948	0.406178	0.486212	0.625094	0.568734	0.498262	0.568438	0.496327					224	11.6332	1472	325.556	0.43941		224	11.6332	1506.5	187.556	0.514281		224	11.7437	1548.67	361.5	0.510253		224	11.7437	1783.5	299.667	0.54087		224	11.7437	2482	523	0.64212
11.6846	0.486159	0.483585	0.370601	0.551168	0.593827	0.648159	0.518038	0.44346	0.377544	0.508642	0.601538	0.680534	0.647734	0.612084	0.440592					225	11.6841	1689.25	331.778	0.520292		225	11.6841	1345.5	197.667	0.447561		225	11.7947	1667.67	381	0.553019		225	11.7947	1802.5	262	0.561526		225	11.7947	2522.5	533.667	0.651898
11.7355	0.404989	0.367953	0.416196	0.507366	0.640071	0.590576	0.503183	0.506901	0.378571	0.522713	0.633095	0.600373	0.690564	0.558093	0.392412					226	11.7351	1350.25	455.556	0.342919		226	11.7351	1470.75	184.222	0.501641		226	11.8456	1446.67	372.25	0.461792		226	11.8456	1763.75	278.167	0.541508		226	11.8456	2486.75	475.083	0.659383
11.7865	0.369131	0.432149	0.392736	0.515203	0.598088	0.514575	0.503843	0.426591	0.331681	0.52979	0.618501	0.674145	0.593122	0.532848	0.475299					227	11.786	1336.5	356.111	0.375764		227	11.786	1278.75	220.111	0.412783		227	11.8965	1490.67	341.5	0.49392		227	11.8965	1786.75	248.5	0.560706		227	11.8965	2364.25	509	0.608113
11.8374	0.410238	0.404194	0.412113	0.509401	0.616444	0.599718	0.426443	0.485713	0.335825	0.522023	0.646762	0.653915	0.513885	0.558927	0.47281					228	11.8369	1598	385.111	0.464877		228	11.8369	1194.75	219.222	0.380376		228	11.9475	1510.33	347.5	0.499794		228	11.9475	1730.25	259.833	0.53598		228	11.9475	2421.25	475.833	0.637667
11.8884	0.43431	0.450172	0.354949	0.545852	0.63723	0.569604	0.418301	0.501346	0.29741	0.466927	0.661321	0.672396	0.553868	0.644551	0.441666					229	11.8879	1408.25	450	0.367279		229	11.8879	1348	226.111	0.437445		229	11.9984	1592.67	388.75	0.517452		229	11.9984	1704.75	275.833	0.520853		229	11.9984	2505.5	519.333	0.651024
11.9393	0.411356	0.438246	0.475546	0.558428	0.537394	0.57068	0.50545	0.498294	0.423482	0.525872	0.665442	0.659391	0.596233	0.543951	0.438453					230	11.9388	1552.25	367	0.454283		230	11.9388	1214.75	176.111	0.404984		230	12.0494	1596	349	0.535969		230	12.0494	1704.25	307	0.50931		230	12.0494	2537.75	530	0.658099
11.9903	0.424547	0.399786	0.598005	0.615443	0.55239	0.574757	0.46117	0.469234	0.374184	0.523541	0.634675	0.598091	0.624632	0.601463	0.426958					231	11.9898	1603	388.333	0.465558		231	11.9898	1359.75	218	0.445189		231	12.1003	1327.67	395.75	0.400545		231	12.1003	1923.5	275	0.600893		231	12.1003	2610.5	452	0.707512
12.0412	0.360923	0.404952	0.488548	0.59257	0.642147	0.575609	0.461153	0.470752	0.307546	0.496296	0.588524	0.672624	0.539437	0.485219	0.526379					232	12.0407	1703	357.222	0.51581		232	12.0407	1243.75	235.333	0.3932		232	12.1513	1353.33	388.5	0.414692		232	12.1513	1618.5	334.5	0.46803		232	12.1513	2331.25	492.5	0.602704
12.0922	0.429838	0.382098	0.450223	0.661705	0.582409	0.591696	0.486506	0.491612	0.333324	0.461754	0.62949	0.59733	0.582266	0.46892	0.490437					233	12.0917	1458.5	350.222	0.424781		233	12.0917	1225.5	179.667	0.40779		233	12.2022	1536.33	369.25	0.501621		233	12.2022	1825.75	299.167	0.556453		233	12.2022	2915	491.5	0.794373
12.1431	0.395769	0.386041	0.444743	0.490325	0.586916	0.537743	0.457867	0.386436	0.39468	0.551917	0.590859	0.616953	0.519909	0.555508	0.361823					234	12.1426	1352.75	311.222	0.399197		234	12.1426	1334.75	212	0.437781		234	12.2531	1505.33	351	0.496141		234	12.2531	1680.75	315.833	0.497525		234	12.2531	2140.25	486.75	0.541983
12.194	0.428273	0.39215	0.467523	0.533945	0.661841	0.62181	0.554229	0.43224	0.398525	0.482639	0.598688	0.593376	0.569093	0.568279	0.49716					235	12.1936	1623.75	355.333	0.486159		235	12.1936	1404	163.778	0.483585		235	12.3041	1284	421.75	0.370601		235	12.3041	1757.75	245.667	0.551168		235	12.3041	2294.75	483.083	0.593827
12.245	0.393416	0.448276	0.555203	0.592327	0.63977	0.587574	0.430907	0.421834	0.309599	0.456595	0.623652	0.654904	0.653427	0.517528	0.481449					236	12.2445	1412.75	356.111	0.404989		236	12.2445	1205	261.333	0.367953		236	12.355	1319.33	351	0.416196		236	12.355	1718.25	326.333	0.507366		236	12.355	2479	526.25	0.640071
12.2959	0.44699	0.42812	0.501442	0.557972	0.625867	0.60402	0.512342	0.440158	0.3359	0.497055	0.613626	0.648743	0.665806	0.537714	0.483598					237	12.2955	1310.75	347.667	0.369131		237	12.2955	1320.75	212.444	0.432149		237	12.406	1271	357.25	0.392736		237	12.406	1697.75	284.333	0.515203		237	12.406	2315.25	490.583	0.598088
12.3469	0.430861	0.512472	0.436863	0.463807	0.640563	0.620645	0.566513	0.514882	0.377694	0.481094	0.703008	0.637639	0.637739	0.529685	0.504966					238	12.3464	1427	356.667	0.410238		238	12.3464	1310.5	273.889	0.404194		238	12.4569	1362.33	403.5	0.412113		238	12.4569	1676.5	279	0.509401		238	12.4569	2420.25	539.583	0.616444
12.3978	0.442263	0.41131	0.401261	0.582759	0.682382	0.533172	0.538642	0.522926	0.284829	0.591039	0.618055	0.6438	0.57088	0.487645	0.489175					239	12.3973	1468.25	335.111	0.43431		239	12.3973	1390.75	236.222	0.450172		239	12.5079	1202.33	376.5	0.354949		239	12.5079	1776	278.5	0.545852		239	12.5079	2525.75	581.667	0.63723
12.4488	0.468422	0.457537	0.360286	0.601379	0.603496	0.635926	0.518752	0.485509	0.471249	0.512284	0.640238	0.690573	0.639526	0.522614	0.444092					240	12.4483	1346.25	273	0.411356		240	12.4483	1336.5	212.556	0.438246		240	12.5588	1425.67	319.25	0.475546		240	12.5588	1768	236	0.558428		240	12.5588	2164.75	525.25	0.537394
12.4997	0.439985	0.445287	0.523684	0.56107	0.666758	0.633103	0.480168	0.465291	0.420029	0.50009	0.609608	0.67232	0.671631	0.570519	0.433064					241	12.4992	1455	347.333	0.424547		241	12.4992	1245.75	220.444	0.399786		241	12.6098	1730.33	339	0.598005		241	12.6098	1960.75	272.333	0.615443		241	12.6098	2240.5	555.25	0.55239
12.5506	0.357462	0.453735	0.531886	0.613469	0.669271	0.594878	0.531697	0.438953	0.30693	0.530618	0.557276	0.615507	0.540628	0.558623	0.517786					242	12.5502	1325	383.333	0.360923		242	12.5502	1247	208.444	0.404952		242	12.6607	1539.67	403	0.488548		242	12.6607	1898	272.333	0.59257		242	12.6607	2517.75	558.667	0.642147
12.6016	0.384984	0.449023	0.359856	0.627441	0.656077	0.563375	0.574566	0.411286	0.376089	0.524713	0.583236	0.612313	0.664284	0.60056	0.380041					243	12.6011	1502.25	380.778	0.429838		243	12.6011	1192.5	212.556	0.382098		243	12.7117	1407	359.5	0.450223		243	12.7117	2074	258.667	0.661705		243	12.7117	2376.5	599.667	0.582409
12.6525	0.418393	0.439373	0.385358	0.564594	0.685305	0.532858	0.566585	0.540922	0.320892	0.533184	0.630691	0.638932	0.654156	0.634854	0.450028					244	12.6521	1363.25	330.667	0.395769		244	12.6521	1227.5	237.444	0.386041		244	12.7626	1489	454.25	0.444743		244	12.7626	1596.5	251.333	0.490325		244	12.7626	2352.5	561.917	0.586916
12.7035	0.54067	0.417798	0.435538	0.57641	0.710025	0.551366	0.445512	0.517934	0.478044	0.503124	0.552984	0.698787	0.600338	0.548107	0.459615					245	12.703	1500.5	383.111	0.428273		245	12.703	1189.5	183.778	0.39215		245	12.8135	1470	382.25	0.467523		245	12.8135	1739	274.167	0.533945		245	12.8135	2517.5	498.333	0.661841
12.7544	0.434257	0.460938	0.480811	0.521643	0.705436	0.589366	0.523198	0.459094	0.315871	0.501	0.550821	0.661444	0.528911	0.588003	0.437173					246	12.7539	1343	316.556	0.393416		246	12.7539	1421	271.333	0.448276		246	12.8645	1652	360.25	0.555203		246	12.8645	1910.5	285.5	0.592327		246	12.8645	2482	530.167	0.63977
12.8054	0.423621	0.330781	0.47157	0.559339	0.713412	0.658735	0.484507	0.531173	0.335489	0.514726	0.592507	0.616724	0.567438	0.541194	0.444164					247	12.8049	1616	449.778	0.44699		247	12.8049	1321.75	223.778	0.42812		247	12.9154	1549.67	383	0.501442		247	12.9154	1838.75	308	0.557972		247	12.9154	2417	507.583	0.625867
12.8563	0.404702	0.348078	0.469994	0.596337	0.596203	0.592413	0.443941	0.602219	0.404237	0.483136	0.571252	0.703426	0.682554	0.51486	0.446805					248	12.8558	1489.25	365.111	0.430861		248	12.8558	1517.75	203.444	0.512472		248	12.9664	1368.67	352.25	0.436863		248	12.9664	1570.75	298.333	0.463807		248	12.9664	2395.5	441.25	0.640563
12.9073	0.359624	0.393146	0.375723	0.5546	0.698689	0.625216	0.453243	0.489703	0.312679	0.529142	0.64896	0.627676	0.576308	0.537307	0.46145					249	12.9068	1531	377.111	0.442263		249	12.9068	1276.75	221.889	0.41131		249	13.0173	1353.33	419.75	0.401261		249	13.0173	1817.25	218.5	0.582759		249	13.0173	2513.75	431.917	0.682382
12.9582	0.464514	0.390254	0.471964	0.563197	0.614777	0.55392	0.529697	0.371146	0.400242	0.502669	0.578978	0.621288	0.56062	0.66668	0.427379					250	12.9577	1615.25	393.111	0.468422		250	12.9577	1399.75	226.333	0.457537		250	13.0683	1257	418.75	0.360286		250	13.0683	1918.5	268.667	0.601379		250	13.0683	2426	584.833	0.603496
13.0091	0.420789	0.326502	0.441018	0.639896	0.561404	0.63727	0.523537	0.515305	0.440935	0.53117	0.633645	0.694984	0.626485	0.615578	0.42011					251	13.0087	1551.5	403.556	0.439985		251	13.0087	1398	256	0.445287		251	13.1192	1586.67	368.25	0.523684		251	13.1192	1802.25	263	0.56107		251	13.1192	2538.25	504.083	0.666758
13.0601	0.397919	0.338471	0.404484	0.526928	0.571866	0.596357	0.465259	0.438421	0.393374	0.563242	0.620321	0.687759	0.657995	0.539126	0.520059					252	13.0596	1362.75	430.111	0.357462		252	13.0596	1378	214.333	0.453735		252	13.1701	1594	356.5	0.531886		252	13.1701	1893	210	0.613469		252	13.1701	2509.75	467.917	0.669271
13.111	0.403679	0.395085	0.515411	0.536922	0.616526	0.652327	0.462795	0.472067	0.426264	0.521996	0.659433	0.603035	0.686459	0.488816	0.418758					253	13.1106	1298	293.556	0.384984		253	13.1106	1380.25	228.667	0.449023		253	13.2211	1350	512.75	0.359856		253	13.2211	1936	214.667	0.627441		253	13.2211	2531.25	529.667	0.656077
13.162	0.445425	0.471379	0.510253	0.603475	0.603059	0.676839	0.491684	0.445385	0.358318	0.470817	0.555662	0.62395	0.617019	0.449533	0.484108					254	13.1615	1494.5	402.889	0.418393		254	13.1615	1341.5	214.667	0.439373		254	13.272	1275.33	378.75	0.385358		254	13.272	1851.25	302.333	0.564594		254	13.272	2544	453.25	0.685305
13.2129	0.447395	0.363361	0.391483	0.550287	0.677493	0.5528	0.58094	0.389628	0.450138	0.478777	0.583991	0.583945	0.676464	0.577776	0.41755					255	13.2124	1717.75	307.111	0.54067		255	13.2124	1305.5	234	0.417798		255	13.323	1406.33	393	0.435538		255	13.323	1778.5	197.167	0.57641		255	13.323	2577.75	411.583	0.710025
13.2639	0.403573	0.434705	0.374577	0.59339	0.61964	0.543792	0.497094	0.423837	0.310402	0.565298	0.673717	0.572765	0.592857	0.561339	0.44608					256	13.2634	1466	333	0.434257		256	13.2634	1357.25	175.111	0.460938		256	13.3739	1428.67	310	0.480811		256	13.3739	1687.25	256.167	0.521643		256	13.3739	2629.25	477.083	0.705436
13.3148	0.425388	0.372134	0.467129	0.671	0.632915	0.594923	0.482007	0.405449	0.47306	0.514284	0.541652	0.655968	0.653427	0.522035	0.483911					257	13.3143	1423.25	318	0.423621		257	13.3143	1061	212.667	0.330781		257	13.4249	1475.67	378.5	0.47157		257	13.4249	1846	311.5	0.559339		257	13.4249	2693.75	517.25	0.713412
13.3658	0.385974	0.429809	0.520747	0.607667	0.709369	0.602272	0.601027	0.484711	0.309748	0.513222	0.642641	0.680458	0.629795	0.485246	0.366621					258	13.3653	1401	345.111	0.404702		258	13.3653	1114.25	221.556	0.348078		258	13.4758	1443	349.5	0.469994		258	13.4758	1883	247	0.596337		258	13.4758	2264	445.083	0.596203
13.4167	0.472776	0.424686	0.514049	0.592388	0.742147	0.649862	0.511967	0.454728	0.321265	0.593881	0.61912	0.672624	0.564194	0.539471	0.421363					259	13.4162	1315.5	377.222	0.359624		259	13.4162	1268.5	260.222	0.393146		259	13.5268	1262.67	388.5	0.375723		259	13.5268	1727	205.5	0.5546		259	13.5268	2589.25	457.667	0.698689
13.4677	0.406075	0.421827	0.482029	0.625771	0.69328	0.631579	0.41889	0.438468	0.320799	0.533197	0.636186	0.610716	0.591136	0.53362	0.473742					260	13.4672	1502.5	290.556	0.464514		260	13.4672	1183.75	182.889	0.390254		260	13.5777	1445.33	347.25	0.471964		260	13.5777	1797.75	252.667	0.563197		260	13.5777	2382.5	506.917	0.614777
13.5186	0.396813	0.387146	0.536793	0.619787	0.61658	0.597432	0.5047	0.458796	0.303532	0.550855	0.664515	0.604708	0.596432	0.535887	0.437343					261	13.5181	1425.75	327.889	0.420789		261	13.5181	1082.25	244.889	0.326502		261	13.6287	1360.33	334.25	0.441018		261	13.6287	1984.5	229	0.639896		261	13.6287	2266	553.25	0.561404
13.5695	0.412942	0.441691	0.415623	0.605055	0.66012	0.548991	0.569031	0.464837	0.346726	0.492392	0.65387	0.638856	0.629994	0.670285	0.466061					262	13.5691	1478.75	440.556	0.397919		262	13.5691	1098.5	230.444	0.338471		262	13.6796	1273.33	332.25	0.404484		262	13.6796	1727.75	282.167	0.526928		262	13.6796	2274	529.333	0.571866
13.6205	0.378862	0.348306	0.534788	0.591051	0.716799	0.579552	0.463081	0.521439	0.532941	0.540122	0.67619	0.616496	0.574984	0.5379	0.401848					263	13.62	1401	347.778	0.403679		263	13.62	1277.25	264	0.395085		263	13.7305	1585.67	386.5	0.515411		263	13.7305	1765	292	0.536922		263	13.7305	2396.5	515.583	0.616526
13.6714	0.498051	0.393904	0.500188	0.570639	0.64537	0.591472	0.485596	0.524913	0.426618	0.537915	0.676568	0.634217	0.677986	0.54444	0.414211					264	13.6709	1558.25	396.111	0.445425		264	13.6709	1391.25	182.333	0.471379		264	13.7815	1574.67	387.5	0.510253		264	13.7815	1904.75	249.167	0.603475		264	13.7815	2386.75	546.917	0.603059
13.7224	0.372464	0.41914	0.472394	0.687069	0.66165	0.59434	0.406535	0.580185	0.389323	0.526921	0.650161	0.706164	0.585576	0.529423	0.47213					265	13.7219	1483.5	316.222	0.447395		265	13.7219	1141	209.111	0.363361		265	13.8324	1334.33	423.5	0.391483		265	13.8324	1737	227.333	0.550287		265	13.8324	2563	496.083	0.677493
13.7733	0.485457	0.408179	0.473146	0.564442	0.633242	0.601107	0.584297	0.435542	0.320239	0.524493	0.56617	0.624634	0.669182	0.557259	0.428507					266	13.7728	1447.5	394.556	0.403573		266	13.7728	1335.75	220.889	0.434705		266	13.8834	1253	381.5	0.374577		266	13.8834	1863.75	235.833	0.59339		266	13.8834	2401	510.583	0.61964
13.8243	0.41455	0.442276	0.404735	0.619271	0.68372	0.562479	0.525162	0.434806	0.41217	0.537584	0.691058	0.614823	0.715454	0.717845	0.454638					267	13.8238	1513.75	403.889	0.425388		267	13.8238	1166.5	212.111	0.372134		267	13.9343	1487.33	400.5	0.467129		267	13.9343	2047	206.167	0.671		267	13.9343	2431.25	500.333	0.632915
13.8752	0.363467	0.419097	0.426655	0.577139	0.597733	0.605095	0.430871	0.439282	0.441775	0.530576	0.708742	0.645397	0.600271	0.603386	0.45001					268	13.8747	1323.25	316.222	0.385974		268	13.8747	1300.75	198.444	0.429809		268	13.9853	1505.33	293.75	0.520747		268	13.9853	1950.25	283.167	0.607667		268	13.9853	2713.5	549.333	0.709369
13.9261	0.40386	0.441041	0.42841	0.57474	0.652854	0.618942	0.529197	0.47324	0.384862	0.595164	0.548829	0.646309	0.639725	0.503193	0.459911					269	13.9257	1581.5	348	0.472776		269	13.9257	1294.5	205.333	0.424686		269	14.0362	1504	308	0.514049		269	14.0362	1862	236.833	0.592388		269	14.0362	2733.5	469.333	0.742147
13.9771	0.407299	0.433134	0.419313	0.561708	0.714504	0.678183	0.478489	0.477732	0.391376	0.51663	0.556693	0.629349	0.59524	0.577273	0.433887					270	13.9766	1435.25	375.778	0.406075		270	13.9766	1321.5	239.667	0.421827		270	14.0871	1498	376.5	0.482029		270	14.0871	1959.25	242.5	0.625771		270	14.0871	2613.25	498.167	0.69328
14.028	0.442923	0.398356	0.53117	0.60873	0.666785	0.598687	0.42139	0.459876	0.40293	0.506615	0.660944	0.633608	0.52494	0.484564	0.395438					271	14.0275	1366.75	331.444	0.396813		271	14.0275	1222	229.111	0.387146		271	14.1381	1581.67	332.75	0.536793		271	14.1381	1913.5	213.167	0.619787		271	14.1381	2356.5	475.417	0.61658
14.079	0.425952	0.42513	0.491341	0.62811	0.679514	0.703099	0.379449	0.475259	0.406962	0.567891	0.652153	0.656273	0.550161	0.577183	0.418078					272	14.0785	1467.5	390.111	0.412942		272	14.0785	1374	241.222	0.441691		272	14.189	1344	377	0.415623		272	14.189	1898.75	238.833	0.605055		272	14.189	2545.5	531.583	0.66012
14.1299	0.45505	0.459086	0.429735	0.572309	0.654193	0.611234	0.590242	0.452318	0.513304	0.530024	0.583751	0.630262	0.562142	0.52639	0.415437					273	14.1294	1323.25	334.778	0.378862		273	14.1294	1110.5	217.222	0.348306		273	14.24	1558	313.75	0.534788		273	14.24	1833.5	212	0.591051		273	14.24	2710	523.167	0.716799
14.1809	0.366384	0.430643	0.488655	0.514261	0.593226	0.564182	0.4764	0.488185	0.426618	0.576306	0.600955	0.653459	0.588356	0.505991	0.433583					274	14.1804	1593	293.556	0.498051		274	14.1804	1206	195.778	0.393904		274	14.2909	1602	438.25	0.500188		274	14.2909	1784.5	219	0.570639		274	14.2909	2443.5	474.583	0.64537
14.2318	0.467304	0.430589	0.483282	0.581635	0.63021	0.65999	0.454011	0.414087	0.367689	0.619622	0.641371	0.623341	0.55486	0.622724	0.429706					275	14.2313	1323	351.222	0.372464		275	14.2313	1302.5	227.556	0.41914		275	14.3419	1519.33	420.25	0.472394		275	14.3419	2096.75	211.833	0.687069		275	14.3419	2574.25	555.667	0.66165
14.2828	0.503769	0.401118	0.438403	0.562741	0.580907	0.637315	0.522127	0.485572	0.488945	0.553917	0.633988	0.715595	0.609142	0.513468	0.448989					276	14.2823	1647.25	380.667	0.485457		276	14.2823	1276.5	229.667	0.408179		276	14.3928	1511.33	410.5	0.473146		276	14.3928	1862	313.5	0.564442		276	14.3928	2511.75	579.833	0.633242
14.3337	0.500085	0.429625	0.487867	0.575438	0.608249	0.647935	0.463331	0.582173	0.41456	0.486336	0.647311	0.623721	0.539635	0.61178	0.450359					277	14.3332	1460.25	378.667	0.41455		277	14.3332	1349.5	215.222	0.442276		277	14.4438	1286.67	345	0.404735		277	14.4438	1950.75	251.833	0.619271		277	14.4438	2579.25	493.333	0.68372
14.3846	0.47398	0.477	0.445352	0.548951	0.707566	0.636463	0.53666	0.491456	0.367222	0.492999	0.651226	0.614519	0.612584	0.537576	0.39764					278	14.3842	1372.75	424.444	0.363467		278	14.3842	1287.5	212.667	0.419097		278	14.4947	1400.67	408	0.426655		278	14.4947	1802.5	219.167	0.577139		278	14.4947	2400.5	576.917	0.597733
14.4356	0.37026	0.432864	0.349935	0.542875	0.695739	0.644709	0.521948	0.484414	0.401325	0.518658	0.563663	0.613682	0.525933	0.620919	0.415598					279	14.4351	1414.25	360.556	0.40386		279	14.4351	1338	206.889	0.441041		279	14.5456	1484	487.25	0.42841		279	14.5456	1800.25	223.5	0.57474		279	14.5456	2523.5	531.75	0.652854
14.4865	0.48123	0.450843	0.473647	0.589229	0.66979	0.594251	0.475436	0.524913	0.41133	0.50798	0.641989	0.681294	0.603581	0.629871	0.446644					280	14.4861	1380	317.333	0.407299		280	14.4861	1323.5	212.667	0.433134		280	14.5966	1364.33	388.75	0.419313		280	14.5966	1787.5	246.5	0.561708		280	14.5966	2605.5	425.667	0.714504
14.5375	0.321381	0.455511	0.39202	0.578446	0.691423	0.650266	0.478007	0.454649	0.396771	0.546716	0.594087	0.604784	0.638732	0.537156	0.48973					281	14.537	1541.5	385.889	0.442923		281	14.537	1245.75	224.111	0.398356		281	14.6475	1622.33	386.5	0.53117		281	14.6475	1948.5	278.5	0.60873		281	14.6475	2537.5	503.25	0.666785
14.5884	0.484147	0.41718	0.48998	0.57641	0.70437	0.630728	0.537857	0.443492	0.399645	0.528756	0.65126	0.577632	0.735644	0.55105	0.496462					282	14.5879	1471	359.667	0.425952		282	14.5879	1326.75	236.444	0.42513		282	14.6985	1572.67	429.5	0.491341		282	14.6985	1959	235.833	0.62811		282	14.6985	2598.25	525.167	0.679514
14.6394	0.397228	0.401204	0.526621	0.558367	0.627342	0.617867	0.432942	0.558684	0.352047	0.540605	0.614141	0.716203	0.631384	0.55535	0.461594					283	14.6389	1555.25	368	0.45505		283	14.6389	1408.5	231.111	0.459086		283	14.7494	1414.33	414.5	0.429735		283	14.7494	1789.25	219.167	0.572309		283	14.7494	2512.25	516.417	0.654193
14.6903	0.351255	0.423939	0.449328	0.559734	0.625403	0.635791	0.471419	0.482645	0.550917	0.553903	0.694286	0.651025	0.632443	0.503083	0.483275					284	14.6898	1353.25	397.333	0.366384		284	14.6898	1315	210.556	0.430643		284	14.8004	1404.67	267.75	0.488655		284	14.8004	1658.5	247.667	0.514261		284	14.8004	2272.5	462.667	0.593226
14.7413	0.384782	0.359169	0.494135	0.541873	0.663534	0.690551	0.572459	0.458108	0.355575	0.509663	0.573415	0.668213	0.626551	0.544413	0.442875					285	14.7408	1525	305.778	0.467304		285	14.7408	1355.75	251.444	0.430589		285	14.8513	1432.67	308.25	0.483282		285	14.8513	1895.5	299.833	0.581635		285	14.8513	2471	548.333	0.63021
14.7922	0.376786	0.409945	0.536005	0.586313	0.64832	0.65282	0.594706	0.399784	0.374296	0.531404	0.588696	0.692398	0.597425	0.578086	0.458228					286	14.7917	1644.25	329.889	0.503769		286	14.7917	1227.5	198.778	0.401118		286	14.9023	1329	309	0.438403		286	14.9023	1845.5	301.667	0.562741		286	14.9023	2280	507.75	0.580907
14.8431	0.408076	0.399655	0.521535	0.55293	0.584349	0.661737	0.514431	0.457044	0.460367	0.554883	0.600955	0.609043	0.669513	0.586597	0.45744					287	14.8427	1609.75	305	0.500085		287	14.8427	1313.5	211.667	0.429625		287	14.9532	1531.33	396.25	0.487867		287	14.9532	1845	266.333	0.575438		287	14.9532	2304.75	449.083	0.608249
14.8941	0.446532	0.50268	0.512724	0.557638	0.619394	0.628756	0.513038	0.538246	0.325241	0.537653	0.666644	0.643724	0.671631	0.583145	0.412832					288	14.8936	1648.75	412.111	0.47398		288	14.8936	1481	257.667	0.477		288	15.0041	1463.67	427.5	0.445352		288	15.0041	1734	228	0.548951		288	15.0041	2723.75	565.083	0.707566
14.945	0.408396	0.443229	0.495603	0.600255	0.658672	0.567139	0.507861	0.58175	0.47166	0.527141	0.611325	0.672472	0.659584	0.564764	0.474664					289	14.9445	1281.25	315.222	0.37026		289	14.9445	1342.25	232.111	0.432864		289	15.0551	1175.67	361.5	0.349935		289	15.0551	1744	254.667	0.542875		289	15.0551	2655.25	532.667	0.695739
14.996	0.456253	0.432896	0.470209	0.526169	0.644687	0.584885	0.466705	0.493631	0.387531	0.555104	0.588661	0.622048	0.52163	0.555336	0.523792					290	14.9955	1613	357.444	0.48123		290	14.9955	1407.25	251	0.450843		290	15.106	1385	283	0.473647		290	15.106	1876	259.5	0.589229		290	15.106	2559.25	515.833	0.66979
15.0469	0.375817	0.433654	0.522717	0.527748	0.620513	0.609487	0.443851	0.441317	0.374446	0.485053	0.630314	0.658022	0.644027	0.580601	0.419107					291	15.0464	1174.5	336	0.321381		291	15.0464	1374	205.778	0.455511		291	15.157	1378.33	466.25	0.39202		291	15.157	1807.75	220.833	0.578446		291	15.157	2627.5	518.083	0.691423
15.0979	0.502172	0.440532	0.424864	0.536223	0.703141	0.59322	0.529893	0.456308	0.380568	0.593301	0.618055	0.588356	0.586701	0.520264	0.469373					292	15.0974	1612.5	349.333	0.484147		292	15.0974	1283.25	213.333	0.41718		292	15.2079	1484	344	0.48998		292	15.2079	1794.5	213.167	0.57641		292	15.2079	2605.25	456.333	0.70437
15.1488	0.458254	0.447258	0.475474	0.575377	0.694482	0.6193	0.503593	0.426513	0.410285	0.578582	0.649131	0.613682	0.530037	0.482724	0.447315					293	15.1483	1392.5	356.111	0.397228		293	15.1483	1285.5	256.556	0.401204		293	15.2589	1629	403.75	0.526621		293	15.2589	1814	282.167	0.558367		293	15.2589	2416	502.083	0.627342
15.1997	0.452676	0.382488	0.528555	0.643662	0.618383	0.571262	0.487506	0.467043	0.377731	0.573092	0.499691	0.763129	0.57366	0.588458	0.406735					294	15.1993	1275	358.556	0.351255		294	15.1993	1291.25	204	0.423939		294	15.3098	1353.67	308.25	0.449328		294	15.3098	1787.25	251.667	0.559734		294	15.3098	2372.75	464.75	0.625403
15.2507	0.507314	0.467848	0.53271	0.59746	0.591833	0.591472	0.542552	0.524475	0.376163	0.574044	0.60274	0.645017	0.445967	0.44994	0.411453					295	15.2502	1389.25	385.333	0.384782		295	15.2502	1147.25	226.111	0.359169		295	15.3607	1517.67	368	0.494135		295	15.3607	1771.25	284.667	0.541873		295	15.3607	2535.25	510.917	0.663534
15.3016	0.52404	0.469884	0.522968	0.618116	0.590249	0.567453	0.488756	0.48324	0.301946	0.530301	0.521496	0.668517	0.559627	0.566515	0.483392					296	15.3012	1324.5	341.444	0.376786		296	15.3012	1255.25	203.889	0.409945		296	15.4117	1597.33	350.25	0.536005		296	15.4117	1905	296.5	0.586313		296	15.4117	2475.75	497.833	0.64832
15.3526	0.452984	0.412057	0.524974	0.608092	0.720432	0.590173	0.443637	0.486057	0.319772	0.577782	0.563801	0.606305	0.522358	0.463654	0.413342					297	15.3521	1448.25	383.556	0.408076		297	15.3521	1255.75	230.778	0.399655		297	15.4626	1482.67	269.25	0.521535		297	15.4626	1774.75	257.833	0.55293		297	15.4626	2306.75	524	0.584349
15.4035	0.513521	0.39046	0.490553	0.558033	0.681644	0.611907	0.561211	0.473678	0.419096	0.634631	0.642435	0.634673	0.628868	0.44098	0.422993					298	15.4031	1514.25	349.222	0.446532		298	15.4031	1540.75	251.556	0.50268		298	15.5136	1589.67	396.75	0.512724		298	15.5136	1776.5	246.667	0.557638		298	15.5136	2420.25	530.583	0.619394
15.4545	0.371771	0.395583	0.541342	0.61441	0.639443	0.625485	0.616971	0.509452	0.396528	0.500545	0.604938	0.69255	0.588422	0.557225	0.497232					299	15.454	1388.75	323.222	0.408396		299	15.454	1355.5	218.778	0.443229		299	15.5645	1579.33	426.25	0.495603		299	15.5645	1912.25	265.5	0.600255		299	15.5645	2507.5	498	0.658672
15.5054	0.517588	0.364953	0.470173	0.566052	0.665119	0.580583	0.47374	0.44188	0.325279	0.542067	0.626262	0.637183	0.599278	0.630257	0.482586					300	15.5049	1548.5	358.111	0.456253		300	15.5049	1338	227.778	0.432896		300	15.6155	1423	329	0.470209		300	15.6155	1701.5	258	0.526169		300	15.6155	2481.75	514.917	0.644687
15.5564	0.472659	0.481831	0.563227	0.585462	0.757826	0.669714	0.482435	0.489155	0.415101	0.555931	0.620253	0.608434	0.615232	0.494281	0.416287					301	15.5559	1324.75	344.222	0.375817		301	15.5559	1364.5	252.333	0.433654		301	15.6664	1585.67	369.5	0.522717		301	15.6664	1739	291.167	0.527748		301	15.6664	2436	542.917	0.620513
15.6073	0.417094	0.384362	0.356238	0.578294	0.731794	0.626739	0.577565	0.450941	0.346931	0.577065	0.634778	0.603947	0.538576	0.576729	0.412984					302	15.6068	1670.75	360.556	0.502172		302	15.6068	1351.25	221.444	0.440532		302	15.7174	1377	388.5	0.424864		302	15.7174	1756.75	285.667	0.536223		302	15.7174	2688.75	543.583	0.703141
15.6583	0.464728	0.435441	0.452766	0.616567	0.582027	0.607156	0.563764	0.509655	0.482001	0.554717	0.540176	0.690725	0.625029	0.660602	0.46368					303	15.6578	1574.5	378.889	0.458254		303	15.6578	1420.5	273.444	0.447258		303	15.7683	1520	413.75	0.475474		303	15.7683	1822	243.5	0.575377		303	15.7683	2587.5	468.75	0.694482
15.7092	0.482252	0.401789	0.471212	0.584429	0.609123	0.676705	0.443744	0.51205	0.469252	0.462278	0.662935	0.741682	0.530169	0.55932	0.453832					304	15.7087	1591.5	410.444	0.452676		304	15.7087	1252.5	271.556	0.382488		304	15.8193	1502	272.25	0.528555		304	15.8193	1967	201.167	0.643662		304	15.8193	2392.75	506.167	0.618383
15.7601	0.449971	0.391034	0.505668	0.598615	0.64862	0.631758	0.44869	0.489155	0.371888	0.571216	0.669528	0.699167	0.606891	0.559416	0.471763					305	15.7597	1640.5	316.889	0.507314		305	15.7597	1460.75	260.889	0.467848		305	15.8702	1568.67	329.25	0.53271		305	15.8702	1884.75	245.667	0.597461		305	15.8702	2240.5	434.917	0.591833
15.8111	0.460447	0.438463	0.523147	0.648614	0.59186	0.678273	0.51211	0.429924	0.468654	0.539405	0.642195	0.654067	0.593056	0.530098	0.439715					306	15.8106	1670.25	303	0.52404		306	15.8106	1435.75	230.667	0.469884		306	15.9211	1561	344.25	0.522968		306	15.9211	2001.25	305.5	0.618116		306	15.9211	2243.75	443	0.590249
15.862	0.402476	0.450464	0.521034	0.501595	0.671046	0.697363	0.427086	0.539842	0.477988	0.60911	0.658059	0.629425	0.598418	0.614268	0.433932					307	15.8615	1550.75	368.889	0.452984		307	15.8615	1292	235.222	0.412057		307	15.9721	1566.67	345.25	0.524974		307	15.9721	1870.75	202.5	0.608092		307	15.9721	2672.75	474.833	0.720432
15.913	0.585291	0.412187	0.396282	0.588652	0.663234	0.622437	0.446404	0.456824	0.441757	0.532328	0.57757	0.624102	0.518585	0.571539	0.439768					308	15.9125	1635.25	295.444	0.513521		308	15.9125	1285.5	284.111	0.39046		308	16.023	1478.33	337	0.490553		308	16.023	1761.75	230.833	0.558033		308	16.023	2524	444.417	0.681644
15.9639	0.498957	0.410573	0.573434	0.575651	0.565173	0.66102	0.482953	0.503005	0.314956	0.604516	0.619223	0.59733	0.669579	0.535033	0.375054					309	15.9634	1332.75	362.778	0.371771		309	15.9634	1288.75	274.222	0.395583		309	16.074	1540	280.5	0.541342		309	16.074	1911.75	226.167	0.61441		309	16.074	2446.5	495.667	0.639443
16.0149	0.479622	0.435117	0.511685	0.602746	0.57416	0.603751	0.515056	0.522315	0.396509	0.466582	0.591889	0.61102	0.546387	0.551601	0.404265					310	16.0144	1670.75	320.333	0.517588		310	16.0144	1153.75	217.778	0.364953		310	16.1249	1523.67	429.75	0.470173		310	16.1249	1771.75	218.833	0.566052		310	16.1249	2541.75	512.583	0.665119
16.0658	0.537412	0.356245	0.549759	0.61119	0.743813	0.600121	0.51311	0.388314	0.429381	0.591825	0.626193	0.724265	0.695065	0.545922	0.423977					311	16.0653	1596.75	363.556	0.472659		311	16.0653	1477.5	241.778	0.481831		311	16.1759	1608.67	298.25	0.563227		311	16.1759	1831.5	225.333	0.585462		311	16.1759	2784	472	0.757826
16.1167	0.401912	0.507067	0.450295	0.646882	0.627124	0.603123	0.448833	0.446528	0.370769	0.546054	0.667365	0.624482	0.635488	0.507693	0.462238					312	16.1163	1374	285.778	0.417094		312	16.1163	1259.75	274	0.384362		312	16.2268	1175.33	346.5	0.356238		312	16.2268	1852.5	266	0.578294		312	16.2268	2724.75	492.167	0.731794
16.1677	0.47399	0.457223	0.499078	0.575347	0.637858	0.650266	0.507932	0.405465	0.409632	0.513829	0.668429	0.673005	0.552411	0.556094	0.480384					313	16.1672	1620.5	408	0.464728		313	16.1672	1358.75	242	0.435441		313	16.2778	1371.67	318.25	0.452766		313	16.2778	1949.5	258	0.616567		313	16.2778	2285.25	509.583	0.582027
16.2186	0.441411	0.443738	0.532638	0.571611	0.611773	0.601465	0.447262	0.454493	0.317943	0.550427	0.667811	0.615279	0.608678	0.581139	0.458138					314	16.2182	1575	316.778	0.482252		314	16.2182	1300	269.556	0.401789		314	16.3287	1496.33	400	0.471212		314	16.3287	1866	262.667	0.584429		314	16.3287	2384.5	526.167	0.609123
16.2696	0.472233	0.475072	0.492237	0.537621	0.603524	0.630817	0.60108	0.410832	0.344356	0.50427	0.626983	0.674678	0.551021	0.52087	0.47239					315	16.2691	1529	355	0.449971		315	16.2691	1259.75	256.889	0.391034		315	16.3796	1572	395.5	0.505668		315	16.3796	1831.25	189	0.598615		315	16.3796	2515.5	536.667	0.64862
16.3205	0.479963	0.437478	0.504343	0.600681	0.670473	0.6491	0.500379	0.466136	0.325018	0.504408	0.626296	0.654599	0.591269	0.575929	0.39047					316	16.32	1560	358.667	0.460447		316	16.32	1372.5	248	0.438463		316	16.4306	1553.67	336.5	0.523147		316	16.4306	2023.75	244.333	0.648614		316	16.4306	2240.25	434.583	0.59186
16.3715	0.515022	0.466126	0.465875	0.588652	0.657307	0.637494	0.548837	0.530218	0.432965	0.50587	0.691985	0.703046	0.731341	0.666922	0.449294					317	16.371	1397.75	347.667	0.402476		317	16.371	1419.5	264.222	0.450464		317	16.4815	1587	374.75	0.521034		317	16.4815	1676.25	300.167	0.501595		317	16.4815	2536.5	489.25	0.671046
16.4224	0.44781	0.484614	0.534788	0.582303	0.69033	0.705026	0.58394	0.538669	0.38628	0.533046	0.570565	0.68388	0.633635	0.584495	0.477841					318	16.4219	1869.5	342.444	0.585291		318	16.4219	1256	198.889	0.412187		318	16.5325	1330	408	0.396282		318	16.5325	1855.75	240.833	0.588652		318	16.5325	2491.5	468.083	0.663234
16.4734	0.417275	0.398518	0.567202	0.57158	0.643567	0.53734	0.461902	0.464571	0.391301	0.508973	0.67437	0.608054	0.586238	0.589375	0.435597					319	16.4729	1672.25	370.444	0.498957		319	16.4729	1323.75	270.778	0.410573		319	16.5834	1642.67	308.5	0.573434		319	16.5834	1798.75	219.5	0.575651		319	16.5834	2213.5	489.25	0.565173
16.5243	0.396663	0.475657	0.43518	0.611038	0.662524	0.649997	0.578494	0.461926	0.270157	0.535322	0.631447	0.592691	0.554728	0.572786	0.406207					320	16.5238	1630.25	378.889	0.479622		320	16.5238	1362.25	246.333	0.435117		320	16.6344	1587	396.5	0.511685		320	16.6344	1904.25	250.667	0.602746		320	16.6344	2282.75	531.083	0.57416
16.5752	0.379384	0.431001	0.552839	0.611585	0.642147	0.577222	0.467812	0.440862	0.364441	0.573161	0.608646	0.648667	0.570086	0.477135	0.409152					321	16.5748	1706.25	304.111	0.537412		321	16.5748	1223.75	310.111	0.356245		321	16.6853	1631.33	352.25	0.549759		321	16.6853	1957.75	281	0.61119		321	16.6853	2718	448.75	0.743813
16.6262	0.500149	0.341244	0.51935	0.577504	0.660721	0.675853	0.499915	0.413618	0.338364	0.549641	0.596559	0.666692	0.62728	0.455019	0.465282					322	16.6257	1419.5	370.889	0.401912		322	16.6257	1505	204.556	0.507067		322	16.7362	1412.67	365	0.450295		322	16.7362	1989.5	214.833	0.646882		322	16.7362	2420.25	507	0.627124
16.6771	0.447629	0.44715	0.511435	0.65967	0.678121	0.654209	0.478257	0.485728	0.439647	0.531335	0.610363	0.600221	0.713865	0.575626	0.424604					323	16.6766	1531	294.333	0.47399		323	16.6766	1379.5	206.889	0.457223		323	16.7872	1528.67	367.5	0.499078		323	16.7872	1818.25	239.833	0.575347		323	16.7872	2417.25	471.25	0.637858
16.7281	0.404829	0.421621	0.460574	0.597947	0.635865	0.616029	0.530197	0.404119	0.288488	0.569436	0.676774	0.58501	0.516665	0.534295	0.413987					324	16.7276	1504	352.333	0.441411		324	16.7276	1399.25	261.222	0.443738		324	16.8381	1585	345.75	0.532638		324	16.8381	1856	287.833	0.571611		324	16.8381	2303.5	437.083	0.611773
16.779	0.458893	0.512244	0.423324	0.537104	0.742283	0.595192	0.489756	0.493881	0.412152	0.496558	0.556315	0.691258	0.5446	0.530257	0.487339					325	16.7785	1552.75	320.667	0.472233		325	16.7785	1466.5	248.111	0.475072		325	16.8891	1636	490.75	0.492237		325	16.8891	1746.25	271.333	0.537621		325	16.8891	2341.75	500.5	0.603524
16.83	0.490759	0.414581	0.491699	0.546642	0.6646	0.591338	0.504236	0.402178	0.399514	0.49911	0.598757	0.62722	0.505809	0.608307	0.45718					326	16.8295	1581.25	329	0.479963		326	16.8295	1398.75	276.778	0.437478		326	16.94	1539.67	366.25	0.504343		326	16.94	1904.25	256.333	0.600681		326	16.94	2617.75	572.25	0.670473
16.8809	0.434193	0.465985	0.430739	0.592175	0.617072	0.579732	0.555658	0.42055	0.254459	0.536398	0.546528	0.552306	0.609407	0.581746	0.460484					327	16.8804	1782.5	438.778	0.515022		327	16.8804	1436	240.556	0.466126		327	16.991	1544.67	460.75	0.465875		327	16.991	1860.75	245.833	0.588652		327	16.991	2553	547.667	0.657307
16.9319	0.429998	0.431856	0.419241	0.605996	0.575826	0.641796	0.661072	0.440002	0.437109	0.506794	0.648067	0.647983	0.602919	0.555584	0.474789					328	16.9314	1552.25	383.889	0.44781		328	16.9314	1483.75	240.889	0.484614		328	17.0419	1565	320.75	0.534788		328	17.0419	1867.5	270	0.582303		328	17.0419	2612.25	506.167	0.69033
16.9828	0.409674	0.403338	0.565161	0.533064	0.713521	0.61101	0.496666	0.40631	0.431919	0.544219	0.706819	0.552687	0.644557	0.543413	0.546638					329	16.9823	1475.25	386.556	0.417275		329	16.9823	1254.5	232.444	0.398518		329	17.0929	1679.67	360	0.567202		329	17.0929	1814.25	246.167	0.57158		329	17.0929	2428	464.583	0.643567
17.0337	0.442497	0.471942	0.479307	0.584824	0.627479	0.626202	0.553854	0.493584	0.332689	0.502711	0.559096	0.622733	0.582266	0.535743	0.361071					330	17.0333	1364.25	329.333	0.396663		330	17.0333	1473	253.111	0.475657		330	17.1438	1423	410.5	0.43518		330	17.1438	1938.5	262.167	0.611038		330	17.1438	2559	537.75	0.662524
17.0847	0.574644	0.399526	0.497896	0.597947	0.62909	0.608142	0.517413	0.459923	0.424005	0.583066	0.75012	0.649047	0.518121	0.458954	0.471656					331	17.0842	1344.5	354.667	0.379384		331	17.0842	1346.25	240.889	0.431001		331	17.1947	1645	358.75	0.552839		331	17.1947	1912	234.167	0.611585		331	17.1947	2504.75	545.667	0.642147
17.1356	0.449503	0.323058	0.608929	0.642143	0.540207	0.579463	0.543427	0.496432	0.438061	0.507787	0.671348	0.611401	0.563797	0.58963	0.458818					332	17.1351	1609.25	304.333	0.500149		332	17.1351	1174.5	299.333	0.341244		332	17.2457	1630.33	422	0.51935		332	17.2457	1835	250.667	0.577504		332	17.2457	2551.75	536	0.660721
17.1866	0.38328	0.480596	0.570748	0.614896	0.569216	0.619569	0.556783	0.503991	0.453834	0.547861	0.681444	0.635282	0.565717	0.566384	0.423601					333	17.1861	1519	351.111	0.447629		333	17.1861	1399	252.222	0.44715		333	17.2966	1633.67	443.75	0.511435		333	17.2966	2022.75	213	0.65967		333	17.2966	2557	488.167	0.678121
17.2375	0.358452	0.406089	0.479056	0.63382	0.595575	0.656225	0.585422	0.464821	0.536619	0.533114	0.572042	0.623873	0.567107	0.625957	0.470107					334	17.237	1387	330.778	0.404829		334	17.237	1360.75	279.444	0.421621		334	17.3476	1463.33	391.75	0.460574		334	17.3476	1881.75	241.333	0.597947		334	17.3476	2430.5	490.583	0.635865
17.2885	0.448023	0.461176	0.459714	0.615534	0.652909	0.641124	0.535535	0.394761	0.335657	0.516699	0.567887	0.580066	0.538179	0.578837	0.403334					335	17.288	1628.5	431.222	0.458893		335	17.288	1537.5	223.778	0.512244		335	17.3985	1489.67	504.75	0.423324		335	17.3985	1738	264.5	0.537104		335	17.3985	2807.5	542.917	0.742283
17.3394	0.509518	0.435777	0.560039	0.545427	0.676291	0.619838	0.520698	0.460565	0.467964	0.54931	0.636426	0.653839	0.554132	0.547183	0.511752					336	17.3389	1606.75	326.333	0.490759		336	17.3389	1276.25	213	0.414581		336	17.4495	1574	430	0.491699		336	17.4495	1777.5	277.833	0.546642		336	17.4495	2603.75	576.167	0.6646
17.3904	0.476758	0.419682	0.44922	0.587619	0.666512	0.580897	0.543392	0.499781	0.317532	0.509581	0.69669	0.675514	0.575514	0.588224	0.430092					337	17.3899	1509.5	376.667	0.434193		337	17.3899	1435.75	240.667	0.465985		337	17.5004	1498.67	496.5	0.430739		337	17.5004	1865.75	241.167	0.592175		337	17.5004	2494.25	611.667	0.617072
17.4413	0.456168	0.389604	0.402944	0.57395	0.66673	0.631534	0.525733	0.49518	0.324308	0.526659	0.577398	0.668441	0.634495	0.468513	0.471593					338	17.4408	1459	337.111	0.429998		338	17.4408	1381	273.444	0.431856		338	17.5514	1409.67	434.25	0.419241		338	17.5514	1889	226.5	0.605996		338	17.5514	2329	572.25	0.575826
17.4922	0.492729	0.417635	0.514801	0.520306	0.654766	0.664068	0.493291	0.543301	0.319642	0.583617	0.662798	0.637183	0.532949	0.479712	0.456133					339	17.4918	1441.75	372.889	0.409674		339	17.4918	1266.75	232.333	0.403338		339	17.6023	1690.67	375.75	0.565161		339	17.6023	1711.75	249.333	0.533064		339	17.6023	2727.5	550.667	0.713521
17.5432	0.493516	0.443251	0.544208	0.550317	0.737694	0.608501	0.480043	0.453382	0.34583	0.494379	0.668567	0.661825	0.67706	0.5624	0.47939					340	17.5427	1492.5	338	0.442497		340	17.5427	1428.25	217.889	0.471942		340	17.6532	1476.67	361.5	0.479307		340	17.6532	1838.25	233.833	0.584824		340	17.6532	2375.5	461.167	0.627479
17.5941	0.469497	0.411332	0.521678	0.59099	0.659519	0.716677	0.486363	0.460643	0.420085	0.479067	0.662214	0.635358	0.666865	0.595709	0.442114					341	17.5937	1767.5	268.222	0.574644		341	17.5937	1230.75	206.111	0.399526		341	17.7042	1505.67	347.25	0.497896		341	17.7042	1868.25	227.833	0.597947		341	17.7042	2453.5	534.25	0.62909
17.6451	0.46938	0.433578	0.431562	0.516631	0.64974	0.666577	0.547659	0.5141	0.391656	0.577396	0.605934	0.741377	0.508721	0.494309	0.441989					342	17.6446	1489	316.222	0.449503		342	17.6446	1112.75	284.222	0.323058		342	17.7551	1743	326.25	0.608929		342	17.7551	1989.5	227.833	0.642143		342	17.7551	2218.75	570.667	0.540207
17.696	0.381716	0.361584	0.527731	0.552748	0.6997	0.629786	0.530215	0.510766	0.352831	0.525582	0.630348	0.632315	0.556449	0.600388	0.443269					343	17.6955	1388	388	0.38328		343	17.6955	1497	264.444	0.480596		343	17.8061	1686.67	358.75	0.570748		343	17.8061	1921.75	234.833	0.614896		343	17.8061	2286.75	550.167	0.569216
17.747	0.4055	0.428325	0.617024	0.623645	0.593444	0.600748	0.530572	0.515461	0.338681	0.550496	0.636048	0.648895	0.537385	0.493668	0.504877					344	17.7465	1332	396.778	0.358452		344	17.7465	1279.25	237.778	0.406089		344	17.857	1553.33	438.75	0.479056		344	17.857	1949.5	210.667	0.63382		344	17.857	2322	505	0.595575
17.7979	0.511541	0.433243	0.337255	0.67012	0.643349	0.640497	0.481096	0.499139	0.359401	0.533584	0.585915	0.631327	0.528249	0.525991	0.418812					345	17.7974	1570.25	401.333	0.448023		345	17.7974	1425.75	243	0.461176		345	17.908	1488.33	418.75	0.459714		345	17.908	1905.5	216.833	0.615534		345	17.908	2495	503.083	0.652909
17.8488	0.41175	0.432127	0.454987	0.570912	0.74018	0.639645	0.478311	0.485227	0.348761	0.561504	0.662832	0.674373	0.527918	0.46504	0.447244					346	17.8484	1661.25	331.889	0.509518		346	17.8484	1368.5	250.889	0.435777		346	17.9589	1646	343	0.560039		346	17.9589	1726.5	230.167	0.545427		346	17.9589	2521.5	458.25	0.676291
17.8998	0.397803	0.443987	0.549079	0.602564	0.57151	0.785777	0.511235	0.555507	0.368977	0.543695	0.659707	0.636575	0.704399	0.600188	0.391446					347	17.8993	1593	349.111	0.476758		347	17.8993	1366	289.667	0.419682		347	18.0099	1401.67	356.5	0.44922		347	18.0099	1858.25	246.167	0.587619		347	18.0099	2584.75	551.333	0.666512
17.9507	0.474065	0.470653	0.588693	0.572461	0.728298	0.576774	0.603669	0.442036	0.366886	0.540564	0.609024	0.646233	0.576838	0.555377	0.485236					348	17.9503	1571.5	381.333	0.456168		348	17.9503	1199.75	200.556	0.389604		348	18.0608	1273	335.5	0.402944		348	18.0608	1826.25	251.667	0.57395		348	18.0608	2565.5	531.417	0.66673
18.0017	0.326651	0.45941	0.454485	0.598767	0.696039	0.639376	0.461902	0.50313	0.299277	0.48664	0.705377	0.687987	0.545063	0.596997	0.448067					349	18.0012	1614	328.444	0.492728		349	18.0012	1303.75	232.667	0.417635		349	18.1117	1538	340.25	0.514801		349	18.1117	1696.75	269.333	0.520306		349	18.1117	2503.25	505.667	0.654766
18.0526	0.519824	0.332709	0.485503	0.564928	0.643048	0.608859	0.524126	0.443398	0.268216	0.528273	0.626399	0.641214	0.599345	0.53076	0.472694					350	18.0522	1684.5	396.889	0.493516		350	18.0522	1399	262.222	0.443251		350	18.1627	1603.67	337.5	0.544208		350	18.1627	1731.25	221.5	0.550317		350	18.1627	2726.5	475.917	0.737694
18.1036	0.450003	0.446402	0.494493	0.598919	0.594401	0.60272	0.468044	0.477607	0.364963	0.502545	0.602328	0.744343	0.615298	0.498168	0.449294					351	18.1031	1581.5	356.556	0.469497		351	18.1031	1315.25	260.333	0.411332		351	18.2136	1567	353.25	0.521678		351	18.2136	1856.5	235.167	0.59099		351	18.2136	2500.25	488.167	0.659519
18.1545	0.389615	0.433557	0.521786	0.579235	0.658591	0.644843	0.572459	0.509327	0.335116	0.548648	0.602706	0.721984	0.497733	0.502303	0.445614					352	18.154	1573.75	349.111	0.46938		352	18.154	1384.75	272.778	0.433578		352	18.2646	1374.33	370.25	0.431562		352	18.2646	1673.5	256.167	0.516631		352	18.2646	2469.25	487	0.64974
18.2055	0.377425	0.499128	0.49392	0.570365	0.62289	0.645919	0.579976	0.39811	0.359214	0.608227	0.609024	0.704871	0.579817	0.512124	0.375869					353	18.205	1310.25	314.333	0.381716		353	18.205	1189	261.667	0.361584		353	18.3155	1571.33	343.5	0.527731		353	18.3155	1736.75	220.333	0.552748		353	18.3155	2644.5	509.833	0.6997
18.2564	0.461725	0.400013	0.550726	0.617812	0.539142	0.678631	0.555551	0.506698	0.353129	0.546592	0.585159	0.650264	0.631251	0.511201	0.44565					354	18.2559	1486.75	428.778	0.4055		354	18.2559	1388.5	290	0.428325		354	18.3665	1771.33	335.75	0.617024		354	18.3665	1967.25	256.333	0.623645		354	18.3665	2260	449.5	0.593444
18.3073	0.401731	0.385369	0.458425	0.545822	0.635619	0.566736	0.553801	0.461879	0.415642	0.510767	0.647517	0.543484	0.631384	0.565502	0.412751					355	18.3069	1678.75	344.111	0.511541		355	18.3069	1313	201.889	0.433243		355	18.4174	1219.67	435	0.337255		355	18.4174	2057.25	218.833	0.67012		355	18.4174	2490.5	527.75	0.643349
18.3583	0.3971	0.463126	0.495281	0.528629	0.521579	0.67657	0.487738	0.510954	0.424677	0.555655	0.618913	0.55763	0.684341	0.626053	0.421856					356	18.3578	1522.5	448.222	0.41175		356	18.3578	1375.25	267	0.432127		356	18.4684	1486.33	427.75	0.454987		356	18.4684	1837.25	271	0.570912		356	18.4684	2782	523.833	0.74018
18.4092	0.416764	0.425553	0.624008	0.571884	0.56867	0.650938	0.515967	0.516823	0.418722	0.484364	0.68814	0.68099	0.551551	0.508934	0.388608					357	18.4088	1416	378.111	0.397803		357	18.4088	1447	308.333	0.443987		357	18.5193	1603	325.5	0.549079		357	18.5193	1973.25	320.167	0.602564		357	18.5193	2239.5	495.917	0.57151
18.4602	0.443669	0.444778	0.561292	0.621913	0.57487	0.589949	0.610561	0.460471	0.385198	0.506739	0.651363	0.688139	0.697845	0.602924	0.424846					358	18.4597	1678.75	441.889	0.474065		358	18.4597	1442.5	235.444	0.470653		358	18.5702	1698.67	329	0.588693		358	18.5702	1824.5	254	0.572461		358	18.5702	2799.25	577.333	0.728298
18.5111	0.41406	0.423365	0.351475	0.526563	0.617973	0.563868	0.522091	0.357986	0.327426	0.547737	0.604629	0.66114	0.661967	0.565632	0.418982					359	18.5106	1213.25	361	0.326651		359	18.5106	1453	274.778	0.45941		359	18.6212	1465.67	408.25	0.454485		359	18.6212	1875.5	232.833	0.598767		359	18.6212	2616.75	493.25	0.696039
18.5621	0.487554	0.483261	0.496212	0.531849	0.571319	0.632654	0.54923	0.522519	0.419992	0.478777	0.583305	0.681218	0.612783	0.519726	0.514778					360	18.5616	1661.25	305	0.519824		360	18.5616	1147.5	294.222	0.332709		360	18.6721	1488.33	358.75	0.485503		360	18.6721	1814.5	264.667	0.564928		360	18.6721	2532.75	570.917	0.643048
18.613	0.509923	0.380268	0.529558	0.579296	0.604726	0.726042	0.530304	0.454446	0.396995	0.513002	0.599272	0.695212	0.630788	0.580271	0.464995					361	18.6125	1483.75	309.667	0.450003		361	18.6125	1394.75	249.889	0.446402		361	18.7231	1511	360.5	0.494493		361	18.7231	1952.25	309.167	0.598919		361	18.7231	2345.75	532.333	0.594401
18.664	0.509614	0.43673	0.549688	0.590292	0.615269	0.582196	0.42364	0.447122	0.371534	0.543999	0.621901	0.636194	0.726177	0.529878	0.411525					362	18.6635	1330.75	314.222	0.389615		362	18.6635	1347.25	235.333	0.433557		362	18.774	1600	386	0.521786		362	18.774	1821.25	232.167	0.579235		362	18.774	2519.75	510.5	0.658591
18.7149	0.506963	0.37521	0.438368	0.589684	0.597869	0.603392	0.509932	0.440706	0.466359	0.501097	0.660806	0.678709	0.642505	0.580326	0.465926					363	18.7144	1413.5	428.778	0.377425		363	18.7144	1582.75	302.667	0.499128		363	18.825	1489.67	340.5	0.49392		363	18.825	1839.75	275	0.570365		363	18.825	2420.5	520.167	0.62289
18.7659	0.421747	0.399136	0.455416	0.654355	0.588801	0.619076	0.484757	0.455651	0.303645	0.553269	0.618089	0.623873	0.486215	0.573303	0.453501					364	18.7654	1615	410.333	0.461725		364	18.7654	1300	274.111	0.400013		364	18.8759	1602.33	321	0.550726		364	18.8759	1971.25	276.333	0.617812		364	18.8759	2232.5	587.667	0.539142
18.8168	0.512542	0.406966	0.496177	0.610461	0.554848	0.631848	0.545231	0.503224	0.275291	0.515954	0.648651	0.619538	0.62119	0.537493	0.408669					365	18.8163	1480.25	432.111	0.401731		365	18.8163	1252	263.667	0.385369		365	18.9269	1485.33	418.75	0.458425		365	18.9269	1829.75	332.333	0.545822		365	18.9269	2451.5	512.333	0.635619
18.8677	0.417957	0.479285	0.532603	0.647247	0.664136	0.598104	0.483578	0.541094	0.329665	0.561808	0.61493	0.704187	0.697713	0.54952	0.456437					366	18.8672	1387.5	351.444	0.3971		366	18.8672	1432.75	245	0.463126		366	18.9778	1542.33	390	0.495281		366	18.9778	1764.75	314.5	0.528629		366	18.9778	2213.5	622.25	0.521579
18.9187	0.515501	0.512125	0.504773	0.601045	0.558044	0.62069	0.51336	0.519874	0.321657	0.439696	0.552366	0.667757	0.596035	0.643738	0.482004					367	18.9182	1462.25	374.889	0.416764		367	18.9182	1387.5	296.111	0.425553		367	19.0287	1861.33	409.5	0.624008		367	19.0287	1858.25	289.333	0.571884		367	19.0287	2290.25	555.333	0.56867
18.9696	0.477759	0.431044	0.458067	0.650497	0.549741	0.638211	0.505236	0.511455	0.315554	0.518589	0.567131	0.565616	0.519048	0.571229	0.458013					368	18.9691	1517	359.444	0.443669		368	18.9691	1398.25	257.556	0.444778		368	19.0797	1628.67	322.75	0.561292		368	19.0797	1971	264.833	0.621913		368	19.0797	2366.25	612.417	0.57487
19.0206	0.475587	0.466115	0.443812	0.522068	0.512374	0.670655	0.564014	0.437107	0.385179	0.620656	0.658402	0.61026	0.601	0.51433	0.472515					369	19.0201	1442.75	362.444	0.41406		369	19.0201	1357	271.222	0.423365		369	19.1306	1308	490.25	0.351475		369	19.1306	1732.25	287.667	0.526564		369	19.1306	2390.5	505.167	0.617973
19.0715	0.468315	0.416206	0.472286	0.62571	0.640727	0.626022	0.589135	0.410175	0.411872	0.493289	0.662008	0.646386	0.577765	0.548093	0.488709					370	19.071	1579.5	307.444	0.487554		370	19.071	1481.5	242.111	0.483261		370	19.1816	1439	284.5	0.496212		370	19.1816	1731.25	272.167	0.531849		370	19.1816	2337.75	594.75	0.571319
19.1225	0.423184	0.431802	0.555597	0.626196	0.634499	0.680514	0.526822	0.514757	0.325335	0.551517	0.616338	0.724265	0.679376	0.641973	0.46641					371	19.122	1657.75	327.333	0.509923		371	19.122	1245.25	270	0.380268		371	19.2325	1629.33	397.25	0.529558		371	19.2325	1807.75	218.5	0.579296		371	19.2325	2405.75	560.833	0.604726
19.1734	0.408151	0.426408	0.463117	0.560767	0.581262	0.683471	0.573084	0.597759	0.29196	0.509167	0.600371	0.697038	0.563731	0.66451	0.41635					372	19.1729	1747.5	417.889	0.509614		372	19.1729	1370.5	250.444	0.43673		372	19.2835	1644.67	365.75	0.549688		372	19.2835	1859.75	240.333	0.590292		372	19.2835	2527	649.917	0.615269
19.2243	0.52222	0.442774	0.560755	0.576441	0.618574	0.644216	0.509039	0.513646	0.435298	0.611124	0.608337	0.650721	0.575712	0.562883	0.479524					373	19.2239	1687.25	364.556	0.506963		373	19.2239	1237.5	275.222	0.37521		373	19.3344	1386.67	366.75	0.438368		373	19.3344	1875.25	257.5	0.589684		373	19.3344	2364.25	540.25	0.597869
19.2753	0.507304	0.359472	0.49435	0.60794	0.625867	0.657749	0.469651	0.426904	0.403472	0.533818	0.74727	0.633989	0.604309	0.49065	0.478504					374	19.2748	1469.25	368.889	0.421747		374	19.2748	1339.75	316.111	0.399136		374	19.3853	1479.33	419.75	0.455416		374	19.3853	2020	224.833	0.654355		374	19.3853	2389	592.667	0.588801
19.3262	0.545493	0.426116	0.515339	0.587406	0.663125	0.622841	0.459349	0.48299	0.387139	0.575409	0.617471	0.690801	0.674412	0.554461	0.44266					375	19.3257	1643.25	306	0.512542		375	19.3257	1316.5	272.778	0.406966		375	19.4363	1615.67	461.25	0.496177		375	19.4363	1965.75	291	0.610461		375	19.4363	2294.75	602	0.554848
19.3772	0.429892	0.414461	0.457852	0.584095	0.593226	0.625977	0.533304	0.470658	0.399571	0.559835	0.650745	0.63878	0.61265	0.53331	0.516559					376	19.3767	1477.25	386.778	0.417957		376	19.3767	1504.75	275.556	0.479285		376	19.4872	1636.67	397.5	0.532603		376	19.4872	2026.5	250.833	0.647247		376	19.4872	2565.5	539.333	0.664136
19.4281	0.411824	0.463635	0.474507	0.582637	0.579623	0.666936	0.499112	0.471769	0.319026	0.536701	0.611462	0.636955	0.547314	0.514406	0.451917					377	19.4276	1636.75	291.778	0.515501		377	19.4276	1529.75	216.333	0.512125		377	19.5382	1587.67	413.25	0.504773		377	19.5382	1893.25	244.333	0.601045		377	19.5382	2292.5	590	0.558044
19.4791	0.459894	0.388456	0.437938	0.632332	0.630838	0.568842	0.460724	0.441332	0.391134	0.582279	0.663931	0.659467	0.749876	0.582993	0.446966					378	19.4786	1713.5	467	0.477759		378	19.4786	1352.25	246.778	0.431044		378	19.5891	1490	424.25	0.458067		378	19.5891	2018.25	233.667	0.650497		378	19.5891	2228.5	551.333	0.549741
19.53	0.576816	0.360555	0.4845	0.504237	0.539279	0.63122	0.442084	0.458264	0.359195	0.524976	0.638589	0.675134	0.681561	0.563999	0.45906					379	19.5295	1688.5	447.667	0.475587		379	19.5295	1407.75	212.333	0.466115		379	19.6401	1439.33	406.75	0.443812		379	19.6401	1709.25	277	0.522068		379	19.6401	2280.25	717.083	0.512374
19.581	0.397409	0.390514	0.437042	0.613317	0.649385	0.582555	0.488327	0.440534	0.320444	0.535625	0.503709	0.557706	0.547844	0.498982	0.478907					380	19.5805	1554.75	332.889	0.468315		380	19.5805	1336.75	269.333	0.416206		380	19.691	1434.33	335.5	0.472286		380	19.691	1981.75	265.167	0.62571		380	19.691	2501.75	547	0.640727
19.6319	0.425431	0.367228	0.519995	0.585371	0.543321	0.622796	0.403571	0.432115	0.345812	0.542426	0.590893	0.675666	0.505478	0.524123	0.480259					381	19.6314	1485	380.889	0.423184		381	19.6314	1349.75	242.333	0.431802		381	19.742	1678.67	386	0.555597		381	19.742	1945.25	227.333	0.626196		381	19.742	2563.5	627.75	0.634499
19.6828	0.46542	0.409046	0.465624	0.553264	0.553974	0.638166	0.501201	0.467059	0.363059	0.553007	0.669357	0.638248	0.57419	0.530788	0.456142					382	19.6824	1387	322.111	0.408151		382	19.6824	1351.25	257.667	0.426408		382	19.7929	1430	352.5	0.463117		382	19.7929	1820.75	282.333	0.560767		382	19.7929	2397	623.667	0.581262
19.7338	0.460777	0.474368	0.470854	0.559035	0.689047	0.632878	0.5062	0.447153	0.397181	0.508973	0.564316	0.676275	0.69619	0.494316	0.425866					383	19.7333	1649.5	287	0.52222		383	19.7333	1407	271.444	0.442774		383	19.8438	1682.67	378	0.560755		383	19.8438	1882.25	300.833	0.576441		383	19.8438	2423.5	536.333	0.618574
19.7847	0.48568	0.369686	0.475402	0.547645	0.628326	0.577894	0.490416	0.468264	0.352065	0.54146	0.638486	0.710651	0.598484	0.548093	0.500222					384	19.7843	1607.25	283.667	0.507304		384	19.7843	1212.25	290.333	0.359472		384	19.8948	1512.67	362.5	0.49435		384	19.8948	1959	291.167	0.60794		384	19.8948	2460.5	551.083	0.625867
19.8357	0.429455	0.397728	0.514587	0.571793	0.685059	0.585064	0.502683	0.437435	0.351263	0.566967	0.639963	0.666388	0.570086	0.528141	0.406852					385	19.8352	1762	338.778	0.545493		385	19.8352	1369.5	276.667	0.426116		385	19.9457	1638	439	0.515339		385	19.9457	1895	283.5	0.587406		385	19.9457	2548.25	525.167	0.663125
19.8866	0.445734	0.459952	0.40717	0.566508	0.601967	0.597612	0.563246	0.485744	0.500648	0.574485	0.627876	0.595353	0.604309	0.578017	0.370166					386	19.8861	1484.5	362.889	0.429892		386	19.8861	1352.5	289.556	0.414461		386	19.9967	1526	460.75	0.457852		386	19.9967	1885.25	282.833	0.584095		386	19.9967	2396.75	586.917	0.593226
[truncated: 39 more rows]
[truncated: 50 more columns]

## Sheet: MG132 - 7h
	Normalizeed Data
Seconds	MG132-7h
0	1.00047	1.02638	1.02368	1.09176	0.975373	1.04146	1.15312	1.01484	0.96329	1.13805	0.994301	1.05002	1.00175	1.02899	0.985555					Image190						Image191							Image158						Image159						Image168
[truncated: 426 more rows]

## Sheet: MG132 - on - B
	Normalizeed Data
[truncated: 427 more rows]
[truncated: 50 more columns]

## Sheet: MG132 on A
	Normalizeed Data																			Image28						Image32						Image34						Image36						Image37
[truncated: 426 more rows]
[truncated: 50 more columns]
