# Supplementary material for: A nuclear protein quality control system for elimination of nucleolus-related inclusions
Source: EMBO J. 2024 Dec 17;44(3):801–23. doi: 10.1038/s44318-024-00333-9 (PMC11791210; doi:10.1038/s44318-024-00333-9)
Supplement: Supplementary file 11 — Source data Fig. 3 [file 44318_2024_333_MOESM11_ESM.zip]

Archive with 190 entries (151 files):
- Figure 3/
- Figure 3/.DS_Store
- __MACOSX/
- __MACOSX/Figure 3/
- __MACOSX/Figure 3/._.DS_Store
- Figure 3/Figure 3B/
- Figure 3/Figure 3B/.DS_Store
- __MACOSX/Figure 3/Figure 3B/
- __MACOSX/Figure 3/Figure 3B/._.DS_Store
- Figure 3/Figure 3B/CTR/
- Figure 3/Figure 3B/CTR/H12 No stress 2.6.nd
- __MACOSX/Figure 3/Figure 3B/CTR/
- __MACOSX/Figure 3/Figure 3B/CTR/._H12 No stress 2.6.nd
- Figure 3/Figure 3B/CTR/H12 No stress 2.6_w1TexasRed.TIF
- __MACOSX/Figure 3/Figure 3B/CTR/._H12 No stress 2.6_w1TexasRed.TIF
- Figure 3/Figure 3B/CTR/H12 No stress 2.6_w2GFP.TIF
- __MACOSX/Figure 3/Figure 3B/CTR/._H12 No stress 2.6_w2GFP.TIF
- Figure 3/Figure 3B/CTR/H12 No stress 2.6_w3DAPI.TIF
- __MACOSX/Figure 3/Figure 3B/CTR/._H12 No stress 2.6_w3DAPI.TIF
- __MACOSX/Figure 3/Figure 3B/._CTR
- Figure 3/Figure 3B/MG132/
- Figure 3/Figure 3B/MG132/H12 No reccovery 2.7.nd
- __MACOSX/Figure 3/Figure 3B/MG132/
- __MACOSX/Figure 3/Figure 3B/MG132/._H12 No reccovery 2.7.nd
- Figure 3/Figure 3B/MG132/H12 No reccovery 2.7_w1TexasRed.TIF
- __MACOSX/Figure 3/Figure 3B/MG132/._H12 No reccovery 2.7_w1TexasRed.TIF
- Figure 3/Figure 3B/MG132/H12 No reccovery 2.7_w2GFP.TIF
- __MACOSX/Figure 3/Figure 3B/MG132/._H12 No reccovery 2.7_w2GFP.TIF
- Figure 3/Figure 3B/MG132/H12 No reccovery 2.7_w3DAPI.TIF
- __MACOSX/Figure 3/Figure 3B/MG132/._H12 No reccovery 2.7_w3DAPI.TIF
- __MACOSX/Figure 3/Figure 3B/._MG132
- Figure 3/Figure 3B/Recovery/
- Figure 3/Figure 3B/Recovery/H12 recovery 24h 2.0.nd
- __MACOSX/Figure 3/Figure 3B/Recovery/
- __MACOSX/Figure 3/Figure 3B/Recovery/._H12 recovery 24h 2.0.nd
- Figure 3/Figure 3B/Recovery/H12 recovery 24h 2.0_w1TexasRed.jpg
- __MACOSX/Figure 3/Figure 3B/Recovery/._H12 recovery 24h 2.0_w1TexasRed.jpg
- Figure 3/Figure 3B/Recovery/H12 recovery 24h 2.0_w2GFP.jpg
- __MACOSX/Figure 3/Figure 3B/Recovery/._H12 recovery 24h 2.0_w2GFP.jpg
- Figure 3/Figure 3B/Recovery/H12 recovery 24h 2.0_w3DAPI.jpg
- __MACOSX/Figure 3/Figure 3B/Recovery/._H12 recovery 24h 2.0_w3DAPI.jpg
- __MACOSX/Figure 3/Figure 3B/._Recovery
- __MACOSX/Figure 3/._Figure 3B
- Figure 3/Figure 3C/
- Figure 3/Figure 3C/.DS_Store
- __MACOSX/Figure 3/Figure 3C/
- __MACOSX/Figure 3/Figure 3C/._.DS_Store
- Figure 3/Figure 3C/figure 3C number.xlsx
- __MACOSX/Figure 3/Figure 3C/._figure 3C number.xlsx
- __MACOSX/Figure 3/._Figure 3C
- Figure 3/Figure 3D/
- Figure 3/Figure 3D/.DS_Store
- __MACOSX/Figure 3/Figure 3D/
- __MACOSX/Figure 3/Figure 3D/._.DS_Store
- Figure 3/Figure 3D/CTR/
- Figure 3/Figure 3D/CTR/H12 GFP RPL11 no stress 0.19.nd
- __MACOSX/Figure 3/Figure 3D/CTR/
- __MACOSX/Figure 3/Figure 3D/CTR/._H12 GFP RPL11 no stress 0.19.nd
- Figure 3/Figure 3D/CTR/H12 GFP RPL11 no stress 0.19_w1Cy5.TIF
- __MACOSX/Figure 3/Figure 3D/CTR/._H12 GFP RPL11 no stress 0.19_w1Cy5.TIF
- Figure 3/Figure 3D/CTR/H12 GFP RPL11 no stress 0.19_w2GFP.TIF
- __MACOSX/Figure 3/Figure 3D/CTR/._H12 GFP RPL11 no stress 0.19_w2GFP.TIF
- Figure 3/Figure 3D/CTR/H12 GFP RPL11 no stress 0.19_w3DAPI.TIF
- __MACOSX/Figure 3/Figure 3D/CTR/._H12 GFP RPL11 no stress 0.19_w3DAPI.TIF
- __MACOSX/Figure 3/Figure 3D/._CTR
- Figure 3/Figure 3D/MG132/
- Figure 3/Figure 3D/MG132/H12 GFP RPL11 no recovery 0.5.nd
- __MACOSX/Figure 3/Figure 3D/MG132/
- __MACOSX/Figure 3/Figure 3D/MG132/._H12 GFP RPL11 no recovery 0.5.nd
- Figure 3/Figure 3D/MG132/H12 GFP RPL11 no recovery 0.5_w1Cy5.TIF
- __MACOSX/Figure 3/Figure 3D/MG132/._H12 GFP RPL11 no recovery 0.5_w1Cy5.TIF
- Figure 3/Figure 3D/MG132/H12 GFP RPL11 no recovery 0.5_w2GFP.TIF
- __MACOSX/Figure 3/Figure 3D/MG132/._H12 GFP RPL11 no recovery 0.5_w2GFP.TIF
- Figure 3/Figure 3D/MG132/H12 GFP RPL11 no recovery 0.5_w3DAPI.TIF
- __MACOSX/Figure 3/Figure 3D/MG132/._H12 GFP RPL11 no recovery 0.5_w3DAPI.TIF
- __MACOSX/Figure 3/Figure 3D/._MG132
- Figure 3/Figure 3D/Recovery/
- Figure 3/Figure 3D/Recovery/H12 GFP RPL11 recovery 24h 0.8.nd
- __MACOSX/Figure 3/Figure 3D/Recovery/
- __MACOSX/Figure 3/Figure 3D/Recovery/._H12 GFP RPL11 recovery 24h 0.8.nd
- Figure 3/Figure 3D/Recovery/H12 GFP RPL11 recovery 24h 0.8_w1Cy5.TIF
- __MACOSX/Figure 3/Figure 3D/Recovery/._H12 GFP RPL11 recovery 24h 0.8_w1Cy5.TIF
- Figure 3/Figure 3D/Recovery/H12 GFP RPL11 recovery 24h 0.8_w2GFP.TIF
- __MACOSX/Figure 3/Figure 3D/Recovery/._H12 GFP RPL11 recovery 24h 0.8_w2GFP.TIF
- Figure 3/Figure 3D/Recovery/H12 GFP RPL11 recovery 24h 0.8_w3DAPI (1).TIF
- __MACOSX/Figure 3/Figure 3D/Recovery/._H12 GFP RPL11 recovery 24h 0.8_w3DAPI (1).TIF
- __MACOSX/Figure 3/Figure 3D/._Recovery
- __MACOSX/Figure 3/._Figure 3D
- Figure 3/Figure 3E/
- Figure 3/Figure 3E/Figure 3E.xlsx
- __MACOSX/Figure 3/Figure 3E/
- __MACOSX/Figure 3/Figure 3E/._Figure 3E.xlsx
- __MACOSX/Figure 3/._Figure 3E
- Figure 3/Figure 3F /
- Figure 3/Figure 3F /.DS_Store
- __MACOSX/Figure 3/Figure 3F /
- __MACOSX/Figure 3/Figure 3F /._.DS_Store
- Figure 3/Figure 3F /Cell-04_arrows.tif
- __MACOSX/Figure 3/Figure 3F /._Cell-04_arrows.tif
- Figure 3/Figure 3F /Live Imaging_GFP DIC_Recovery.JPG
- __MACOSX/Figure 3/Figure 3F /._Live Imaging_GFP DIC_Recovery.JPG
- Figure 3/Figure 3F /Position 1/
- Figure 3/Figure 3F /Position 1/Cell-04_arrows.jpg
- __MACOSX/Figure 3/Figure 3F /Position 1/
- __MACOSX/Figure 3/Figure 3F /Position 1/._Cell-04_arrows.jpg
- Figure 3/Figure 3F /Position 1/Cell-04_arrows___.jpg
- __MACOSX/Figure 3/Figure 3F /Position 1/._Cell-04_arrows___.jpg
- Figure 3/Figure 3F /Position 1/Cell-04_arrows_contrast.jpg
- __MACOSX/Figure 3/Figure 3F /Position 1/._Cell-04_arrows_contrast.jpg
- Figure 3/Figure 3F /Position 1/Cell-04_arrowsdf.jpg
- __MACOSX/Figure 3/Figure 3F /Position 1/._Cell-04_arrowsdf.jpg
- __MACOSX/Figure 3/Figure 3F /._Position 1
- Figure 3/Figure 3F /Position 2/
- Figure 3/Figure 3F /Position 2/Cell-04_arrows.jpg
- __MACOSX/Figure 3/Figure 3F /Position 2/
- __MACOSX/Figure 3/Figure 3F /Position 2/._Cell-04_arrows.jpg
- Figure 3/Figure 3F /Position 2/Cell-04_arrows_.jpg
- __MACOSX/Figure 3/Figure 3F /Position 2/._Cell-04_arrows_.jpg
- Figure 3/Figure 3F /Position 2/Cell-04_arrows__.jpg
- __MACOSX/Figure 3/Figure 3F /Position 2/._Cell-04_arrows__.jpg
- __MACOSX/Figure 3/Figure 3F /._Position 2
- Figure 3/Figure 3F /Position 3/
- Figure 3/Figure 3F /Position 3/Cell-04_arrows17.jpg
- __MACOSX/Figure 3/Figure 3F /Position 3/
- __MACOSX/Figure 3/Figure 3F /Position 3/._Cell-04_arrows17.jpg
- Figure 3/Figure 3F /Position 3/Cell-04_arrows_17-2.jpg
- __MACOSX/Figure 3/Figure 3F /Position 3/._Cell-04_arrows_17-2.jpg
- Figure 3/Figure 3F /Position 3/Cell-04_arrows_17-3.jpg
- __MACOSX/Figure 3/Figure 3F /Position 3/._Cell-04_arrows_17-3.jpg
- __MACOSX/Figure 3/Figure 3F /._Position 3
- Figure 3/Figure 3F /Position 4/
- Figure 3/Figure 3F /Position 4/Cell-04_arrows-22.jpg
- __MACOSX/Figure 3/Figure 3F /Position 4/
- __MACOSX/Figure 3/Figure 3F /Position 4/._Cell-04_arrows-22.jpg
- Figure 3/Figure 3F /Position 4/Cell-04_arrows_222.jpg
- __MACOSX/Figure 3/Figure 3F /Position 4/._Cell-04_arrows_222.jpg
- Figure 3/Figure 3F /Position 4/Cell-04_arrows_position 22.jpg
- __MACOSX/Figure 3/Figure 3F /Position 4/._Cell-04_arrows_position 22.jpg
- __MACOSX/Figure 3/Figure 3F /._Position 4
- Figure 3/Figure 3F /Position 5/
- Figure 3/Figure 3F /Position 5/Cell-04_arrows.jpg
- __MACOSX/Figure 3/Figure 3F /Position 5/
- __MACOSX/Figure 3/Figure 3F /Position 5/._Cell-04_arrows.jpg
- Figure 3/Figure 3F /Position 5/Cell-04_arrows_position 28-2.jpg
- __MACOSX/Figure 3/Figure 3F /Position 5/._Cell-04_arrows_position 28-2.jpg
- Figure 3/Figure 3F /Position 5/Cell-04_arrows_position 28.jpg
- __MACOSX/Figure 3/Figure 3F /Position 5/._Cell-04_arrows_position 28.jpg
- __MACOSX/Figure 3/Figure 3F /._Position 5
- __MACOSX/Figure 3/._Figure 3F 
- Figure 3/Figure 3G /
- Figure 3/Figure 3G /Fig. 3G_Movie EV4.tif
- __MACOSX/Figure 3/Figure 3G /
- __MACOSX/Figure 3/Figure 3G /._Fig. 3G_Movie EV4.tif
- __MACOSX/Figure 3/._Figure 3G 
- Figure 3/Western blots_FIg 3/
- Figure 3/Western blots_FIg 3/.DS_Store
- __MACOSX/Figure 3/Western blots_FIg 3/
- __MACOSX/Figure 3/Western blots_FIg 3/._.DS_Store
- Figure 3/Western blots_FIg 3/Fig. 3A_GAPDH.jpg
- __MACOSX/Figure 3/Western blots_FIg 3/._Fig. 3A_GAPDH.jpg
- Figure 3/Western blots_FIg 3/Lamin A_C_fraction.jpg
- __MACOSX/Figure 3/Western blots_FIg 3/._Lamin A_C_fraction.jpg
- Figure 3/Western blots_FIg 3/Lamin A_C_input.jpg
- __MACOSX/Figure 3/Western blots_FIg 3/._Lamin A_C_input.jpg
- Figure 3/Western blots_FIg 3/RPL11_cytoplasm.jpg
- __MACOSX/Figure 3/Western blots_FIg 3/._RPL11_cytoplasm.jpg
- Figure 3/Western blots_FIg 3/RPL11_inclusions.jpg
- __MACOSX/Figure 3/Western blots_FIg 3/._RPL11_inclusions.jpg
- Figure 3/Western blots_FIg 3/RPL11_input.jpg
- __MACOSX/Figure 3/Western blots_FIg 3/._RPL11_input.jpg
- Figure 3/Western blots_FIg 3/RPL7_cytoplasm.jpg
- __MACOSX/Figure 3/Western blots_FIg 3/._RPL7_cytoplasm.jpg
- Figure 3/Western blots_FIg 3/RPL7_inclusions.jpg
- __MACOSX/Figure 3/Western blots_FIg 3/._RPL7_inclusions.jpg
- Figure 3/Western blots_FIg 3/RPL7_input.jpg
- __MACOSX/Figure 3/Western blots_FIg 3/._RPL7_input.jpg
- Figure 3/Western blots_FIg 3/RPS3_cytoplasm.jpg
- __MACOSX/Figure 3/Western blots_FIg 3/._RPS3_cytoplasm.jpg
- Figure 3/Western blots_FIg 3/RPS3_inclusions.jpg
- __MACOSX/Figure 3/Western blots_FIg 3/._RPS3_inclusions.jpg
- Figure 3/Western blots_FIg 3/RPS3_Input.jpg
- __MACOSX/Figure 3/Western blots_FIg 3/._RPS3_Input.jpg
- Figure 3/Western blots_FIg 3/RPs_quantification.xlsx
- __MACOSX/Figure 3/Western blots_FIg 3/._RPs_quantification.xlsx
- Figure 3/Western blots_FIg 3/Tubulin_fraction.jpg
- __MACOSX/Figure 3/Western blots_FIg 3/._Tubulin_fraction.jpg
- Figure 3/Western blots_FIg 3/Tubulin_input.jpg
- __MACOSX/Figure 3/Western blots_FIg 3/._Tubulin_input.jpg
- __MACOSX/Figure 3/._Western blots_FIg 3
- __MACOSX/._Figure 3
