# Supplementary material for: A nuclear protein quality control system for elimination of nucleolus-related inclusions
Source: EMBO J. 2024 Dec 17;44(3):801–23. doi: 10.1038/s44318-024-00333-9 (PMC11791210; doi:10.1038/s44318-024-00333-9)
Supplement: Supplementary file 11 — Source data Fig. 3 [file 44318_2024_333_MOESM11_ESM.zip › Figure 3/Figure 3C/figure 3C number.xlsx]

## Sheet: Feuil1
% of cells with ub stained inclusions
CTR	MG132	Recovery 8h	Recovery 24h	Recovery 48h
0.476191	60.5769	31.9048	6.36364
0	43.4263	20.8633	8.93617	1.81818
0	36.9159	20.4082	4.90196	2.57732
