# Supplementary material for: A nuclear protein quality control system for elimination of nucleolus-related inclusions
Source: EMBO J. 2024 Dec 17;44(3):801–23. doi: 10.1038/s44318-024-00333-9 (PMC11791210; doi:10.1038/s44318-024-00333-9)
Supplement: Supplementary file 11 — Source data Fig. 3 [file 44318_2024_333_MOESM11_ESM.zip › Figure 3/Figure 3D/CTR/H12 GFP RPL11 no stress 0.19.nd]

"NDInfoFile", Version 2.0
"Description", 
"StartTime1", 20180504 08:22:49
"DoTimelapse", FALSE
"NTimePoints", 1
"DoStage", FALSE
"DoWave", TRUE
"NWavelengths", 3
"WaveName1", "Cy5"
"WaveDoZ1", FALSE
"WaveName2", "GFP"
"WaveDoZ2", FALSE
"WaveName3", "DAPI"
"WaveDoZ3", TRUE
"DoZSeries", FALSE
"WaveInFileName", TRUE
"NEvents", 0
"EndFile"
