# Supplementary material for: A nuclear protein quality control system for elimination of nucleolus-related inclusions
Source: EMBO J. 2024 Dec 17;44(3):801–23. doi: 10.1038/s44318-024-00333-9 (PMC11791210; doi:10.1038/s44318-024-00333-9)
Supplement: Supplementary file 11 — Source data Fig. 3 [file 44318_2024_333_MOESM11_ESM.zip › Figure 3/Figure 3E/Figure 3E.xlsx]

## Sheet: Feuil1
% of cells with RPL11 inclusions
CTR	MG132	24h Recovery
1.48	56.5	4.45
0	23.79	2.31
3.4	37.44	3
