# Supplementary material for: A nuclear protein quality control system for elimination of nucleolus-related inclusions
Source: EMBO J. 2024 Dec 17;44(3):801–23. doi: 10.1038/s44318-024-00333-9 (PMC11791210; doi:10.1038/s44318-024-00333-9)
Supplement: Supplementary file 11 — Source data Fig. 3 [file 44318_2024_333_MOESM11_ESM.zip › Figure 3/Western blots_FIg 3/RPs_quantification.xlsx]

## Sheet: Sheet1
	L11_A	L11_B	L11_c		S3_A	S3_B	S3_C		L7_A	L7_B	L7_C
1	506.364	501.536	326.192		330.121	324.221	460.148		264.385	198.463	402.047
2	16657.5	15807.9	14798.4		17729.7	13090.2	14131.2		14559.4	11597.7	29647.9
3	3638	2900.81	2051.86		1435.68	5623.91	2421.38		7148.55	6039.45	7632.27
	1	1	1		1	1	1		1	1	1
	32.8964	31.519	45.3672		53.7067	40.3742	30.7102		55.0689	58.4375	73.7423
	7.18456	5.78385	6.29035		4.34894	17.3459	5.26217		27.0384	30.4311	18.9835
