# Supplementary material for: A nuclear protein quality control system for elimination of nucleolus-related inclusions
Source: EMBO J. 2024 Dec 17;44(3):801–23. doi: 10.1038/s44318-024-00333-9 (PMC11791210; doi:10.1038/s44318-024-00333-9)
Supplement: Supplementary file 12 — Source data Fig. 4 [file 44318_2024_333_MOESM12_ESM.zip]

Archive with 135 entries (102 files):
- Figure 4/
- Figure 4/.DS_Store
- __MACOSX/
- __MACOSX/Figure 4/
- __MACOSX/Figure 4/._.DS_Store
- Figure 4/Figure 4A/
- Figure 4/Figure 4A/.DS_Store
- __MACOSX/Figure 4/Figure 4A/
- __MACOSX/Figure 4/Figure 4A/._.DS_Store
- Figure 4/Figure 4A/CTR/
- Figure 4/Figure 4A/CTR/Composite.jpg
- __MACOSX/Figure 4/Figure 4A/CTR/
- __MACOSX/Figure 4/Figure 4A/CTR/._Composite.jpg
- Figure 4/Figure 4A/CTR/H12L11-GFP_inhibit proteasome during R n┬░4_DMSO_1_w1GFP.jpg
- __MACOSX/Figure 4/Figure 4A/CTR/._H12L11-GFP_inhibit proteasome during R n┬░4_DMSO_1_w1GFP.jpg
- Figure 4/Figure 4A/CTR/H12L11-GFP_inhibit proteasome during R n┬░4_DMSO_1_w2TexasRed.jpg
- __MACOSX/Figure 4/Figure 4A/CTR/._H12L11-GFP_inhibit proteasome during R n┬░4_DMSO_1_w2TexasRed.jpg
- Figure 4/Figure 4A/CTR/H12L11-GFP_inhibit proteasome during R n┬░4_DMSO_1_w3DAPI.jpg
- __MACOSX/Figure 4/Figure 4A/CTR/._H12L11-GFP_inhibit proteasome during R n┬░4_DMSO_1_w3DAPI.jpg
- Figure 4/Figure 4A/MG132/
- Figure 4/Figure 4A/MG132/Composite.jpg
- __MACOSX/Figure 4/Figure 4A/MG132/
- __MACOSX/Figure 4/Figure 4A/MG132/._Composite.jpg
- Figure 4/Figure 4A/MG132/H12L11-GFP_inhibit proteasome during R n┬░4_mg132 ovn_1_w1GFP.jpg
- __MACOSX/Figure 4/Figure 4A/MG132/._H12L11-GFP_inhibit proteasome during R n┬░4_mg132 ovn_1_w1GFP.jpg
- Figure 4/Figure 4A/MG132/H12L11-GFP_inhibit proteasome during R n┬░4_mg132 ovn_1_w2TexasRed.jpg
- __MACOSX/Figure 4/Figure 4A/MG132/._H12L11-GFP_inhibit proteasome during R n┬░4_mg132 ovn_1_w2TexasRed.jpg
- Figure 4/Figure 4A/MG132/H12L11-GFP_inhibit proteasome during R n┬░4_mg132 ovn_1_w3DAPI.jpg
- __MACOSX/Figure 4/Figure 4A/MG132/._H12L11-GFP_inhibit proteasome during R n┬░4_mg132 ovn_1_w3DAPI.jpg
- Figure 4/Figure 4A/MG132 low doses/
- Figure 4/Figure 4A/MG132 low doses/Composite.jpg
- __MACOSX/Figure 4/Figure 4A/MG132 low doses/
- __MACOSX/Figure 4/Figure 4A/MG132 low doses/._Composite.jpg
- Figure 4/Figure 4A/MG132 low doses/H12L11-GFP_inhibit proteasome during R n┬░4_mg132 low 8h_2_w1GFP.jpg
- __MACOSX/Figure 4/Figure 4A/MG132 low doses/._H12L11-GFP_inhibit proteasome during R n┬░4_mg132 low 8h_2_w1GFP.jpg
- Figure 4/Figure 4A/MG132 low doses/H12L11-GFP_inhibit proteasome during R n┬░4_mg132 low 8h_2_w2TexasRed.jpg
- __MACOSX/Figure 4/Figure 4A/MG132 low doses/._H12L11-GFP_inhibit proteasome during R n┬░4_mg132 low 8h_2_w2TexasRed.jpg
- Figure 4/Figure 4A/MG132 low doses/H12L11-GFP_inhibit proteasome during R n┬░4_mg132 low 8h_2_w3DAPI.jpg
- __MACOSX/Figure 4/Figure 4A/MG132 low doses/._H12L11-GFP_inhibit proteasome during R n┬░4_mg132 low 8h_2_w3DAPI.jpg
- Figure 4/Figure 4A/Recovery/
- Figure 4/Figure 4A/Recovery/Composite1.jpg
- __MACOSX/Figure 4/Figure 4A/Recovery/
- __MACOSX/Figure 4/Figure 4A/Recovery/._Composite1.jpg
- Figure 4/Figure 4A/Recovery/H12L11-GFP_inhibit proteasome during R n┬░4_r8h_13_w1GFP.jpg
- __MACOSX/Figure 4/Figure 4A/Recovery/._H12L11-GFP_inhibit proteasome during R n┬░4_r8h_13_w1GFP.jpg
- Figure 4/Figure 4A/Recovery/H12L11-GFP_inhibit proteasome during R n┬░4_r8h_13_w2TexasRed.jpg
- __MACOSX/Figure 4/Figure 4A/Recovery/._H12L11-GFP_inhibit proteasome during R n┬░4_r8h_13_w2TexasRed.jpg
- Figure 4/Figure 4A/Recovery/H12L11-GFP_inhibit proteasome during R n┬░4_r8h_13_w3DAPI.jpg
- __MACOSX/Figure 4/Figure 4A/Recovery/._H12L11-GFP_inhibit proteasome during R n┬░4_r8h_13_w3DAPI.jpg
- Figure 4/Figure 4A/Recovery MG low doses/
- Figure 4/Figure 4A/Recovery MG low doses/Composite1.jpg
- __MACOSX/Figure 4/Figure 4A/Recovery MG low doses/
- __MACOSX/Figure 4/Figure 4A/Recovery MG low doses/._Composite1.jpg
- Figure 4/Figure 4A/Recovery MG low doses/H12L11-GFP_inhibit proteasome during R n┬░4_r8h mg low_13_w1GFP.jpg
- __MACOSX/Figure 4/Figure 4A/Recovery MG low doses/._H12L11-GFP_inhibit proteasome during R n┬░4_r8h mg low_13_w1GFP.jpg
- Figure 4/Figure 4A/Recovery MG low doses/H12L11-GFP_inhibit proteasome during R n┬░4_r8h mg low_13_w2TexasRed.jpg
- __MACOSX/Figure 4/Figure 4A/Recovery MG low doses/._H12L11-GFP_inhibit proteasome during R n┬░4_r8h mg low_13_w2TexasRed.jpg
- Figure 4/Figure 4A/Recovery MG low doses/H12L11-GFP_inhibit proteasome during R n┬░4_r8h mg low_13_w3DAPI.jpg
- __MACOSX/Figure 4/Figure 4A/Recovery MG low doses/._H12L11-GFP_inhibit proteasome during R n┬░4_r8h mg low_13_w3DAPI.jpg
- Figure 4/Figure 4B/
- Figure 4/Figure 4B/MG132 during R.xlsx
- __MACOSX/Figure 4/Figure 4B/
- __MACOSX/Figure 4/Figure 4B/._MG132 during R.xlsx
- Figure 4/Figure 4C/
- Figure 4/Figure 4C/.DS_Store
- __MACOSX/Figure 4/Figure 4C/
- __MACOSX/Figure 4/Figure 4C/._.DS_Store
- Figure 4/Figure 4C/CTR/
- Figure 4/Figure 4C/CTR/Composite_unt.jpg
- __MACOSX/Figure 4/Figure 4C/CTR/
- __MACOSX/Figure 4/Figure 4C/CTR/._Composite_unt.jpg
- Figure 4/Figure 4C/CTR/FL + ub_HS 2h exp_12022020_unt_1_w1GFP.jpg
- __MACOSX/Figure 4/Figure 4C/CTR/._FL + ub_HS 2h exp_12022020_unt_1_w1GFP.jpg
- Figure 4/Figure 4C/CTR/FL + ub_HS 2h exp_12022020_unt_1_w2Texas Red.jpg
- __MACOSX/Figure 4/Figure 4C/CTR/._FL + ub_HS 2h exp_12022020_unt_1_w2Texas Red.jpg
- Figure 4/Figure 4C/CTR/FL + ub_HS 2h exp_12022020_unt_1_w3Hoechst.jpg
- __MACOSX/Figure 4/Figure 4C/CTR/._FL + ub_HS 2h exp_12022020_unt_1_w3Hoechst.jpg
- Figure 4/Figure 4C/HS/
- Figure 4/Figure 4C/HS/Composite.jpg
- __MACOSX/Figure 4/Figure 4C/HS/
- __MACOSX/Figure 4/Figure 4C/HS/._Composite.jpg
- Figure 4/Figure 4C/HS/FL + ub_HS 2h exp_12022020_hs 2h_1_w1GFP.jpg
- __MACOSX/Figure 4/Figure 4C/HS/._FL + ub_HS 2h exp_12022020_hs 2h_1_w1GFP.jpg
- Figure 4/Figure 4C/HS/FL + ub_HS 2h exp_12022020_hs 2h_1_w2Texas Red.jpg
- __MACOSX/Figure 4/Figure 4C/HS/._FL + ub_HS 2h exp_12022020_hs 2h_1_w2Texas Red.jpg
- Figure 4/Figure 4C/HS/FL + ub_HS 2h exp_12022020_hs 2h_1_w3Hoechst.jpg
- __MACOSX/Figure 4/Figure 4C/HS/._FL + ub_HS 2h exp_12022020_hs 2h_1_w3Hoechst.jpg
- Figure 4/Figure 4C/Recovery 2h/
- Figure 4/Figure 4C/Recovery 2h/Composite.jpg
- __MACOSX/Figure 4/Figure 4C/Recovery 2h/
- __MACOSX/Figure 4/Figure 4C/Recovery 2h/._Composite.jpg
- Figure 4/Figure 4C/Recovery 2h/FL + ub_HS 2h exp_12022020_reco 2h__w1GFP.jpg
- __MACOSX/Figure 4/Figure 4C/Recovery 2h/._FL + ub_HS 2h exp_12022020_reco 2h__w1GFP.jpg
- Figure 4/Figure 4C/Recovery 2h/FL + ub_HS 2h exp_12022020_reco 2h__w2Texas Red.jpg
- __MACOSX/Figure 4/Figure 4C/Recovery 2h/._FL + ub_HS 2h exp_12022020_reco 2h__w2Texas Red.jpg
- Figure 4/Figure 4C/Recovery 2h/FL + ub_HS 2h exp_12022020_reco 2h__w3Hoechst.jpg
- __MACOSX/Figure 4/Figure 4C/Recovery 2h/._FL + ub_HS 2h exp_12022020_reco 2h__w3Hoechst.jpg
- Figure 4/Figure 4C/Recovery 6h/
- Figure 4/Figure 4C/Recovery 6h/Composite.jpg
- __MACOSX/Figure 4/Figure 4C/Recovery 6h/
- __MACOSX/Figure 4/Figure 4C/Recovery 6h/._Composite.jpg
- Figure 4/Figure 4C/Recovery 6h/FL + ub_HS 2h exp_12022020_reco 6h_5_w1GFP.jpg
- __MACOSX/Figure 4/Figure 4C/Recovery 6h/._FL + ub_HS 2h exp_12022020_reco 6h_5_w1GFP.jpg
- Figure 4/Figure 4C/Recovery 6h/FL + ub_HS 2h exp_12022020_reco 6h_5_w2Texas Red.jpg
- __MACOSX/Figure 4/Figure 4C/Recovery 6h/._FL + ub_HS 2h exp_12022020_reco 6h_5_w2Texas Red.jpg
- Figure 4/Figure 4C/Recovery 6h/FL + ub_HS 2h exp_12022020_reco 6h_5_w3Hoechst.jpg
- __MACOSX/Figure 4/Figure 4C/Recovery 6h/._FL + ub_HS 2h exp_12022020_reco 6h_5_w3Hoechst.jpg
- Figure 4/Figure 4D/
- Figure 4/Figure 4D/.DS_Store
- __MACOSX/Figure 4/Figure 4D/
- __MACOSX/Figure 4/Figure 4D/._.DS_Store
- Figure 4/Figure 4D/Lactac. Recovery HS/
- Figure 4/Figure 4D/Lactac. Recovery HS/Inhibit Prot_FL_310720_R2h beta lactac.r_8_w2Hoechst.jpg
- __MACOSX/Figure 4/Figure 4D/Lactac. Recovery HS/
- __MACOSX/Figure 4/Figure 4D/Lactac. Recovery HS/._Inhibit Prot_FL_310720_R2h beta lactac.r_8_w2Hoechst.jpg
- Figure 4/Figure 4D/Lactac. Recovery HS/Inhibit Prot_FL_310720_R2h beta lactacr_8_w1GFP.jpg
- __MACOSX/Figure 4/Figure 4D/Lactac. Recovery HS/._Inhibit Prot_FL_310720_R2h beta lactacr_8_w1GFP.jpg
- Figure 4/Figure 4D/Lactac. Recovery HS/R2h beta lact. scale.jpg
- __MACOSX/Figure 4/Figure 4D/Lactac. Recovery HS/._R2h beta lact. scale.jpg
- Figure 4/Figure 4D/Lactac. Recovery HS/R2h beta lact..jpg
- __MACOSX/Figure 4/Figure 4D/Lactac. Recovery HS/._R2h beta lact..jpg
- Figure 4/Figure 4D/Lactac. Recovery HS/R2h beta lact.jpg
- __MACOSX/Figure 4/Figure 4D/Lactac. Recovery HS/._R2h beta lact.jpg
- Figure 4/Figure 4D/Recovery HS/
- Figure 4/Figure 4D/Recovery HS/Composite_R2h eee.jpg
- __MACOSX/Figure 4/Figure 4D/Recovery HS/
- __MACOSX/Figure 4/Figure 4D/Recovery HS/._Composite_R2h eee.jpg
- Figure 4/Figure 4D/Recovery HS/Composite_R2h.jpg
- __MACOSX/Figure 4/Figure 4D/Recovery HS/._Composite_R2h.jpg
- Figure 4/Figure 4D/Recovery HS/Composite_R2h_scale.jpg
- __MACOSX/Figure 4/Figure 4D/Recovery HS/._Composite_R2h_scale.jpg
- Figure 4/Figure 4D/Recovery HS/Inhibit Prot_FL_310720_R2h_7_w1GFP.jpg
- __MACOSX/Figure 4/Figure 4D/Recovery HS/._Inhibit Prot_FL_310720_R2h_7_w1GFP.jpg
- Figure 4/Figure 4D/Recovery HS/Inhibit Prot_FL_310720_R2h_7_w2Hoechst.jpg
- __MACOSX/Figure 4/Figure 4D/Recovery HS/._Inhibit Prot_FL_310720_R2h_7_w2Hoechst.jpg
