# Supplementary material for: A nuclear protein quality control system for elimination of nucleolus-related inclusions
Source: EMBO J. 2024 Dec 17;44(3):801–23. doi: 10.1038/s44318-024-00333-9 (PMC11791210; doi:10.1038/s44318-024-00333-9)
Supplement: Supplementary file 12 — Source data Fig. 4 [file 44318_2024_333_MOESM12_ESM.zip › Figure 4/Figure 4B/MG132 during R.xlsx]

## Sheet: Feuil1
% of cells with RPL11 inclusions
CTR	MG132 0.5 μM	MG132	Recovery	Recovery+MG132 0.5 μM
0	1	34.6154	9	35.4839
0	0.909091	56.7308	30	53
0	0	43.1373	31.6832	62
0	0	55.7047	37.7358	58.4158
