# Supplementary material for: A nuclear protein quality control system for elimination of nucleolus-related inclusions
Source: EMBO J. 2024 Dec 17;44(3):801–23. doi: 10.1038/s44318-024-00333-9 (PMC11791210; doi:10.1038/s44318-024-00333-9)
Supplement: Supplementary file 13 — Source data Fig. 5 [file 44318_2024_333_MOESM13_ESM.zip]

Archive with 178 entries (138 files):
- Figure 5/
- Figure 5/.DS_Store
- Figure 5/Figure 5C/
- Figure 5/Figure 5C/.DS_Store
- Figure 5/Figure 5C/CTR/
- Figure 5/Figure 5C/CTR/181219_RPL11 GFP H12_nedd8 exp_no stress_2_w1GFP.jpg
- Figure 5/Figure 5C/CTR/181219_RPL11 GFP H12_nedd8 exp_no stress_2_w2TexasRed.jpg
- Figure 5/Figure 5C/CTR/181219_RPL11 GFP H12_nedd8 exp_no stress_2_w3DAPI.jpg
- Figure 5/Figure 5C/CTR/Composite.jpg
- Figure 5/Figure 5C/MG132/
- Figure 5/Figure 5C/MG132/181219_RPL11 GFP H12_ubai exp_MG132_3_w1GFP.jpg
- Figure 5/Figure 5C/MG132/181219_RPL11 GFP H12_ubai exp_MG132_3_w2TexasRed.jpg
- Figure 5/Figure 5C/MG132/181219_RPL11 GFP H12_ubai exp_MG132_3_w3DAPI.jpg
- Figure 5/Figure 5C/MG132/Composite.jpg
- Figure 5/Figure 5C/MG132 MLN ubaie/
- Figure 5/Figure 5C/MG132 MLN ubaie/(mln ubai) 190111_mln mg132_6_w1TexasRed-1.jpg
- Figure 5/Figure 5C/MG132 MLN ubaie/(mln ubai) 190111_mln mg132_6_w2GFP.jpg
- Figure 5/Figure 5C/MG132 MLN ubaie/(mln ubai) 190111_mln mg132_6_w3DAPI.jpg
- Figure 5/Figure 5C/MG132 MLN ubaie/Composite.jpg
- Figure 5/Figure 5C/MLN NAEi MG132/
- Figure 5/Figure 5C/MLN NAEi MG132/181219_RPL11 GFP H12_nedd8 exp_MG132 with mln nedd8_21_w1GFP.jpg
- Figure 5/Figure 5C/MLN NAEi MG132/181219_RPL11 GFP H12_nedd8 exp_MG132 with mln nedd8_21_w2TexasRed.jpg
- Figure 5/Figure 5C/MLN NAEi MG132/181219_RPL11 GFP H12_nedd8 exp_MG132 with mln nedd8_21_w3DAPI.jpg
- Figure 5/Figure 5C/MLN NAEi MG132/Composite.jpg
- Figure 5/Figure 5C/NAEi/
- Figure 5/Figure 5C/NAEi/181219_RPL11 GFP H12_nedd8 exp_no stress nedd8 mln_14_w1GFP.jpg
- Figure 5/Figure 5C/NAEi/181219_RPL11 GFP H12_nedd8 exp_no stress nedd8 mln_14_w2TexasRed.jpg
- Figure 5/Figure 5C/NAEi/181219_RPL11 GFP H12_nedd8 exp_no stress nedd8 mln_14_w3DAPI.jpg
- Figure 5/Figure 5C/NAEi/Composite.jpg
- Figure 5/Figure 5C/NAEi R8h/
- Figure 5/Figure 5C/NAEi R8h/Composite.jpg
- Figure 5/Figure 5C/NAEi R8h/H12RPL11-GFP_MLN nedd8 recovery8h_1_w1GFP.jpg
- Figure 5/Figure 5C/NAEi R8h/H12RPL11-GFP_MLN nedd8 recovery8h_1_w2TexasRed.jpg
- Figure 5/Figure 5C/NAEi R8h/H12RPL11-GFP_MLN nedd8 recovery8h_1_w3DAPI.jpg
- Figure 5/Figure 5C/Recovery 8h/
- Figure 5/Figure 5C/Recovery 8h/Composite.jpg
- Figure 5/Figure 5C/Recovery 8h/H12L11GFP_MLN n┬░1_fibrillarin staining_mg132 reco 8h_1_w1GFP.jpg
- Figure 5/Figure 5C/Recovery 8h/H12L11GFP_MLN n┬░1_fibrillarin staining_mg132 reco 8h_1_w2TexasRed.jpg
- Figure 5/Figure 5C/Recovery 8h/H12L11GFP_MLN n┬░1_fibrillarin staining_mg132 reco 8h_1_w3DAPI.jpg
- Figure 5/Figure 5C/Recovery 8h Ubai/
- Figure 5/Figure 5C/Recovery 8h Ubai/Composite.jpg
- Figure 5/Figure 5C/Recovery 8h Ubai/H12L11GFP_MLN n┬░1_fibrillarin staining_mg132 reco 8h mln ubai_34_w1GFP.jpg
- Figure 5/Figure 5C/Recovery 8h Ubai/H12L11GFP_MLN n┬░1_fibrillarin staining_mg132 reco 8h mln ubai_34_w2TexasRed.jpg
- Figure 5/Figure 5C/Recovery 8h Ubai/H12L11GFP_MLN n┬░1_fibrillarin staining_mg132 reco 8h mln ubai_34_w3DAPI.jpg
- Figure 5/Figure 5C/Ubai/
- Figure 5/Figure 5C/Ubai/181219_RPL11 GFP H12_ubai exp_no stress mln_10_w1GFP.jpg
- Figure 5/Figure 5C/Ubai/181219_RPL11 GFP H12_ubai exp_no stress mln_10_w2TexasRed.jpg
- Figure 5/Figure 5C/Ubai/181219_RPL11 GFP H12_ubai exp_no stress mln_10_w3DAPI.jpg
- Figure 5/Figure 5C/Ubai/Composite.jpg
- Figure 5/Figure 5D/
- Figure 5/Figure 5D/MLN Ubai NAEi Figure 5D.xlsx
- Figure 5/Figure 5E/
- Figure 5/Figure 5E/.DS_Store
- Figure 5/Figure 5E/MG-siHUWE1/
- Figure 5/Figure 5E/MG-siHUWE1/Composite.jpg
- Figure 5/Figure 5E/MG-siHUWE1/Composite1.jpg
- Figure 5/Figure 5E/MG-siHUWE1/siHUWE1_240919_A_MG si_2_w1GFP.jpg
- Figure 5/Figure 5E/MG-siHUWE1/siHUWE1_240919_A_MG si_2_w2TexasRed.jpg
- Figure 5/Figure 5E/MG-siHUWE1/siHUWE1_240919_A_MG si_2_w3DAPI.jpg
- Figure 5/Figure 5E/MG132/
- Figure 5/Figure 5E/MG132/Composite2.jpg
- Figure 5/Figure 5E/MG132/siHUWE1_240919_A_MG_37_w1GFP.jpg
- Figure 5/Figure 5E/MG132/siHUWE1_240919_A_MG_37_w2TexasRed.jpg
- Figure 5/Figure 5E/MG132/siHUWE1_240919_A_MG_37_w3DAPI.jpg
- Figure 5/Figure 5E/R8h siHUWE1/
- Figure 5/Figure 5E/R8h siHUWE1/Composite.jpg
- Figure 5/Figure 5E/R8h siHUWE1/siHUWE1_240919_b_R8h si__w1GFP.jpg
- Figure 5/Figure 5E/R8h siHUWE1/siHUWE1_240919_b_R8h si__w2TexasRed.jpg
- Figure 5/Figure 5E/R8h siHUWE1/siHUWE1_240919_b_R8h si__w3DAPI.jpg
- Figure 5/Figure 5E/Recovery/
- Figure 5/Figure 5E/Recovery/Composite.jpg
- Figure 5/Figure 5E/Recovery/siHUWE1_240919_A_R8h_2_w1GFP.jpg
- Figure 5/Figure 5E/Recovery/siHUWE1_240919_A_R8h_2_w2TexasRed.jpg
- Figure 5/Figure 5E/Recovery/siHUWE1_240919_A_R8h_2_w3DAPI.jpg
- Figure 5/Figure 5E/ctr/
- Figure 5/Figure 5E/ctr/Composite1.jpg
- Figure 5/Figure 5E/ctr/siHUWE1_240919_b_unt_12_w1GFP.jpg
- Figure 5/Figure 5E/ctr/siHUWE1_240919_b_unt_12_w2TexasRed.jpg
- Figure 5/Figure 5E/ctr/siHUWE1_240919_b_unt_12_w3DAPI.jpg
- Figure 5/Figure 5E/ctr - sihuwe1/
- Figure 5/Figure 5E/ctr - sihuwe1/Composite.jpg
- Figure 5/Figure 5E/ctr - sihuwe1/siHUWE1_240919_b_si__w1GFP.jpg
- Figure 5/Figure 5E/ctr - sihuwe1/siHUWE1_240919_b_si__w2TexasRed.jpg
- Figure 5/Figure 5E/ctr - sihuwe1/siHUWE1_240919_b_si__w3DAPI.jpg
- Figure 5/Figure 5E/sihuwe1.xlsx
- Figure 5/Western blots_Fig 5B and 5F/
- Figure 5/Western blots_Fig 5B and 5F/.DS_Store
- Figure 5/Western blots_Fig 5B and 5F/Fig. 5B_GAPDH.jpg
- Figure 5/Western blots_Fig 5B and 5F/Fig. 5B_NEDD8.jpg
- Figure 5/Western blots_Fig 5B and 5F/Fig. 5B_ubiquitin.jpg
- Figure 5/Western blots_Fig 5B and 5F/Fig. 5F_GAPDH.jpg
- Figure 5/Western blots_Fig 5B and 5F/Fig. 5F_HUWE1.jpg
- __MACOSX/
- __MACOSX/Figure 5/
- __MACOSX/Figure 5/._.DS_Store
- __MACOSX/Figure 5/Figure 5C/
- __MACOSX/Figure 5/Figure 5C/._.DS_Store
- __MACOSX/Figure 5/Figure 5C/CTR/
- __MACOSX/Figure 5/Figure 5C/CTR/._181219_RPL11 GFP H12_nedd8 exp_no stress_2_w1GFP.jpg
- __MACOSX/Figure 5/Figure 5C/CTR/._181219_RPL11 GFP H12_nedd8 exp_no stress_2_w2TexasRed.jpg
- __MACOSX/Figure 5/Figure 5C/CTR/._181219_RPL11 GFP H12_nedd8 exp_no stress_2_w3DAPI.jpg
- __MACOSX/Figure 5/Figure 5C/CTR/._Composite.jpg
- __MACOSX/Figure 5/Figure 5C/MG132/
- __MACOSX/Figure 5/Figure 5C/MG132/._181219_RPL11 GFP H12_ubai exp_MG132_3_w1GFP.jpg
- __MACOSX/Figure 5/Figure 5C/MG132/._181219_RPL11 GFP H12_ubai exp_MG132_3_w2TexasRed.jpg
- __MACOSX/Figure 5/Figure 5C/MG132/._181219_RPL11 GFP H12_ubai exp_MG132_3_w3DAPI.jpg
- __MACOSX/Figure 5/Figure 5C/MG132/._Composite.jpg
- __MACOSX/Figure 5/Figure 5C/MG132 MLN ubaie/
- __MACOSX/Figure 5/Figure 5C/MG132 MLN ubaie/._(mln ubai) 190111_mln mg132_6_w1TexasRed-1.jpg
- __MACOSX/Figure 5/Figure 5C/MG132 MLN ubaie/._(mln ubai) 190111_mln mg132_6_w2GFP.jpg
- __MACOSX/Figure 5/Figure 5C/MG132 MLN ubaie/._(mln ubai) 190111_mln mg132_6_w3DAPI.jpg
- __MACOSX/Figure 5/Figure 5C/MG132 MLN ubaie/._Composite.jpg
- __MACOSX/Figure 5/Figure 5C/MLN NAEi MG132/
- __MACOSX/Figure 5/Figure 5C/MLN NAEi MG132/._181219_RPL11 GFP H12_nedd8 exp_MG132 with mln nedd8_21_w1GFP.jpg
- __MACOSX/Figure 5/Figure 5C/MLN NAEi MG132/._181219_RPL11 GFP H12_nedd8 exp_MG132 with mln nedd8_21_w2TexasRed.jpg
- __MACOSX/Figure 5/Figure 5C/MLN NAEi MG132/._181219_RPL11 GFP H12_nedd8 exp_MG132 with mln nedd8_21_w3DAPI.jpg
- __MACOSX/Figure 5/Figure 5C/MLN NAEi MG132/._Composite.jpg
- __MACOSX/Figure 5/Figure 5C/NAEi/
- __MACOSX/Figure 5/Figure 5C/NAEi/._181219_RPL11 GFP H12_nedd8 exp_no stress nedd8 mln_14_w1GFP.jpg
- __MACOSX/Figure 5/Figure 5C/NAEi/._181219_RPL11 GFP H12_nedd8 exp_no stress nedd8 mln_14_w2TexasRed.jpg
- __MACOSX/Figure 5/Figure 5C/NAEi/._181219_RPL11 GFP H12_nedd8 exp_no stress nedd8 mln_14_w3DAPI.jpg
- __MACOSX/Figure 5/Figure 5C/NAEi/._Composite.jpg
- __MACOSX/Figure 5/Figure 5C/NAEi R8h/
- __MACOSX/Figure 5/Figure 5C/NAEi R8h/._Composite.jpg
- __MACOSX/Figure 5/Figure 5C/NAEi R8h/._H12RPL11-GFP_MLN nedd8 recovery8h_1_w1GFP.jpg
- __MACOSX/Figure 5/Figure 5C/NAEi R8h/._H12RPL11-GFP_MLN nedd8 recovery8h_1_w2TexasRed.jpg
- __MACOSX/Figure 5/Figure 5C/NAEi R8h/._H12RPL11-GFP_MLN nedd8 recovery8h_1_w3DAPI.jpg
- __MACOSX/Figure 5/Figure 5C/Recovery 8h/
- __MACOSX/Figure 5/Figure 5C/Recovery 8h/._Composite.jpg
- __MACOSX/Figure 5/Figure 5C/Recovery 8h/._H12L11GFP_MLN n┬░1_fibrillarin staining_mg132 reco 8h_1_w1GFP.jpg
- __MACOSX/Figure 5/Figure 5C/Recovery 8h/._H12L11GFP_MLN n┬░1_fibrillarin staining_mg132 reco 8h_1_w2TexasRed.jpg
- __MACOSX/Figure 5/Figure 5C/Recovery 8h/._H12L11GFP_MLN n┬░1_fibrillarin staining_mg132 reco 8h_1_w3DAPI.jpg
- __MACOSX/Figure 5/Figure 5C/Recovery 8h Ubai/
- __MACOSX/Figure 5/Figure 5C/Recovery 8h Ubai/._Composite.jpg
- __MACOSX/Figure 5/Figure 5C/Recovery 8h Ubai/._H12L11GFP_MLN n┬░1_fibrillarin staining_mg132 reco 8h mln ubai_34_w1GFP.jpg
- __MACOSX/Figure 5/Figure 5C/Recovery 8h Ubai/._H12L11GFP_MLN n┬░1_fibrillarin staining_mg132 reco 8h mln ubai_34_w2TexasRed.jpg
- __MACOSX/Figure 5/Figure 5C/Recovery 8h Ubai/._H12L11GFP_MLN n┬░1_fibrillarin staining_mg132 reco 8h mln ubai_34_w3DAPI.jpg
- __MACOSX/Figure 5/Figure 5C/Ubai/
- __MACOSX/Figure 5/Figure 5C/Ubai/._181219_RPL11 GFP H12_ubai exp_no stress mln_10_w1GFP.jpg
- __MACOSX/Figure 5/Figure 5C/Ubai/._181219_RPL11 GFP H12_ubai exp_no stress mln_10_w2TexasRed.jpg
- __MACOSX/Figure 5/Figure 5C/Ubai/._181219_RPL11 GFP H12_ubai exp_no stress mln_10_w3DAPI.jpg
- __MACOSX/Figure 5/Figure 5C/Ubai/._Composite.jpg
- __MACOSX/Figure 5/Figure 5D/
- __MACOSX/Figure 5/Figure 5D/._MLN Ubai NAEi Figure 5D.xlsx
- __MACOSX/Figure 5/Figure 5E/
- __MACOSX/Figure 5/Figure 5E/._.DS_Store
- __MACOSX/Figure 5/Figure 5E/._sihuwe1.xlsx
- __MACOSX/Figure 5/Figure 5E/MG-siHUWE1/
- __MACOSX/Figure 5/Figure 5E/MG-siHUWE1/._Composite.jpg
- __MACOSX/Figure 5/Figure 5E/MG-siHUWE1/._Composite1.jpg
- __MACOSX/Figure 5/Figure 5E/MG-siHUWE1/._siHUWE1_240919_A_MG si_2_w1GFP.jpg
- __MACOSX/Figure 5/Figure 5E/MG-siHUWE1/._siHUWE1_240919_A_MG si_2_w2TexasRed.jpg
- __MACOSX/Figure 5/Figure 5E/MG-siHUWE1/._siHUWE1_240919_A_MG si_2_w3DAPI.jpg
- __MACOSX/Figure 5/Figure 5E/MG132/
- __MACOSX/Figure 5/Figure 5E/MG132/._Composite2.jpg
- __MACOSX/Figure 5/Figure 5E/MG132/._siHUWE1_240919_A_MG_37_w1GFP.jpg
- __MACOSX/Figure 5/Figure 5E/MG132/._siHUWE1_240919_A_MG_37_w2TexasRed.jpg
- __MACOSX/Figure 5/Figure 5E/MG132/._siHUWE1_240919_A_MG_37_w3DAPI.jpg
- __MACOSX/Figure 5/Figure 5E/R8h siHUWE1/
- __MACOSX/Figure 5/Figure 5E/R8h siHUWE1/._Composite.jpg
- __MACOSX/Figure 5/Figure 5E/R8h siHUWE1/._siHUWE1_240919_b_R8h si__w1GFP.jpg
- __MACOSX/Figure 5/Figure 5E/R8h siHUWE1/._siHUWE1_240919_b_R8h si__w2TexasRed.jpg
- __MACOSX/Figure 5/Figure 5E/R8h siHUWE1/._siHUWE1_240919_b_R8h si__w3DAPI.jpg
- __MACOSX/Figure 5/Figure 5E/Recovery/
- __MACOSX/Figure 5/Figure 5E/Recovery/._Composite.jpg
- __MACOSX/Figure 5/Figure 5E/Recovery/._siHUWE1_240919_A_R8h_2_w1GFP.jpg
- __MACOSX/Figure 5/Figure 5E/Recovery/._siHUWE1_240919_A_R8h_2_w2TexasRed.jpg
- __MACOSX/Figure 5/Figure 5E/Recovery/._siHUWE1_240919_A_R8h_2_w3DAPI.jpg
- __MACOSX/Figure 5/Figure 5E/ctr/
- __MACOSX/Figure 5/Figure 5E/ctr/._Composite1.jpg
- __MACOSX/Figure 5/Figure 5E/ctr/._siHUWE1_240919_b_unt_12_w1GFP.jpg
- __MACOSX/Figure 5/Figure 5E/ctr/._siHUWE1_240919_b_unt_12_w2TexasRed.jpg
- __MACOSX/Figure 5/Figure 5E/ctr/._siHUWE1_240919_b_unt_12_w3DAPI.jpg
- __MACOSX/Figure 5/Figure 5E/ctr - sihuwe1/
- __MACOSX/Figure 5/Figure 5E/ctr - sihuwe1/._Composite.jpg
- __MACOSX/Figure 5/Figure 5E/ctr - sihuwe1/._siHUWE1_240919_b_si__w1GFP.jpg
- __MACOSX/Figure 5/Figure 5E/ctr - sihuwe1/._siHUWE1_240919_b_si__w2TexasRed.jpg
- __MACOSX/Figure 5/Figure 5E/ctr - sihuwe1/._siHUWE1_240919_b_si__w3DAPI.jpg
