# Supplementary material for: A nuclear protein quality control system for elimination of nucleolus-related inclusions
Source: EMBO J. 2024 Dec 17;44(3):801–23. doi: 10.1038/s44318-024-00333-9 (PMC11791210; doi:10.1038/s44318-024-00333-9)
Supplement: Supplementary file 13 — Source data Fig. 5 [file 44318_2024_333_MOESM13_ESM.zip › Figure 5/Figure 5D/MLN Ubai NAEi Figure 5D.xlsx]

## Sheet: Feuil1
CTR	NAEi	MG132	MG132 + NAEi	R.8h	R.8h + NAEi			CTR	UBAi	MG132	MG132 + UBAi	R.8h	R.8h + UBAi
0	0.961538	47	33	19	19			0	3.125	55	49.5146	19	40.5941
0	0	43	38	33.0097	35.1351			0	15.6626	70	65	33.0097	69.6078
0	0	49.0196	51.4563	21.7822	35			0	13	38	59	21.7822	57.4257
0	0	87.2549	63	31	21			0	3.8835	67	63.3663	31	59.8039
