# Supplementary material for: A nuclear protein quality control system for elimination of nucleolus-related inclusions
Source: EMBO J. 2024 Dec 17;44(3):801–23. doi: 10.1038/s44318-024-00333-9 (PMC11791210; doi:10.1038/s44318-024-00333-9)
Supplement: Supplementary file 13 — Source data Fig. 5 [file 44318_2024_333_MOESM13_ESM.zip › Figure 5/Figure 5E/sihuwe1.xlsx]

## Sheet: Feuil1
CTR	siHUWE1	MG132	MG132 siHUWE1	Recovery	Recovery siHUWE1
	1.04167	95	97	24.2105	73
4	0	70.4348	87.5	34.2857	54.3689
1.88679	0	88.3495	88.8889	48.0392	82
0	0	58.871		16.3265	77.1739
0		78.0952	98.0198	38.4615	84.6939
0	0	70.7547	92	32.5	87.8505
0	0	71.1538	81.3725	33	80.5825
0	0	72.2772	89.4231	43.5644	85.1485
0	0	68.932	92	48.5437	80.5825
