# Supplementary material for: A nuclear protein quality control system for elimination of nucleolus-related inclusions
Source: EMBO J. 2024 Dec 17;44(3):801–23. doi: 10.1038/s44318-024-00333-9 (PMC11791210; doi:10.1038/s44318-024-00333-9)
Supplement: Supplementary file 14 — Source data Fig. 6 [file 44318_2024_333_MOESM14_ESM.zip]

Archive with 152 entries (113 files):
- Figure 6/
- Figure 6/.DS_Store
- __MACOSX/
- __MACOSX/Figure 6/
- __MACOSX/Figure 6/._.DS_Store
- Figure 6/Figure 6A/
- Figure 6/Figure 6A/.DS_Store
- __MACOSX/Figure 6/Figure 6A/
- __MACOSX/Figure 6/Figure 6A/._.DS_Store
- Figure 6/Figure 6A/ActD 1h/
- Figure 6/Figure 6A/ActD 1h/050221_L11 GFP_Fibrillarin_ActD 1h_2_w1GFP.jpg
- __MACOSX/Figure 6/Figure 6A/ActD 1h/
- __MACOSX/Figure 6/Figure 6A/ActD 1h/._050221_L11 GFP_Fibrillarin_ActD 1h_2_w1GFP.jpg
- Figure 6/Figure 6A/ActD 1h/050221_L11 GFP_Fibrillarin_ActD 1h_2_w2Texas Red.jpg
- __MACOSX/Figure 6/Figure 6A/ActD 1h/._050221_L11 GFP_Fibrillarin_ActD 1h_2_w2Texas Red.jpg
- Figure 6/Figure 6A/ActD 1h/050221_L11 GFP_Fibrillarin_ActD 1h_2_w3Hoechst.jpg
- __MACOSX/Figure 6/Figure 6A/ActD 1h/._050221_L11 GFP_Fibrillarin_ActD 1h_2_w3Hoechst.jpg
- Figure 6/Figure 6A/ActD 1h/Composite.jpg
- __MACOSX/Figure 6/Figure 6A/ActD 1h/._Composite.jpg
- Figure 6/Figure 6A/ActD 1h then on/
- Figure 6/Figure 6A/ActD 1h then on/220121_Fibrillarin_ActD 1h then on_4_w1GFP.jpg
- __MACOSX/Figure 6/Figure 6A/ActD 1h then on/
- __MACOSX/Figure 6/Figure 6A/ActD 1h then on/._220121_Fibrillarin_ActD 1h then on_4_w1GFP.jpg
- Figure 6/Figure 6A/ActD 1h then on/220121_Fibrillarin_ActD 1h then on_4_w2Texas Red.jpg
- __MACOSX/Figure 6/Figure 6A/ActD 1h then on/._220121_Fibrillarin_ActD 1h then on_4_w2Texas Red.jpg
- Figure 6/Figure 6A/ActD 1h then on/220121_Fibrillarin_ActD 1h then on_4_w3Hoechst.jpg
- __MACOSX/Figure 6/Figure 6A/ActD 1h then on/._220121_Fibrillarin_ActD 1h then on_4_w3Hoechst.jpg
- Figure 6/Figure 6A/ActD 1h then on/Composite1.jpg
- __MACOSX/Figure 6/Figure 6A/ActD 1h then on/._Composite1.jpg
- Figure 6/Figure 6A/ActD 2h/
- Figure 6/Figure 6A/ActD 2h/050221_L11 GFP_Fibrillarin_ActD 2h_2_w1GFP.jpg
- __MACOSX/Figure 6/Figure 6A/ActD 2h/
- __MACOSX/Figure 6/Figure 6A/ActD 2h/._050221_L11 GFP_Fibrillarin_ActD 2h_2_w1GFP.jpg
- Figure 6/Figure 6A/ActD 2h/050221_L11 GFP_Fibrillarin_ActD 2h_2_w2Texas Red.jpg
- __MACOSX/Figure 6/Figure 6A/ActD 2h/._050221_L11 GFP_Fibrillarin_ActD 2h_2_w2Texas Red.jpg
- Figure 6/Figure 6A/ActD 2h/050221_L11 GFP_Fibrillarin_ActD 2h_2_w3Hoechst.jpg
- __MACOSX/Figure 6/Figure 6A/ActD 2h/._050221_L11 GFP_Fibrillarin_ActD 2h_2_w3Hoechst.jpg
- Figure 6/Figure 6A/ActD 2h/Composite.jpg
- __MACOSX/Figure 6/Figure 6A/ActD 2h/._Composite.jpg
- Figure 6/Figure 6A/ActD 4h/
- Figure 6/Figure 6A/ActD 4h/050221_L11 GFP_Fibrillarin_ActD 4h_1_w1GFP.jpg
- __MACOSX/Figure 6/Figure 6A/ActD 4h/
- __MACOSX/Figure 6/Figure 6A/ActD 4h/._050221_L11 GFP_Fibrillarin_ActD 4h_1_w1GFP.jpg
- Figure 6/Figure 6A/ActD 4h/050221_L11 GFP_Fibrillarin_ActD 4h_1_w2Texas Red.jpg
- __MACOSX/Figure 6/Figure 6A/ActD 4h/._050221_L11 GFP_Fibrillarin_ActD 4h_1_w2Texas Red.jpg
- Figure 6/Figure 6A/ActD 4h/050221_L11 GFP_Fibrillarin_ActD 4h_1_w3Hoechst.jpg
- __MACOSX/Figure 6/Figure 6A/ActD 4h/._050221_L11 GFP_Fibrillarin_ActD 4h_1_w3Hoechst.jpg
- Figure 6/Figure 6A/ActD 4h/Composite.jpg
- __MACOSX/Figure 6/Figure 6A/ActD 4h/._Composite.jpg
- Figure 6/Figure 6A/ActD 8h/
- Figure 6/Figure 6A/ActD 8h/050221_L11 GFP_Fibrillarin_ActD 8h_18_w1GFP.jpg
- __MACOSX/Figure 6/Figure 6A/ActD 8h/
- __MACOSX/Figure 6/Figure 6A/ActD 8h/._050221_L11 GFP_Fibrillarin_ActD 8h_18_w1GFP.jpg
- Figure 6/Figure 6A/ActD 8h/050221_L11 GFP_Fibrillarin_ActD 8h_18_w2Texas Red.jpg
- __MACOSX/Figure 6/Figure 6A/ActD 8h/._050221_L11 GFP_Fibrillarin_ActD 8h_18_w2Texas Red.jpg
- Figure 6/Figure 6A/ActD 8h/050221_L11 GFP_Fibrillarin_ActD 8h_18_w3Hoechst.jpg
- __MACOSX/Figure 6/Figure 6A/ActD 8h/._050221_L11 GFP_Fibrillarin_ActD 8h_18_w3Hoechst.jpg
- Figure 6/Figure 6A/ActD 8h/Composite.jpg
- __MACOSX/Figure 6/Figure 6A/ActD 8h/._Composite.jpg
- Figure 6/Figure 6A/ActD on/
- Figure 6/Figure 6A/ActD on/050221_L11 GFP_Fibrillarin_ActD on_9_w1GFP.jpg
- __MACOSX/Figure 6/Figure 6A/ActD on/
- __MACOSX/Figure 6/Figure 6A/ActD on/._050221_L11 GFP_Fibrillarin_ActD on_9_w1GFP.jpg
- Figure 6/Figure 6A/ActD on/050221_L11 GFP_Fibrillarin_ActD on_9_w2Texas Red.jpg
- __MACOSX/Figure 6/Figure 6A/ActD on/._050221_L11 GFP_Fibrillarin_ActD on_9_w2Texas Red.jpg
- Figure 6/Figure 6A/ActD on/050221_L11 GFP_Fibrillarin_ActD on_9_w3Hoechst.jpg
- __MACOSX/Figure 6/Figure 6A/ActD on/._050221_L11 GFP_Fibrillarin_ActD on_9_w3Hoechst.jpg
- Figure 6/Figure 6A/ActD on/Composite.jpg
- __MACOSX/Figure 6/Figure 6A/ActD on/._Composite.jpg
- Figure 6/Figure 6A/CTR/
- Figure 6/Figure 6A/CTR/050221_L11 GFP_Fibrillarin_unt_12_w1GFP.jpg
- Figure 6/Figure 6A/CTR/050221_L11 GFP_Fibrillarin_unt_12_w2Texas Red.jpg
- Figure 6/Figure 6A/CTR/050221_L11 GFP_Fibrillarin_unt_12_w3Hoechst.jpg
- Figure 6/Figure 6A/CTR/Composite.jpg
- Figure 6/Figure 6C/
- Figure 6/Figure 6C/.DS_Store
- __MACOSX/Figure 6/Figure 6C/
- __MACOSX/Figure 6/Figure 6C/._.DS_Store
- Figure 6/Figure 6C/ActD 1h/
- Figure 6/Figure 6C/ActD 1h/actd 1h.jpg
- Figure 6/Figure 6C/ActD 1h/ActD 1h__w1GFP.jpg
- Figure 6/Figure 6C/ActD 1h/ActD 1h__w2Hoechst.jpg
- Figure 6/Figure 6C/ActD R/
- Figure 6/Figure 6C/ActD R/121120_ub_ActD before MG_R8h actd_9_w1Hoechst.jpg
- __MACOSX/Figure 6/Figure 6C/ActD R/
- __MACOSX/Figure 6/Figure 6C/ActD R/._121120_ub_ActD before MG_R8h actd_9_w1Hoechst.jpg
- Figure 6/Figure 6C/ActD R/121120_ub_ActD before MG_R8h actd_9_w2GFP.jpg
- __MACOSX/Figure 6/Figure 6C/ActD R/._121120_ub_ActD before MG_R8h actd_9_w2GFP.jpg
- Figure 6/Figure 6C/ActD R/Composite.jpg
- __MACOSX/Figure 6/Figure 6C/ActD R/._Composite.jpg
- Figure 6/Figure 6C/CTR/
- Figure 6/Figure 6C/CTR/30.05.20_ActD_ubiquitin_unt_4_w1GFP.jpg
- __MACOSX/Figure 6/Figure 6C/CTR/
- __MACOSX/Figure 6/Figure 6C/CTR/._30.05.20_ActD_ubiquitin_unt_4_w1GFP.jpg
- Figure 6/Figure 6C/CTR/30.05.20_ActD_ubiquitin_unt_4_w2Hoechst.jpg
- __MACOSX/Figure 6/Figure 6C/CTR/._30.05.20_ActD_ubiquitin_unt_4_w2Hoechst.jpg
- Figure 6/Figure 6C/CTR/Composite_UNT bar.jpg
- __MACOSX/Figure 6/Figure 6C/CTR/._Composite_UNT bar.jpg
- Figure 6/Figure 6C/CTR/Composite_UNT.jpg
- __MACOSX/Figure 6/Figure 6C/CTR/._Composite_UNT.jpg
- Figure 6/Figure 6C/MG132/
- Figure 6/Figure 6C/MG132/30.05.20_ActD_ubiquitin_MG132_17_w1GFP.jpg
- __MACOSX/Figure 6/Figure 6C/MG132/
- __MACOSX/Figure 6/Figure 6C/MG132/._30.05.20_ActD_ubiquitin_MG132_17_w1GFP.jpg
- Figure 6/Figure 6C/MG132/30.05.20_ActD_ubiquitin_MG132_17_w2Hoechst.jpg
- __MACOSX/Figure 6/Figure 6C/MG132/._30.05.20_ActD_ubiquitin_MG132_17_w2Hoechst.jpg
- Figure 6/Figure 6C/MG132/Composite_MG132 bar.jpg
- __MACOSX/Figure 6/Figure 6C/MG132/._Composite_MG132 bar.jpg
- Figure 6/Figure 6C/MG132/Composite_MG132.jpg
- __MACOSX/Figure 6/Figure 6C/MG132/._Composite_MG132.jpg
- Figure 6/Figure 6C/MG132_ActD 1h before/
- Figure 6/Figure 6C/MG132_ActD 1h before/121120_ub_ActD before MG_MG actd1h before_12_w1Hoechst.jpg
- __MACOSX/Figure 6/Figure 6C/MG132_ActD 1h before/
- __MACOSX/Figure 6/Figure 6C/MG132_ActD 1h before/._121120_ub_ActD before MG_MG actd1h before_12_w1Hoechst.jpg
- Figure 6/Figure 6C/MG132_ActD 1h before/121120_ub_ActD before MG_MG actd1h before_12_w2GFP.jpg
- __MACOSX/Figure 6/Figure 6C/MG132_ActD 1h before/._121120_ub_ActD before MG_MG actd1h before_12_w2GFP.jpg
- Figure 6/Figure 6C/MG132_ActD 1h before/Composite.jpg
- __MACOSX/Figure 6/Figure 6C/MG132_ActD 1h before/._Composite.jpg
- Figure 6/Figure 6C/R8h/
- Figure 6/Figure 6C/R8h/121120_ub_ActD before MG_R8h_4_w1Hoechst.jpg
- __MACOSX/Figure 6/Figure 6C/R8h/
- __MACOSX/Figure 6/Figure 6C/R8h/._121120_ub_ActD before MG_R8h_4_w1Hoechst.jpg
- Figure 6/Figure 6C/R8h/121120_ub_ActD before MG_R8h_4_w2GFP.jpg
- __MACOSX/Figure 6/Figure 6C/R8h/._121120_ub_ActD before MG_R8h_4_w2GFP.jpg
- Figure 6/Figure 6C/R8h/Composite.jpg
- __MACOSX/Figure 6/Figure 6C/R8h/._Composite.jpg
- Figure 6/Figure 6C/R8h ActD 1h before/
- Figure 6/Figure 6C/R8h ActD 1h before/121120_ub_ActD before MG_R8h actd 1h before mg__w1Hoechst.jpg
- __MACOSX/Figure 6/Figure 6C/R8h ActD 1h before/
- __MACOSX/Figure 6/Figure 6C/R8h ActD 1h before/._121120_ub_ActD before MG_R8h actd 1h before mg__w1Hoechst.jpg
- Figure 6/Figure 6C/R8h ActD 1h before/121120_ub_ActD before MG_R8h actd 1h before mg__w2GFP.jpg
- __MACOSX/Figure 6/Figure 6C/R8h ActD 1h before/._121120_ub_ActD before MG_R8h actd 1h before mg__w2GFP.jpg
- Figure 6/Figure 6C/R8h ActD 1h before/Composite.jpg
- __MACOSX/Figure 6/Figure 6C/R8h ActD 1h before/._Composite.jpg
- Figure 6/Figure 6D/
- Figure 6/Figure 6D/ALL_ActD_number agg per cells.xlsx
- __MACOSX/Figure 6/Figure 6D/
- __MACOSX/Figure 6/Figure 6D/._ALL_ActD_number agg per cells.xlsx
- Figure 6/Figure 6D/EMBO_ActD_number agg per cells.xlsx
- __MACOSX/Figure 6/Figure 6D/._EMBO_ActD_number agg per cells.xlsx
- Figure 6/Figure 6E/
- Figure 6/Figure 6E/figure 6e.xlsx
- __MACOSX/Figure 6/Figure 6E/
- __MACOSX/Figure 6/Figure 6E/._figure 6e.xlsx
- Figure 6/Figure 6F:G.xlsx
- __MACOSX/Figure 6/._Figure 6F:G.xlsx
- Figure 6/Figure 6H/
- Figure 6/Figure 6H/.DS_Store
- __MACOSX/Figure 6/Figure 6H/
- __MACOSX/Figure 6/Figure 6H/._.DS_Store
- Figure 6/Figure 6H/FRAP_Figure 6H.xlsx
- __MACOSX/Figure 6/Figure 6H/._FRAP_Figure 6H.xlsx
