# Supplementary material for: A nuclear protein quality control system for elimination of nucleolus-related inclusions
Source: EMBO J. 2024 Dec 17;44(3):801–23. doi: 10.1038/s44318-024-00333-9 (PMC11791210; doi:10.1038/s44318-024-00333-9)
Supplement: Supplementary file 14 — Source data Fig. 6 [file 44318_2024_333_MOESM14_ESM.zip › Figure 6/Figure 6D/EMBO_ActD_number agg per cells.xlsx]

## Sheet: Feuil1
				Average
				1 agg/cell	2 agg/cell	3 agg/cell	4 agg/cell	5 agg/cell
			MG132	93.8264	5.16348	1.0101	0	0
			MG132 ActD 1h before	56.2329	27.5237	9.99339	1.48005	1.41171
Quantification
			1 agg/cell	2 agg/cell	3 agg/cell	4 agg/cell	5 agg/cell	Total agg	% 1 agg/cell	% 2 agg/cell	% 3 agg/cell	% 4 agg/cell	% 5 agg/cell
		MG132	36	2	0	0	0	38	94.7368	5.26316	0	0	0
		MG132_ActD 1h before	43	33	16	1	3	99	43.4343	33.3333	16.1616	1.0101	3.0303
			1 agg/cell	2 agg/cell	3 agg/cell	4 agg/cell	5 agg/cell	Total agg	% 1 agg/cell	% 2 agg/cell	% 3 agg/cell	% 4 agg/cell	% 5 agg/cell
		MG132	23	1	0	0	0	24	95.8333	4.16667	0	0	0
		MG132_ActD 1h before	59	27	10	1	0	98	60.2041	27.551	10.2041	1.02041	0
			1 agg/cell	2 agg/cell	3 agg/cell	4 agg/cell	5 agg/cell	Total agg	% 1 agg/cell	% 2 agg/cell	% 3 agg/cell	% 4 agg/cell	% 5 agg/cell
		MG132	30	2	1	0	0	33	90.9091	6.06061	3.0303	0	0
		MG132_ActD 1h before	54	18	3	2	1	83	65.0602	21.6867	3.61446	2.40964	1.20482
