# Supplementary material for: A nuclear protein quality control system for elimination of nucleolus-related inclusions
Source: EMBO J. 2024 Dec 17;44(3):801–23. doi: 10.1038/s44318-024-00333-9 (PMC11791210; doi:10.1038/s44318-024-00333-9)
Supplement: Supplementary file 14 — Source data Fig. 6 [file 44318_2024_333_MOESM14_ESM.zip › Figure 6/Figure 6E/figure 6e.xlsx]

## Sheet: Feuil1
Abstract data
CTR	ActD	MG132	ActD + MG132	MG132 + Recovery	ActD only in R	ActD + MG132 + Recovery
0	0	35.6436	84.1584	29.703		70.3704
0	0	48.5149	90.099	13.8614	20.5607	82
0	0	42.5743	85.4369	13.2653	17.3469	56.701
	Rep 1						Rep 2						Rep 3
	Cells	Agg	% cells	% agg				Cells	Agg	% cells	% agg			Cells	Agg	% cells	% agg
UNT	100	0	100	0			UNT	100	0	100	0		UNT	100	0	100	0
ActD	100	0	100	0			ActD	100	0	100	0		ActD	100	0	100	0
MG132	101	43	100	42.5743			MG132	101	49	100	48.5149		MG132	101	36	100	35.6436
MG132, ActD 1h before	103	88	100	85.4369			MG132_ActD 1h before	101	91	100	90.099		MG132_ActD 1h before	101	85	100	84.1584
Recovery 8h	98	13	100	13.2653			Recovery 8h	101	14	100	13.8614		Recovery 8h	101	30	100	29.703
Recovery 8h + ActD	98	17	100	17.3469			Recovery 8h_ActD	107	22	100	20.5607		Recovery 8h_ActD 1h before MG132	108	76	100	70.3704
Recovery 8h (ActD 1h then MG)	97	55	100	56.701			Recovery 8h_ActD 1h before MG	100	82	100	82
