# Supplementary material for: A nuclear protein quality control system for elimination of nucleolus-related inclusions
Source: EMBO J. 2024 Dec 17;44(3):801–23. doi: 10.1038/s44318-024-00333-9 (PMC11791210; doi:10.1038/s44318-024-00333-9)
Supplement: Supplementary file 14 — Source data Fig. 6 [file 44318_2024_333_MOESM14_ESM.zip › Figure 6/Figure 6F:G.xlsx]

## Sheet: Feuil1
6F
					6G
MG132	ActD 1h - MG132
16.6667	74.3421				MG			MG ACtD
16.9811	68.9076			Cell death	7.77778	1.25786	6.41026	25.6579	31.0924	28.3784
38.4615	70.2703
