# Supplementary material for: A nuclear protein quality control system for elimination of nucleolus-related inclusions
Source: EMBO J. 2024 Dec 17;44(3):801–23. doi: 10.1038/s44318-024-00333-9 (PMC11791210; doi:10.1038/s44318-024-00333-9)
Supplement: Supplementary file 14 — Source data Fig. 6 [file 44318_2024_333_MOESM14_ESM.zip › Figure 6/Figure 6H/FRAP_Figure 6H.xlsx]

## Sheet: ActD 1h - MG 5h
	Normalized Data
Seconds	ActD 1 - MG132 5h																			Image30						Image31						Image38						Image40						Image41
0	1.02577	0.987806	1.03575	1.04426	1.04421	0.972759	1.01734	0.990395	0.981106	1.06991	1.03397	1.08967	1.00214	1.02828	0.981538					Time	Time [s]	Intensity Region 1	Intensity Region 2	3175.83		Time	Time [s]	Intensity Region 1	Intensity Region 2	3065.12		Time	Time [s]	Intensity Region 1	Intensity Region 2	2960.75		Time	Time [s]	Intensity Region 1	Intensity Region 2	2700.71		Time	Time [s]	Intensity Region 1	Intensity Region 2	2866.12
0.05094	0.982471	1.03242	1.00369	1.04368	0.985157	1.04252	0.954316	0.977003	1.03416	0.994529	1.01365	1.00277	1.08514	0.959538	0.998976					1	0	3893	291.455			1	0	3597.25	183.75			1	0	3192.5	141.333			1	0	3263.5	205.333			1	0	3370.25	218.5
0.10189	1.04084	0.914889	1.02851	0.96234	1.02144	1.04821	1.05914	1.0189	1.03399	0.964649	1.08207	0.996471	0.977161	1.00642	0.989423					2	0.05094	3691.5	286.727			2	0.05094	3308.75	260.75			2	0.16293	3280.75	197			2	0.05094	3316.5	175.667			2	0.05094	3288	195.833
0.15283	1.08389	1.02467	1.02618	1.06111	1.00493	1.1272	0.954028	0.964749	1.0111	0.9812	0.994983	0.993239	0.992672	0.9656	0.991622					3	0.10189	3668	274.818			3	0.10189	3441.75	239.25			3	0.21387	3425	160.167			3	0.10189	3030.75	180.167			3	0.10189	3264	199.5
0.20378	1.00883	0.89091	1.00999	0.989648	1.06852	1.02588	1.05121	0.975326	1.05964	1.00845	1.00467	1.02007	1.0539	1.03473	0.986276					4	0.15283	3819.75	361.909			4	0.15283	3552	221.25			4	0.26481	3432	135.833			4	0.15283	3094.5	178.167			4	0.15283	3181.75	183.333
0.25472	1.00476	1.01758	0.985702	1.03368	0.970881	1.0985	0.990547	1.05878	0.997477	0.992157	0.983398	0.95569	1.01659	1.00985	1.0171					5	0.20378	3546.25	300.182			5	0.20378	3545.75	215.75			5	0.31576	3335.75	122.333			5	0.20378	3006.75	176.167			5	0.20378	3240.5	177.333
0.30567	1.07939	1.05306	0.981508	0.973849	0.98414	0.961905	1.02515	0.998221	1.00014	0.997624	1.03775	1.02912	1.01302	1.02532	1.00519					6	0.25472	3694.25	252.636			6	0.25472	3190.75	232			6	0.3667	3180	146.167			6	0.25472	3058.5	194.167			6	0.25472	3243.75	191.333
0.35661	1.00156	0.912035	0.986068	0.995727	1.04831	1.02651	1.05115	0.938486	0.978726	1.0359	1.06321	0.996256	1.0228	0.898232	1.01858					7	0.30567	3573	287.273			7	0.30567	3234.75	270.5			7	0.41765	3352.25	127			7	0.30567	3184.75	191.333			7	0.30567	3053.75	195.833
0.40755	0.985784	0.948412	0.967604	0.970363	1.02327	1.00227	1.0337	1.02464	0.955011	1.03189	0.960478	0.995124	0.960714	0.960762	1.05357					8	0.35661	3738.75	278.364			8	0.35661	3386.25	227.5			8	0.46859	3336.25	142.5			8	0.35661	2959.75	184.667			8	0.35661	3220.75	199.167
0.4585	0.968652	0.976877	0.934561	1.01362	0.948988	0.973851	0.970522	0.939055	0.95058	0.99057	1.009	1.0198	1.00772	1.04422	1.00004					9	0.40755	3441	278			9	0.40755	3187.75	250			9	0.51954	3146.75	166.833			9	0.40755	3042.75	181.667			9	0.40755	3127.75	177.833
0.50944	1.07436	0.991314	1.03141	0.998473	1.02871	0.981487	1.00332	1.02803	0.992512	1.02719	0.985671	1.05659	1.00316	0.920419	1.01497					10	0.4585	3757.75	295.909			10	0.4585	3336.25	167.25			10	0.57048	3228	160			10	0.4585	2890.25	175.333			10	0.4585	3299.5	202.333
0.56039	0.973711	0.903389	1.0405	1.0425	1.00772	0.973816	1.037	0.985177	0.995343	1.03933	1.03306	1.03752	1.00134	1.03052	0.938282					11	0.50944	3501.75	244.091	1.02577		11	0.50944	3218	190.25	0.987806		11	0.62142	3186.75	120.167	1.03575		11	0.50944	2981.75	161.5	1.04426		11	0.50944	3178	185.167	1.04421
0.61133	0.942789	1.01798	0.972614	0.988938	1.00135	0.931257	0.967322	0.943514	1.06058	1.03321	0.994388	1.03537	1.06611	0.941591	1.04204					12	0.56039	3402.25	282.091	0.982471		12	0.56039	3330	165.5	1.03242		12	0.67237	3109.5	137.833	1.00369		12	0.56039	2981	162.333	1.04368		12	0.56039	3019.75	196.167	0.985157
0.66228	0.995517	1.03723	0.999268	1.01646	0.964979	1.00913	1.04042	1.0048	0.931337	0.997632	1.00535	0.986397	1.04587	1.04745	0.986845					13	0.61133	3543.25	237.727	1.04084		13	0.61133	3061.75	257.5	0.914889		13	0.72331	3198	152.833	1.02851		13	0.61133	2806.5	207.5	0.96234		13	0.61133	3107.25	179.667	1.02144
0.71322	0.95441	0.971249	0.951476	1.00616	0.992019	1.02252	0.970607	0.963563	1.00987	1.00882	0.94292	0.989414	0.949437	1.00352	0.99147					14	0.66228	3695.25	253	1.08389		14	0.66228	3351	210.25	1.02467		14	0.77426	3171.75	133.5	1.02618		14	0.66228	3067.25	201.5	1.06111		14	0.66228	3074.75	194.5	1.00493
0.76416	1.07411	1.05143	1.0094	0.998905	0.992455	0.941888	0.972175	1.01806	0.992389	1.03636	0.985671	0.990276	0.994063	0.977932	1.03749					15	0.71322	3482.5	278.636	1.00883		15	0.71322	2918	187.25	0.89091		15	0.8252	3169.5	179.167	1.00999		15	0.71322	2857.25	184.5	0.989648		15	0.71322	3250.5	188	1.06852
0.81511	0.995144	1.0294	0.963016	0.986007	0.965357	1.011	1.00659	1.03977	0.99444	1.00286	0.959695	0.912754	1.04422	1.06883	0.969368					16	0.76416	3430.75	239.818	1.00476		16	0.76416	3327.25	208.25	1.01758		16	0.87614	3074.25	155.833	0.985702		16	0.76416	2976.5	184.833	1.03368		16	0.76416	2984	201.333	0.970881
0.86605	1.00432	1.02035	0.970419	0.946573	0.995304	0.930376	0.960536	1.02377	1.00453	0.947188	0.990484	1.01851	1.0024	0.981695	0.987073					17	0.81511	3654.5	226.545	1.07939		17	0.81511	3421	193.25	1.05306		17	0.92709	3087	181	0.981508		17	0.81511	2806.75	176.667	0.973849		17	0.81511	3003	182.333	0.98414
0.917	0.965947	0.957302	0.990233	1.05352	1.02447	0.991201	0.952118	0.960448	1.00494	0.993587	0.975042	0.994263	0.992013	0.925884	1.0008					18	0.86605	3441.5	260.727	1.00156		18	0.86605	3028.75	233.25	0.912035		18	0.97803	3090.5	171	0.986068		18	0.86605	2863	173.833	0.995727		18	0.86605	3200.25	195.667	1.04831
0.96794	1.02989	1.04302	1.03679	1.01344	0.940352	0.948795	0.964985	0.987153	1.01118	0.970973	1.01579	1.0539	0.949286	1.02894	0.991319					19	0.917	3410.5	279.818	0.985784		19	0.917	3141	234	0.948412		19	1.02898	3033.5	168.667	0.967604		19	0.917	2813	192.333	0.970363		19	0.917	3098.5	165.667	1.02327
1.01888	0.138575	0.199095	0.116412	0.159187	0.194368	0.282219	0.247826	0.205517	0.233091	0.231937	0.214868	0.209239	0.228763	0.144589	0.187467					20	0.96794	3343	266.727	0.968652		20	0.96794	3219.25	225	0.976877		20	1.07992	2912.5	145.5	0.93456		20	0.96794	2923	185.5	1.01362		20	0.96794	2886.25	166.333	0.948988
1.06983	0.143928	0.195261	0.120774	0.132157	0.157791	0.178717	0.194013	0.176092	0.269812	0.258612	0.229259	0.176754	0.154158	0.120133	0.216582					21	1.01888	3676	264	1.07436		21	1.01888	3253.5	215	0.991314		21	1.13087	3161.75	108	1.03141		21	1.01888	2873.25	176.667	0.998473		21	1.01888	3104.25	155.833	1.02871
1.12077	0.159629	0.158803	0.138478	0.175695	0.203352	0.288762	0.238278	0.19263	0.278264	0.265948	0.235703	0.221899	0.188871	0.129449	0.264273					22	1.06983	3354.25	261.909	0.973711		22	1.06983	2989.5	220.5	0.903389		22	1.18181	3210	129.333	1.0405		22	1.06983	2983.5	168	1.0425		22	1.06983	3063.25	175	1.00772
1.17172	0.107753	0.188981	0.165752	0.151504	0.148051	0.213441	0.207295	0.305776	0.259391	0.25049	0.214272	0.192162	0.219394	0.124403	0.211995					23	1.12077	3249.5	255.364	0.942789		23	1.12077	3295.25	175	1.01798		23	1.23275	3014	134.333	0.972614		23	1.12077	2849.5	178.667	0.988938		23	1.12077	3064	194	1.00135
1.22266	0.191124	0.205049	0.15455	0.134532	0.181255	0.293966	0.21917	0.18697	0.301364	0.271517	0.202891	0.213711	0.194273	0.123865	0.219008					24	1.17172	3400.5	238.909	0.995517		24	1.17172	3340.5	161.25	1.03723		24	1.2837	3115.25	156.667	0.999268		24	1.17172	2912	166.833	1.01646		24	1.17172	2933.25	167.5	0.964979
1.27361	0.138768	0.207414	0.151341	0.169616	0.182127	0.244676	0.243783	0.190369	0.251431	0.257866	0.2244	0.209778	0.229682	0.149606	0.243195					25	1.22266	3279.5	248.455	0.95441		25	1.22266	3209	232	0.971249		25	1.33464	2939.75	122.667	0.951476		25	1.22266	2881.5	164.167	1.00616		25	1.22266	3024.75	181.5	0.992019
1.32455	0.116412	0.21867	0.169045	0.154342	0.209749	0.272234	0.243569	0.214339	0.267556	0.285577	0.239434	0.234721	0.196778	0.153428	0.298393					26	1.27361	3690.75	279.545	1.07411		26	1.27361	3384.25	161.5	1.05143		26	1.38559	3112.25	123.667	1.0094		26	1.27361	2860.75	163	0.998905		26	1.27361	3036.5	192	0.992455
1.37549	0.107374	0.210677	0.146725	0.172023	0.178435	0.237369	0.252019	0.224348	0.270674	0.272735	0.18447	0.204283	0.221988	0.173435	0.281485					27	1.32455	3426.5	266.091	0.995144		27	1.32455	3327.75	172.5	1.0294		27	1.43653	2995.25	144	0.963016		27	1.32455	2827.75	164.833	0.986007		27	1.32455	2929.5	162.667	0.965357
1.42644	0.110322	0.26777	0.177123	0.152614	0.189978	0.244053	0.244562	0.288226	0.308175	0.269876	0.264313	0.190869	0.206647	0.141991	0.255819					28	1.37549	3437	247.455	1.00432		28	1.37549	3324.75	197.25	1.02035		28	1.48748	3013.5	140.333	0.970419		28	1.37549	2733.75	177.333	0.946573		28	1.37549	2999.5	146.833	0.995304
1.47738	0.153009	0.194119	0.149061	0.200349	0.180499	0.220113	0.232239	0.237345	0.296112	0.272248	0.210573	0.230573	0.196119	0.155608	0.24384					29	1.42644	3314.5	246.818	0.965947		29	1.42644	3184.25	250	0.957302		29	1.53842	3070	138.167	0.990233		29	1.42644	3007.75	162.5	1.05352		29	1.42644	3127.75	191.5	1.02447
1.80141	0.170106	0.218017	0.190746	0.141907	0.176254	0.245428	0.210731	0.190654	0.310391	0.279207	0.24779	0.224323	0.202314	0.168598	0.254265					30	1.47738	3539.75	269	1.02989		30	1.47738	3442	245	1.04302		30	1.58936	3193.5	123.833	1.03679		30	1.47738	2914	177	1.01344		30	1.47738	2882	186.833	0.940352
1.85236	0.143792	0.231638	0.152889	0.178904	0.172184	0.253004	0.240049	0.236128	0.264109	0.261047	0.204411	0.240216	0.216105	0.191949	0.238418					31	1.80141	716	275.909	0.138575		31	1.81487	780.5	170.25	0.199095		31	1.96194	481.5	136.833	0.116412		31	1.84947	606.25	176.333	0.159187		31	1.80093	743.75	186.667	0.194368
1.9033	0.11244	0.240936	0.185173	0.15715	0.16192	0.245381	0.232218	0.295215	0.284173	0.297124	0.233461	0.236283	0.19134	0.138796	0.255326					32	1.85236	739	281.909	0.143928		32	1.86582	777	178.5	0.195261		32	2.01288	507.25	149.667	0.120774		32	1.90042	523.75	166.833	0.132157		32	1.85188	638.25	186	0.157791
1.95425	0.140708	0.190775	0.183484	0.174121	0.200561	0.308602	0.273378	0.245583	0.272684	0.260638	0.218019	0.279596	0.221498	0.170121	0.261544					33	1.9033	775.5	268.545	0.159629		33	1.91676	649.75	163	0.158803		33	2.06382	554.5	144.5	0.138478		33	1.95136	644.5	170	0.175695		33	1.90282	749.5	166.667	0.203352
2.00519	0.128549	0.221932	0.155169	0.154126	0.176109	0.198628	0.239537	0.236602	0.308134	0.290691	0.244905	0.22233	0.232953	0.192338	0.252559					34	1.95425	587.75	245.545	0.107753		34	1.9677	766	186.75	0.188981		34	2.11477	603.25	112.5	0.165752		34	2.00231	581	171.833	0.151504		34	1.95377	605	180.667	0.148051
2.05614	0.184075	0.226173	0.176363	0.163846	0.223327	0.29682	0.231812	0.247306	0.318392	0.224247	0.23923	0.263219	0.210462	0.170061	0.285276					35	2.00519	834.25	227.273	0.191124		35	2.01865	838	209.5	0.205049		35	2.16571	602.25	144.667	0.15455		35	2.05325	544.5	181.167	0.134533		35	2.00471	690	170.5	0.181255
2.10708	0.176239	0.20823	0.12677	0.208001	0.149883	0.237933	0.235376	0.296479	0.288276	0.279844	0.232693	0.188983	0.220651	0.167373	0.281902					36	2.05614	695.25	254.545	0.138768		36	2.06959	823	187.25	0.207414		36	2.21666	567.75	119.667	0.151341		36	2.1042	611.75	153.667	0.169616		36	2.05565	688.5	166.5	0.182127
2.15802	0.156695	0.165817	0.211067	0.154188	0.19149	0.282536	0.232228	0.201516	0.330988	0.285939	0.27825	0.236175	0.216069	0.178781	0.256767					37	2.10708	640.25	270.545	0.116412		37	2.12054	839.25	169	0.21867		37	2.2676	647	146.5	0.169045		37	2.15514	596.5	179.667	0.154342		37	2.1066	749	147.833	0.209749
2.20897	0.155607	0.16753	0.149512	0.227811	0.184802	0.265808	0.236998	0.226071	0.273177	0.251668	0.216169	0.217966	0.260856	0.141693	0.253203					38	2.15802	591	250	0.107374		38	2.17148	877.25	231.5	0.210677		38	2.31855	578.25	143.833	0.146725		38	2.20608	648.75	184.167	0.172023		38	2.15754	687.75	176.333	0.178435
2.25991	0.170671	0.244933	0.189395	0.160081	0.194979	0.299228	0.235717	0.197469	0.291476	0.287211	0.233053	0.209077	0.181722	0.17036	0.297293					39	2.20897	619	268.636	0.110322		39	2.22242	949.5	128.75	0.26777		39	2.36949	667.25	142.833	0.177123		39	2.25703	584.5	172.333	0.152614		39	2.20849	713	168.5	0.189978
2.31086	0.137409	0.207577	0.176307	0.211241	0.198526	0.280163	0.233989	0.272604	0.289548	0.280236	0.223224	0.251852	0.207244	0.20049	0.284896					40	2.25991	764.75	278.818	0.153009		40	2.27337	769.25	174.25	0.194119		40	2.42043	563.5	122.167	0.149061		40	2.30797	711.75	170.667	0.200349		40	2.25943	684.5	167.167	0.180499
2.3618	0.160008	0.240936	0.234062	0.159403	0.162007	0.231507	0.235461	0.245188	0.325941	0.284101	0.26991	0.209724	0.206852	0.137034	0.260255					41	2.31086	805.5	265.273	0.170106		41	2.32431	851.75	183.5	0.218017		41	2.47138	684.25	119.5	0.190746		41	2.35892	544.75	161.5	0.141907		41	2.31038	679.5	174.333	0.176254
2.41274	0.16451	0.19991	0.122097	0.19427	0.204341	0.279517	0.236304	0.257283	0.303211	0.263639	0.229401	0.239192	0.213021	0.195533	0.280006					42	2.3618	719.75	263.091	0.143792		42	2.37526	896.5	186.5	0.231638		42	2.52232	615	162.333	0.152889		42	2.40986	657.5	174.333	0.178904		42	2.36132	654	160.5	0.172184
2.46369	0.156945	0.213613	0.160067	0.166808	0.174248	0.236441	0.228313	0.288115	0.275762	0.261055	0.267245	0.235906	0.206308	0.177735	0.279854					43	2.41274	645	287.909	0.11244		43	2.4262	957.25	218.75	0.240936		43	2.57327	652.75	104.5	0.185173		43	2.46081	594.25	169.833	0.15715		43	2.41226	654.25	190.167	0.16192
2.51463	0.141538	0.186942	0.196093	0.185198	0.181982	0.341071	0.233124	0.227242	0.303375	0.268045	0.232473	0.270653	0.261693	0.163999	0.288839					44	2.46369	718.5	271.636	0.140708		44	2.47715	840.25	255.5	0.190775		44	2.62421	691.75	148.5	0.183484		44	2.51175	650.75	180.5	0.174121		44	2.46321	751	176.167	0.200561
2.56558	0.140142	0.219975	0.17549	0.1777	0.165642	0.262954	0.218754	0.31226	0.305057	0.284965	0.263576	0.2407	0.218619	0.158982	0.256274					45	2.51463	668.25	260	0.128549		45	2.52809	790.5	110.25	0.221932		45	2.67516	609.75	150.333	0.155169		45	2.56269	604.75	188.5	0.154126		45	2.51415	683.75	179	0.176109
2.61652	0.194487	0.213368	0.161642	0.160081	0.187535	0.210398	0.242844	0.198354	0.277567	0.257481	0.262918	0.240593	0.217736	0.205148	0.324513					46	2.56558	845.5	260.909	0.184075		46	2.57903	978.5	285.25	0.226173		46	2.7261	669	146.833	0.176363		46	2.61364	599.5	157	0.163846		46	2.5651	804.25	164.167	0.223327
2.66747	0.14181	0.164838	0.140899	0.187821	0.179133	0.281279	0.241563	0.235985	0.303252	0.264354	0.255503	0.23639	0.226722	0.183379	0.282736					47	2.61652	813.25	253.545	0.176239		47	2.62998	847	208.75	0.20823		47	2.77704	531.5	156.167	0.12677		47	2.66458	731.25	169.5	0.208001		47	2.61604	631.75	202.167	0.149883
2.71841	0.172589	0.190938	0.191252	0.155206	0.218268	0.298465	0.21184	0.296559	0.311006	0.28564	0.250643	0.231057	0.293501	0.1488	0.332322					48	2.66747	769	271.364	0.156695		48	2.68092	678	169.75	0.165817		48	2.82799	756.25	131.333	0.211067		48	2.71553	607.75	191.333	0.154188		48	2.66699	716	167.167	0.19149
2.76935	0.140178	0.197219	0.188269	0.204576	0.182156	0.321935	0.260501	0.26277	0.29443	0.295388	0.241597	0.257131	0.2632	0.178512	0.284138					49	2.71841	779	284.818	0.155607		49	2.73187	726.75	213.25	0.16753		49	2.87893	574.5	131.833	0.149512		49	2.76647	778.75	163.5	0.227811		49	2.71793	703.5	173.833	0.184802
2.8203	0.141273	0.21867	0.196797	0.159927	0.183	0.247706	0.197875	0.250136	0.340014	0.313729	0.253229	0.247003	0.209161	0.161819	0.263288					50	2.76935	831.75	289.727	0.170671		50	2.78281	936.75	186	0.244933		50	2.92988	704.25	143.5	0.189395		50	2.81742	620	187.667	0.160081		50	2.76887	729	170.167	0.194979
2.87124	0.186752	0.193222	0.180754	0.201583	0.185588	0.307604	0.246556	0.23638	0.285034	0.252226	0.226516	0.229711	0.279362	0.230889	0.339867					51	2.8203	726.75	290.364	0.137409		51	2.83376	778.25	142	0.207577		51	2.98082	679.5	157.5	0.176307		51	2.86836	739	168.5	0.211241		51	2.81982	736	167	0.198526
2.92219	0.143835	0.185637	0.187931	0.167209	0.18111	0.276792	0.223181	0.23453	0.299477	0.304861	0.233429	0.231865	0.234094	0.178542	0.310069					52	2.87124	786.25	278.091	0.160008		52	2.8847	871.25	132.75	0.240936		52	3.03177	791.5	98.5	0.234062		52	2.9193	610.5	180	0.159403		52	2.87076	643	178.667	0.162007
2.97313	0.177835	0.144774	0.205156	0.191401	0.202073	0.285073	0.243111	0.242262	0.291681	0.273567	0.253135	0.25433	0.253127	0.214017	0.27485					53	2.92219	843	320.545	0.16451		53	2.93564	840.25	227.5	0.19991		53	3.08271	484	122.5	0.122097		53	2.97025	708.5	183.833	0.19427		53	2.92171	769	183.333	0.204341
3.02408	0.19604	0.212879	0.161108	0.167209	0.16916	0.273409	0.242449	0.273316	0.310514	0.267755	0.276306	0.239784	0.261061	0.208373	0.32584					54	2.97313	790.25	291.818	0.156945		54	2.98659	910.25	255.5	0.213613		54	3.13365	609.75	135.833	0.160067		54	3.02119	626	175.5	0.166808		54	2.97265	677.75	178.333	0.174248
3.07502	0.177384	0.1743	0.18551	0.207446	0.222484	0.274877	0.238118	0.234198	0.316709	0.258926	0.232755	0.259017	0.236644	0.184842	0.266889					55	3.02408	727.5	278	0.141538		55	3.03753	778	205	0.186942		55	3.1846	679.75	99.167	0.196093		55	3.07214	705	204.833	0.185198		55	3.0236	696.75	175.167	0.181982
3.12596	0.133558	0.204396	0.136171	0.186525	0.187652	0.292239	0.24613	0.278708	0.277772	0.295482	0.249953	0.266182	0.251692	0.200729	0.265183					56	3.07502	712.25	267.182	0.140142		56	3.08848	866.75	192.5	0.219975		56	3.23554	626.25	106.667	0.17549		56	3.12308	665.25	185.333	0.1777		56	3.07454	667.75	193	0.165642
3.17691	0.161883	0.213042	0.186186	0.173041	0.202829	0.267406	0.257801	0.274913	0.306985	0.259193	0.2566	0.233374	0.2646	0.183887	0.301994					57	3.12596	880.75	263.091	0.194487		57	3.13942	875.5	221.5	0.213368		57	3.28649	570.75	92.167	0.161642		57	3.17402	627.5	195.167	0.160081		57	3.12548	708.5	171	0.187535
3.22785	0.154126	0.194282	0.133525	0.204545	0.201957	0.276134	0.259807	0.235701	0.28327	0.278304	0.230263	0.253683	0.253162	0.165582	0.307946					58	3.17691	720	269.636	0.14181		58	3.19037	689.75	184.5	0.164838		58	3.33743	578.5	161.333	0.140899		58	3.22497	687.75	180.5	0.187821		58	3.17643	673.75	160.333	0.179133
3.2788	0.170163	0.204396	0.196713	0.180323	0.173667	0.277168	0.242236	0.211035	0.330003	0.29644	0.248495	0.259556	0.211844	0.200221	0.320343					59	3.22785	829.75	281.636	0.172589		59	3.24131	817.5	232.25	0.190938		59	3.38838	665.75	99.5	0.191252		59	3.27591	607	187.833	0.155206		59	3.22737	796.75	171.167	0.218268
3.32974	0.164402	0.192977	0.162346	0.195936	0.209662	0.310822	0.271853	0.263544	0.282244	0.274487	0.228052	0.244202	0.29416	0.208552	0.334862					60	3.2788	704	258.818	0.140178		60	3.29225	754.75	150.25	0.197219		60	3.43932	691.75	134.333	0.188269		60	3.32686	714.5	162	0.204576		60	3.27832	696.75	174.667	0.182156
3.38069	0.168009	0.216631	0.188747	0.168197	0.189919	0.293672	0.242663	0.280573	0.29759	0.290487	0.256522	0.228148	0.250568	0.168448	0.324172					61	3.32974	733.75	285.091	0.141273		61	3.3432	853.5	183.25	0.21867		61	3.49026	752.5	169.833	0.196797		61	3.3778	586.25	154.333	0.159927		61	3.32926	677	152.5	0.183
3.43163	0.144551	0.203581	0.189029	0.195134	0.226293	0.328043	0.278617	0.243575	0.293322	0.254449	0.220261	0.257023	0.221971	0.187082	0.294336					62	3.38069	848	254.909	0.186752		62	3.39414	789	196.75	0.193222		62	3.54121	671.5	136.333	0.180754		62	3.42875	729.25	184.833	0.201583		62	3.3802	717.75	185.833	0.185588
3.48257	0.140142	0.183271	0.15697	0.175201	0.196636	0.251583	0.217153	0.263924	0.318966	0.298499	0.229651	0.226263	0.232632	0.167164	0.305671					63	3.43163	718.25	261.455	0.143835		63	3.44509	781	212	0.185637		63	3.59215	661.25	104.833	0.187931		63	3.47969	638.75	187.167	0.167209		63	3.43115	697.75	178.667	0.18111
3.53352	0.170628	0.183353	0.181654	0.196893	0.194804	0.311386	0.302717	0.198892	0.336034	0.257064	0.223365	0.251259	0.233604	0.193502	0.295056					64	3.48257	853.5	288.727	0.177835		64	3.49603	668	224.25	0.144774		64	3.6431	743.75	136.333	0.205156		64	3.53063	695.75	178.833	0.191401		64	3.48209	764	184.833	0.202073
3.58446	0.121693	0.219975	0.177207	0.159619	0.183901	0.259218	0.22667	0.345321	0.35101	0.312511	0.261538	0.200512	0.218351	0.192188	0.296914					65	3.53352	881.5	258.909	0.19604		65	3.54698	824.5	172	0.212879		65	3.69404	594.5	117.5	0.161108		65	3.58158	637.25	185.667	0.167209		65	3.53304	635.5	150.667	0.16916
3.63541	0.139434	0.195506	0.176166	0.187513	0.185529	0.285026	0.237435	0.257457	0.306616	0.291217	0.231501	0.255354	0.219697	0.220945	0.316362					66	3.58446	833.25	269.909	0.177384		66	3.59792	735.25	201	0.1743		66	3.74498	648.75	99.5	0.18551		66	3.63252	721.25	161	0.207446		66	3.58398	790	152.333	0.222484
3.68635	0.14664	0.217773	0.140533	0.1885	0.183145	0.29346	0.243014	0.264351	0.293733	0.261754	0.231094	0.249643	0.242527	0.171464	0.362689					67	3.63541	695.25	271.091	0.133558		67	3.64886	865.25	238.75	0.204396		67	3.79593	592.5	189.333	0.136171		67	3.68347	695.25	191.5	0.186525		67	3.63493	716	178.167	0.187652
3.7373	0.177062	0.233596	0.181654	0.162025	0.241499	0.291041	0.234864	0.233266	0.337717	0.299504	0.273327	0.246034	0.240005	0.191143	0.308515					68	3.68635	787.75	273.636	0.161883		68	3.69981	849	196	0.213042		68	3.84687	677.75	126.5	0.186186		68	3.73441	637.5	170.167	0.173041		68	3.68587	730.5	149.167	0.202829
3.78824	0.186759	0.181803	0.163472	0.195659	0.194165	0.260369	0.254836	0.274897	0.328608	0.300478	0.234401	0.247057	0.268219	0.205088	0.35359					69	3.7373	775.75	286.273	0.154126		69	3.75075	804	208.5	0.194282		69	3.89782	548.5	153.167	0.133525		69	3.78536	726.25	173.833	0.204545		69	3.73681	755.5	176.667	0.201957
3.83918	0.166513	0.231883	0.230882	0.154096	0.218472	0.293143	0.241201	0.213232	0.295005	0.272758	0.274127	0.271785	0.240263	0.221691	0.317386					70	3.78824	766.5	226.091	0.170163		70	3.8017	882.25	255.75	0.204396		70	3.94876	718.75	136.333	0.196713		70	3.8363	664.5	177.5	0.180323		70	3.78776	678.75	181	0.173667
3.89013	0.147234	0.195424	0.174365	0.215376	0.194165	0.324472	0.232986	0.288985	0.312114	0.279844	0.236048	0.252552	0.249338	0.208463	0.312685					71	3.83918	801.75	279.636	0.164402		71	3.85264	739.25	147.75	0.192977		71	3.99971	651	170.333	0.162346		71	3.88724	692	162.833	0.195936		71	3.8387	762.75	161.833	0.209662
3.94107	0.157268	0.218996	0.210279	0.161686	0.185878	0.251184	0.250451	0.226451	0.357575	0.312355	0.288393	0.245495	0.26057	0.203864	0.301653					72	3.89013	792.75	259.182	0.168009		72	3.90358	840.75	176.75	0.216631		72	4.05065	714.5	155.667	0.188747		72	3.93819	630.75	176.5	0.168197		72	3.88965	696	151.667	0.189919
3.99202	0.14629	0.19257	0.214614	0.195041	0.218152	0.278812	0.232399	0.236444	0.312442	0.260442	0.205446	0.235529	0.209571	0.184514	0.265031					73	3.94107	700.25	241.182	0.144551		73	3.95453	778	154	0.203581		73	4.10159	651	91.333	0.189029		73	3.98913	688	161	0.195134		73	3.94059	780.75	132.167	0.226293
4.04296	0.153202	0.164267	0.198795	0.18779	0.193118	0.36507	0.226467	0.240887	0.349697	0.296558	0.275271	0.229387	0.24678	0.194637	0.332967					74	3.99202	736.25	291.182	0.140142		74	4.00547	740.75	179	0.183271		74	4.15254	613.25	148.5	0.15697		74	4.04008	666	192.833	0.175201		74	3.99154	733.75	170.167	0.196636
4.0939	0.173183	0.234982	0.200315	0.159464	0.238243	0.353464	0.255646	0.217359	0.288276	0.279781	0.247554	0.252121	0.265054	0.220049	0.280726					75	4.04296	807.25	265.364	0.170628		75	4.05642	771.75	209.75	0.183353		75	4.20348	665.5	127.667	0.181654		75	4.09102	696.25	164.5	0.196893		75	4.04248	757	198.667	0.194804
4.14485	0.130939	0.220383	0.165245	0.157181	0.197712	0.31464	0.242983	0.260461	0.34662	0.250568	0.266821	0.226155	0.212343	0.186604	0.30715					76	4.0939	665.75	279.273	0.121693		76	4.10736	860.75	186.5	0.219975		76	4.25443	634	109.333	0.177207		76	4.14197	624.75	193.667	0.159619		76	4.09342	697.25	170.167	0.183901
4.19579	0.177226	0.233188	0.218638	0.190721	0.224432	0.314957	0.253385	0.256682	0.326064	0.250733	0.247648	0.278141	0.225777	0.203834	0.305065					77	4.14485	697	254.182	0.139434		77	4.15831	847.75	248.5	0.195506		77	4.30537	668.75	147.167	0.176166		77	4.19291	683.75	177.333	0.187513		77	4.14437	730.75	199	0.185529
4.24674	0.156466	0.170548	0.174646	0.184766	0.203527	0.257715	0.258207	0.268541	0.301446	0.286999	0.259202	0.246734	0.246655	0.189799	0.346766					78	4.19579	709.25	243.545	0.14664		78	4.20925	861.75	194.25	0.217773		78	4.35632	579.75	163.667	0.140533		78	4.24385	695.25	186.167	0.1885		78	4.19531	697.25	172.333	0.183145
4.29768	0.150068	0.238408	0.230769	0.151318	0.213209	0.33407	0.241212	0.24835	0.285814	0.260756	0.245015	0.209886	0.235423	0.213151	0.334938					79	4.24674	801.5	239.182	0.177062		79	4.26019	854.75	138.75	0.233596		79	4.40726	687.5	149.667	0.181654		79	4.2948	612.25	174.667	0.162025		79	4.24626	853.5	161.333	0.241499
4.34863	0.169519	0.185311	0.164513	0.182144	0.177912	0.311504	0.233786	0.22302	0.296071	0.267708	0.277309	0.245279	0.24998	0.200669	0.313595					80	4.29768	825.75	232.636	0.186759		80	4.31114	734.75	177.5	0.181803		80	4.4582	612	128	0.163472		80	4.34574	718.75	190.333	0.195659		80	4.2972	716.5	160	0.194165
4.39957	0.205873	0.236369	0.222663	0.164926	0.210098	0.324167	0.20625	0.283262	0.333327	0.262421	0.261867	0.211394	0.243722	0.2027	0.330692					81	4.34863	790	261.182	0.166513		81	4.36208	899.25	188.5	0.231883		81	4.50915	803.25	119.667	0.230882		81	4.39669	585	168.833	0.154096		81	4.34815	782	155.833	0.218472
4.45051	0.173462	0.226826	0.169974	0.200657	0.18393	0.316391	0.238096	0.286186	0.319787	0.231992	0.237553	0.259502	0.257638	0.199654	0.330541					82	4.39957	746.5	278.909	0.147234		82	4.41303	782.25	183.25	0.195424		82	4.56009	616.25	100	0.174365		82	4.44763	753.5	171.833	0.215376		82	4.39909	745	188.5	0.194165
4.50146	0.173519	0.272664	0.206732	0.138266	0.206027	0.262977	0.226841	0.270312	0.319623	0.272664	0.241472	0.220283	0.194478	0.21766	0.326636					83	4.45051	795	295.545	0.157268		83	4.46397	828	156.75	0.218996		83	4.61104	734.25	111.667	0.210279		83	4.49858	626	189.333	0.161686		83	4.45003	690.25	157.5	0.185878
4.5524	0.166485	0.185555	0.173408	0.181897	0.208295	0.362697	0.266934	0.289902	0.294266	0.27561	0.267072	0.255192	0.273265	0.241579	0.282584					84	4.50146	737.5	272.909	0.14629		84	4.51492	805.75	215.5	0.19257		84	4.66198	811.25	175.833	0.214614		84	4.54952	700.25	173.5	0.195041		84	4.50098	786.25	161	0.218152
4.60335	0.170564	0.202357	0.182696	0.151473	0.180121	0.227455	0.227865	0.311706	0.303457	0.309967	0.258387	0.230034	0.231206	0.202938	0.336341					85	4.5524	746	259.455	0.153202		85	4.56586	654.25	150.75	0.164267		85	4.71293	712.75	124.167	0.198795		85	4.60046	666.5	159.333	0.18779		85	4.55192	739.5	186	0.193118
4.65429	0.177062	0.229273	0.161051	0.183069	0.205882	0.310012	0.270145	0.281902	0.294348	0.263427	0.231893	0.240754	0.242117	0.241131	0.36811					86	4.60335	797	247	0.173183		86	4.6168	968.25	248	0.234982		86	4.76387	760.75	167.667	0.200315		86	4.65141	606.5	175.833	0.159464		86	4.60287	840.5	157.667	0.238243
4.70524	0.148322	0.271278	0.209266	0.199114	0.185675	0.260511	0.191484	0.273553	0.337758	0.257763	0.283329	0.221199	0.23019	0.155787	0.345856					87	4.65429	693.75	277.909	0.130939		87	4.66775	839.75	164.25	0.220383		87	4.81481	630.25	141	0.165245		87	4.70235	605.5	181	0.157181		87	4.65381	720	153.333	0.197712
4.75618	0.15165	0.226826	0.213459	0.165481	0.202248	0.314335	0.233807	0.245314	0.327911	0.25115	0.26066	0.246572	0.272204	0.184812	0.356964					88	4.70524	818.75	255.909	0.177226		88	4.71869	922	207.25	0.233188		88	4.86576	762.5	115.167	0.218638		88	4.7533	683.25	168.167	0.190721		88	4.70476	818.25	175	0.224432
4.80712	0.140006	0.204396	0.191055	0.18563	0.180005	0.284592	0.249117	0.250168	0.334024	0.302921	0.264047	0.21565	0.224039	0.241848	0.336455					89	4.75618	741	244.091	0.156466		89	4.76964	716.5	193.75	0.170548		89	4.9167	630.75	113.667	0.174646		89	4.80424	671.5	172.5	0.184766		89	4.7557	734	150.667	0.203527
4.85807	0.152172	0.196729	0.205635	0.177639	0.21254	0.34201	0.226041	0.283404	0.329265	0.277542	0.258168	0.240054	0.272462	0.214973	0.311737					90	4.80712	731.5	254.909	0.150068		90	4.82058	901.25	170.5	0.238408		90	4.96765	793.75	110.5	0.230769		90	4.85518	604.5	195.833	0.151318		90	4.80664	790.75	179.667	0.213209
4.90901	0.150276	0.26932	0.20555	0.206366	0.190908	0.326728	0.267052	0.244966	0.326433	0.263199	0.228915	0.230788	0.26854	0.202162	0.29881					91	4.85807	799	260.636	0.169519		91	4.87153	764.5	196.5	0.185311		91	5.01859	630.75	143.667	0.164513		91	4.90613	665.75	173.833	0.182144		91	4.85759	678.75	168.833	0.177912
4.95996	0.154519	0.274785	0.215767	0.153849	0.187797	0.334551	0.245426	0.264477	0.335542	0.321207	0.275569	0.248135	0.23569	0.205059	0.318068					92	4.90901	864	210.182	0.205873		92	4.92247	886.25	161.75	0.236369		92	5.06954	762.25	103	0.222663		92	4.95707	582.25	136.833	0.164926		92	4.90853	751.5	149.333	0.210098
5.0109	0.156087	0.219404	0.195305	0.204545	0.171631	0.286424	0.259572	0.25322	0.33866	0.266129	0.232285	0.260256	0.246111	0.215122	0.302146					93	4.95996	811.25	260.364	0.173462		93	4.97341	914.25	219	0.226826		93	5.12048	632.25	129	0.169974		93	5.00802	707.75	165.833	0.200657		93	4.95948	694.5	167.333	0.18393
5.06185	0.160101	0.243628	0.207464	0.185322	0.223618	0.330322	0.260981	0.298124	0.351749	0.283998	0.272622	0.220067	0.2715	0.23913	0.305899					94	5.0109	832.25	281.182	0.173519		94	5.02436	1065.75	230	0.272664		94	5.17142	718.75	106.667	0.206732		94	5.05896	548.25	174.833	0.138266		94	5.01042	768	177.5	0.206027
5.11279	0.179073	0.209616	0.238228	0.184273	0.226525	0.240987	0.292358	0.297318	0.32828	0.273952	0.229604	0.25767	0.274504	0.193711	0.300136					95	5.06185	790	261.273	0.166485		95	5.0753	732.75	164	0.185555		95	5.22237	625.25	111.833	0.173408		95	5.10991	675.25	184	0.181897		95	5.06136	779	182	0.208295
5.16373	0.138854	0.226092	0.201526	0.185785	0.186867	0.292944	0.243644	0.261568	0.307026	0.293134	0.285916	0.21538	0.227016	0.237398	0.336038					96	5.11279	817.5	275.818	0.170564		96	5.12625	869.5	249.25	0.202357		96	5.27331	682.25	141.333	0.182696		96	5.16085	579.75	170.667	0.151473		96	5.11231	690.75	174.5	0.180121
5.21468	0.196076	0.238163	0.192857	0.18239	0.207685	0.307615	0.258282	0.261805	0.333573	0.25159	0.232097	0.281697	0.257905	0.198967	0.324247					97	5.16373	796.5	234.182	0.177062		97	5.17719	922	219.25	0.229273		97	5.32426	627	150.167	0.161051		97	5.21179	630.25	135.833	0.183069		97	5.16325	736.25	146.167	0.205882
5.26562	0.151685	0.249174	0.184694	0.196214	0.197421	0.265644	0.24534	0.279799	0.353759	0.292262	0.251771	0.21231	0.254731	0.22423	0.303056					98	5.21468	727.5	256.455	0.148322		98	5.22814	1021.75	190.25	0.271278		98	5.3752	713.25	93.667	0.209266		98	5.26274	689.75	152	0.199114		98	5.2142	691	158.833	0.185675
5.31657	0.183696	0.241181	0.228658	0.170079	0.19652	0.300156	0.283514	0.274818	0.327295	0.272169	0.266132	0.28633	0.240896	0.250179	0.320987					99	5.26562	761.25	279.636	0.15165		99	5.27908	896.25	201	0.226826		99	5.42614	741	109	0.213459		99	5.31368	633.25	186.333	0.165481		99	5.26514	758	178.333	0.202248
5.36751	0.176368	0.18213	0.207267	0.186648	0.188698	0.320608	0.248947	0.283404	0.312278	0.290424	0.23843	0.244202	0.225554	0.227723	0.350027					100	5.31657	725	280.364	0.140006		100	5.33002	822.5	196	0.204396		100	5.47709	750	184.333	0.191055		100	5.36463	673.5	172.167	0.18563		100	5.31609	703.75	187.833	0.180005
5.41846	0.170342	0.265976	0.247178	0.174368	0.191751	0.335232	0.242225	0.278107	0.342845	0.271651	0.226877	0.248081	0.213743	0.213659	0.333801					101	5.36751	727	243.727	0.152172		101	5.38097	833.5	230.5	0.196729		101	5.52803	736.5	127.667	0.205635		101	5.41557	635.75	156	0.177639		101	5.36703	766.5	157.333	0.21254
5.4694	0.20573	0.244525	0.174139	0.223892	0.18832	0.350033	0.263221	0.22351	0.273505	0.273269	0.254625	0.270276	0.274807	0.206641	0.332512					102	5.41846	739.25	262	0.150276		102	5.43191	986	160.5	0.26932		102	5.57898	729.25	120.667	0.20555		102	5.46652	730	172.667	0.206366		102	5.41797	724.5	177.333	0.190908
5.52034	0.187446	0.317116	0.257649	0.174954	0.195066	0.294048	0.218476	0.217106	0.350108	0.279608	0.253888	0.235582	0.213252	0.17669	0.290583					103	5.4694	768	277.273	0.154519		103	5.48286	1059.25	217	0.274785		103	5.62992	772	133.167	0.215767		103	5.51746	590.5	175	0.153849		103	5.46892	693.75	155.5	0.187797
5.57129	0.157275	0.20252	0.147232	0.222102	0.220536	0.286635	0.274221	0.209327	0.328813	0.286096	0.230325	0.229441	0.248286	0.211897	0.368944					104	5.52034	732.25	236.545	0.156087		104	5.5338	926	253.5	0.219404		104	5.68087	715.25	137	0.195305		104	5.5684	726.25	173.833	0.204545		104	5.51986	673.25	181.333	0.171631
5.62223	0.165061	0.216468	0.184666	0.188037	0.195386	0.258114	0.254483	0.285775	0.296687	0.328229	0.214664	0.201913	0.2669	0.22853	0.323679					105	5.57129	758	249.545	0.160101		105	5.58474	970.25	223.5	0.243628		105	5.73181	734.25	120	0.207464		105	5.61935	671.5	171	0.185322		105	5.57081	793.75	152.833	0.223618
5.67318	0.174607	0.2641	0.213487	0.209143	0.195444	0.357951	0.268097	0.257078	0.313673	0.21783	0.239732	0.260795	0.267639	0.235935	0.312874					106	5.62223	833.25	264.545	0.179073		106	5.63569	840	197.5	0.209616		106	5.78275	815.5	110.167	0.238228		106	5.67029	683.5	185.833	0.184273		106	5.62175	792.25	143	0.226525
5.72412	0.14556	0.209045	0.228574	0.196152	0.190559	0.322922	0.241692	0.298045	0.300995	0.278728	0.268013	0.204283	0.228612	0.196996	0.306809					107	5.67318	711.25	270.273	0.138854		107	5.68663	897.75	204.75	0.226092		107	5.8337	687	90.333	0.201526		107	5.72124	675.25	173.5	0.185785		107	5.6727	702.25	166.667	0.186867
5.77506	0.188491	0.226744	0.215036	0.195751	0.217047	0.329664	0.265419	0.216047	0.323602	0.292113	0.240233	0.281051	0.281002	0.235189	0.372697					108	5.72412	860.25	237.545	0.196076		108	5.73758	884.5	154.5	0.238163		108	5.88464	701.5	130.5	0.192857		108	5.77218	665.25	172.667	0.18239		108	5.72364	755.25	160	0.207685
5.82601	0.171459	0.232943	0.150497	0.228551	0.186198	0.254179	0.230991	0.278597	0.34822	0.313815	0.260409	0.225455	0.285299	0.231336	0.287323					109	5.77506	739	257.273	0.151685		109	5.78852	949	185.25	0.249174		109	5.93559	661.5	114.667	0.184694		109	5.82313	699.25	169.333	0.196214		109	5.77458	729.5	163.667	0.197421
5.87695	0.187381	0.250234	0.2892	0.183625	0.237021	0.37368	0.282084	0.300654	0.337101	0.260882	0.2463	0.2567	0.251496	0.249164	0.365456					110	5.82601	813.75	230.364	0.183696		110	5.83947	965	225.75	0.241181		110	5.98653	807	130	0.228658		110	5.87407	620.5	161.167	0.170079		110	5.82553	729.75	166.5	0.19652
5.9279	0.176503	0.227397	0.200484	0.231174	0.199165	0.317941	0.251699	0.286693	0.349779	0.280605	0.226469	0.267313	0.277936	0.250269	0.346198					111	5.87695	830.75	270.636	0.176368		111	5.89041	710	151.75	0.18213		111	6.03748	717.5	103.833	0.207267		111	5.92501	694.75	190.667	0.186648		111	5.87647	722	181.167	0.188698
5.97884	0.19408	0.253986	0.228321	0.18924	0.187943	0.254038	0.248648	0.209801	0.393887	0.301633	0.251866	0.25266	0.222621	0.248626	0.301425					112	5.9279	777.25	236.273	0.170342		112	5.94135	961.75	146.5	0.265976		112	6.08842	840.5	108.667	0.247178		112	5.97596	646.75	175.833	0.174368		112	5.92742	699.25	149.667	0.191751
6.02979	0.198066	0.243546	0.212418	0.243671	0.17986	0.356447	0.277485	0.237962	0.294635	0.255682	0.254781	0.233859	0.258493	0.26075	0.305785					113	5.97884	887	233.636	0.20573		113	5.9923	963.5	214	0.244525		113	6.13936	692.75	177.167	0.174139		113	6.0269	779	174.333	0.223892		113	5.97836	708.75	169	0.18832
6.08073	0.195303	0.204396	0.246334	0.169523	0.186663	0.339379	0.253257	0.227131	0.365125	0.295938	0.261946	0.257239	0.260178	0.209538	0.300099					114	6.02979	823.75	228.455	0.187446		114	6.04324	1133.25	161.25	0.317116		114	6.19031	891.5	128.667	0.257649		114	6.07785	645.5	173	0.174954		114	6.02931	730.25	171.167	0.195066
6.13167	0.182952	0.22234	0.204509	0.232532	0.212046	0.351079	0.274498	0.29757	0.318515	0.240043	0.260613	0.259286	0.26969	0.268484	0.333573					115	6.08073	761.75	262.273	0.157275		115	6.09419	858.5	237.75	0.20252		115	6.24125	585.25	149.333	0.147232		115	6.12879	772.5	172.667	0.222102		115	6.08025	799.75	167.667	0.220536
6.18262	0.145202	0.238326	0.182808	0.153139	0.172184	0.315932	0.267083	0.301555	0.374849	0.295137	0.270333	0.233428	0.207921	0.232411	0.32167					116	6.13167	782.75	258.545	0.165061		116	6.14513	861.75	198.25	0.216468		116	6.2922	681.25	134.5	0.184666		116	6.17974	686	178.167	0.188037		116	6.13119	707.5	147.5	0.195386
6.23356	0.161289	0.216386	0.233668	0.240307	0.199398	0.398336	0.26129	0.242753	0.332752	0.272264	0.2492	0.247327	0.255124	0.239041	0.353931					117	6.18262	768.25	213.727	0.174607		117	6.19608	999.75	190.25	0.2641		117	6.34314	774.75	142.667	0.213487		117	6.23068	738	173.167	0.209143		117	6.18214	746.5	186.333	0.195444
6.28451	0.148773	0.202847	0.1758	0.192511	0.180557	0.256223	0.228217	0.270154	0.331398	0.292647	0.29123	0.220283	0.2407	0.198638	0.326408					118	6.23356	704	241.727	0.14556		118	6.24702	850.5	209.75	0.209045		118	6.39409	805.75	129	0.228574		118	6.28162	684.25	154.5	0.196152		118	6.23308	693.5	147.333	0.190559
6.33545	0.215413	0.234248	0.210785	0.207106	0.210127	0.35458	0.262144	0.214751	0.339686	0.278406	0.244968	0.301629	0.212958	0.239011	0.314542					119	6.28451	822.25	223.636	0.188491		119	6.29796	857	162	0.226744		119	6.44503	768.5	131.833	0.215036		119	6.33257	704.5	175.833	0.195751		119	6.28403	800.25	178.167	0.217047
6.3864	0.155958	0.20513	0.207971	0.237098	0.201143	0.291217	0.247815	0.258374	0.309078	0.270669	0.251223	0.217428	0.243918	0.201087	0.298506					120	6.33545	775.25	230.727	0.171459		120	6.34891	899.75	185.75	0.232943		120	6.49597	605.75	160.167	0.150497		120	6.38351	778.25	161	0.228551		120	6.33497	700.5	166.833	0.186198
6.43734	0.205844	0.20668	0.219117	0.200626	0.209604	0.329394	0.24214	0.268367	0.322166	0.297564	0.241597	0.25239	0.26345	0.224797	0.315301					121	6.3864	833	237.909	0.187381		121	6.39985	931	164	0.250234		121	6.54692	997.75	141.5	0.2892		121	6.43446	663.25	167.333	0.183625		121	6.38592	849.5	170.167	0.237021
6.48828	0.17626	0.207251	0.210026	0.245614	0.188524	0.307275	0.273154	0.288163	0.291599	0.250733	0.237286	0.29899	0.21771	0.268245	0.315604					122	6.43734	794	233.455	0.176503		122	6.4508	939.5	242.5	0.227397		122	6.59786	709.75	116.167	0.200484		122	6.4854	798	173.667	0.231174		122	6.43686	748.5	177.667	0.199165
6.53923	0.161619	0.261327	0.20054	0.182637	0.233707	0.352653	0.237574	0.294424	0.316258	0.2625	0.273578	0.22761	0.254286	0.223931	0.33073					123	6.48828	849	232.636	0.19408		123	6.50174	945	166.5	0.253986		123	6.64881	795.5	119.5	0.228321		123	6.53634	675.75	164.667	0.18924		123	6.4878	728.5	189.833	0.187943
6.59017	0.161833	0.251376	0.157815	0.233766	0.173056	0.307639	0.276504	0.272509	0.329347	0.218269	0.227002	0.255946	0.249793	0.180572	0.324058					124	6.53923	888.75	259.727	0.198066		124	6.55269	942	195.5	0.243546		124	6.69975	772.75	143.833	0.212418		124	6.58729	833.75	175.667	0.243671		124	6.53875	702	186.5	0.17986
6.64112	0.162098	0.216549	0.242675	0.173226	0.242197	0.283053	0.246621	0.247259	0.366684	0.313407	0.304822	0.226316	0.226365	0.208761	0.364736					125	6.59017	857.25	237	0.195303		125	6.60363	834.25	207.75	0.204396		125	6.7507	827.5	98.167	0.246334		125	6.63823	630	172.167	0.169523		125	6.58969	697	162	0.186663
6.69206	0.194538	0.196485	0.209716	0.218245	0.21914	0.414665	0.278414	0.267545	0.322905	0.279105	0.219022	0.23499	0.297913	0.244177	0.389529					126	6.64112	830.75	249.727	0.182952		126	6.65457	835	153.5	0.22234		126	6.80164	732.5	127	0.204509		126	6.68918	781	153	0.232532		126	6.64064	761.25	153.5	0.212046
6.74301	0.184791	0.256515	0.213459	0.16653	0.182127	0.338334	0.244711	0.302472	0.374644	0.284423	0.297721	0.244902	0.2269	0.244894	0.337251					127	6.69206	739.5	278.364	0.145202		127	6.70552	971	240.5	0.238326		127	6.85258	659.25	118	0.182808		127	6.74012	594.25	180.667	0.153139		127	6.69158	645	151.5	0.172184
6.79395	0.185836	0.247543	0.233556	0.210192	0.223036	0.315286	0.295206	0.242673	0.367874	0.279953	0.230137	0.254923	0.259768	0.250567	0.324096					128	6.74301	748.5	236.273	0.161289		128	6.75646	913	249.75	0.216386		128	6.90353	856.5	164.667	0.233668		128	6.79107	798.5	149.5	0.240307		128	6.74252	757	185.5	0.199398
6.84489	0.172131	0.245096	0.187734	0.189117	0.202306	0.284298	0.24358	0.315517	0.311827	0.280676	0.270208	0.23763	0.233756	0.209627	0.320115					129	6.79395	692.75	220.273	0.148773		129	6.80741	875	253.25	0.202847		129	6.95447	660.5	140	0.1758		129	6.84201	693.25	173.333	0.192511		129	6.79347	657	139.5	0.180557
6.89584	0.201365	0.241018	0.211545	0.207878	0.222629	0.348072	0.2573	0.279024	0.357616	0.299582	0.233288	0.239084	0.310741	0.224857	0.332057					130	6.84489	908.75	224.636	0.215413		130	6.85835	889	171	0.234248		130	7.00542	762.25	138.167	0.210785		130	6.89295	714	154.667	0.207106		130	6.84441	768.75	166.5	0.210127
6.94678	0.136657	0.243139	0.225619	0.202385	0.174772	0.299064	0.239878	0.246184	0.323602	0.285758	0.236722	0.232242	0.202537	0.187231	0.33399					131	6.89584	748.75	253.455	0.155958		131	6.9093	852.25	223.5	0.20513		131	7.05636	739.75	124	0.207971		131	6.9439	822	181.667	0.237098		131	6.89536	746.5	170	0.201143
6.99773	0.162563	0.22862	0.2599	0.187944	0.207132	0.350762	0.267478	0.313856	0.354006	0.257017	0.261381	0.279758	0.256693	0.243042	0.350368					132	6.94678	903	249.273	0.205844		132	6.96024	791.75	158.25	0.20668		132	7.1073	768.75	120	0.219117		132	6.99484	701.5	159.667	0.200626		132	6.9463	753.25	152.5	0.209604
7.04867	0.136235	0.22495	0.166259	0.237808	0.209284	0.367008	0.255113	0.236286	0.332957	0.283802	0.244372	0.258693	0.221748	0.23053	0.321518					133	6.99773	778.5	218.727	0.17626		133	7.01118	810.25	175	0.207251		133	7.15825	742.5	120.667	0.210026		133	7.04579	835	171.667	0.245614		133	6.99725	721	180.667	0.188524
7.09962	0.154934	0.229844	0.219314	0.203928	0.204079	0.310411	0.238683	0.274122	0.306985	0.285365	0.255847	0.247111	0.189281	0.19404	0.289294					134	7.04867	790	276.727	0.161619		134	7.06213	979	178	0.261327		134	7.20919	759.25	165.5	0.20054		134	7.09673	651.25	158	0.182637		134	7.04819	835	165.167	0.233707
7.15056	0.163143	0.218017	0.166146	0.221022	0.205911	0.371378	0.259466	0.272383	0.302349	0.267118	0.224839	0.271192	0.272801	0.254838	0.313178					135	7.09962	774.5	260.545	0.161833		135	7.11307	942.25	171.75	0.251376		135	7.26014	627.75	160.5	0.157815		135	7.14768	805	173.667	0.233766		135	7.09913	675	179	0.173056
7.2015	0.197865	0.323559	0.214332	0.211364	0.193002	0.337758	0.216801	0.284163	0.337101	0.306456	0.252116	0.207677	0.226437	0.208045	0.303814					136	7.15056	785.25	270.455	0.162098		136	7.16402	876.5	212.75	0.216549		136	7.31108	815	96.5	0.242675		136	7.19862	629.5	161.667	0.173226		136	7.15008	817.5	123.333	0.242197
7.25245	0.155836	0.219975	0.145261	0.210716	0.192275	0.383947	0.244946	0.297444	0.308298	0.262421	0.216984	0.252336	0.277499	0.212912	0.311813					137	7.2015	892	274.182	0.194538		137	7.21496	871.75	269.5	0.196485		137	7.36203	749.75	128.833	0.209716		137	7.24956	762.75	173.333	0.218245		137	7.20102	806.25	178.167	0.21914
7.30339	0.158799	0.203499	0.203637	0.195535	0.191373	0.279082	0.233103	0.273775	0.342599	0.302332	0.258387	0.227717	0.208929	0.208642	0.346766					138	7.25245	824.5	237.636	0.184791		138	7.2659	961	174.75	0.256515		138	7.41297	778.5	146.5	0.213459		138	7.30051	626.75	177	0.16653		138	7.25197	685.5	163.5	0.182127
7.35434	0.17382	0.20301	0.238481	0.193499	0.185704	0.320549	0.268417	0.331945	0.352487	0.258274	0.22128	0.277657	0.272694	0.224349	0.317234					139	7.30339	813	222.818	0.185836		139	7.31685	932	173.25	0.247543		139	7.46391	822.5	131	0.233556		139	7.35145	742	174.333	0.210192		139	7.30291	817.25	178	0.223036
7.40528	0.159121	0.231394	0.169186	0.235401	0.193787	0.340824	0.261162	0.288226	0.309365	0.279286	0.230325	0.231111	0.203009	0.205118	0.355941					140	7.35434	785.75	239.091	0.172131		140	7.36779	933.25	182	0.245096		140	7.51486	660.5	104.667	0.187734		140	7.4024	667.25	156.5	0.189117		140	7.35386	731	151.167	0.202306
7.45622	0.19871	0.206272	0.218019	0.192943	0.235451	0.338275	0.246738	0.237329	0.308052	0.261495	0.240296	0.275394	0.233444	0.206134	0.313481					141	7.40528	849.5	210	0.201365		141	7.41874	914.75	176	0.241018		141	7.5658	787	160.667	0.211545		141	7.45334	723.25	161.833	0.207878		141	7.4048	798.75	160.667	0.222629
7.50717	0.168861	0.202194	0.173126	0.23318	0.202102	0.318646	0.255305	0.270502	0.315109	0.297493	0.243416	0.234074	0.278952	0.208343	0.343582					142	7.45622	673	239	0.136657		142	7.46968	904	158.75	0.243139		142	7.61675	799.5	131.5	0.225619		142	7.50429	739.75	193.167	0.202385		142	7.45574	676.75	175.833	0.174772
7.55811	0.175952	0.216386	0.210082	0.17696	0.202567	0.29978	0.243751	0.263987	0.327213	0.309369	0.304164	0.247919	0.242831	0.212703	0.377701					143	7.50717	758	241.727	0.162563		143	7.52063	907.5	206.75	0.22862		143	7.66769	877.5	108	0.2599		143	7.55523	658.25	150.667	0.187944		143	7.50669	749.5	155.833	0.207132
7.60906	0.153668	0.226663	0.169439	0.253822	0.210156	0.336501	0.25044	0.26745	0.322248	0.28198	0.216843	0.259663	0.266873	0.218616	0.32584					144	7.55811	692.75	260.091	0.136235		144	7.57157	864.5	175	0.22495		144	7.71864	661.25	169	0.166259		144	7.60617	814.75	172.5	0.237808		144	7.55763	753.5	153.667	0.209284
7.66	0.173827	0.268505	0.22635	0.190968	0.208935	0.24733	0.243463	0.282629	0.329839	0.291846	0.273218	0.228364	0.257129	0.167851	0.414967					145	7.60906	747.5	255.455	0.154934		145	7.62251	866.25	161.75	0.229844		145	7.76958	776	126.667	0.219314		145	7.65712	695.25	144.5	0.203928		145	7.60858	754.25	169.333	0.204079
7.71095	0.162248	0.199013	0.183963	0.240307	0.209575	0.379201	0.232548	0.303784	0.328649	0.252901	0.239888	0.250828	0.264466	0.214763	0.393434					146	7.66	788.75	270.636	0.163143		146	7.67346	884	215.75	0.218017		146	7.82052	636.25	144.333	0.166146		146	7.70806	755.25	158.333	0.221022		146	7.65952	752.5	162.333	0.205911
7.76189	0.205229	0.232291	0.264601	0.195103	0.194397	0.283582	0.222744	0.287404	0.340466	0.287486	0.28057	0.222922	0.209321	0.182692	0.3799					147	7.71095	826.75	198.364	0.197865		147	7.7244	1126.75	135	0.323559		147	7.87147	761.75	127.167	0.214332		147	7.75901	742.5	171.667	0.211364		147	7.71047	713.5	160.333	0.193002
7.81283	0.208814	0.193141	0.230235	0.242591	0.208819	0.311997	0.264096	0.221281	0.357698	0.263301	0.229557	0.271408	0.289979	0.214136	0.31985					148	7.76189	741	246.091	0.155836		148	7.77535	897.75	223.5	0.219975		148	7.92241	601.25	171.167	0.145262		148	7.80995	741.25	172.167	0.210716		148	7.76141	692.25	141.167	0.192275
7.86378	0.157446	0.259125	0.193982	0.20939	0.178842	0.306041	0.268737	0.248033	0.326762	0.310752	0.289945	0.201697	0.290193	0.183737	0.393699					149	7.81283	753.5	249.182	0.158799		149	7.82629	864.5	240.75	0.203499		149	7.97336	721.75	118.833	0.203637		149	7.8609	698.25	170.167	0.195535		149	7.81235	693	144.5	0.191373
7.91472	0.160402	0.232535	0.190577	0.215376	0.212889	0.335409	0.274893	0.243543	0.349	0.273332	0.246473	0.250559	0.260562	0.239967	0.327356					150	7.86378	791.75	239.727	0.17382		150	7.87724	799	176.75	0.20301		150	8.0243	850.75	144.667	0.238481		150	7.91184	677.25	154.667	0.193499		150	7.8633	699.75	167.5	0.185704
7.96567	0.195726	0.255536	0.200175	0.201768	0.201928	0.249222	0.261579	0.237155	0.311252	0.284847	0.280617	0.229387	0.25729	0.22417	0.336265					151	7.91472	813.25	307.909	0.159121		151	7.92818	902	192.75	0.231393		151	8.07525	624.25	123.333	0.169186		151	7.96278	799.25	163.5	0.235401		151	7.91424	719.75	164.333	0.193787
8.01661	0.207626	0.243383	0.255594	0.189117	0.213703	0.380141	0.262379	0.281222	0.339071	0.284093	0.22882	0.280889	0.292413	0.232442	0.346425					152	7.96567	871.25	240.182	0.19871		152	7.97912	912.75	280.5	0.206272		152	8.12619	755	109.5	0.218019		152	8.01373	701.25	180.167	0.192943		152	7.96519	829.5	154.667	0.235451
8.06756	0.154727	0.249664	0.178108	0.246664	0.197363	0.253909	0.238971	0.244539	0.317612	0.272051	0.261977	0.214896	0.26246	0.197922	0.280954					153	8.01661	796	259.727	0.168861		153	8.03007	864.5	244.75	0.202194		153	8.17713	670.75	158.167	0.173126		153	8.06467	775.25	145.5	0.23318		153	8.01613	737.25	158	0.202102
8.1185	0.175216	0.245912	0.257255	0.171961	0.162443	0.348072	0.264118	0.269505	0.366027	0.314271	0.282279	0.270492	0.268389	0.218914	0.361248					154	8.06756	788.25	229.455	0.175952		154	8.08101	886.5	223.25	0.216386		154	8.22808	772.5	150.5	0.210082		154	8.11562	645.75	167.833	0.17696		154	8.06708	742.25	161.667	0.202567
8.16944	0.185563	0.247054	0.211968	0.239351	0.178086	0.373809	0.256073	0.261458	0.340548	0.257041	0.25776	0.199758	0.263423	0.240056	0.328266					155	8.1185	742.75	254.727	0.153668		155	8.13196	840.5	145.75	0.226663		155	8.27902	649	147.333	0.169439		155	8.16656	881	195.5	0.253822		155	8.11802	801	198.667	0.210156
8.22039	0.21084	0.238897	0.223761	0.195196	0.180645	0.248787	0.233754	0.307279	0.37329	0.302992	0.262181	0.238276	0.21771	0.221482	0.342672					156	8.16944	764.5	212.455	0.173827		156	8.1829	982.25	159.25	0.268505		156	8.32997	825	154.833	0.22635		156	8.2175	671.75	156	0.190968		156	8.16896	744	145.167	0.208935
8.27133	0.211877	0.227642	0.210983	0.236543	0.201463	0.359701	0.270882	0.253789	0.299313	0.279435	0.22429	0.248296	0.28825	0.251224	0.320987					157	8.22039	717	201.727	0.162248		157	8.23385	814.5	204.5	0.199013		157	8.38091	678.5	133.833	0.183963		157	8.26845	816	167	0.240307		157	8.21991	781.5	180.833	0.209575
8.32228	0.206675	0.33196	0.188719	0.191123	0.177446	0.247895	0.247815	0.309303	0.366889	0.327004	0.263874	0.207354	0.21187	0.212046	0.380961					158	8.27133	875.5	223.727	0.205229		158	8.28479	924.25	212.25	0.232291		158	8.43186	892.75	109.333	0.264601		158	8.31939	697.25	170.333	0.195103		158	8.27085	726.5	169.333	0.194397
8.37322	0.208092	0.234248	0.237581	0.234815	0.210127	0.337934	0.285146	0.245362	0.29919	0.259507	0.235138	0.298774	0.30262	0.241878	0.371484					159	8.32228	899.25	236.091	0.208814		159	8.33573	820	228	0.193141		159	8.4828	793	111.333	0.230235		159	8.37034	821.5	166.333	0.242591		159	8.3218	758	159.5	0.208819
8.42417	0.176139	0.246809	0.193757	0.203373	0.198351	0.292697	0.229134	0.285981	0.345512	0.303259	0.263137	0.259556	0.249338	0.217302	0.370271					160	8.37322	713.75	213.727	0.157446		160	8.38668	936.75	142.5	0.259125		160	8.53374	747	172.667	0.193982		160	8.42128	719.5	154	0.20939		160	8.37274	694.25	181.667	0.178842
8.47511	0.218046	0.226418	0.221087	0.208155	0.238126	0.318728	0.238491	0.245852	0.310637	0.301986	0.225858	0.271084	0.25836	0.186723	0.317045					161	8.42417	736.5	227.091	0.160402		161	8.43762	883.25	170.5	0.232535		161	8.58469	714.25	150	0.190577		161	8.47223	747	165.333	0.215376		161	8.42368	779	168.833	0.212889
8.52605	0.176883	0.226826	0.180501	0.226052	0.191257	0.302717	0.238064	0.246026	0.321674	0.240326	0.241597	0.23165	0.250925	0.226619	0.371067					162	8.47511	818.5	196.909	0.195726		162	8.48857	973.25	190	0.255536		162	8.63563	754.5	161.833	0.200175		162	8.52317	733.25	188.333	0.201768		162	8.47463	725.75	147	0.201928
8.577	0.229854	0.23955	0.229362	0.180169	0.220042	0.247601	0.247527	0.241061	0.336732	0.270331	0.269925	0.278465	0.280976	0.248358	0.3741					163	8.52605	856.75	197.364	0.207626		163	8.53951	1002.75	256.75	0.243383		163	8.68658	870.25	113.5	0.255594		163	8.57411	675.75	165	0.189117		163	8.52557	792	179.5	0.213703
8.62794	0.175888	0.229844	0.176194	0.27536	0.189687	0.314217	0.262389	0.273806	0.330085	0.248228	0.241315	0.234182	0.257976	0.190128	0.300667					164	8.577	705.75	214.364	0.154727		164	8.59046	969	203.75	0.249664		164	8.73752	701	173.667	0.178108		164	8.62506	833	166.833	0.246664		164	8.57652	713.5	147.833	0.197363
8.67889	0.215413	0.24061	0.230375	0.193468	0.21379	0.297971	0.224621	0.311406	0.299559	0.314585	0.283031	0.236929	0.299821	0.171435	0.320456					165	8.62794	787	230.545	0.175216		165	8.6414	924	170.25	0.245912		165	8.78846	871.5	109.833	0.257255		165	8.676	670.25	205.833	0.171961		165	8.62746	645.75	180.167	0.162443
8.72983	0.195368	0.219404	0.224999	0.264715	0.210389	0.365669	0.262592	0.287499	0.373741	0.270865	0.220966	0.243879	0.237223	0.242027	0.358518					166	8.67889	832.5	243.182	0.185563		166	8.69234	950.75	193.5	0.247054		166	8.83941	770.75	143.167	0.211968		166	8.72695	827.25	180.833	0.239351		166	8.67841	695.75	185.333	0.178086
8.78078	0.19642	0.23278	0.234034	0.187543	0.219169	0.312678	0.249992	0.240602	0.315396	0.280896	0.262714	0.257831	0.242554	0.221542	0.331488					167	8.72983	882.5	212.909	0.21084		167	8.74329	937.5	205.25	0.238897		167	8.89035	783.5	121	0.223761		167	8.77789	703	175.833	0.195196		167	8.72935	688.25	170.5	0.180645
8.83172	0.185227	0.181314	0.193729	0.254964	0.196316	0.395001	0.278937	0.26979	0.331644	0.32094	0.239543	0.258478	0.314869	0.208373	0.311813					168	8.78078	882.25	209.364	0.211877		168	8.79423	854.5	156.75	0.227642		168	8.9413	742	117.333	0.210983		168	8.82884	811.5	172.667	0.236543		168	8.78029	746.75	169.333	0.201463
8.88266	0.177577	0.2526	0.213572	0.209667	0.192798	0.26831	0.240486	0.295815	0.328567	0.272876	0.284599	0.246949	0.209678	0.208761	0.311927					169	8.83172	850	193.636	0.206675		169	8.84518	1217.25	199.75	0.33196		169	8.99224	754.75	196	0.188719		169	8.87978	685	168.833	0.191123		169	8.83124	676.75	168.167	0.177446
8.93361	0.188154	0.254557	0.213825	0.199732	0.200619	0.342057	0.287802	0.225929	0.32549	0.292199	0.221562	0.249751	0.266712	0.220855	0.31314					170	8.88266	874.5	213.636	0.208092		170	8.89612	954	236	0.234248		170	9.04319	834.25	130.833	0.237581		170	8.93072	797	162.833	0.234815		170	8.88218	783.25	181	0.210127
8.98455	0.174872	0.216304	0.231417	0.183748	0.183639	0.320255	0.257279	0.267402	0.33624	0.309472	0.268609	0.237091	0.283187	0.214435	0.320836					171	8.93361	807.75	248.364	0.176139		171	8.94706	946.75	190.25	0.246809		171	9.09413	723	149.333	0.193757		171	8.98167	724.25	175	0.203373		171	8.93313	731	162.5	0.198351
9.0355	0.233568	0.229028	0.241915	0.225527	0.192711	0.347614	0.283908	0.212395	0.335993	0.269687	0.241754	0.270599	0.280476	0.236831	0.342217					172	8.98455	899.75	207.273	0.218046		172	8.99801	902	208	0.226418		172	9.14507	796.25	141.667	0.221087		172	9.03261	726.5	164.333	0.208155		172	8.98407	847	164.5	0.238126
9.08644	0.166127	0.206517	0.217203	0.226144	0.15942	0.352254	0.28123	0.295737	0.320525	0.250506	0.224008	0.222007	0.283498	0.188515	0.354917					173	9.0355	785.75	224	0.176883		173	9.04895	863.25	168	0.226826		173	9.19602	706.25	171.833	0.180501		173	9.08356	793.5	183	0.226052		173	9.03502	712	163.833	0.191257
9.13738	0.177756	0.222585	0.254131	0.204576	0.220594	0.320631	0.27548	0.227669	0.311252	0.291374	0.238509	0.264835	0.261203	0.220348	0.344416					174	9.08644	935.25	205.273	0.229854		174	9.0999	941.25	207	0.23955		174	9.24696	812.25	133.167	0.229362		174	9.1345	665.75	179.167	0.180169		174	9.08596	799	168.333	0.220042
9.18833	0.208593	0.198197	0.177658	0.237037	0.203847	0.342445	0.248925	0.280368	0.318515	0.279678	0.240672	0.225455	0.252681	0.208761	0.331981					175	9.13738	792.5	233.909	0.175888		175	9.15084	945.75	241.25	0.229844		175	9.29791	661.5	139.833	0.176194		175	9.18545	911.5	167.833	0.27536		175	9.1369	719	175.333	0.189687
9.23927	0.211069	0.23645	0.215965	0.197572	0.217599	0.361628	0.237232	0.27515	0.341984	0.289246	0.281213	0.246087	0.285344	0.187261	0.307946					176	9.18833	863.75	179.636	0.215413		176	9.20179	929	191.5	0.24061		176	9.34885	830.25	148.167	0.230375		176	9.23639	705	182.5	0.193468		176	9.18785	783.75	171	0.21379
9.29022	0.194716	0.210595	0.193588	0.270793	0.187535	0.347344	0.237659	0.250041	0.318392	0.258423	0.236455	0.231219	0.262648	0.201833	0.36538					177	9.23927	860	239.545	0.195368		177	9.25273	849	176.5	0.219404		177	9.3998	785.5	119.333	0.224999		177	9.28733	885.25	170.333	0.264715		177	9.23879	757	154	0.210389
9.34116	0.181184	0.241018	0.197782	0.177392	0.204748	0.338204	0.262016	0.242831	0.352241	0.291751	0.244466	0.22928	0.221097	0.183349	0.32239					178	9.29022	841.25	217.455	0.19642		178	9.30367	923.25	209.75	0.23278		178	9.45074	830.75	137.833	0.234034		178	9.33828	683.5	177	0.187543		178	9.28974	777	148.833	0.219169
9.39211	0.208586	0.214347	0.206958	0.237345	0.198991	0.371401	0.274328	0.293744	0.338168	0.286025	0.238086	0.264835	0.27552	0.225334	0.322693					179	9.34116	782.25	194	0.185227		179	9.35462	752.75	197	0.181314		179	9.50168	694.75	121.167	0.193729		179	9.38922	853.25	164.667	0.254964		179	9.34068	743.5	180.833	0.196316
9.44305	0.205959	0.274132	0.253652	0.204144	0.206696	0.338827	0.242876	0.306093	0.345594	0.280362	0.250439	0.240431	0.219893	0.230441	0.263022					180	9.39211	770.5	206.545	0.177577		180	9.40556	955.25	181	0.2526		180	9.55263	774.5	142.167	0.213572		180	9.44017	736.25	170	0.209667		180	9.39163	721.25	168.667	0.192798
9.49399	0.234241	0.194609	0.254327	0.221856	0.222397	0.38538	0.236635	0.281269	0.328895	0.287769	0.247037	0.279596	0.276937	0.215689	0.272727					181	9.44305	827	229.455	0.188154		181	9.45651	989.5	209.25	0.254557		181	9.60357	769.75	136.667	0.213825		181	9.49111	727.25	187.833	0.199732		181	9.44257	740	165	0.200619
9.54494	0.181756	0.2526	0.212699	0.226453	0.190239	0.346004	0.269292	0.319201	0.317858	0.280079	0.226249	0.218667	0.262861	0.220616	0.327697					182	9.49399	776	220.636	0.174872		182	9.50745	873.25	210.25	0.216304		182	9.65452	777	91.833	0.231417		182	9.54206	681.25	185	0.183748		182	9.49351	681	154.667	0.183639
9.59588	0.22239	0.272991	0.281939	0.227595	0.224461	0.337394	0.262197	0.239179	0.328895	0.291217	0.234652	0.29204	0.22846	0.231874	0.331223					183	9.54494	924.5	182.727	0.233568		183	9.5584	878.25	176.25	0.229028		183	9.70546	865.25	149	0.241915		183	9.593	776.25	167.167	0.225527		183	9.54446	742.5	190.167	0.192711
9.64683	0.190766	0.209943	0.19052	0.195844	0.212453	0.304115	0.280974	0.283894	0.318802	0.267873	0.273594	0.269253	0.250229	0.247372	0.313974					184	9.59588	730.5	202.909	0.166127		184	9.60934	853.5	220.5	0.206517		184	9.75641	776.25	133.167	0.217203		184	9.64394	781.25	170.5	0.226144		184	9.5954	627.75	170.833	0.15942
9.69777	0.205959	0.23123	0.272031	0.215777	0.212279	0.347813	0.284975	0.260445	0.345102	0.289646	0.249922	0.230788	0.208011	0.257137	0.311168					185	9.64683	768.25	203.727	0.177756		185	9.66028	892	209.75	0.222585		185	9.80735	915.25	162.833	0.254131		185	9.69489	742.5	190	0.204576		185	9.64635	788.75	156.5	0.220594
9.74872	0.220315	0.284246	0.188635	0.278847	0.202306	0.353651	0.238096	0.215494	0.311006	0.267197	0.191368	0.242263	0.209696	0.255554	0.359656					186	9.69777	867	204.545	0.208593		186	9.71123	794.5	187	0.198197		186	9.85829	669	143	0.177658		186	9.74583	801.5	161.333	0.237037		186	9.69729	737.75	153.5	0.203847
9.79966	0.216386	0.238	0.209829	0.220313	0.205329	0.309201	0.277475	0.306346	0.335788	0.29688	0.245313	0.248943	0.225394	0.203237	0.369626					187	9.74872	853.5	183.182	0.211069		187	9.76217	903.75	179	0.23645		187	9.90924	765.75	126.333	0.215965		187	9.79678	691.25	157.667	0.197572		187	9.74824	795.5	171.833	0.217599
9.8506	0.169491	0.237755	0.203918	0.278878	0.195589	0.387482	0.252307	0.273553	0.284337	0.279435	0.254828	0.231273	0.251727	0.233128	0.310296					188	9.79966	844.75	226.364	0.194716		188	9.81312	857.5	212	0.210595		188	9.96018	697.5	124.333	0.193588		188	9.84772	887.5	156.167	0.270793		188	9.79918	705	167.5	0.187535
9.90155	0.166671	0.282452	0.227251	0.207569	0.187332	0.329958	0.231844	0.26579	0.331767	0.289049	0.254358	0.245441	0.262505	0.217182	0.292365					189	9.8506	780.5	205.091	0.181184		189	9.86406	976.75	238	0.241018		189	10.0111	722.75	137.167	0.197782		189	9.89866	648.75	169.667	0.177392		189	9.85012	728	141.167	0.204748
9.95249	0.197185	0.222748	0.217316	0.306432	0.192362	0.371718	0.260469	0.279498	0.323684	0.276474	0.23067	0.245118	0.242162	0.218078	0.318637					190	9.90155	872.25	209.818	0.208586		190	9.91501	842.75	185.75	0.214347		190	10.0621	745.75	133	0.206958		190	9.94961	815	174	0.237345		190	9.90107	757	186.667	0.198991
10.0034	0.154934	0.253497	0.218667	0.217906	0.196055	0.291193	0.234682	0.277901	0.293363	0.303376	0.248542	0.201805	0.221222	0.247581	0.356016					191	9.95249	858	203.909	0.205959		191	9.96595	988	147.75	0.274132		191	10.113	900.5	149.5	0.253652		191	10.0006	714	162.667	0.204144		191	9.95201	743.75	151.333	0.206696
10.0544	0.212078	0.272338	0.214698	0.279402	0.204893	0.399488	0.254932	0.238452	0.335255	0.263843	0.217251	0.263327	0.242723	0.192577	0.346918					192	10.0034	948	204.091	0.234241		192	10.0169	801.75	205.25	0.194609		192	10.164	906.5	153.5	0.254327		192	10.0515	761.5	162.333	0.221856		192	10.003	810.25	172.833	0.222397
10.1053	0.188612	0.263692	0.189929	0.221609	0.202974	0.258267	0.254366	0.297523	0.335829	0.284753	0.235264	0.238061	0.235494	0.22417	0.353438					193	10.0544	785.5	208.273	0.181756		193	10.0678	949.5	175.25	0.2526		193	10.2149	789.25	159.5	0.212699		193	10.1024	785.75	174.167	0.226453		193	10.0539	708.25	163	0.190239
10.1563	0.210718	0.183842	0.198992	0.249317	0.231817	0.303868	0.236474	0.292179	0.351544	0.287266	0.261852	0.257939	0.253314	0.228918	0.321442					194	10.1053	891	184.727	0.22239		194	10.1188	979.75	143	0.27299		194	10.2659	971.75	137	0.281939		194	10.1534	773.5	158.833	0.227595		194	10.1048	817.5	174.167	0.224461
10.2072	0.20563	0.241426	0.186636	0.294799	0.193321	0.285226	0.257386	0.245899	0.365043	0.28791	0.245861	0.256646	0.252369	0.233755	0.322579					195	10.1563	807.75	201.909	0.190766		195	10.1697	826.25	182.75	0.209942		195	10.3168	703.25	139.167	0.19052		195	10.2043	709.75	180.833	0.195844		195	10.1558	783.75	174.833	0.212453
10.2582	0.221989	0.239142	0.262518	0.205903	0.206667	0.331497	0.279033	0.297507	0.374274	0.279301	0.236361	0.234397	0.238489	0.24576	0.360717					196	10.2072	828	173.909	0.205959		196	10.2207	920.75	212	0.23123		196	10.3677	922.25	116.833	0.272031		196	10.2553	748.75	166	0.215777		196	10.2067	783.75	175.333	0.212279
10.3091	0.185263	0.268586	0.193476	0.261968	0.198933	0.347614	0.254921	0.283198	0.308093	0.275366	0.214711	0.21802	0.228603	0.237638	0.313595					197	10.2582	906.5	206.818	0.220315		197	10.2716	1068.75	197.5	0.284246		197	10.4187	685	126.5	0.188635		197	10.3062	929.25	176.167	0.278847		197	10.2577	738.5	158.667	0.202306
10.36	0.191654	0.250071	0.213685	0.226422	0.220303	0.29171	0.257834	0.281237	0.335747	0.258305	0.273923	0.246249	0.250283	0.235905	0.3672					198	10.3091	915.75	228.545	0.216386		198	10.3226	928.25	198.75	0.238		198	10.4696	745.75	124.5	0.209829		198	10.3572	760	165	0.220313		198	10.3086	746	157.5	0.205329
10.411	0.179874	0.235961	0.187368	0.268201	0.177737	0.365328	0.263851	0.217881	0.330947	0.272845	0.24953	0.29301	0.251175	0.218108	0.327811					199	10.36	750	211.727	0.169491		199	10.3735	980.5	251.75	0.237755		199	10.5206	776.25	172.5	0.203918		199	10.4081	928	174.833	0.278878		199	10.3596	731.25	170.667	0.195589
10.4619	0.212915	0.27715	0.198514	0.239197	0.204079	0.269614	0.260639	0.301429	0.327295	0.331198	0.271493	0.257778	0.215525	0.248298	0.363826					200	10.411	754.5	225.182	0.166671		200	10.4245	1079.25	213.5	0.282452		200	10.5715	788	115.167	0.227251		200	10.459	741.75	181.167	0.207569		200	10.4105	702.25	165.333	0.187332
10.5129	0.199683	0.25154	0.206536	0.259376	0.207452	0.39809	0.301672	0.227463	0.281711	0.269451	0.220088	0.250721	0.249472	0.263587	0.385169					201	10.4619	812.5	186.273	0.197185		201	10.4754	891.25	208.5	0.222748		201	10.6225	789.75	146.333	0.217316		201	10.51	995.25	167.667	0.306432		201	10.4614	737.5	186.167	0.192362
10.5638	0.165547	0.244362	0.254665	0.257587	0.196607	0.285848	0.261589	0.260572	0.350846	0.310768	0.247037	0.24404	0.242233	0.275741	0.325044					202	10.5129	711.5	219.455	0.154934		202	10.5263	969.25	192.25	0.253497		202	10.6734	775.25	127.833	0.218667		202	10.5609	741.5	153	0.217906		202	10.5124	733.25	171.333	0.196055
10.6148	0.211842	0.225766	0.20693	0.243485	0.198729	0.332601	0.277934	0.209533	0.30637	0.283017	0.257352	0.248674	0.265242	0.205954	0.401888					203	10.5638	867.25	193.727	0.212078		203	10.5773	1011	176.25	0.272338		203	10.7243	723	87.333	0.214698		203	10.6119	930.75	176.167	0.279402		203	10.5633	753.25	166	0.204893
10.6657	0.186437	0.25366	0.264629	0.256106	0.159129	0.31901	0.264918	0.276905	0.2964	0.306573	0.253715	0.240054	0.223468	0.283803	0.322049					204	10.6148	818	219	0.188612		204	10.6282	1009.75	201.5	0.263692		204	10.7753	683.5	121.167	0.189929		204	10.6628	771	172.5	0.221609		204	10.6143	713.25	131.5	0.202974
10.7167	0.203526	0.232209	0.218723	0.241788	0.21946	0.328901	0.246802	0.303041	0.31195	0.275838	0.262087	0.252229	0.26123	0.251642	0.311585					205	10.6657	881.75	212.545	0.210718		205	10.6792	798.25	234.75	0.183842		205	10.8262	756	166.833	0.198992		205	10.7138	849	175.667	0.249317		205	10.6652	837.25	172.833	0.231817
10.7676	0.178872	0.232128	0.231051	0.268726	0.207656	0.286953	0.265505	0.30369	0.310719	0.262696	0.24086	0.303461	0.219118	0.199534	0.321139					206	10.7167	863.5	210.455	0.20563		206	10.7301	913	173	0.241426		206	10.8772	671.25	118.667	0.186636		206	10.7647	956	159.833	0.294799		206	10.7162	719.25	165.167	0.193321
10.8185	0.222204	0.234085	0.255369	0.203527	0.204603	0.349058	0.261749	0.283862	0.331644	0.281862	0.253872	0.213765	0.262237	0.22835	0.304382					207	10.7676	884	179	0.221989		207	10.7811	885	152	0.239142		207	10.9281	892.25	115	0.262518		207	10.8157	758.75	202.667	0.205903		207	10.7671	750.5	158.167	0.206667
10.8695	0.194108	0.202357	0.223113	0.288844	0.174044	0.294342	0.266721	0.272668	0.315725	0.278477	0.240076	0.241778	0.261605	0.2457	0.313595					208	10.8185	804	215.636	0.185263		208	10.832	963.5	140.25	0.268586		208	10.9791	697.5	124.667	0.193476		208	10.8666	889.5	182	0.261968		208	10.8181	731	160.833	0.198933
10.9204	0.161855	0.287672	0.277632	0.224694	0.206958	0.25096	0.307646	0.334933	0.343461	0.294383	0.252493	0.215219	0.257299	0.192338	0.381606					209	10.8695	814.75	206.091	0.191654		209	10.8829	904.75	138.25	0.250071		209	11.03	803.5	170.833	0.213685		209	10.9176	767	155.5	0.226422		209	10.869	786.75	155.333	0.220303
10.9714	0.222261	0.234493	0.217231	0.296064	0.204603	0.331861	0.26113	0.247828	0.319992	0.269114	0.211952	0.271569	0.224288	0.245849	0.320077					210	10.9204	792.25	221	0.179874		210	10.9339	936.5	213.25	0.235961		210	11.081	652.75	98	0.187368		210	10.9685	897.5	173.167	0.268201		210	10.92	696.75	187.333	0.177737
11.0223	0.197987	0.22911	0.251822	0.20507	0.203701	0.278941	0.217463	0.235558	0.347646	0.289465	0.262479	0.214734	0.230047	0.235009	0.290204					211	10.9714	879	202.818	0.212915		211	10.9848	974.25	124.75	0.27715		211	11.1319	727.25	139.5	0.198514		211	11.0194	817.5	171.5	0.239197		211	10.9709	753.75	168.833	0.204079
11.0733	0.213137	0.259777	0.240874	0.284247	0.212453	0.30388	0.244978	0.289823	0.356344	0.258808	0.20264	0.293872	0.276688	0.225842	0.290811					212	11.0223	849.25	215.091	0.199683		212	11.0358	951.5	180.5	0.251539		212	11.1828	739	127.5	0.206536		212	11.0704	876.5	176	0.259376		212	11.0218	735.25	140.667	0.207452
11.1242	0.218454	0.304474	0.247066	0.245646	0.199427	0.338134	0.25363	0.27787	0.302882	0.270441	0.259939	0.254114	0.247243	0.232083	0.332133					213	11.0733	762.75	237	0.165547		213	11.0867	972.5	223.5	0.244362		213	11.2338	880.5	126.5	0.254665		213	11.1213	856.5	160.833	0.257587		213	11.0728	728.5	165	0.196607
11.1752	0.226949	0.235227	0.249346	0.258481	0.206638	0.329359	0.254324	0.21026	0.329921	0.244135	0.249373	0.265966	0.236929	0.255853	0.332133					214	11.1242	873.5	200.727	0.211842		214	11.1377	873.5	181.5	0.225766		214	11.2847	754.5	141.833	0.20693		214	11.1723	824.25	166.667	0.243485		214	11.1237	740.25	170.667	0.198729
11.2261	0.181535	0.237592	0.21011	0.257648	0.201026	0.337194	0.263435	0.311327	0.3458	0.285342	0.258074	0.237037	0.262906	0.212643	0.281371					215	11.1752	807	214.909	0.186437		215	11.1886	959.75	182.25	0.25366		215	11.3357	925	141.5	0.264629		215	11.2232	844.5	152.833	0.256106		215	11.1747	628.25	172.167	0.159129
11.277	0.219821	0.238816	0.224155	0.208124	0.200939	0.272527	0.279459	0.296828	0.331234	0.305647	0.222863	0.246626	0.225412	0.250776	0.357419					216	11.2261	858	211.636	0.203526		216	11.2396	906.75	195	0.232209		216	11.3866	742.25	94.667	0.218723		216	11.2742	819.5	166.5	0.241788		216	11.2256	777.5	148.5	0.21946
11.328	0.197751	0.234493	0.201328	0.265856	0.202073	0.261568	0.29734	0.236523	0.338783	0.268179	0.261993	0.256377	0.262068	0.196279	0.361779					217	11.277	793.25	225.182	0.178872		217	11.2905	901.25	189.75	0.232128		217	11.4376	839.25	155.167	0.231051		217	11.3251	905.75	180	0.268726		217	11.2766	749.5	154.333	0.207656
11.3789	0.219027	0.263774	0.212531	0.222102	0.192304	0.330428	0.216492	0.29912	0.34662	0.31962	0.248009	0.246357	0.253875	0.173525	0.345326					218	11.328	896.5	190.818	0.222204		218	11.3414	885.25	167.75	0.234085		218	11.4885	869.25	113.167	0.255369		218	11.376	726.5	176.833	0.203527		218	11.3275	756.75	170.333	0.204603
11.4299	0.192183	0.286122	0.214388	0.275638	0.190472	0.341905	0.263605	0.257188	0.328731	0.261942	0.238697	0.234182	0.229985	0.222438	0.326257					219	11.3789	817	200.545	0.194108		219	11.3924	837.75	217.5	0.202357		219	11.5395	770.75	110.167	0.223113		219	11.427	947.25	167.167	0.288844		219	11.3785	688	189.167	0.174044
11.4808	0.201207	0.235635	0.233162	0.226299	0.212395	0.295035	0.237083	0.336135	0.320033	0.275759	0.268671	0.24501	0.235369	0.248805	0.38172					220	11.4299	735.75	221.727	0.161855		220	11.4433	1083.5	201.75	0.287672		220	11.5904	922.5	100.5	0.277632		220	11.4779	752	145.167	0.224694		220	11.4294	752.5	159.333	0.206958
11.5318	0.198846	0.244117	0.222973	0.290634	0.173783	0.382208	0.291142	0.244681	0.326064	0.298538	0.220151	0.278788	0.282491	0.243251	0.317158					221	11.4808	897.5	191.636	0.222261		221	11.4943	896.25	177.5	0.234493		221	11.6413	789	145.833	0.217231		221	11.5289	960.25	160.667	0.296064		221	11.4803	740.75	154.333	0.204603
11.5827	0.189514	0.232617	0.224211	0.208834	0.21065	0.31827	0.238203	0.345432	0.326228	0.307217	0.277231	0.24361	0.237473	0.172271	0.323868					222	11.5318	818.5	189.727	0.197987		222	11.5452	904.5	202.25	0.22911		222	11.6923	885.75	140.167	0.251822		222	11.5798	713.5	159.667	0.20507		222	11.5313	748.5	164.667	0.203701
11.6336	0.216436	0.19469	0.173661	0.252311	0.20248	0.336219	0.280398	0.248982	0.304072	0.252454	0.250439	0.264027	0.297191	0.213838	0.306885					223	11.5827	881.25	204.364	0.213137		223	11.5962	947.25	151	0.259777		223	11.7432	821	107.833	0.240874		223	11.6308	940	172.333	0.284247		223	11.5822	766.75	157.833	0.212453
11.6846	0.199483	0.29175	0.245912	0.213401	0.197712	0.310141	0.234618	0.270059	0.332465	0.278367	0.251348	0.222007	0.222309	0.225663	0.341231					224	11.6336	887.5	193.727	0.218454		224	11.6471	1128.75	195.5	0.304474		224	11.7942	857	125.5	0.247066		224	11.6817	827.25	163.833	0.245646		224	11.6332	724.75	153.167	0.199427
11.7355	0.196849	0.222095	0.243745	0.227903	0.227805	0.396128	0.269558	0.195919	0.330947	0.282074	0.234558	0.26866	0.253849	0.287028	0.320456					225	11.6846	924.75	204	0.226949		225	11.6981	945	224	0.235227		225	11.8451	886.25	148	0.249346		225	11.7327	854.75	156.667	0.258481		225	11.6841	750.25	158	0.206638
11.7865	0.153424	0.257575	0.207042	0.281408	0.18111	0.292004	0.245426	0.270675	0.338701	0.275617	0.241707	0.260525	0.265072	0.203058	0.354348					226	11.7355	802.25	225.727	0.181535		226	11.749	873.25	145	0.237592		226	11.8961	761.25	139.167	0.21011		226	11.7836	875	179.167	0.257648		226	11.7351	738	161.833	0.201026
11.8374	0.230262	0.292973	0.241774	0.200225	0.217977	0.362203	0.255049	0.282534	0.364263	0.257599	0.258168	0.250343	0.274201	0.248208	0.321063					227	11.7865	915.75	217.636	0.219821		227	11.7999	915	183	0.238816		227	11.947	826	162.333	0.224155		227	11.8346	714.75	152.667	0.208124		227	11.786	754.25	178.333	0.200939
11.8884	0.187553	0.26671	0.243745	0.293041	0.187274	0.344078	0.258442	0.306884	0.318022	0.264071	0.239449	0.223892	0.279933	0.22408	0.290128					228	11.8374	848.75	220.727	0.197751		228	11.8509	906.75	188	0.234493		228	11.9979	742.25	146.167	0.201328		228	11.8855	884.5	166.5	0.265856		228	11.8369	744.5	165.333	0.202073
11.9393	0.182128	0.250479	0.241521	0.220961	0.212802	0.300908	0.244572	0.281728	0.317407	0.264731	0.230733	0.250128	0.242635	0.205775	0.330161					229	11.8884	910.5	214.909	0.219027		229	11.9018	998.25	189.75	0.263774		229	12.0489	808.75	179.5	0.212531		229	11.9364	774.5	174.667	0.222102		229	11.8879	733	181.833	0.192304
11.9903	0.175337	0.273643	0.187875	0.28761	0.173521	0.359948	0.246322	0.234704	0.353882	0.273701	0.187292	0.276741	0.261203	0.249104	0.308173					230	11.9393	830.25	219.909	0.192183		230	11.9528	1067	190	0.286122		230	12.0998	755.25	120.5	0.214388		230	11.9874	905.25	160.833	0.275638		230	11.9388	725.75	179.833	0.190472
12.0412	0.168088	0.226337	0.22438	0.203588	0.188931	0.269826	0.247645	0.240555	0.347646	0.275971	0.278642	0.247273	0.247083	0.241758	0.316438					231	11.9903	834	195	0.201207		231	12.0037	964	241.75	0.235635		231	12.1508	828	137.667	0.233162		231	12.0383	782.5	171.333	0.226299		231	11.9898	780.25	171.5	0.212395
12.0922	0.205816	0.188655	0.189338	0.253637	0.191053	0.370508	0.258143	0.278945	0.302226	0.300179	0.219414	0.246519	0.246833	0.198369	0.318333					232	12.0412	848.5	217	0.198846		232	12.0547	939	190.75	0.244117		232	12.2017	773.5	113.333	0.222973		232	12.0893	956.75	171.833	0.290634		232	12.0407	691.25	193.167	0.173783
12.1431	0.212622	0.281065	0.226013	0.22383	0.195095	0.255048	0.241414	0.23676	0.319828	0.30578	0.257603	0.249481	0.223932	0.232531	0.305216					233	12.0922	828.5	226.636	0.189514		233	12.1056	933.25	220.25	0.232617		233	12.2527	813	149.167	0.224211		233	12.1402	725	161	0.208834		233	12.0917	786.25	182.5	0.21065
12.194	0.213373	0.238734	0.213065	0.260888	0.205504	0.365657	0.272567	0.250848	0.335378	0.281721	0.235342	0.300337	0.279407	0.180124	0.326636					234	12.1431	892	204.636	0.216436		234	12.1565	765.75	169	0.19469		234	12.3036	633	118.833	0.173661		234	12.1912	835.75	154.333	0.252311		234	12.1426	780.5	200.167	0.20248
12.245	0.171695	0.200073	0.223001	0.229631	0.182215	0.274654	0.272557	0.310678	0.312935	0.26726	0.250361	0.194963	0.250506	0.248805	0.328683					235	12.194	838.25	204.727	0.199483		235	12.2075	1072	177.75	0.29175		235	12.3546	830.25	102.167	0.245912		235	12.2421	742.5	166.167	0.213401		235	12.1936	743.5	176.833	0.197712
12.2959	0.191575	0.241589	0.251513	0.233519	0.235335	0.340648	0.26942	0.283846	0.317284	0.254127	0.217455	0.243825	0.288152	0.237458	0.375844					236	12.245	844.25	219.091	0.196849		236	12.2584	877.5	196.75	0.222095		236	12.4055	822.5	100.833	0.243745		236	12.293	784.5	169	0.227903		236	12.2445	828.75	175.833	0.227805
12.3469	0.188748	0.250398	0.227757	0.220868	0.178464	0.244218	0.257642	0.328102	0.32709	0.279278	0.253841	0.258263	0.233239	0.236473	0.275343					237	12.2959	717.25	230	0.153424		237	12.3094	917.25	127.75	0.257575		237	12.4565	779.5	166.5	0.207042		237	12.344	918	158	0.281408		237	12.2955	712.75	193.667	0.18111
12.3978	0.186823	0.181559	0.277267	0.225311	0.216	0.337817	0.24901	0.256841	0.363032	0.28586	0.212908	0.227502	0.245844	0.213629	0.316059					238	12.3469	961	229.727	0.230262		238	12.3603	1087	189	0.292973		238	12.5074	855	139.167	0.241774		238	12.3949	724.25	183.5	0.200225		238	12.3464	785.25	160.5	0.217977
12.4488	0.175795	0.284328	0.159926	0.277304	0.198962	0.313724	0.256628	0.273885	0.296482	0.28802	0.231313	0.248404	0.260107	0.229664	0.33255					239	12.3978	791	195.364	0.187553		239	12.4113	1014.25	196.75	0.26671		239	12.5583	816	94.333	0.243745		239	12.4459	916.75	125.333	0.293041		239	12.3973	723.75	187	0.187274
12.4997	0.209802	0.284572	0.262434	0.179212	0.191838	0.323568	0.262229	0.275182	0.339235	0.270787	0.262197	0.266667	0.242741	0.229097	0.299037					240	12.4488	789.5	211.091	0.182128		240	12.4622	1036.75	269	0.250479		240	12.6093	835.25	120.167	0.241521		240	12.4968	764.75	168	0.220961		240	12.4483	763.25	153.333	0.212802
12.5506	0.240953	0.227886	0.180979	0.271996	0.186547	0.317612	0.2514	0.257362	0.311211	0.298868	0.223867	0.261711	0.262736	0.204252	0.306771					241	12.4997	756.75	199.909	0.175337		241	12.5132	1015.75	177	0.273643		241	12.6602	683.75	127.5	0.187875		241	12.5478	950.25	173.5	0.28761		241	12.4992	674.5	177.167	0.173521
12.6016	0.191425	0.268994	0.241605	0.188438	0.177417	0.310599	0.264544	0.253915	0.342435	0.275398	0.255471	0.259825	0.241841	0.234592	0.326863					242	12.5506	757	223.182	0.168088		242	12.5641	931	237.25	0.226337		242	12.7112	830.5	166.167	0.22438		242	12.5987	700.5	150.667	0.203588		242	12.5502	717	175.5	0.188931
12.6525	0.193657	0.173566	0.234147	0.276995	0.190792	0.328889	0.283769	0.205785	0.313181	0.247599	0.236079	0.267098	0.278907	0.240444	0.301918					243	12.6016	865	211.364	0.205816		243	12.6151	815.5	237.25	0.188655		243	12.7621	683.25	122.667	0.189338		243	12.6496	863	178	0.253637		243	12.6011	724.25	176.667	0.191053
12.7035	0.208471	0.241344	0.25095	0.21627	0.184628	0.294753	0.253587	0.28274	0.311786	0.282302	0.258685	0.248619	0.272944	0.220706	0.343506					244	12.6525	884.25	209	0.212622		244	12.666	1007.75	146.25	0.281065		244	12.8131	805	135.833	0.226013		244	12.7006	779	174.5	0.22383		244	12.6521	717	157.833	0.195095
12.7544	0.241218	0.248685	0.218779	0.21914	0.186024	0.335115	0.299741	0.226483	0.339194	0.282978	0.229918	0.233212	0.241796	0.261497	0.347828					245	12.7035	888	210.364	0.213373		245	12.7169	953	221.25	0.238734		245	12.864	793.5	162.667	0.213065		245	12.7515	881.25	176.667	0.260888		245	12.703	761.5	172.5	0.205504
12.8054	0.216336	0.312222	0.214332	0.233303	0.165264	0.262848	0.263296	0.290677	0.329306	0.283292	0.222048	0.254977	0.209562	0.193771	0.316931					246	12.7544	796	250.727	0.171695		246	12.7679	821	207.75	0.200073		246	12.9149	786.75	126.5	0.223001		246	12.8025	792	171.833	0.229631		246	12.7539	699.75	177.5	0.182215
12.8563	0.230061	0.261245	0.282361	0.216579	0.222949	0.368124	0.296892	0.180376	0.314084	0.250404	0.204631	0.258209	0.275163	0.218377	0.295663					247	12.8054	831.5	223.091	0.191575		247	12.8188	963.5	223	0.241589		247	12.9659	863.5	118.833	0.251513		247	12.8534	801	170.333	0.233519		247	12.8049	844	169.5	0.235335
12.9073	0.178214	0.244607	0.195164	0.266844	0.18457	0.313489	0.237061	0.266501	0.312401	0.243036	0.21109	0.236929	0.23848	0.219063	0.303548					248	12.8563	838.25	238.818	0.188748		248	12.8698	954.75	187.25	0.250398		248	13.0168	814	139.667	0.227757		248	12.9044	772.5	176	0.220868		248	12.8558	687.5	176	0.178464
12.9582	0.188261	0.244362	0.298376	0.202601	0.213413	0.329935	0.24486	0.262264	0.309078	0.283307	0.259908	0.213711	0.22551	0.217212	0.324399					249	12.9073	813.5	220.182	0.186823		249	12.9207	808.75	252.25	0.181559		249	13.0678	946.25	125.333	0.277267		249	12.9553	769	160.5	0.225311		249	12.9068	759.25	140.167	0.216
13.0091	0.174378	0.223563	0.205663	0.255982	0.204981	0.326434	0.287429	0.292827	0.330906	0.220979	0.214492	0.253414	0.260802	0.220228	0.315301					250	12.9582	779.75	221.455	0.175795		250	12.9717	1066.75	195.25	0.284328		250	13.1187	663	189.5	0.159926		250	13.0063	915.75	166.833	0.277304		250	12.9577	751.25	181	0.198962
13.0601	0.178042	0.251866	0.240001	0.228891	0.219082	0.299123	0.264363	0.261094	0.29759	0.280189	0.23992	0.288485	0.255498	0.195055	0.340056					251	13.0091	875.75	209.455	0.209802		251	13.0226	1022.25	150	0.284572		251	13.1697	915.5	138.5	0.262434		251	13.0572	652	168	0.179212		251	13.0087	721.5	171.667	0.191838
13.111	0.162069	0.221361	0.183765	0.29591	0.208702	0.376875	0.244583	0.285016	0.328403	0.242078	0.253888	0.261872	0.264707	0.209627	0.306733					252	13.0601	976.5	211.273	0.240953		252	13.0735	902.5	204	0.227886		252	13.2206	679	143.167	0.180979		252	13.1082	885.75	151.167	0.271996		252	13.0596	737	202.333	0.186547
13.162	0.20558	0.281799	0.21315	0.204977	0.185733	0.30092	0.258111	0.312196	0.347277	0.246916	0.255111	0.235044	0.218333	0.194129	0.32167					253	13.111	853.75	245.818	0.191425		253	13.1245	974	149.5	0.268994		253	13.2716	867	151.667	0.241605		253	13.1591	688.75	179.833	0.188438		253	13.1106	658	149.5	0.177417
13.2129	0.216371	0.236043	0.251513	0.264931	0.221146	0.364893	0.27819	0.229518	0.304113	0.262759	0.210134	0.301306	0.286422	0.202102	0.327963					254	13.162	832.75	217.727	0.193657		254	13.1754	783	251	0.173566		254	13.3225	794.25	101	0.234147		254	13.21	918.75	170.667	0.276995		254	13.1615	718.5	171.667	0.190792
13.2639	0.199712	0.222585	0.209744	0.217937	0.211551	0.309448	0.265313	0.278012	0.33825	0.248479	0.246771	0.256054	0.205265	0.22635	0.351088					255	13.2129	845.25	183.182	0.208471		255	13.2264	983.75	244	0.241344		255	13.3735	894	151	0.25095		255	13.261	732.25	148.167	0.21627		255	13.2124	678	148.833	0.184628
13.3148	0.180525	0.229599	0.218498	0.243208	0.198788	0.36003	0.258666	0.277174	0.309488	0.270834	0.221296	0.231434	0.238534	0.217302	0.300819					256	13.2639	972.25	206.182	0.241218		256	13.2773	902	139.75	0.248685		256	13.4244	757.25	109.5	0.218779		256	13.3119	749	157.167	0.21914		256	13.2634	724	190.833	0.186024
13.3658	0.16617	0.200563	0.192012	0.24546	0.180819	0.31457	0.238075	0.27651	0.321059	0.263529	0.224556	0.284552	0.241716	0.190456	0.34961					257	13.3148	894.5	207.455	0.216336		257	13.3283	1154	197	0.312222		257	13.4753	742.75	108.167	0.214332		257	13.3629	802.75	172.667	0.233303		257	13.3143	632	158.333	0.165264
13.4167	0.240524	0.232617	0.207521	0.207106	0.218878	0.329817	0.288293	0.254295	0.341861	0.282546	0.250909	0.291771	0.262237	0.192338	0.318713					258	13.3658	946	215.364	0.230061		258	13.3792	984.25	183.5	0.261245		258	13.5263	968	132	0.282361		258	13.4138	752.25	167.333	0.216579		258	13.3653	803	164	0.222949
13.4677	0.221016	0.166877	0.208083	0.265301	0.184744	0.256505	0.239899	0.284558	0.314248	0.251621	0.264752	0.242855	0.268005	0.225723	0.346198					259	13.4167	802.25	236.273	0.178214		259	13.4302	933.25	183.5	0.244607		259	13.5772	730	152.167	0.195164		259	13.4648	868.5	147.833	0.266844		259	13.4162	708.5	179.5	0.18457
13.5186	0.258723	0.278455	0.249683	0.196245	0.176254	0.356424	0.280707	0.231606	0.31872	0.282915	0.241095	0.286168	0.273122	0.2242	0.327811					260	13.4677	825.25	227.364	0.188261		260	13.4811	984.75	235.75	0.244362		260	13.6282	1006.75	123.333	0.298376		260	13.5157	725	177.833	0.202601		260	13.4672	771	159.333	0.213413
13.5695	0.211591	0.237511	0.192012	0.245152	0.200707	0.328126	0.277422	0.258074	0.298697	0.269695	0.23194	0.259663	0.241378	0.237667	0.353173					261	13.5186	777.25	223.455	0.174378		261	13.532	910	224.75	0.223563		261	13.6791	753.25	144.333	0.205663		261	13.5666	858.5	167.167	0.255982		261	13.5181	768.5	181	0.204981
13.6205	0.210389	0.262469	0.267472	0.185322	0.188728	0.287105	0.246183	0.286882	0.295415	0.269797	0.227551	0.234882	0.252565	0.195772	0.329327					262	13.5695	780.25	214.818	0.178042		262	13.583	970.5	198.5	0.251866		262	13.7301	843.25	132.667	0.240001		262	13.6176	776	157.833	0.228891		262	13.5691	778.25	150.333	0.219082
13.6714	0.187181	0.230007	0.212981	0.256815	0.201259	0.331873	0.28537	0.220806	0.31515	0.265438	0.223741	0.277118	0.29055	0.204133	0.318864					263	13.6205	770.25	255.545	0.162069		263	13.6339	926.25	247.75	0.221361		263	13.781	701.25	157.167	0.183765		263	13.6685	949	149.833	0.29591		263	13.62	752	153.833	0.208702
13.7224	0.201515	0.223482	0.275465	0.238734	0.206812	0.286013	0.272684	0.218529	0.287989	0.26792	0.236925	0.273023	0.257049	0.248776	0.348321					264	13.6714	901.25	248.364	0.20558		264	13.6849	1027.5	163.75	0.281799		264	13.8319	729.25	98.167	0.21315		264	13.7195	723.75	170.167	0.204977		264	13.6709	683	150.667	0.185733
13.7733	0.193479	0.244607	0.275521	0.218832	0.232166	0.340906	0.240785	0.257773	0.343256	0.252124	0.243572	0.26031	0.243481	0.210314	0.351278					265	13.7224	908.25	221.091	0.216372		265	13.7358	890.5	167	0.236043		265	13.8829	882.5	137.833	0.251513		265	13.7704	896.5	181	0.264931		265	13.7219	802.5	168.667	0.221146
13.8243	0.194158	0.282533	0.197275	0.201151	0.196084	0.297267	0.278617	0.261805	0.318679	0.281627	0.195099	0.281805	0.209508	0.225842	0.322504					266	13.7733	832.25	198	0.199712		266	13.7868	870.25	188	0.222585		266	13.9338	769.5	148.5	0.209744		266	13.8214	752.75	164.167	0.217937		266	13.7728	751	144.667	0.211551
13.8752	0.254429	0.191509	0.247066	0.226422	0.233911	0.348495	0.283119	0.290029	0.307355	0.267433	0.223067	0.275825	0.262416	0.219452	0.305482					267	13.8243	798.5	225.182	0.180525		267	13.8377	890.25	186.5	0.229599		267	13.9848	827.75	180.833	0.218498		267	13.8723	803	146.167	0.243208		267	13.8238	724.75	155	0.198788
13.9261	0.208399	0.202439	0.19539	0.24114	0.197101	0.29534	0.24709	0.277822	0.314494	0.274258	0.229745	0.236768	0.255516	0.231336	0.350633					268	13.8752	743	215.273	0.16617		268	13.8887	801.5	186.75	0.200563		268	14.0357	721.5	153	0.192012		268	13.9233	829.75	166.833	0.24546		268	13.8747	691.25	173	0.180819
13.9771	0.242478	0.208801	0.26781	0.210716	0.191257	0.342339	0.260319	0.317193	0.337224	0.2811	0.258528	0.255569	0.234932	0.188515	0.316931					269	13.9261	984.5	220.636	0.240524		269	13.9396	913	200	0.232617		269	14.0867	753.25	138.833	0.207521		269	13.9742	730.5	171.167	0.207106		269	13.9257	801	173.667	0.218878
14.028	0.19735	0.231475	0.22286	0.254655	0.197305	0.389973	0.260213	0.275688	0.318269	0.273033	0.239434	0.272054	0.234959	0.212882	0.349572					270	13.9771	940	238.091	0.221016		270	13.9905	731.5	220	0.166877		270	14.1376	780.25	164.167	0.208083		270	14.0252	866.5	150	0.265301		270	13.9766	689	159.5	0.184744
14.079	0.1934	0.248359	0.318135	0.209637	0.210272	0.307627	0.254654	0.314995	0.304647	0.272994	0.24028	0.2553	0.207984	0.235905	0.369323					271	14.028	1024.75	203.091	0.258723		271	14.0415	1050.25	196.75	0.278455		271	14.1885	861.25	122	0.249683		271	14.0761	702	172	0.196245		271	14.0275	678.5	173.333	0.176254
14.1299	0.19355	0.18213	0.192716	0.278908	0.194136	0.332813	0.262773	0.28217	0.307888	0.259727	0.238744	0.262734	0.229709	0.207179	0.323338					272	14.079	898.25	226.273	0.211591		272	14.0924	902	174	0.237511		272	14.2395	716.5	148	0.192012		272	14.127	847.75	185.667	0.245152		272	14.0785	750.75	175.5	0.200707
14.1809	0.208227	0.292076	0.252245	0.184427	0.201724	0.311304	0.257801	0.248397	0.316258	0.299897	0.227613	0.284121	0.23815	0.194249	0.364622					273	14.1299	878.25	210.091	0.210389		273	14.1434	978.75	174.25	0.262469		273	14.2904	971.25	179.333	0.267472		273	14.178	683	182.5	0.185322		273	14.1294	691.75	150.833	0.188728
14.2318	0.213888	0.229925	0.184441	0.260765	0.200619	0.343972	0.279448	0.230989	0.318474	0.244222	0.243369	0.283636	0.271624	0.262034	0.366859					274	14.1809	830	235.545	0.187181		274	14.1943	899.75	194.75	0.230007		274	14.3414	798.25	167.667	0.212981		274	14.2289	866.75	173.167	0.256815		274	14.1804	744	167.167	0.201259
14.2828	0.214296	0.205049	0.239185	0.181156	0.196404	0.276874	0.234906	0.299041	0.308175	0.27041	0.243682	0.241509	0.236465	0.221303	0.306733					275	14.2318	826.25	186.273	0.201515		275	14.2453	873.25	188.25	0.223482		275	14.3923	975.75	160.167	0.275465		275	14.2799	790.25	145.5	0.238734		275	14.2313	793.25	200.5	0.206812
14.3337	0.244797	0.186534	0.231529	0.248176	0.248797	0.35882	0.27947	0.29833	0.311088	0.225763	0.211999	0.282074	0.274664	0.22414	0.337364					276	14.2828	867	252.545	0.193479		276	14.2962	896.5	146.75	0.244607		276	14.4433	956.75	141	0.275521		276	14.3308	739	148	0.218832		276	14.2823	823.25	157.833	0.232166
14.3846	0.203934	0.2495	0.229418	0.197047	0.192566	0.290066	0.296188	0.21785	0.288153	0.271619	0.225889	0.269953	0.230002	0.21345	0.311055					277	14.3337	839.25	222.636	0.194158		277	14.3471	1023.25	157.25	0.282533		277	14.4942	771.25	187.167	0.197275		277	14.3818	713.25	170	0.201151		277	14.3332	732.5	170.5	0.196084
14.4356	0.219878	0.240447	0.174055	0.241295	0.206056	0.368218	0.276387	0.226815	0.305426	0.257049	0.2199	0.236283	0.264609	0.250717	0.327849					278	14.3846	1048.75	240.727	0.254429		278	14.3981	775.25	188.25	0.191509		278	14.5452	855.5	124	0.247066		278	14.4327	771	159.5	0.226422		278	14.3842	838.25	167.833	0.233911
14.4865	0.16227	0.237266	0.209829	0.213987	0.215622	0.343913	0.263019	0.291784	0.309611	0.255824	0.234982	0.254761	0.310411	0.224409	0.327963					279	14.4356	894.75	232.909	0.208399		279	14.449	828	207.5	0.202439		279	14.5961	712.5	134	0.19539		279	14.4837	807.75	156.5	0.24114		279	14.4351	729.75	164.833	0.197101
14.5375	0.237855	0.26255	0.245743	0.208742	0.201114	0.329594	0.295004	0.24114	0.325654	0.27257	0.231439	0.254276	0.29794	0.211598	0.335052					280	14.4865	990.25	220.182	0.242478		280	14.5	888.5	248.5	0.208801		280	14.6471	922.25	129.333	0.26781		280	14.5346	722.25	153.167	0.210716		280	14.4861	712	163.833	0.191257
14.5884	0.190587	0.235553	0.196403	0.227224	0.213354	0.323909	0.269366	0.274518	0.320935	0.258274	0.220277	0.251367	0.260802	0.242326	0.310107					281	14.5375	891.75	265	0.19735		281	14.5509	859.5	150	0.231475		281	14.698	792	132.167	0.22286		281	14.5855	849.25	161.5	0.254655		281	14.537	723.5	158	0.197305
14.6394	0.205072	0.219322	0.253539	0.215406	0.214517	0.305842	0.270604	0.26862	0.362129	0.279749	0.23912	0.245441	0.245728	0.230471	0.313557					282	14.5884	861.75	247.545	0.1934		282	14.6019	967.5	206.25	0.248359		282	14.7489	1072.75	130.833	0.318135		282	14.6365	725.5	159.333	0.209637		282	14.5879	758.5	155.833	0.210272
14.6903	0.202961	0.231557	0.173942	0.233427	0.20501	0.349951	0.27596	0.282771	0.305631	0.246916	0.210933	0.263111	0.255926	0.211986	0.316817					283	14.6394	888.5	273.818	0.19355		283	14.6528	818.75	260.5	0.18213		283	14.7999	732.75	162.167	0.192716		283	14.6874	928.75	175.5	0.278908		283	14.6389	738.75	182.333	0.194136
14.7413	0.200885	0.288814	0.209941	0.202354	0.205271	0.323909	0.251123	0.281427	0.336773	0.269624	0.276651	0.251044	0.240031	0.187978	0.296952					284	14.6903	912.75	251.455	0.208227		284	14.7038	1088.5	193.25	0.292076		284	14.8508	883.5	136.667	0.252245		284	14.7384	672.75	174.667	0.184427		284	14.6898	729.5	151.333	0.201724
14.7922	0.199733	0.223319	0.239297	0.254717	0.215389	0.332155	0.254228	0.24046	0.333983	0.282412	0.201919	0.26435	0.292618	0.216615	0.317992					285	14.7413	895	215.727	0.213888		285	14.7547	880.75	176	0.229925		285	14.9018	664.25	118.167	0.184441		285	14.7893	861.75	157.5	0.260765		285	14.7408	739	164	0.200619
14.8431	0.234978	0.232862	0.221087	0.187173	0.175557	0.33703	0.274754	0.339755	0.370951	0.271926	0.290321	0.223515	0.263129	0.194279	0.289142					286	14.7922	913.75	233.182	0.214296		286	14.8056	840.25	211.75	0.205049		286	14.9527	845	136.833	0.239185		286	14.8403	659.25	170	0.181156		286	14.7917	729.25	166.333	0.196404
14.8941	0.221274	0.247706	0.217456	0.246139	0.216029	0.414254	0.262784	0.254737	0.311499	0.27085	0.232442	0.301899	0.272248	0.232859	0.333194					287	14.8431	1004.25	226.818	0.244797		287	14.8566	790.5	218.75	0.186534		287	15.0037	833.5	148	0.231529		287	14.8912	827.75	157.5	0.248176		287	14.8427	862.75	149.667	0.248797
14.945	0.19272	0.262387	0.209829	0.22454	0.208121	0.271306	0.255956	0.297096	0.312114	0.271611	0.243275	0.248081	0.234727	0.24773	0.280347					288	14.8941	869.75	222.091	0.203934		288	14.9075	957.75	193	0.2495		288	15.0546	806.75	127.5	0.229418		288	14.9421	710.5	178.333	0.197047		288	14.8936	713.75	161.833	0.192566
14.996	0.192276	0.222503	0.251147	0.209451	0.222135	0.359126	0.274274	0.232491	0.307601	0.218482	0.241832	0.300606	0.250987	0.225573	0.284896					289	14.945	938.75	240.455	0.219878		289	14.9585	934	197	0.240447		289	15.1055	666.5	151.167	0.174055		289	14.9931	796.5	144.833	0.241295		289	14.9445	742.25	151.667	0.206056
15.0469	0.178972	0.294849	0.226519	0.258327	0.195996	0.309718	0.285178	0.293159	0.313427	0.300235	0.250517	0.245818	0.273158	0.226917	0.279172					290	14.996	784.25	268.909	0.16227		290	15.0094	936.75	209.5	0.237266		290	15.1565	725.75	104.5	0.209829		290	15.044	756.25	178.333	0.213987		290	14.9955	741	123	0.215622
15.0979	0.188505	0.267689	0.2722	0.177947	0.200648	0.280633	0.273773	0.260129	0.373084	0.268077	0.235138	0.285684	0.217442	0.212345	0.33255					291	15.0469	1010.75	255.364	0.237855		291	15.0604	939	134.25	0.26255		291	15.2074	838.75	111.167	0.245743		291	15.095	724.25	160.5	0.208742		291	15.0464	732.25	155.833	0.201114
15.1488	0.214404	0.244117	0.202679	0.23139	0.18614	0.339344	0.260735	0.294851	0.299682	0.290793	0.212955	0.250828	0.284934	0.226469	0.328076					292	15.0979	848	242.727	0.190587		292	15.1113	906	184	0.235553		292	15.2584	759.5	178	0.196403		292	15.1459	768	154.333	0.227224		292	15.0974	746	134.5	0.213354
15.1997	0.245326	0.245014	0.234625	0.214111	0.200445	0.281667	0.274808	0.209833	0.34982	0.295357	0.238336	0.237145	0.270073	0.218765	0.300819					293	15.1488	897	245.727	0.205072		293	15.1623	904.75	232.5	0.219322		293	15.3093	874	123.333	0.253539		293	15.1969	752.25	170.5	0.215406		293	15.1483	765.5	150.667	0.214517
15.2507	0.197708	0.229681	0.210814	0.214789	0.196578	0.35371	0.278617	0.268114	0.302595	0.259468	0.240594	0.248404	0.306721	0.274009	0.364508					294	15.1997	893.75	249.182	0.202961		294	15.2132	952.75	243	0.231557		294	15.3603	638	123	0.173942		294	15.2478	772.25	141.833	0.233427		294	15.1993	755.25	167.667	0.20501
15.3016	0.195554	0.204478	0.244983	0.181526	0.214692	0.287517	0.240145	0.344072	0.319582	0.323021	0.232614	0.258047	0.249374	0.194069	0.344302					295	15.2507	894.25	256.273	0.200885		295	15.2642	1060.75	175.5	0.288814		295	15.4112	777.25	155.667	0.209941		295	15.2988	733	186.5	0.202354		295	15.2502	737.5	149.167	0.205271
15.3526	0.201522	0.248522	0.215289	0.232994	0.190705	0.346733	0.286949	0.236333	0.294512	0.259617	0.208691	0.263919	0.240753	0.24576	0.342937					296	15.3016	891.5	257.182	0.199733		296	15.3151	843.5	159	0.223319		296	15.4622	837.5	129	0.239297		296	15.3497	838.25	150.333	0.254717		296	15.3012	786.5	169.167	0.215389
15.4035	0.184419	0.241915	0.194489	0.192388	0.203294	0.290794	0.243313	0.317525	0.317981	0.304775	0.256976	0.238061	0.256238	0.240594	0.330389					297	15.3526	1039.25	293	0.234978		297	15.366	959.75	246	0.232862		297	15.5131	806.75	152.167	0.221087		297	15.4006	674.5	169	0.187173		297	15.3521	654.5	151.333	0.175557
15.4545	0.22755	0.196485	0.223986	0.184643	0.237749	0.344513	0.241895	0.223668	0.346046	0.265948	0.229934	0.262519	0.273675	0.233546	0.326295					298	15.4035	963	260.273	0.221274		298	15.417	920.75	161.5	0.247706		298	15.564	760	116.167	0.217456		298	15.4516	822.25	157.5	0.246139		298	15.4031	789	169.833	0.216029
15.5054	0.211784	0.257901	0.201554	0.217042	0.195531	0.311257	0.256511	0.2995	0.311293	0.255219	0.230561	0.261818	0.23544	0.208343	0.311699					299	15.4545	881.5	269.455	0.19272		299	15.4679	957.25	153	0.262387		299	15.615	762.25	141	0.209829		299	15.5025	774.75	168.333	0.22454		299	15.454	739.5	143	0.208121
15.5564	0.24962	0.233677	0.242844	0.205162	0.21411	0.333423	0.256436	0.302678	0.344281	0.268713	0.22313	0.278626	0.247127	0.259735	0.339184					300	15.5054	851	240.364	0.192276		300	15.5189	798.5	116.5	0.222503		300	15.6659	874.25	130.667	0.251147		300	15.5535	727.5	161.833	0.209451		300	15.5049	799.5	162.833	0.222135
15.6073	0.216307	0.267526	0.224999	0.236018	0.193321	0.313254	0.244743	0.307263	0.293158	0.271462	0.22857	0.247003	0.233328	0.236084	0.333156					301	15.5564	836.75	268.364	0.178972		301	15.5698	1069.75	166	0.294849		301	15.7169	795	124.333	0.226519		301	15.6044	881	183.333	0.258327		301	15.5559	720.75	159	0.195996
15.6583	0.214425	0.161168	0.283205	0.166407	0.204312	0.369604	0.280142	0.285412	0.29402	0.254504	0.201919	0.302869	0.232704	0.235487	0.332322					302	15.6073	835.75	237.091	0.188505		302	15.6208	986.5	166	0.267689		302	15.7678	922.25	116.333	0.2722		302	15.6554	652.75	172.167	0.177947		302	15.6068	720.25	145.167	0.200648
15.7092	0.216572	0.207251	0.192125	0.229755	0.189018	0.327785	0.254771	0.32513	0.323849	0.265508	0.258936	0.246465	0.223361	0.235009	0.338881					303	15.6583	930	249.091	0.214404		303	15.6717	971.25	223	0.244117		303	15.8188	719.25	119.167	0.202679		303	15.7063	805.75	180.833	0.23139		303	15.6578	683	149.5	0.18614
15.7601	0.233232	0.23172	0.289397	0.176559	0.21318	0.286001	0.261781	0.267829	0.31794	0.281265	0.238054	0.216027	0.269734	0.20909	0.323072					304	15.7092	1010.75	231.636	0.245326		304	15.7226	934.25	183.25	0.245014		304	15.8697	832.5	137.833	0.234625		304	15.7573	735.75	157.5	0.214111		304	15.7087	729.5	155	0.200445
15.8111	0.253284	0.20407	0.17504	0.2433	0.200241	0.333388	0.243292	0.280226	0.308668	0.261691	0.232567	0.285683	0.246494	0.258749	0.30298					305	15.7601	864.25	236.364	0.197708		305	15.7736	893	189	0.229681		305	15.9207	757.5	133.333	0.210814		305	15.8082	731.25	151.167	0.214789		305	15.7597	713.75	150.333	0.196578
15.862	0.197035	0.283431	0.216358	0.187358	0.194252	0.329935	0.25043	0.319343	0.323397	0.256742	0.265536	0.23639	0.270893	0.25866	0.334218					306	15.8111	894.5	273.455	0.195554		306	15.8245	867.75	241	0.204478		306	15.9716	867.5	142.167	0.244983		306	15.8591	653.25	163	0.181526		306	15.8106	786.5	171.167	0.214692
15.913	0.196985	0.222014	0.181176	0.226607	0.220303	0.389714	0.278595	0.304291	0.346702	0.267794	0.21225	0.300983	0.292449	0.233726	0.339942					307	15.862	882	242	0.201522		307	15.8755	968.75	207	0.248522		307	16.0225	769.25	131.833	0.215289		307	15.9101	812.75	183.5	0.232994		307	15.8615	706.75	160.167	0.190705
15.9639	0.232337	0.25366	0.197951	0.176682	0.193612	0.330827	0.255294	0.265284	0.323767	0.265626	0.228052	0.244202	0.238061	0.19404	0.336227					308	15.913	822.5	236.818	0.184419		308	15.9264	907.75	166.25	0.241915		308	16.0735	708	132.167	0.194489		308	15.961	688.25	168.667	0.192388		308	15.9125	729.5	146.833	0.203294
16.0149	0.189943	0.247461	0.213741	0.188809	0.223967	0.356271	0.239665	0.212331	0.331029	0.289199	0.240092	0.262626	0.267871	0.221721	0.338009					309	15.9639	988.75	266.091	0.22755		309	15.9774	796.5	194.25	0.196485		309	16.1244	812	148.833	0.223986		309	16.012	660.5	161.833	0.184643		309	15.9634	835.75	154.333	0.237749
16.0658	0.18809	0.240121	0.209716	0.205409	0.184511	0.286095	0.249597	0.315169	0.302841	0.27656	0.244717	0.246842	0.241003	0.264632	0.342824					310	16.0149	922.5	249.909	0.211784		310	16.0283	1026	235.5	0.257901		310	16.1754	734.75	138	0.201554		310	16.0629	746	159.833	0.217042		310	16.0144	721.75	161.333	0.195531
16.1167	0.188848	0.216141	0.231811	0.206983	0.212889	0.372493	0.249672	0.207872	0.315314	0.251613	0.206591	0.268336	0.215624	0.220467	0.323793					311	16.0658	1038.75	246	0.24962		311	16.0793	915	198.75	0.233677		311	16.2263	816.5	97.5	0.242844		311	16.1139	701.25	147.167	0.205162		311	16.0653	764.5	150.833	0.21411
16.1677	0.167787	0.194038	0.158772	0.197417	0.196491	0.325236	0.267798	0.25439	0.313058	0.269192	0.222942	0.260902	0.225902	0.287685	0.36231					312	16.1167	939.5	252.545	0.216307		312	16.1302	1027.25	207.25	0.267526		312	16.2773	796	129.833	0.224999		312	16.1648	800.75	163.333	0.236018		312	16.1163	725.25	171.167	0.193321
16.2186	0.206904	0.215489	0.227645	0.185106	0.199165	0.339849	0.269068	0.227083	0.318761	0.274628	0.220026	0.248512	0.221462	0.2199	0.282584					313	16.1677	915.25	234.273	0.214425		313	16.1811	760.75	266.75	0.161168		313	16.3282	969.5	131	0.283205		313	16.2157	632.25	182.833	0.166407		313	16.1672	742.75	157.167	0.204312
16.2696	0.20198	0.258146	0.19342	0.263357	0.196113	0.389162	0.286703	0.267244	0.275967	0.264165	0.198203	0.246033	0.254918	0.2543	0.335393					314	16.2186	910.25	222.455	0.216572		314	16.2321	899.25	264	0.207251		314	16.3792	739.5	170.667	0.192125		314	16.2667	794.5	174	0.229755		314	16.2182	701.75	160	0.189018
16.3205	0.207705	0.200644	0.20313	0.162982	0.225479	0.304444	0.265675	0.264351	0.300749	0.331174	0.230012	0.276795	0.209678	0.257197	0.27394					315	16.2696	979.25	238.545	0.233232		315	16.283	863.75	153.5	0.23172		315	16.4301	1009	152.167	0.289397		315	16.3176	646.5	169.667	0.176559		315	16.2691	749	138	0.21318
16.3715	0.205022	0.213776	0.227842	0.248577	0.219896	0.325964	0.272781	0.238578	0.32073	0.285389	0.225591	0.301737	0.299402	0.230978	0.312874					316	16.3205	1053.75	249.364	0.253284		316	16.334	798.75	173.25	0.20407		316	16.481	678.25	160	0.17504		316	16.3686	811.75	154.667	0.2433		316	16.32	744.25	170.333	0.200241
16.4224	0.197973	0.26043	0.264038	0.189518	0.200997	0.311645	0.231769	0.298598	0.361514	0.279961	0.233712	0.232296	0.240308	0.207507	0.366366					317	16.3715	861.75	236	0.197035		317	16.3849	1064	195.25	0.283431		317	16.532	797.25	156.667	0.216358		317	16.4195	681.5	175.5	0.187358		317	16.371	717.75	161	0.194252
16.4734	0.205365	0.223563	0.22134	0.230032	0.222687	0.372082	0.270487	0.270265	0.324341	0.253585	0.229557	0.276094	0.261551	0.195951	0.337971					318	16.4224	891.5	265.909	0.196985		318	16.4359	873.25	192.75	0.222014		318	16.5829	707.75	171.333	0.181176		318	16.4705	762.5	150.5	0.226607		318	16.4219	767.75	136.333	0.220303
16.5243	0.168896	0.228457	0.228067	0.20544	0.193176	0.319351	0.26974	0.283751	0.300462	0.296566	0.216514	0.238707	0.217576	0.192785	0.329972					319	16.4734	940.5	202.636	0.232337		319	16.4868	984.5	207	0.25366		319	16.6339	703.75	117.667	0.197951		319	16.5214	669.5	192.333	0.176682		319	16.4729	708.25	153.333	0.193612
16.5752	0.183252	0.216875	0.191534	0.206427	0.212569	0.406454	0.278222	0.210671	0.324423	0.280378	0.221985	0.254707	0.309671	0.239429	0.338085					320	16.5243	852.5	249.273	0.189943		320	16.5378	975.75	217.25	0.247461		320	16.6848	744	111.167	0.213741		320	16.5724	671.25	161.333	0.188809		320	16.5238	794.75	152.833	0.223967
16.6262	0.169161	0.243954	0.199584	0.195751	0.196316	0.341552	0.299357	0.299057	0.331931	0.304979	0.240751	0.246896	0.255855	0.192129	0.349193					321	16.5752	853.25	255.909	0.18809		321	16.5887	931.25	195.25	0.240121		321	16.7358	755.25	134.333	0.209716		321	16.6233	719.75	165	0.205409		321	16.5748	693	164.167	0.184511
16.6771	0.202209	0.222014	0.233359	0.172146	0.212947	0.333917	0.30675	0.227052	0.30678	0.276481	0.235562	0.228633	0.255462	0.261974	0.381151					322	16.6262	809.75	210	0.188848		322	16.6396	920	257.5	0.216141		322	16.7867	783	96.667	0.231811		322	16.6743	717	158	0.206983		322	16.6257	787	176.833	0.212889
16.7281	0.135305	0.218099	0.177573	0.23426	0.199485	0.380011	0.255252	0.281601	0.353472	0.252139	0.194284	0.260364	0.29589	0.222647	0.350406					323	16.6771	763.5	230.636	0.167787		323	16.6906	794.75	200	0.194038		323	16.8377	601.25	131.167	0.158772		323	16.7252	707	173.833	0.197417		323	16.6766	732	168.833	0.196491
16.779	0.217667	0.233188	0.292888	0.190938	0.204312	0.381868	0.262347	0.30369	0.344692	0.289089	0.228962	0.247434	0.259394	0.235577	0.326181					324	16.7281	883	225.909	0.206904		324	16.7415	851.5	191	0.215489		324	16.8886	797.5	123.5	0.227645		324	16.7761	678.25	178.333	0.185106		324	16.7276	741.5	170.667	0.199165
16.83	0.168195	0.212553	0.158716	0.24435	0.175178	0.364564	0.286138	0.227305	0.328321	0.283402	0.221358	0.236121	0.294686	0.220586	0.355941					325	16.779	872	230.545	0.20198		325	16.7925	963	171.75	0.258146		325	16.9395	697	124.333	0.19342		325	16.8271	864.25	153	0.263357		325	16.7785	728.25	166.167	0.196113
16.8809	0.21396	0.209861	0.241971	0.181033	0.216029	0.334774	0.26495	0.279562	0.318474	0.279042	0.248479	0.241239	0.281234	0.219721	0.349989					326	16.83	890	230.364	0.207705		326	16.8434	878.5	263.5	0.200644		326	16.9905	729.75	128.333	0.20313		326	16.878	616	175.833	0.162982		326	16.8295	785.75	139.5	0.225479
16.9319	0.208807	0.210758	0.19432	0.241233	0.195008	0.373809	0.298514	0.284905	0.34543	0.249783	0.224901	0.260417	0.267773	0.229814	0.329024					327	16.8809	877.75	226.636	0.205022		327	16.8944	837	181.75	0.213776		327	17.0414	783.75	109.167	0.227842		327	16.929	827	155.667	0.248577		327	16.8804	790.75	160.5	0.219896
16.9828	0.19126	0.253252	0.216471	0.193375	0.194165	0.286001	0.250259	0.299373	0.306698	0.287541	0.221954	0.233535	0.226151	0.199116	0.312533					328	16.9319	836	207.273	0.197973		328	16.9453	944.25	146	0.26043		328	17.0924	906.75	125	0.264038		328	16.9799	669.5	157.667	0.189518		328	16.9314	724.25	148.167	0.200997
17.0337	0.202352	0.187105	0.192547	0.29051	0.204225	0.420045	0.280718	0.319643	0.325449	0.274777	0.221844	0.299205	0.283338	0.252329	0.33907					329	16.9828	904.75	252.545	0.205365		329	16.9963	860.75	175.5	0.223563		329	17.1433	769.5	114.167	0.22134		329	17.0309	787.75	166.5	0.230032		329	16.9823	787.75	149.5	0.222687
17.0847	0.230391	0.20668	0.173154	0.202354	0.194921	0.302353	0.273026	0.268841	0.325777	0.267904	0.204082	0.258155	0.194407	0.224528	0.33581					330	17.0337	762.75	226.364	0.168896		330	17.0472	899.5	199.25	0.228457		330	17.1943	810.25	135	0.228067		330	17.0818	715.5	160.667	0.20544		330	17.0333	704.5	150.833	0.193176
17.1356	0.191976	0.204233	0.201723	0.194517	0.234579	0.331309	0.296252	0.233234	0.31515	0.279741	0.223757	0.259448	0.248964	0.242565	0.351922					331	17.0847	797.25	215.273	0.183252		331	17.0981	900.75	236	0.216875		331	17.2452	685.75	118.667	0.191534		331	17.1328	744.5	187	0.206427		331	17.0842	750.75	141.5	0.212569
17.1866	0.192069	0.22495	0.201469	0.208063	0.190094	0.335373	0.261386	0.248144	0.291804	0.294783	0.22523	0.268283	0.215873	0.189232	0.322579					332	17.1356	776.5	239.273	0.169161		332	17.1491	914.25	166.5	0.243954		332	17.2962	700.25	109.333	0.199584		332	17.1837	724.5	195.833	0.195751		332	17.1351	710.5	147.833	0.196316
17.2375	0.223485	0.234085	0.231698	0.20939	0.18582	0.363954	0.270796	0.188203	0.312853	0.251252	0.224933	0.232727	0.244498	0.236323	0.327622					333	17.1866	888	245.818	0.202209		333	17.2	873.75	193.25	0.222014		333	17.3471	789.75	98.833	0.233359		333	17.2346	630.25	165.333	0.172146		333	17.1861	781.5	171.167	0.212947
17.2885	0.189793	0.170385	0.202173	0.25049	0.20719	0.329547	0.223683	0.314125	0.342435	0.277943	0.242459	0.244202	0.249793	0.250508	0.345136					334	17.2375	675.25	245.545	0.135305		334	17.251	829	160.5	0.218099		334	17.398	642.75	117	0.177573		334	17.2856	791	158.333	0.23426		334	17.237	747.25	175.5	0.199485
17.3394	0.175666	0.219404	0.23091	0.176003	0.207626	0.308121	0.231769	0.313572	0.336568	0.309362	0.239355	0.259017	0.215213	0.238175	0.351619					335	17.2885	925	233.727	0.217667		335	17.3019	935.5	220.75	0.233188		335	17.449	994	126.833	0.292888		335	17.3365	689.5	173.833	0.190938		335	17.288	739.75	154.167	0.204312
17.3904	0.200814	0.219485	0.211602	0.261475	0.197828	0.356189	0.275725	0.292258	0.351051	0.261267	0.233163	0.270707	0.297664	0.210941	0.35958					336	17.3394	779.25	245.091	0.168195		336	17.3529	861	209.5	0.212553		336	17.4999	603.75	133.833	0.158716		336	17.3875	820.25	160.333	0.24435		336	17.3389	671.75	169.667	0.175178
17.4413	0.1862	0.237837	0.225112	0.176775	0.196113	0.262437	0.266646	0.2542	0.334434	0.310406	0.262949	0.243448	0.251442	0.203595	0.34707					337	17.3904	913.5	234	0.21396		337	17.4038	879.25	236	0.209861		337	17.5509	838.75	122.333	0.241971		337	17.4384	652.75	163.833	0.181033		337	17.3899	767.5	148.333	0.216029
17.4922	0.16486	0.235553	0.164739	0.211488	0.224577	0.328255	0.295079	0.265474	0.317571	0.269938	0.221374	0.260364	0.284301	0.247014	0.33418					338	17.4413	946.5	283.364	0.208807		338	17.4548	880	234	0.210758		338	17.6018	759.5	184.167	0.19432		338	17.4894	826	174.5	0.241233		338	17.4408	724.25	165.333	0.195008
17.5432	0.2051	0.21973	0.204143	0.220467	0.189047	0.306758	0.23497	0.311975	0.300667	0.259507	0.216937	0.23332	0.262915	0.245879	0.296725					339	17.4922	857.5	250.091	0.19126		339	17.5057	946.75	170.5	0.253252		339	17.6528	807.75	166.833	0.216471		339	17.5403	702.75	180.5	0.193375		339	17.4918	710	153.5	0.194165
17.5941	0.192047	0.237674	0.21042	0.234938	0.208295	0.325706	0.305235	0.284178	0.328567	0.25928	0.259469	0.272377	0.270011	0.226917	0.340246					340	17.5432	909	266.364	0.202352		340	17.5566	733.25	159.75	0.187105		340	17.7037	719.75	149.667	0.192547		340	17.5912	938.75	154.167	0.29051		340	17.5427	742	156.667	0.204225
17.6451	0.176489	0.210595	0.20966	0.235124	0.191228	0.314487	0.254409	0.252429	0.307149	0.296912	0.228099	0.242424	0.230199	0.236294	0.351164					341	17.5941	987.5	255.818	0.230391		341	17.6076	828	194.5	0.20668		341	17.7547	671.5	158.833	0.173154		341	17.6422	743.5	197	0.202354		341	17.5937	724.5	165.833	0.194921
17.696	0.202409	0.229925	0.2051	0.198219	0.197276	0.352818	0.278723	0.241535	0.312647	0.293629	0.233053	0.253522	0.245995	0.179856	0.314125					342	17.6451	912.5	302.818	0.191976		342	17.6585	853.5	227.5	0.204233		342	17.8056	722.25	125	0.201723		342	17.6931	702.5	177.167	0.194517		342	17.6446	843.5	171.167	0.234579
17.747	0.155807	0.218099	0.220749	0.215807	0.193816	0.325459	0.258111	0.297824	0.320115	0.240664	0.224901	0.264242	0.241957	0.25651	0.309197					343	17.696	890.25	280.273	0.192069		343	17.7095	910.75	221.25	0.22495		343	17.8565	719.5	123	0.201469		343	17.7441	720.75	158.833	0.208063		343	17.6955	684.5	139.667	0.190094
17.7979	0.210289	0.239713	0.216949	0.178441	0.201608	0.397902	0.289403	0.222767	0.318186	0.254873	0.229698	0.259825	0.22937	0.229933	0.348738					344	17.747	975.75	266	0.223485		344	17.7604	929.75	212.25	0.234085		344	17.9075	757.5	71.5	0.231698		344	17.795	729.5	164	0.20939		344	17.7465	697.75	165.167	0.18582
17.8488	0.17284	0.196729	0.20586	0.234352	0.224752	0.366503	0.279342	0.305002	0.303375	0.279985	0.230921	0.264404	0.253323	0.221213	0.298658					345	17.7979	845.75	243	0.189793		345	17.8114	768.25	246	0.170385		345	17.9584	718.75	120.167	0.202173		345	17.846	863	186.5	0.25049		345	17.7974	767.5	173.667	0.20719
17.8998	0.163243	0.227071	0.250078	0.191771	0.203934	0.321453	0.279363	0.241503	0.308503	0.281988	0.227002	0.276256	0.23594	0.227305	0.271514					346	17.8488	808.25	250.364	0.175666		346	17.8623	854	181.5	0.219404		346	18.0094	808.5	124.833	0.23091		346	17.8969	632.5	157.167	0.176003		346	17.8484	758.75	163.667	0.207626
17.9507	0.167945	0.206598	0.159503	0.246756	0.218733	0.354885	0.269537	0.21883	0.321264	0.276662	0.227457	0.290371	0.239541	0.231098	0.354197					347	17.8998	893.75	256	0.200814		347	17.9133	802.75	130	0.219485		347	18.0603	752	125.5	0.211602		347	17.9479	872	165.833	0.261475		347	17.8993	715.5	148.5	0.197828
18.0017	0.190609	0.233596	0.215289	0.188161	0.20751	0.310811	0.263957	0.245788	0.286881	0.277676	0.24409	0.274532	0.224413	0.223573	0.306505					348	17.9507	839.25	247.909	0.1862		348	17.9642	922.5	193.5	0.237837		348	18.1113	798.5	132	0.225112		348	17.9988	670.75	193.333	0.176775		348	17.9503	715.75	153.667	0.196113
18.0526	0.178515	0.200807	0.22621	0.242436	0.191751	0.386355	0.275565	0.312844	0.293199	0.250113	0.21399	0.253199	0.253787	0.210971	0.306013					349	18.0017	777.75	254.182	0.16486		349	18.0151	905	183	0.235553		349	18.1622	624.75	137	0.164739		349	18.0497	749	177.833	0.211488		349	18.0012	805	161.333	0.224577
18.1036	0.165247	0.239142	0.216105	0.205564	0.200125	0.366162	0.249384	0.244935	0.314453	0.263702	0.249702	0.244848	0.214073	0.239877	0.312571					350	18.0526	913	261.636	0.2051		350	18.0661	849.5	176	0.21973		350	18.2131	723.25	118.833	0.204143		350	18.1007	760.75	165.333	0.220467		350	18.0522	695.5	153.667	0.189047
18.1545	0.189027	0.214918	0.180022	0.223923	0.218791	0.341458	0.27341	0.263639	0.272807	0.26975	0.209083	0.281158	0.275288	0.214913	0.322504					351	18.1036	886	276.091	0.192047		351	18.117	948.25	219.75	0.237674		351	18.2641	694.5	71.5	0.21042		351	18.1516	789.5	155	0.234938		351	18.1031	758	161	0.208295
18.2055	0.134167	0.254884	0.204819	0.194146	0.170788	0.307287	0.25523	0.259291	0.303539	0.319612	0.234464	0.263865	0.255409	0.211538	0.345174					352	18.1545	830.5	270	0.176489		352	18.168	816.5	171	0.210595		352	18.315	723.75	103	0.20966		352	18.2026	792.5	157.5	0.235124		352	18.154	719.25	171.167	0.191228
18.2564	0.171129	0.268505	0.301697	0.194548	0.207394	0.320349	0.255486	0.258501	0.324013	0.239368	0.226641	0.30066	0.293741	0.227126	0.264235					353	18.2055	906	263.182	0.202409		353	18.2189	908	203.25	0.229925		353	18.366	759.25	152	0.2051		353	18.2535	701	165.667	0.19822		353	18.205	727.25	161.833	0.197276
18.3073	0.189872	0.214102	0.16806	0.229878	0.199573	0.31444	0.237179	0.290898	0.311991	0.261557	0.210196	0.275394	0.236537	0.218108	0.343354					354	18.2564	748	253.182	0.155807		354	18.2699	847.75	179.25	0.218099		354	18.4169	741.25	87.667	0.220749		354	18.3045	746.5	163.667	0.215807		354	18.2559	718	162.5	0.193816
18.3583	0.1782	0.247054	0.240592	0.202231	0.206027	0.318704	0.251731	0.246199	0.320935	0.266608	0.219022	0.227286	0.291013	0.23486	0.346008					355	18.3073	909.75	241.909	0.210289		355	18.3208	965	230.25	0.239713		355	18.4679	771	128.667	0.216949		355	18.3554	659.25	177.333	0.178441		355	18.3069	725.5	147.667	0.201608
18.4092	0.189399	0.192977	0.16609	0.228613	0.209545	0.384287	0.287248	0.249045	0.36135	0.25752	0.207453	0.311327	0.208162	0.229784	0.323944					356	18.3583	813	264.091	0.17284		356	18.3717	795.5	192.5	0.196729		356	18.5188	724	114.5	0.20586		356	18.4063	799.25	166.333	0.234352		356	18.3578	794	149.833	0.224752
18.4602	0.189177	0.234167	0.246418	0.186525	0.202567	0.303704	0.271661	0.305002	0.313427	0.328048	0.22741	0.237845	0.195022	0.204133	0.316059					357	18.4092	811.25	292.818	0.163243		357	18.4227	861.5	165.5	0.227071		357	18.5698	895.25	154.833	0.250078		357	18.4573	697.25	179.333	0.191771		357	18.4088	717.5	133	0.203934
18.5111	0.203311	0.214102	0.188466	0.281037	0.213413	0.327327	0.296359	0.240397	0.326598	0.245966	0.220951	0.272916	0.248848	0.226559	0.349913					358	18.4602	809	275.636	0.167945		358	18.4736	760.25	127	0.206598		358	18.6207	612.75	140.5	0.159504		358	18.5082	838.75	172.333	0.246756		358	18.4597	765.25	138.333	0.218733
18.5621	0.155557	0.226663	0.234541	0.176713	0.211551	0.259442	0.28075	0.225644	0.33784	0.28238	0.209632	0.262087	0.188827	0.189979	0.350368					359	18.5111	851.25	245.909	0.190609		359	18.5246	902	186	0.233596		359	18.6716	795.25	157.833	0.215289		359	18.5592	671.5	163.333	0.188161		359	18.5106	721.75	127	0.20751
18.613	0.228137	0.192977	0.235723	0.2404	0.215564	0.386707	0.261824	0.194686	0.306083	0.291414	0.215323	0.264081	0.290398	0.261078	0.325119					360	18.5621	842.75	275.818	0.178515		360	18.5755	841.5	226	0.200807		360	18.7226	810.25	140.5	0.22621		360	18.6101	817.25	162.5	0.242436		360	18.5616	730.25	180.667	0.191751
18.664	0.197421	0.21818	0.225815	0.195844	0.216	0.327996	0.290598	0.292305	0.287989	0.263199	0.21954	0.259071	0.208394	0.225006	0.347107					361	18.613	796.25	271.455	0.165247		361	18.6265	879.25	146.25	0.239142		361	18.7735	747	107.167	0.216105		361	18.6611	719.5	164.333	0.205564		361	18.6125	720.25	146.667	0.200125
18.7149	0.234012	0.232862	0.21315	0.226916	0.214139	0.330134	0.279331	0.215589	0.312155	0.363921	0.209193	0.273024	0.281938	0.271769	0.35613					362	18.664	846.5	246.182	0.189027		362	18.6774	822	163.25	0.214918		362	18.8245	634.5	101.5	0.180022		362	18.712	763.75	159	0.223923		362	18.6635	775.25	148.167	0.218791
18.7659	0.128799	0.213531	0.199133	0.218677	0.184454	0.343408	0.277624	0.298535	0.342435	0.279914	0.237537	0.229441	0.225492	0.227873	0.319243					363	18.7149	700	273.909	0.134167		363	18.7284	982.5	201.25	0.254884		363	18.8754	745.75	139.333	0.204819		363	18.763	685.5	161.167	0.194146		363	18.7144	657	167.5	0.170788
18.8168	0.183102	0.2234	0.251625	0.202509	0.208441	0.348765	0.257119	0.217501	0.318638	0.272428	0.240515	0.278949	0.27338	0.235219	0.329365					364	18.7659	797.75	254.273	0.171129		364	18.7793	980	157	0.268505		364	18.9264	980.75	87.5	0.301697		364	18.8139	712.25	186.833	0.194548		364	18.7654	770.75	176.333	0.207394
18.8677	0.18308	0.230986	0.169524	0.246664	0.204312	0.338228	0.261098	0.232096	0.329429	0.275853	0.216875	0.255892	0.267105	0.21336	0.31367					365	18.8168	846	243	0.189872		365	18.8302	839.75	183.5	0.214102		365	18.9773	628.75	131.167	0.16806		365	18.8649	806.5	185.667	0.229878		365	18.8163	711	139	0.199573
18.9187	0.183431	0.216875	0.190774	0.194085	0.19902	0.354803	0.254622	0.282613	0.328731	0.270551	0.222644	0.270653	0.232623	0.210613	0.338161					366	18.8677	797.75	231.818	0.1782		366	18.8812	904.5	147.25	0.247054		366	19.0283	812	99.667	0.240592		366	18.9158	719	172.833	0.202231		366	18.8672	741	150.5	0.206027
18.9696	0.14702	0.272583	0.195474	0.228335	0.198875	0.316543	0.285477	0.253694	0.310063	0.282176	0.213159	0.227448	0.25597	0.25645	0.402722					367	18.9187	841.5	240	0.189399		367	18.9321	822	230.5	0.192977		367	19.0792	639.75	148	0.16609		367	18.9667	772.75	155.333	0.228613		367	18.9182	750.75	150.167	0.209545
19.0206	0.166198	0.245749	0.253511	0.204699	0.196171	0.292015	0.275128	0.26745	0.289096	0.269475	0.228021	0.230141	0.224137	0.246655	0.33255					368	18.9696	831.25	230.455	0.189177		368	18.9831	912.75	195	0.234167		368	19.1302	864.75	135.167	0.246418		368	19.0177	671.75	168	0.186525		368	18.9691	739.75	159.167	0.202567
19.0715	0.166327	0.215244	0.208393	0.222226	0.178493	0.394072	0.289211	0.315042	0.309529	0.297367	0.238524	0.271784	0.315118	0.235607	0.292896					369	19.0206	867.5	221.818	0.203311		369	19.034	870.75	214.5	0.214102		369	19.1811	698.5	140.5	0.188466		369	19.0686	914.5	155.5	0.281037		369	19.0201	739.5	127.833	0.213413
19.1225	0.193235	0.21035	0.264854	0.190691	0.192246	0.344043	0.295708	0.277949	0.329388	0.298797	0.219242	0.22734	0.233354	0.221542	0.365267					370	19.0715	745.75	251.727	0.155557		370	19.085	852.75	158	0.226663		370	19.232	818.25	123.833	0.234541		370	19.1196	658.25	181	0.176713		370	19.071	744	137.667	0.211551
19.1734	0.169269	0.225358	0.202482	0.207816	0.189134	0.36729	0.276237	0.239195	0.287004	0.304924	0.204317	0.28466	0.249811	0.224737	0.303283					371	19.1225	967.25	242.727	0.228137		371	19.1359	751	159.5	0.192977		371	19.283	836.75	138.833	0.235723		371	19.1705	815.75	166.5	0.2404		371	19.122	769.5	151.667	0.215564
19.2243	0.145123	0.259043	0.201188	0.226638	0.190501	0.353076	0.267233	0.240144	0.30875	0.280511	0.260723	0.229926	0.240228	0.234741	0.292971					372	19.1734	865.25	238.273	0.197421		372	19.1869	856.75	188	0.21818		372	19.3339	784.25	115.667	0.225815		372	19.2215	696.75	167.833	0.195844		372	19.1729	762.25	143.167	0.216
19.2753	0.207784	0.185147	0.210166	0.225496	0.20373	0.334445	0.279502	0.237835	0.34502	0.264008	0.199019	0.303892	0.246022	0.240355	0.349496					373	19.2243	948	204.818	0.234012		373	19.2378	955.75	242	0.232862		373	19.3849	760.25	129.167	0.21315		373	19.2724	797.5	184.667	0.226916		373	19.2239	754.25	140.5	0.214139
19.3262	0.155951	0.201949	0.181626	0.19609	0.189309	0.323814	0.27676	0.320924	0.328813	0.301381	0.21584	0.239569	0.276634	0.198011	0.325574					374	19.2753	684.5	275.455	0.128799		374	19.2888	845.25	190.75	0.213531		374	19.4358	701.25	111.667	0.199133		374	19.3234	735.75	145.167	0.218677		374	19.2748	674.5	145.833	0.184454
19.3772	0.221188	0.215081	0.227392	0.218924	0.222862	0.327068	0.278179	0.261552	0.343994	0.286025	0.22106	0.249859	0.276661	0.227335	0.374706					375	19.3262	855.5	274	0.183102		375	19.3397	806.25	121.5	0.2234		375	19.4868	929	184	0.251625		375	19.3743	713.25	166.333	0.202509		375	19.3257	719.75	122.333	0.208441
19.4281	0.145402	0.232943	0.162769	0.222905	0.205998	0.379436	0.270348	0.30886	0.296605	0.286622	0.250188	0.260741	0.261016	0.218019	0.322428					376	19.3772	842.25	260.818	0.18308		376	19.3906	939	231	0.230986		376	19.5377	641.75	139.833	0.169524		376	19.4252	833	166.833	0.246664		376	19.3767	743.75	158.167	0.204312
19.4791	0.200334	0.241752	0.20859	0.168042	0.210912	0.35855	0.241329	0.234625	0.276705	0.303203	0.214993	0.280566	0.273791	0.202789	0.354462					377	19.4281	821	238.455	0.183431		377	19.4416	905.5	240.75	0.216875		377	19.5886	698.5	133.667	0.190774		377	19.4762	693.5	169.333	0.194085		377	19.4276	710.25	139.833	0.19902
19.53	0.177935	0.221035	0.221453	0.25194	0.183058	0.342468	0.248424	0.307326	0.2733	0.270465	0.211842	0.221037	0.303289	0.24352	0.304799					378	19.4791	720	253.091	0.14702		378	19.4925	1007.75	172.25	0.272583		378	19.6396	713.25	134.5	0.195474		378	19.5271	789.5	172.833	0.228335		378	19.4786	720	150	0.198875
19.581	0.182179	0.232046	0.202511	0.153231	0.227223	0.313078	0.265824	0.236681	0.300995	0.273913	0.228695	0.27534	0.213823	0.23492	0.322352					379	19.53	789	261.182	0.166198		379	19.5435	950.75	197.5	0.245749		379	19.6905	891.75	141.167	0.253511		379	19.5781	696.5	143.667	0.204699		379	19.5295	718.75	156.5	0.196171
19.6319	0.183438	0.184087	0.18475	0.255303	0.201026	0.356189	0.307636	0.211952	0.27609	0.274031	0.209036	0.253253	0.248037	0.231128	0.336113					380	19.581	788.5	260.273	0.166327		380	19.5944	856.25	196.5	0.215244		380	19.7415	777.5	160.5	0.208393		380	19.629	760.5	160.333	0.222226		380	19.5805	660.75	149.167	0.178493
19.6828	0.168625	0.216141	0.220749	0.166253	0.210447	0.29783	0.267788	0.260177	0.313714	0.284556	0.237411	0.253414	0.252467	0.231516	0.327015					381	19.6319	866.5	252.818	0.193235		381	19.6454	865.75	221	0.21035		381	19.7924	900.5	116.333	0.264854		381	19.68	664.5	149.5	0.190691		381	19.6314	690.5	139.5	0.192246
19.7338	0.204306	0.170058	0.166681	0.223275	0.196781	0.386872	0.277411	0.230641	0.290122	0.285145	0.213144	0.26031	0.283917	0.238682	0.323982					382	19.6828	811.75	274.182	0.169269		382	19.6963	919.25	228.5	0.225358		382	19.8434	730	130.5	0.202482		382	19.7309	745.25	184	0.207816		382	19.6824	699.25	157.167	0.189134
19.7847	0.183817	0.237755	0.18734	0.190876	0.212685	0.311809	0.262827	0.327581	0.317243	0.308246	0.225215	0.298505	0.258021	0.24994	0.326598					383	19.7338	728.25	267.364	0.145123		383	19.7472	957.75	163.75	0.259043		383	19.8943	727	131.333	0.201188		383	19.7818	776.25	164.167	0.226638		383	19.7333	688	142	0.190501
19.8357	0.17908	0.170874	0.230544	0.197942	0.227572	0.35761	0.281219	0.2428	0.282326	0.275013	0.219477	0.293495	0.245202	0.275949	0.350861					384	19.7847	885.25	225.364	0.207784		384	19.7982	746.5	179	0.185147		384	19.9453	763.75	141.5	0.210166		384	19.8328	765	156	0.225496		384	19.7843	744.75	160.833	0.20373
19.8866	0.153332	0.21345	0.200203	0.214728	0.231148	0.271682	0.281134	0.249441	0.320648	0.282318	0.251223	0.241455	0.228095	0.20915	0.350444					385	19.8357	738	242.727	0.155951		385	19.8491	794	175	0.201949		385	19.9962	688.75	151	0.181626		385	19.8837	689.25	159.667	0.19609		385	19.8352	684.75	142.167	0.189309
19.9376	0.175709	0.190449	0.212728	0.196368	0.217483	0.352089	0.29239	0.226198	0.323808	0.276796	0.228491	0.259771	0.238819	0.245491	0.335962					386	19.8866	920	217.545	0.221188		386	19.9001	835.25	176	0.215081		386	20.0471	778.75	105.5	0.227392		386	19.9347	768.25	177	0.218924		386	19.8861	797.25	158.5	0.222862
19.9885	0.178429	0.181477	0.156098	0.214419	0.214837	0.292403	0.266603	0.253805	0.326844	0.272483	0.204082	0.26435	0.274406	0.217272	0.295928					387	19.9376	676.5	214.727	0.145402		387	19.951	866.5	152.5	0.232943		387	20.0981	621.75	139.833	0.162769		387	19.9856	767.5	165.5	0.222905		387	19.9371	735.75	145.333	0.205998
20.0394	0.190809	0.247706	0.19857	0.163969	0.218704	0.283487	0.260266	0.27349	0.307067	0.274557	0.246818	0.238653	0.247243	0.240653	0.334938					388	19.9885	896.5	260.273	0.200334		388	20.002	848.25	107.25	0.241752		388	20.149	757.75	140.167	0.20859		388	20.0366	642	188.167	0.168042		388	19.988	742.5	138	0.210912
20.0904	0.16159	0.220219	0.194011	0.24978	0.214052	0.310446	0.276163	0.316434	0.301816	0.258054	0.202938	0.272054	0.272649	0.240982	0.312912					389	20.0394	808	242.909	0.177935		389	20.0529	867.75	190.25	0.221035		389	20.2	779.5	123.833	0.221453		389	20.0875	820.25	139.833	0.25194		389	20.039	697.5	172.833	0.183058
20.1413	0.197285	0.258065	0.215598	0.186062	0.210185	0.271235	0.232026	0.268968	0.309734	0.246272	0.224713	0.239946	0.195646	0.222617	0.362499					390	20.0904	820.75	242.182	0.182179		390	20.1039	883	171.75	0.232046		390	20.2509	757.75	158.167	0.202511		390	20.1385	594.5	180.667	0.153231		390	20.0899	807.75	156.5	0.227223
20.1923	0.192355	0.208719	0.205184	0.238672	0.217483	0.369815	0.299506	0.303389	0.307929	0.251448	0.226155	0.306694	0.274539	0.257734	0.299644					391	20.1413	821.75	239.182	0.183438		391	20.1548	743.25	179	0.184087		391	20.3019	699.5	152.5	0.18475		391	20.1894	853	163.5	0.255303		391	20.1409	743	166.833	0.201026
20.2432	0.139119	0.247217	0.213854	0.193468	0.227252	0.318105	0.294054	0.301982	0.320443	0.295058	0.233743	0.258155	0.253492	0.254748	0.342975					392	20.1923	810.25	274.727	0.168625		392	20.2057	800.5	138	0.216141		392	20.3528	759.75	106.167	0.220749		392	20.2403	604	155	0.166253		392	20.1918	742.5	139.333	0.210447
20.2942	0.198051	0.200726	0.191843	0.216579	0.199224	0.332225	0.262859	0.274107	0.340425	0.272641	0.215777	0.263003	0.24357	0.26284	0.35723					393	20.2432	845.75	196.909	0.204306		393	20.2567	744.25	223	0.170058		393	20.4037	617	123.5	0.166681		393	20.2913	758	155	0.223275		393	20.2428	725	161	0.196781
20.3451	0.154927	0.22389	0.192406	0.203897	0.204254	0.247119	0.277902	0.200994	0.297343	0.296063	0.229761	0.250936	0.216649	0.220228	0.344113					394	20.2942	817.5	233.727	0.183817		394	20.3076	926	197.25	0.237755		394	20.4547	690.5	135.833	0.18734		394	20.3422	689	173.5	0.190876		394	20.2937	761.25	151.667	0.212685
20.3961	0.211577	0.221769	0.226744	0.193221	0.205358	0.298688	0.239238	0.265553	0.313058	0.26096	0.209412	0.264997	0.227792	0.250896	0.319736					395	20.3451	786	217.273	0.17908		395	20.3586	767	243.25	0.170874		395	20.5056	809.25	126.667	0.230544		395	20.3932	679.25	144.667	0.197942		395	20.3446	808.75	156.5	0.227572
20.447	0.157954	0.192488	0.185173	0.226083	0.18425	0.298018	0.245234	0.303105	0.290327	0.273882	0.193626	0.294465	0.256336	0.236025	0.333953					396	20.3961	725.5	238.545	0.153332		396	20.4095	910.5	256.25	0.21345		396	20.5566	691.75	99	0.200203		396	20.4441	731.25	151.333	0.214728		396	20.3956	788.5	126	0.231148
20.4979	0.175616	0.217528	0.214501	0.172486	0.222222	0.370003	0.275779	0.250358	0.303416	0.261392	0.235844	0.284068	0.260927	0.259884	0.351733					397	20.447	800.75	242.727	0.175709		397	20.4605	783.25	199.5	0.190449		397	20.6075	752.5	122.667	0.212728		397	20.4951	674.5	144.167	0.196368		397	20.4465	755	131.667	0.217483
20.5489	0.16257	0.193385	0.213291	0.224663	0.190559	0.298324	0.275779	0.221186	0.321592	0.289104	0.229181	0.281589	0.228434	0.238682	0.31405					398	20.4979	808.75	242.091	0.178429		398	20.5114	753	196.75	0.181477		398	20.6585	609	146.833	0.156098		398	20.546	743.75	164.667	0.214419		398	20.4975	768.75	153	0.214837
20.5998	0.203898	0.218099	0.268654	0.201984	0.210825	0.296233	0.241948	0.318331	0.342025	0.285915	0.223835	0.292848	0.278649	0.24346	0.3614					399	20.5489	828.25	222.273	0.190809		399	20.5623	917.75	158.5	0.247706		399	20.7094	729.75	141.833	0.19857		399	20.597	618.5	175.667	0.163969		399	20.5484	749	122.167	0.218704
20.6508	0.164524	0.192407	0.18475	0.245676	0.209458	0.366103	0.274018	0.30701	0.316094	0.299787	0.217486	0.258317	0.325298	0.249582	0.326257					400	20.5998	761	247.818	0.16159		400	20.6133	856.5	181.5	0.220219		400	20.7604	722.25	147.833	0.194011		400	20.6479	841.75	167.167	0.24978		400	20.5994	746	132.5	0.214052
20.7017	0.181756	0.244362	0.216021	0.201336	0.208208	0.259195	0.249117	0.237503	0.317161	0.288672	0.272387	0.245172	0.239577	0.234681	0.343658					401	20.6508	869	242.455	0.197285		401	20.6642	904.75	113.75	0.258065		401	20.8113	760	121.667	0.215598		401	20.6988	672	169.5	0.186062		401	20.6503	743.25	140.833	0.210185
20.7527	0.182515	0.192488	0.196572	0.240122	0.186401	0.38155	0.264416	0.280558	0.28327	0.273151	0.247021	0.298128	0.249356	0.212613	0.314012					402	20.7017	844.25	233.364	0.192355		402	20.7152	845.5	205.75	0.208719		402	20.8622	766.5	159	0.205184		402	20.7498	798.75	154.167	0.238672		402	20.7013	769.5	146.167	0.217483
20.8036	0.17304	0.216957	0.197557	0.210932	0.205126	0.252793	0.233167	0.258264	0.323726	0.279034	0.216138	0.237199	0.243143	0.209418	0.329479					403	20.7527	711	269.182	0.139119		403	20.7661	921.75	164	0.247217		403	20.9132	724.5	91.333	0.213854		403	20.8007	696	173.5	0.193468		403	20.7522	781.5	130.167	0.227252
20.8546	0.175745	0.206925	0.23485	0.200256	0.19085	0.359466	0.250984	0.242847	0.254139	0.248754	0.197122	0.290586	0.261836	0.254539	0.344681					404	20.8036	866.25	237.273	0.198051		404	20.8171	835.25	220	0.200726		404	20.9641	695	127	0.191843		404	20.8517	749.75	164.833	0.216579		404	20.8031	754	183	0.199224
20.9055	0.141194	0.222911	0.210757	0.213864	0.196578	0.293237	0.224963	0.263861	0.355113	0.311538	0.233618	0.254007	0.244105	0.273083	0.294602					405	20.8546	731.75	239.727	0.154927		405	20.868	817.25	131	0.22389		405	21.0151	695.5	125.833	0.192406		405	20.9026	695	144.333	0.203897		405	20.8541	758.75	173.333	0.204254
20.9565	0.185778	0.196403	0.228011	0.196122	0.198322	0.362403	0.258324	0.258785	0.308668	0.287965	0.246049	0.29301	0.217184	0.278727	0.395254					406	20.9055	886.75	214.818	0.211577		406	20.919	861.25	181.5	0.221769		406	21.066	796.5	125.167	0.226744		406	20.9536	690	168.167	0.193221		406	20.905	735.75	147.167	0.205358
21.0074	0.161082	0.215978	0.213403	0.226577	0.200358	0.312338	0.26862	0.280399	0.35101	0.300525	0.216138	0.25503	0.242786	0.227455	0.329062					407	20.9565	741	239.364	0.157954		407	20.9699	849.75	259.75	0.192488		407	21.117	677.75	129.5	0.185173		407	21.0045	783.75	173.167	0.226083		407	20.956	695.75	167.667	0.18425
21.0583	0.152831	0.210432	0.210842	0.169431	0.212104	0.27772	0.253459	0.259433	0.314248	0.281611	0.232489	0.294626	0.248081	0.208134	0.304345					408	21.0074	800	242.273	0.175616		408	21.0208	846.5	179.75	0.217528		408	21.1679	789.25	154.167	0.214501		408	21.0555	615.5	149.667	0.172486		408	21.0069	777.25	140.333	0.222222
21.1093	0.140636	0.169895	0.153593	0.256106	0.192827	0.374984	0.293467	0.245425	0.322577	0.278092	0.217815	0.308471	0.270091	0.205088	0.330541					409	21.0583	764.75	248.455	0.16257		409	21.0718	845.75	253	0.193385		409	21.2189	727.5	96	0.213291		409	21.1064	773.25	166.5	0.224663		409	21.0579	710.5	164.333	0.190559
21.1602	0.186744	0.241589	0.195868	0.171714	0.203527	0.271917	0.216855	0.309967	0.303046	0.304908	0.220073	0.231919	0.235217	0.225245	0.33073					410	21.1093	864	216.455	0.203898		410	21.1227	865.75	197.25	0.218099		410	21.2698	909.25	113.833	0.268654		410	21.1573	695	149.5	0.201984		410	21.1088	725.25	121	0.210825
21.2112	0.179517	0.231394	0.183399	0.2541	0.18172	0.338474	0.271586	0.241045	0.307396	0.304296	0.230717	0.273562	0.285495	0.251314	0.308666					411	21.1602	778.5	256	0.164524		411	21.1737	791.5	201.75	0.192407		411	21.3208	690	143	0.18475		411	21.2083	838	174.5	0.245676		411	21.1597	765	164.667	0.209458
21.2621	0.158727	0.265895	0.303273	0.188006	0.176894	0.32984	0.271052	0.254405	0.319335	0.301491	0.213191	0.25961	0.261417	0.222288	0.311965					412	21.2112	814.5	237.273	0.181756		412	21.2246	927.5	178.5	0.244362		412	21.3717	723.25	83.667	0.216021		412	21.2592	701.75	158	0.201336		412	21.2107	762.75	166	0.208208
21.3131	0.180733	0.252274	0.184582	0.252496	0.202248	0.365492	0.251518	0.257283	0.317448	0.308451	0.200696	0.270168	0.287858	0.261347	0.32565					413	21.2621	819	239.364	0.182515		413	21.2756	747	157	0.192488		413	21.4226	710.5	128.5	0.196572		413	21.3102	804	155.5	0.240122		413	21.2616	707.25	173	0.186402
21.364	0.147027	0.232291	0.215936	0.192326	0.170497	0.284216	0.229038	0.262042	0.324095	0.297729	0.23495	0.235098	0.267158	0.239549	0.394003					414	21.3131	803	253.455	0.17304		414	21.3265	872.5	207.5	0.216957		414	21.4736	757.75	172.833	0.197557		414	21.3611	721.5	151.833	0.210932		414	21.3126	725.25	137.333	0.205126
																				415	21.364	788.5	230.364	0.175745		415	21.3775	792.5	158.25	0.206925		415	21.5245	831.5	136.167	0.23485		415	21.4121	717.5	176.667	0.200256		415	21.3635	705	158	0.19085
																				416	21.415	686.5	238.091	0.141194		416	21.4284	849	165.75	0.222911		416	21.5755	720	96	0.210757		416	21.463	744.75	167.167	0.213864		416	21.4145	703.75	140.333	0.196578
																				417	21.4659	803	213	0.185778		417	21.4794	762.75	160.75	0.196403		417	21.6264	814.75	139.667	0.228011		417	21.514	683.5	153.833	0.196122		417	21.4654	729.75	161.333	0.198322
																				418	21.5168	740.75	229.182	0.161082		418	21.5303	837.25	175.25	0.215978		418	21.6774	762	130.167	0.213403		418	21.5649	777.75	165.833	0.226577		418	21.5164	715.75	141.5	0.200358
																				419	21.5678	718	232.636	0.152831		419	21.5812	837	192	0.210432		419	21.7283	765.25	141	0.210842		419	21.6158	630.25	172.667	0.169431		419	21.5673	736.25	128.333	0.212104
																				420	21.6187	712	265.364	0.140636		420	21.6322	672	151.25	0.169895		420	21.7793	623.75	169	0.153593		420	21.6668	857.5	165.833	0.256106		420	21.6182	696	143.333	0.192827
																				421	21.6697	818.25	225.182	0.186744		421	21.6831	881.5	141	0.241589		421	21.8302	729.25	149.333	0.195868		421	21.7177	623.75	160	0.171714		421	21.6692	725.5	142.167	0.203527
																				422	21.7206	794.75	224.636	0.179517		422	21.7341	918	208.75	0.231393		422	21.8811	684.5	141.5	0.183399		422	21.7687	853.75	167.5	0.2541		422	21.7201	677	156.167	0.18172
																				423	21.7716	767	262.909	0.158727		423	21.785	973.25	158.25	0.265895		423	21.9321	1026.75	128.833	0.303273		423	21.8196	689.25	181.5	0.188006		423	21.7711	644.5	137.5	0.176894
																				424	21.8225	840.25	266.273	0.180733		424	21.836	1003.5	230.25	0.252274		424	21.983	698.5	152	0.184582		424	21.8706	861.75	179.833	0.252496		424	21.822	732.5	152.833	0.202248
																				425	21.8734	721.75	254.818	0.147027		425	21.8869	930.5	218.5	0.232291		425	22.034	797	157.667	0.215936		425	21.9215	684.25	164.833	0.192326		425	21.873	627.5	138.833	0.170497
[truncated: 50 more columns]

## Sheet: MG132 5h
	Normalized Data																			Image105						Image106						Image108						Image110						Image111
Seconds	MG132-5h																			Time	Time [s]	Intensity Region 1	Intensity Region 2	2609.06		Time	Time [s]	Intensity Region 1	Intensity Region 2	2564.64		Time	Time [s]	Intensity Region 1	Intensity Region 2	2326.62		Time	Time [s]	Intensity Region 1	Intensity Region 2	2743.42		Time	Time [s]	Intensity Region 1	Intensity Region 2	3050.83
0	0.973394	1.03164	1.09998	1.02682	1.03357	1.00388	1.01427	1.06393	1.02879	1.00315	0.949523	1.07571	1.06034	0.937625	0.993443					1	0	3395.5	471.778			1	0	3198.25	283.222			1	0	2927.33	525			1	0	3516	385.167			1	0	3894	542.583
0.05094	0.951558	1.09383	0.871004	1.0158	1.07228	0.930743	1.05009	0.94321	0.914891	1.04174	0.992514	0.953569	0.946612	0.983029	1.06897					2	0.05094	3264.5	376			2	0.05094	3072.75	243.778			2	0.16293	3016.67	403.5			2	0.16244	3218.75	435.667			2	0.16244	3775	537.583
0.10189	1.07686	0.984544	1.08	1.01449	1.08102	1.00311	1.03516	1.01397	0.824583	1.02828	1.01744	1.01282	1.07854	1.03042	0.995117					3	0.10189	2910.75	400			3	0.10189	3162	293.333			3	0.21387	2582	434.25			3	0.21339	3230.5	317.5			3	0.21339	3643.5	508.333
0.15283	0.966846	1.11595	1.05478	1.10425	0.993335	0.927293	0.995956	1.01922	1.02452	1.01043	0.904917	0.953341	1.01711	0.985344	0.992995					4	0.15283	3482	373.444			4	0.15283	3007	170.556			4	0.26481	2719.67	466.25			4	0.26433	3287.5	342			4	0.26433	3610.75	424.833
0.20378	1.05315	0.985226	1.00861	1.01838	1.01956	0.984428	0.939803	0.997966	1.00255	1.05563	1.03321	0.931133	1.16797	1.04788	0.928469					5	0.20378	3181	418.667			5	0.20378	3097.75	237.111			5	0.31576	2951.33	477			5	0.31528	2985.25	354			5	0.31528	3478	523.667
0.25472	0.991738	1.02071	1.02488	1.01063	0.962824	1.08682	1.02472	0.90343	0.972831	0.911175	1.00082	0.993041	1.01619	0.975014	0.934574					6	0.25472	3066.75	391.778			6	0.25472	2814.25	202.222			6	0.3667	2861.67	463.25			6	0.36622	3040.75	317			6	0.36622	3579	438.667
0.30567	0.973511	0.927042	0.997833	1.04739	1.03207	1.03708	0.988653	1.04062	0.917392	0.992689	1.01188	0.996768	1.02949	1.04747	0.968127					7	0.30567	3433.75	392.333			7	0.30567	2770.25	274.111			7	0.41765	2708.33	345.75			7	0.41717	3184.75	266.667			7	0.41717	3410.25	429.333
0.35661	1.06849	1.08298	1.00263	0.938884	0.974843	1.0097	0.973334	1.01163	0.94289	1.05386	1.03489	1.09366	0.935955	0.905027	1.01042					8	0.35661	2893.5	350			8	0.35661	2932.25	249.444			8	0.46859	2751.33	452.75			8	0.46811	3029.25	299.167			8	0.46811	3527.5	475.333
0.40755	0.952345	0.995765	0.960619	0.992862	1.06151	0.989895	0.926912	0.855701	0.987354	1.00163	0.906462	1.02012	0.917883	1.06616	1.01675					9	0.40755	2906.75	337.333			9	0.40755	2713.5	257.556			9	0.51954	3096	458.25			9	0.51905	2980.75	277.667			9	0.51905	3501.5	475.25
0.4585	1.00873	1.0005	0.99572	1.01583	0.941792	1.02041	0.895576	1.07828	1.01778	0.976218	0.913193	0.919192	0.945553	1.11798	1.0537					10	0.4585	3080.25	354.556			10	0.4585	2968	248.333			10	0.57048	2864	428.75			10	0.57	3070.75	290.667			10	0.57	3392.5	451.417
0.50944	1.04773	1.02376	0.962159	1.01646	1.03054	1.01239	1.00308	1.0423	1.05989	0.948449	1.00151	1.07708	1.10833	0.852718	0.913					11	0.50944	2927.75	388.111	0.973394		11	0.50944	2872	226.222	1.03164		11	0.62142	3033	473.75	1.09998		11	0.62094	3132.5	315.5	1.02682		11	0.62094	3625.25	472	1.03357
0.56039	1.00373	0.914305	0.891957	0.862125	0.931522	0.989043	0.944963	0.978092	1.02138	0.998896	1.0171	0.961707	0.953563	1.08011	1.03908					12	0.56039	2855	372.333	0.951558		12	0.56039	3052.5	247.222	1.09383		12	0.67237	2458	431.5	0.871004		12	0.67189	3120.75	334	1.0158		12	0.67189	3675	403.667	1.07228
0.61133	1.11477	0.916882	1.14751	0.951399	0.989265	0.983308	0.904307	0.955479	0.974642	1.02013	0.990728	0.974408	1.00473	1.01223	1.00292					13	0.61133	3179.25	369.667	1.07686		13	0.61133	2760	235	0.984544		13	0.72331	3000	487.25	1.08		13	0.72283	3125.5	342.333	1.01449		13	0.72283	3771.25	473.25	1.08102
0.66228	1.13105	0.987891	0.893533	0.931017	1.06274	1.05505	0.966496	0.814654	1.02252	0.966658	0.901724	0.971974	0.905703	0.962099	1.02011					14	0.66228	2860	337.444	0.966846		14	0.66228	3091	229	1.11595		14	0.77426	2880.33	426.25	1.05478		14	0.77378	3272.75	243.333	1.10425		14	0.77378	3498.5	468	0.993335
0.71322	0.949982	0.98266	1.03383	0.997631	0.943322	1.00007	1.02058	0.973694	0.915358	0.978177	0.951583	1.04308	1.05173	1.05237	1.00124					15	0.71322	3153.5	405.778	1.05315		15	0.71322	2772.75	246	0.985226		15	0.8252	2759.67	413	1.00861		15	0.82472	3116.5	322.667	1.01838		15	0.82472	3546.5	436	1.01956
0.76416	0.910547	1.02293	1.00815	0.905015	1.0233	1.02077	1.02442	1.01991	1.10615	0.907699	0.980118	1.0024	0.827326	1.11028	0.971063					16	0.76416	2980.5	393	0.991738		16	0.76416	2874.75	257	1.02071		16	0.87614	2774	389.5	1.02488		16	0.87566	3058.75	286.167	1.01063		16	0.87566	3411.25	473.833	0.962824
0.81511	0.957754	0.997617	1.21295	0.903314	0.965856	0.984831	1.07384	1.00423	1.0849	1.04834	1.03963	1.05206	1.10959	0.959059	0.920958					17	0.81511	2926.5	386.556	0.973511		17	0.81511	2610.75	233.222	0.927042		17	0.92709	2709.33	387.75	0.997833		17	0.92661	3092.25	218.833	1.04739		17	0.92661	3541.5	392.833	1.03207
0.86605	1.08992	1.07488	1.03064	0.876857	0.940754	0.987251	1.01599	0.968921	0.849017	1.04601	1.13622	1.06385	0.938934	0.851643	1.0193					18	0.86605	3167.75	380	1.06849		18	0.86605	3054	276.556	1.08298		18	0.97803	2711	378.25	1.00263		18	0.97755	2875.75	300	0.938884		18	0.97755	3392.25	418.167	0.974843
0.917	0.916306	0.995581	1.01438	0.954831	0.975963	1.04515	1.00362	0.900379	0.939717	0.928281	1.06813	0.975549	0.982491	1.00887	0.964393					19	0.917	2824.5	339.778	0.952345		19	0.917	2786	232.222	0.995765		19	1.02898	2631	396	0.960619		19	1.0285	3037.5	313.667	0.992862		19	1.0285	3631	392.5	1.06151
0.96794	1.0174	1.03426	0.901234	1.0024	0.974133	0.987475	0.904682	1.03269	0.993122	0.980177	0.936234	1.01936	0.970311	0.973649	0.918908					20	0.96794	2978.5	346.667	1.00873		20	0.96794	2787.25	221.333	1.0005		20	1.07992	2724.67	408	0.99572		20	1.07944	3125.5	338.667	1.01583		20	1.07944	3375.5	502.25	0.941792
1.01888	0.239998	0.260227	0.189294	0.218645	0.248948	0.355403	0.379039	0.187631	0.178898	0.237616	0.236419	0.407195	0.24645	0.321979	0.295954					21	1.01888	3093.25	359.667	1.04773		21	1.01888	2810.25	184.667	1.02376		21	1.13087	2656.33	417.75	0.962159		21	1.13039	3058.75	270.167	1.01646		21	1.13039	3620	476	1.03054
1.06983	0.115527	0.349074	0.206164	0.21986	0.189921	0.289261	0.31319	0.194125	0.317719	0.24999	0.212692	0.410997	0.273326	0.279643	0.28856					22	1.06983	2990	371.222	1.00373		22	1.06983	2622.75	277.889	0.914305		22	1.18181	2524	448.75	0.891957		22	1.18133	2691.5	326.333	0.862125		22	1.18133	3273.5	431.583	0.931522
1.12077	0.205321	0.264192	0.238292	0.286838	0.249385	0.326858	0.366272	0.295515	0.31406	0.299637	0.315569	0.410389	0.37699	0.38056	0.249654					23	1.12077	3275.5	367	1.11477		23	1.12077	2587.25	235.778	0.916882		23	1.23275	3096.33	426.5	1.14751		23	1.23227	2849.75	239.667	0.951399		23	1.23227	3546.75	528.667	0.989265
1.17172	0.160595	0.358378	0.263221	0.219009	0.310325	0.354373	0.302924	0.302385	0.195044	0.335876	0.314367	0.428794	0.385066	0.375956	0.286394					24	1.17172	3294.75	343.778	1.13105		24	1.17172	2773.25	239.667	0.987891		24	1.2837	2576.67	497.75	0.893533		24	1.28322	2907.5	353.333	0.931017		24	1.28322	3712.25	470	1.06274
1.22266	0.224166	0.322257	0.313186	0.20935	0.291068	0.3537	0.314511	0.375779	0.266648	0.336842	0.284905	0.459748	0.334823	0.393433	0.309346					25	1.22266	2951	472.444	0.949982		25	1.22266	2744.5	224.333	0.98266		25	1.33464	2657.33	252	1.03383		25	1.33416	3057.25	320.333	0.997631		25	1.33416	3355.75	477.833	0.943322
1.27361	0.210325	0.317784	0.208313	0.269615	0.350232	0.369116	0.336348	0.383775	0.203705	0.362707	0.307877	0.460509	0.339324	0.376363	0.31999					26	1.27361	2767	391.333	0.910547		26	1.27361	2849	225.556	1.02293		26	1.38559	2773.33	427.75	1.00815		26	1.38511	2775	292.167	0.905015		26	1.38511	3590.25	468.333	1.0233
1.32455	0.185476	0.32439	0.247533	0.268673	0.379568	0.36441	0.363255	0.316078	0.245425	0.312604	0.344963	0.446439	0.41459	0.382779	0.271793					27	1.32455	2970.5	471.667	0.957754		27	1.32455	2835.75	277.222	0.997617		27	1.43653	3168.33	346.25	1.21295		27	1.43605	2754	275.833	0.903314		27	1.43605	3434.25	487.583	0.965856
1.37549	0.290984	0.397359	0.292018	0.330701	0.298224	0.361632	0.423283	0.347313	0.215017	0.339946	0.364398	0.383466	0.40466	0.42954	0.367848					28	1.37549	3178	334.333	1.08992		28	1.37549	2950	193.333	1.07488		28	1.48748	2785.67	387.75	1.03064		28	1.487	2693.75	288.167	0.876857		28	1.487	3428.75	558.667	0.940754
1.42644	0.172934	0.263791	0.352657	0.312718	0.297296	0.407161	0.302834	0.350803	0.233422	0.359314	0.341597	0.395863	0.396319	0.393675	0.416207					29	1.42644	2747.25	356.556	0.916306		29	1.42644	2761.75	208.444	0.995581		29	1.53842	2759.33	399.25	1.01438		29	1.53794	2953	333.5	0.954831		29	1.53794	3424.5	447	0.975963
1.47738	0.285565	0.338276	0.352012	0.295951	0.39044	0.439201	0.473776	0.354011	0.218638	0.343091	0.383284	0.500285	0.394797	0.399595	0.356927					30	1.47738	3014	359.556	1.0174		30	1.47738	2916.5	264	1.03426		30	1.58936	2628.33	531.5	0.901234		30	1.58888	3083	333	1.0024		30	1.58888	3436.5	464.583	0.974133
1.80141	0.246705	0.351685	0.309246	0.345707	0.386916	0.408819	0.433156	0.390379	0.226123	0.346154	0.36196	0.500665	0.429947	0.417169	0.381195					31	1.80093	992.5	366.333	0.239998		31	1.80093	902.5	235.111	0.260227		31	1.91147	902.667	462.25	0.189294		31	1.91147	922.5	322.667	0.218645		31	1.91147	1244	484.5	0.248948
1.85236	0.239902	0.360783	0.33593	0.260107	0.309615	0.465506	0.378235	0.24439	0.261104	0.394656	0.380571	0.425448	0.441135	0.379622	0.322211					32	1.85188	758.75	457.333	0.115527		32	1.85188	1127.25	232	0.349074		32	1.96242	845.667	366	0.206164		32	1.96242	889	285.833	0.21986		32	1.96242	1045	465.583	0.189921
1.9033	0.261812	0.373228	0.32651	0.368124	0.439415	0.424548	0.365237	0.228991	0.338401	0.384158	0.403166	0.433433	0.500712	0.437879	0.358914					33	1.90282	935.25	399.556	0.205321		33	1.90282	911	233.444	0.264192		33	2.01336	874.667	320.25	0.238292		33	2.01336	1120.75	333.833	0.286838		33	2.01336	1267.75	506.917	0.249385
1.95425	0.316185	0.405028	0.326761	0.363233	0.390713	0.4431	0.414802	0.267003	0.309562	0.379054	0.356294	0.423014	0.441267	0.423723	0.324681					34	1.95377	852	433	0.160595		34	1.95377	1133	213.889	0.358378		34	2.06431	967.667	355.25	0.263221		34	2.06431	867	266.167	0.219009		34	2.06431	1481	534.25	0.310325
2.00519	0.206397	0.365256	0.308888	0.307038	0.448293	0.410836	0.456814	0.287816	0.235251	0.40056	0.374459	0.449405	0.415252	0.447238	0.393084					35	2.00471	980.75	395.889	0.224166		35	2.00471	1025.25	198.778	0.322257		35	2.11525	1207.67	479	0.313186		35	2.11525	931	356.667	0.20935		35	2.11525	1359.25	471.25	0.291068
2.05614	0.304101	0.362354	0.280915	0.341879	0.422535	0.425534	0.418747	0.335561	0.198161	0.425281	0.417142	0.480511	0.458743	0.374488	0.341341					36	2.05565	902.75	354	0.210325		36	2.05565	1032	217	0.317784		36	2.16619	955.667	471	0.208313		36	2.16619	1052.5	312.833	0.269615		36	2.16619	1634.5	566	0.350232
2.10708	0.267679	0.38042	0.343237	0.299474	0.458973	0.429925	0.38652	0.35869	0.360707	0.432495	0.352517	0.444613	0.449939	0.495129	0.336498					37	2.1066	905.25	421.333	0.185476		37	2.1066	1038.5	206.556	0.32439		37	2.21714	1013.67	437.75	0.247533		37	2.21714	1045.25	308.167	0.268673		37	2.21714	1651	493	0.379568
2.15802	0.256383	0.405461	0.417987	0.284712	0.407239	0.425937	0.3732	0.455166	0.374035	0.400822	0.370476	0.483249	0.442922	0.454578	0.310537					38	2.15754	1016.75	257.556	0.290984		38	2.15754	1223.75	204.667	0.397359		38	2.26808	1081.67	402.25	0.292018		38	2.26808	1124.75	217.5	0.330701		38	2.26808	1396.75	486.917	0.298224
2.20897	0.40253	0.371928	0.231988	0.337535	0.335018	0.403217	0.469366	0.358862	0.2928	0.409968	0.388194	0.475796	0.427101	0.398341	0.349344					39	2.20849	882.75	431.556	0.172934		39	2.20849	930.75	254.222	0.263791		39	2.31903	1144	323.5	0.352657		39	2.31903	1173.75	315.833	0.312718		39	2.31903	1341	434	0.297296
2.25991	0.286353	0.355638	0.334605	0.391877	0.361814	0.459143	0.451011	0.404854	0.212497	0.447324	0.433212	0.472754	0.536325	0.403371	0.34451					40	2.25943	1153.5	408.444	0.285565		40	2.25943	1093	225.444	0.338276		40	2.36997	1115	296	0.352012		40	2.36997	1114.75	302.833	0.295951		40	2.36997	1608.75	417.583	0.39044
2.31086	0.265124	0.431315	0.321424	0.399259	0.410544	0.500773	0.435102	0.386592	0.277736	0.468665	0.389843	0.452295	0.523285	0.408664	0.341001					41	2.31038	1008	364.333	0.246705		41	2.31038	1108.5	206.556	0.351685		41	2.42092	1122	402.5	0.309246		41	2.42092	1233.75	285.333	0.345707		41	2.42092	1706.25	525.833	0.386916
2.3618	0.351585	0.371896	0.359713	0.345767	0.428298	0.415899	0.465991	0.353103	0.322647	0.464637	0.420438	0.488649	0.530235	0.463965	0.412733					42	2.36132	1023.25	397.333	0.239902		42	2.36132	1157.5	232.222	0.360783		42	2.47186	1179.33	397.75	0.33593		42	2.47186	1030.75	317.167	0.260107		42	2.47186	1511	566.417	0.309615
2.41274	0.365224	0.384925	0.367736	0.3355	0.352581	0.457081	0.3479	0.499781	0.351897	0.396836	0.404024	0.531467	0.478337	0.347396	0.348494					43	2.41226	1087.75	404.667	0.261812		43	2.41226	1180.75	223.556	0.373228		43	2.5228	1190.67	431	0.32651		43	2.5228	1252.75	242.833	0.368124		43	2.5228	1814.25	473.667	0.439415
2.46369	0.286364	0.299446	0.282992	0.336624	0.510844	0.513679	0.423479	0.335514	0.328452	0.39038	0.466967	0.482793	0.476815	0.536749	0.406413					44	2.46321	1140.5	315.556	0.316185		44	2.46321	1254.75	216	0.405028		44	2.57375	1241	480.75	0.326761		44	2.57375	1286	289.5	0.363233		44	2.57375	1690.25	498.25	0.390713
2.51463	0.357196	0.379856	0.292269	0.409769	0.46572	0.467567	0.446797	0.396717	0.293322	0.480004	0.42085	0.484846	0.471717	0.550099	0.388635					45	2.51415	850.5	312	0.206397		45	2.51415	1134.75	198	0.365256		45	2.62469	1076.67	358	0.308888		45	2.62469	1170.5	328.167	0.307038		45	2.62469	1833.75	466.083	0.448293
2.56558	0.356568	0.324726	0.366518	0.413505	0.389211	0.464789	0.473633	0.348956	0.326287	0.441034	0.393826	0.499981	0.572601	0.413399	0.330187					46	2.5651	1121.75	328.333	0.304101		46	2.5651	1158.75	229.444	0.362354		46	2.67564	1079.33	425.75	0.280915		46	2.67564	1217.25	279.333	0.341879		46	2.67564	1755.75	466.667	0.422535
2.61652	0.3785	0.446868	0.325185	0.429665	0.451516	0.470301	0.523216	0.393775	0.171618	0.414852	0.479466	0.496635	0.591401	0.404915	0.352048					47	2.61604	1033.5	335.111	0.267679		47	2.61604	1237.75	262.111	0.38042		47	2.72658	1103.33	304.75	0.343237		47	2.72658	1180.75	359.167	0.299474		47	2.72658	1916	515.75	0.458973
2.66747	0.243809	0.40623	0.451333	0.430212	0.464163	0.43826	0.484899	0.399972	0.368174	0.442151	0.450244	0.528501	0.456757	0.438788	0.385224					48	2.66699	1016.25	347.333	0.256383		48	2.66699	1230.75	190.889	0.405461		48	2.77752	1346	373.5	0.417987		48	2.77752	1102.75	321.667	0.284712		48	2.77752	1771.25	528.833	0.407239
2.71841	0.357824	0.349042	0.429162	0.434556	0.421278	0.453317	0.450922	0.399878	0.334556	0.421639	0.406154	0.481424	0.490848	0.42905	0.368582					49	2.71793	1417	366.778	0.40253		49	2.71793	1174.75	220.889	0.371928		49	2.82847	957	417.25	0.231988		49	2.82847	1206	280	0.337535		49	2.82847	1564	541.917	0.335018
2.76935	0.299385	0.360642	0.363689	0.408858	0.428844	0.490825	0.516788	0.439564	0.280125	0.414934	0.423425	0.551698	0.438288	0.44996	0.369424					50	2.76887	1130	382.889	0.286353		50	2.76887	1109.75	197.667	0.355638		50	2.87941	1127	348.5	0.334605		50	2.87941	1350.75	275.667	0.391877		50	2.87941	1574.75	470.917	0.361814
2.8203	0.242691	0.468606	0.302727	0.46487	0.452991	0.437319	0.417926	0.404463	0.32918	0.428481	0.47198	0.52082	0.390428	0.456707	0.325818					51	2.81982	1093.5	401.778	0.265124		51	2.81982	1334.5	228.333	0.431315		51	2.93036	1121.33	373.5	0.321424		51	2.93036	1347.5	252.167	0.399259		51	2.93036	1639.5	387	0.410544
2.87124	0.338383	0.396839	0.339476	0.433948	0.496203	0.4729	0.425836	0.413101	0.343347	0.391676	0.49509	0.550633	0.461258	0.452317	0.37278					52	2.87076	1252.75	335.444	0.351585		52	2.87076	1155	201.222	0.371896		52	2.9813	1143.67	306.75	0.359713		52	2.9813	1234.75	286.167	0.345767		52	2.9813	1855.25	548.583	0.428298
2.92219	0.317835	0.416736	0.319669	0.43085	0.489566	0.502476	0.501826	0.378423	0.242886	0.406754	0.409038	0.570483	0.534604	0.402931	0.363658					53	2.92171	1254	301.111	0.365224		53	2.92171	1168.75	181.556	0.384925		53	3.03225	1233.33	377.75	0.367736		53	3.03225	1219.75	299.333	0.3355		53	3.03225	1597.75	522.083	0.352581
2.97313	0.30277	0.431943	0.391626	0.348744	0.444223	0.471421	0.41989	0.360709	0.412917	0.470072	0.444853	0.511541	0.534538	0.42852	0.41293					54	2.97265	1129.25	382.111	0.286364		54	2.97265	1023.75	255.778	0.299446		54	3.08319	1118.67	460.25	0.282992		54	3.08319	1217.5	294	0.336624		54	3.08319	2049.25	490.75	0.510844
3.02408	0.291591	0.417061	0.413618	0.449804	0.50366	0.471914	0.456492	0.330162	0.423295	0.479977	0.447359	0.533749	0.525933	0.458623	0.324055					55	3.0236	1309.5	377.556	0.357196		55	3.0236	1215.75	241.556	0.379856		55	3.13413	1053	373	0.292269		55	3.13413	1375.5	251.333	0.409769		55	3.13413	1850.5	429.667	0.46572
3.07502	0.342227	0.433611	0.295098	0.419611	0.491123	0.527615	0.499147	0.437936	0.312306	0.455436	0.436714	0.540822	0.519511	0.515646	0.333687					56	3.07454	1292.75	362.444	0.356568		56	3.07454	1095.25	262.444	0.324726		56	3.18508	1283	430.25	0.366518		56	3.18508	1429.25	294.833	0.413505		56	3.18508	1645.5	458.083	0.389211
3.12596	0.323457	0.401009	0.401225	0.392242	0.543021	0.505299	0.396072	0.445995	0.403098	0.446194	0.453128	0.535727	0.484891	0.426831	0.387122					57	3.12548	1289.75	302.222	0.3785		57	3.12548	1364.5	218.444	0.446868		57	3.23602	1191.33	434.75	0.325185		57	3.23602	1466.25	287.5	0.429665		57	3.23602	1886.25	508.75	0.451516
3.17691	0.252124	0.378784	0.373502	0.399198	0.544305	0.469405	0.50295	0.452803	0.245331	0.49064	0.459378	0.490018	0.403998	0.449905	0.329005					58	3.17643	989	352.889	0.243809		58	3.17643	1258.5	216.667	0.40623		58	3.28697	1449.33	399.25	0.451333		58	3.28697	1416.25	236	0.430212		58	3.28697	1883.75	467.667	0.464163
3.22785	0.342205	0.371051	0.492129	0.417333	0.497678	0.49441	0.465045	0.465901	0.214625	0.462361	0.512465	0.483781	0.41214	0.495591	0.376406					59	3.22737	1221.25	287.667	0.357824		59	3.22737	1125.5	230.333	0.349042		59	3.33791	1358	359.5	0.429162		59	3.33791	1464	271.833	0.434556		59	3.33791	1792	506.75	0.421278
3.2788	0.323467	0.413119	0.305414	0.405911	0.513493	0.453631	0.424175	0.459704	0.345438	0.425984	0.419339	0.419135	0.513554	0.442896	0.396763					60	3.27832	1164	382.889	0.299385		60	3.27832	1153.25	228.333	0.360642		60	3.38886	1156.67	310.5	0.363689		60	3.38886	1448	326.333	0.408858		60	3.38886	1791.75	483.417	0.428844
3.32974	0.389413	0.438734	0.51165	0.399168	0.494646	0.482714	0.401678	0.420034	0.325522	0.432357	0.438054	0.469559	0.482044	0.48495	0.361671					61	3.32926	1005.75	372.556	0.242691		61	3.32926	1390.25	188.444	0.468606		61	3.4398	1125.33	421	0.302727		61	3.4398	1539.5	264.167	0.46487		61	3.4398	1858.5	476.5	0.452991
3.38069	0.278411	0.425769	0.460001	0.412685	0.531795	0.49665	0.409802	0.416967	0.502907	0.418604	0.446364	0.546906	0.399034	0.477431	0.373828					62	3.3802	1171.75	288.889	0.338383		62	3.3802	1248.75	231	0.396839		62	3.49074	1124.33	334.5	0.339476		62	3.49074	1497	306.5	0.433948		62	3.49074	2000.75	486.917	0.496203
3.43163	0.293678	0.362093	0.480417	0.455758	0.414422	0.490287	0.378789	0.362054	0.418405	0.428412	0.486265	0.48188	0.662562	0.447755	0.37654					63	3.43115	1201.25	372	0.317835		63	3.43115	1274	205.222	0.416736		63	3.54169	1168	424.25	0.319669		63	3.54169	1464	282	0.43085		63	3.54169	1988	494.417	0.489566
3.48257	0.301014	0.402764	0.427837	0.466572	0.546709	0.439829	0.502861	0.491816	0.235755	0.449559	0.482213	0.508955	0.549631	0.560553	0.368815					64	3.48209	1180.5	390.556	0.30277		64	3.48209	1324	216.222	0.431943		64	3.59263	1261.67	350.5	0.391626		64	3.59263	1250.25	293.5	0.348744		64	3.59263	1842.5	487.25	0.444223
3.53352	0.296212	0.425748	0.381561	0.426263	0.457416	0.453362	0.487149	0.349285	0.38027	0.453118	0.451033	0.508043	0.463443	0.506838	0.352585					65	3.53304	1150	389.222	0.291591		65	3.53304	1301.5	231.889	0.417061		65	3.64358	1375.33	413	0.413618		65	3.64358	1472.5	238.5	0.449804		65	3.64358	1998.5	461.917	0.50366
3.58446	0.358761	0.391402	0.418775	0.450685	0.454603	0.512245	0.402053	0.402679	0.357721	0.446856	0.428267	0.484086	0.548108	0.438037	0.432643					66	3.58398	1224	331.111	0.342227		66	3.58398	1357.5	245.444	0.433611		66	3.69452	1162.33	475.75	0.295098		66	3.69452	1468.5	317.333	0.419611		66	3.69452	2003.25	504.917	0.491123
3.63541	0.38919	0.450172	0.432851	0.429513	0.425894	0.423876	0.428318	0.467466	0.434122	0.437406	0.475105	0.532684	0.503227	0.456404	0.355217					67	3.63493	1126.25	282.333	0.323457		67	3.63493	1279	250.556	0.401009		67	3.74547	1346	412.5	0.401225		67	3.74547	1343.25	267.167	0.392242		67	3.74547	2147.75	491.083	0.543021
3.68635	0.406884	0.414115	0.382313	0.47532	0.438077	0.505837	0.43396	0.411505	0.189052	0.49522	0.560847	0.521048	0.38308	0.526694	0.37321					68	3.68587	1017.25	359.444	0.252124		68	3.68587	1222	250.556	0.378784		68	3.79641	1239	370	0.373502		68	3.79641	1392.5	297.333	0.399198		68	3.79641	2089.5	428.917	0.544305
3.7373	0.353119	0.421329	0.410501	0.420005	0.416962	0.515427	0.489327	0.481659	0.36879	0.595315	0.565621	0.557326	0.429087	0.50005	0.373658					69	3.73681	1333.5	440.667	0.342205		69	3.73681	1157.5	205.889	0.371051		69	3.84735	1526	381	0.492129		69	3.84735	1423.75	278.833	0.417333		69	3.84735	2013.25	494.917	0.497678
3.78824	0.471062	0.438972	0.408961	0.512014	0.421087	0.49665	0.497951	0.443148	0.369201	0.456677	0.451342	0.529718	0.500381	0.501256	0.37663					70	3.78776	1282.5	438.556	0.323467		70	3.78776	1275.5	216	0.413119		70	3.8983	1112.33	401.75	0.305414		70	3.8983	1438.25	324.667	0.405911		70	3.8983	2080.75	514.167	0.513493
3.83918	0.319454	0.453497	0.533248	0.371799	0.540508	0.49544	0.434192	0.409549	0.431621	0.494544	0.457867	0.529186	0.496078	0.542462	0.412313					71	3.8387	1365	349	0.389413		71	3.8387	1351.75	226.556	0.438734		71	3.94924	1639.67	449.25	0.51165		71	3.94924	1407.75	312.667	0.399168		71	3.94924	2035.75	526.667	0.494646
3.89013	0.328429	0.420603	0.444743	0.434039	0.50142	0.545361	0.424747	0.460283	0.40575	0.482129	0.528157	0.569343	0.478072	0.572049	0.364885					72	3.88965	1115.5	389.111	0.278411		72	3.88965	1287.5	195.556	0.425769		72	4.00019	1428	357.75	0.460001		72	4.00019	1375	242.833	0.412685		72	4.00019	2072.25	449.833	0.531795
3.94107	0.378479	0.438279	0.442343	0.476656	0.549057	0.494141	0.466188	0.426387	0.343161	0.422866	0.494025	0.55763	0.506471	0.485612	0.422858					73	3.94059	1085	318.778	0.293678		73	3.94059	1133.75	205.111	0.362093		73	4.05113	1553	435.25	0.480417		73	4.05113	1511	260.667	0.455758		73	4.05113	1744	479.667	0.414422
3.99202	0.395982	0.34394	0.370816	0.422678	0.575089	0.495485	0.481007	0.460471	0.425927	0.52321	0.566822	0.552991	0.53381	0.562097	0.423959					74	3.99154	1158.25	372.889	0.301014		74	3.99154	1253.5	220.556	0.402764		74	4.10208	1317.67	322.25	0.427837		74	4.10208	1516.5	236.5	0.466572		74	4.10208	2176.5	508.583	0.546709
4.04296	0.374433	0.430719	0.43912	0.494274	0.433925	0.536443	0.501147	0.474899	0.253245	0.482708	0.54488	0.582956	0.433721	0.513792	0.410997					75	4.04248	1112.5	339.667	0.296212		75	4.04248	1305	213.111	0.425748		75	4.15302	1370	482.25	0.381561		75	4.15302	1449.25	279.833	0.426263		75	4.15302	1936.75	541.25	0.457416
4.0939	0.301791	0.376011	0.454449	0.469822	0.547036	0.50019	0.546927	0.4021	0.264557	0.439434	0.538562	0.578697	0.567835	0.530657	0.480133					76	4.09342	1348.25	412.222	0.358761		76	4.09342	1185.25	181.444	0.391402		76	4.20396	1334.33	360	0.418775		76	4.20396	1529.75	293.333	0.450685		76	4.20396	1880	493.083	0.454603
4.14485	0.343632	0.43073	0.413439	0.493484	0.511472	0.546167	0.493166	0.480142	0.407709	0.47777	0.580592	0.567517	0.543541	0.469891	0.453035					77	4.14437	1375.75	360.333	0.389189		77	4.14437	1338.75	184.222	0.450172		77	4.25491	1428.33	421.25	0.432851		77	4.25491	1447	268.667	0.429513		77	4.25491	1830.5	531.167	0.425894
4.19579	0.347231	0.465162	0.3826	0.456031	0.591669	0.510273	0.463527	0.451786	0.289775	0.438965	0.518302	0.603263	0.643829	0.498182	0.374759					78	4.19531	1432.25	370.667	0.406884		78	4.19531	1243.5	181.444	0.414115		78	4.30585	1296	406.5	0.382313		78	4.30585	1640.5	336.5	0.47532		78	4.30585	1869	532.5	0.438077
4.24674	0.393406	0.46788	0.358961	0.468364	0.541846	0.548274	0.414873	0.414384	0.289477	0.507208	0.449557	0.563562	0.55453	0.461463	0.452919					79	4.24626	1297.75	376.444	0.353119		79	4.24626	1261	180.444	0.421329		79	4.3568	1261.33	306.25	0.410501		79	4.3568	1460.75	308.5	0.420005		79	4.3568	1797	524.917	0.416962
4.29768	0.342653	0.420397	0.371962	0.489444	0.494264	0.545854	0.412445	0.480361	0.228569	0.451394	0.505803	0.540746	0.560752	0.494412	0.397623					80	4.2972	1536.25	307.222	0.471062		80	4.2972	1308.25	182.444	0.438973		80	4.40774	1310	358.5	0.408961		80	4.40774	1650.5	245.833	0.512014		80	4.40774	1819.25	534.583	0.421087
4.34863	0.379565	0.398811	0.487724	0.536891	0.425539	0.522552	0.550283	0.462051	0.330655	0.487026	0.511606	0.570483	0.575448	0.430698	0.357687					81	4.34815	1276.25	442.778	0.319454		81	4.34815	1409.5	246.444	0.453497		81	4.45868	1546.67	306	0.533248		81	4.45868	1310.5	290.5	0.371799		81	4.45868	2139	490	0.540508
4.39957	0.396238	0.439243	0.488691	0.402752	0.509424	0.517667	0.47058	0.429768	0.181138	0.456581	0.522972	0.486139	0.636944	0.578582	0.333794					82	4.39909	1204	347.111	0.328429		82	4.39909	1261.25	182.556	0.420603		82	4.50963	1401	366.25	0.444743		82	4.50963	1495.75	305	0.434039		82	4.50963	2073.25	543.5	0.50142
4.45051	0.349009	0.343193	0.372893	0.426992	0.535728	0.560731	0.455903	0.500876	0.334556	0.49333	0.471774	0.540594	0.639791	0.46996	0.372073					83	4.45003	1332.25	344.778	0.378479		83	4.45003	1357.25	233.222	0.438279		83	4.56057	1381.67	352.5	0.442343		83	4.56057	1626	318.333	0.476656		83	4.56057	2104.75	429.667	0.549057
4.50146	0.345048	0.467989	0.447394	0.450351	0.546135	0.466268	0.478132	0.415856	0.268197	0.493648	0.510233	0.605088	0.523483	0.495501	0.447825					84	4.50098	1343.25	310.111	0.395982		84	4.50098	1098.75	216.667	0.34394		84	4.61152	1296	433.25	0.370816		84	4.61152	1420.25	260.667	0.422678		84	4.61152	2198	443.5	0.575089
4.5524	0.35545	0.372415	0.533211	0.442939	0.506856	0.477247	0.49363	0.484257	0.366774	0.490171	0.447531	0.53451	0.418297	0.512338	0.416968					85	4.55192	1334.25	357.333	0.374433		85	4.55192	1272.75	168.111	0.430719		85	4.66246	1442.67	421	0.43912		85	4.66246	1658.5	302.5	0.494274		85	4.66246	1834.5	510.667	0.433925
4.60335	0.371431	0.478874	0.357814	0.437563	0.520677	0.545764	0.489042	0.469062	0.240515	0.415265	0.516448	0.58501	0.508258	0.556542	0.441049					86	4.60287	1167.5	380.111	0.301791		86	4.60287	1175	210.667	0.376011		86	4.71341	1510.33	453	0.454449		86	4.71341	1557.75	268.833	0.469822		86	4.71341	2155.25	486.333	0.547036
4.65429	0.397345	0.457808	0.382206	0.523617	0.495739	0.481011	0.505236	0.396545	0.399478	0.486461	0.516002	0.590105	0.605302	0.480374	0.398741					87	4.65381	1299	402.444	0.343632		87	4.65381	1321	216.333	0.43073		87	4.76435	1310.67	348.75	0.413439		87	4.76435	1649.5	295.667	0.493484		87	4.76435	2022.75	462.333	0.511472
4.70524	0.371782	0.448092	0.366303	0.389569	0.490631	0.548139	0.511414	0.446637	0.27152	0.476059	0.485578	0.574742	0.591533	0.521594	0.398732					88	4.70476	1263.5	357.556	0.347231		88	4.70476	1359.75	166.778	0.465162		88	4.81529	1291.67	401.5	0.3826		88	4.81529	1591.75	340.667	0.456031		88	4.81529	2244.5	439.417	0.591669
4.75618	0.464302	0.509104	0.461971	0.463655	0.463562	0.490511	0.436781	0.421145	0.282011	0.491523	0.497528	0.571472	0.45583	0.443971	0.426027					89	4.7557	1334.75	308.333	0.393406		89	4.7557	1405.5	205.556	0.46788		89	4.86624	1229.67	394.5	0.358961		89	4.86624	1510.25	225.333	0.468364		89	4.86624	2109.75	456.667	0.541846
4.80712	0.32483	0.478831	0.484751	0.457185	0.564491	0.52999	0.406071	0.410723	0.219422	0.459395	0.536467	0.47397	0.601529	0.466673	0.361617					90	4.80664	1239	345	0.342653		90	4.80664	1268.5	190.333	0.420397		90	4.91718	1275.67	410.25	0.371962		90	4.91718	1568.25	225.5	0.489444		90	4.91718	1992.75	484.833	0.494264
4.85807	0.308796	0.422888	0.45821	0.473831	0.457771	0.533934	0.500147	0.51532	0.369555	0.565367	0.514388	0.601666	0.692219	0.503647	0.429053					91	4.85759	1313.75	323.444	0.379565		91	4.85759	1225.25	202.444	0.398811		91	4.96813	1573	438.25	0.487724		91	4.96813	1718.25	245.333	0.536892		91	4.96813	1821.25	523	0.425539
4.90901	0.397728	0.487463	0.44768	0.451809	0.503824	0.527705	0.461831	0.581484	0.391227	0.500104	0.548142	0.565692	0.49674	0.530312	0.398106					92	4.90853	1376.25	342.444	0.396238		92	4.90853	1322.5	196	0.439243		92	5.01907	1539	402	0.488691		92	5.01907	1366.75	261.833	0.402752		92	5.01907	2062.75	508.583	0.509424
4.95996	0.360358	0.45315	0.351081	0.505209	0.50478	0.566826	0.481489	0.485227	0.408101	0.482308	0.542854	0.571092	0.559759	0.527059	0.379459					93	4.95948	1285.25	374.667	0.349009		93	4.95948	1124.5	244.333	0.343193		93	5.07002	1251.33	383.75	0.372893		93	5.07002	1463.25	291.833	0.426992		93	5.07002	2108.75	474.333	0.535728
5.0109	0.337298	0.426105	0.337578	0.570305	0.501857	0.508257	0.457421	0.427342	0.315199	0.482074	0.559543	0.620451	0.564922	0.567741	0.371876					94	5.01042	1316.25	416	0.345048		94	5.01042	1416	215.778	0.467989		94	5.12096	1445.67	404.75	0.447394		94	5.12096	1550.5	315	0.450351		94	5.12096	2136.5	470.333	0.546135
5.06185	0.377659	0.474043	0.371496	0.482428	0.538569	0.53129	0.524073	0.396169	0.448178	0.485716	0.503022	0.549568	0.529375	0.53588	0.516452					95	5.06136	1309.5	382.111	0.35545		95	5.06136	1163	207.889	0.372415		95	5.1719	1628.33	387.75	0.533211		95	5.1719	1516	300.833	0.442939		95	5.1719	2027.75	481.417	0.506856
5.11279	0.307774	0.432918	0.365229	0.503751	0.512592	0.483789	0.493666	0.491221	0.407018	0.506256	0.601779	0.543484	0.539635	0.540698	0.464807					96	5.11231	1329.75	360.667	0.371431		96	5.11231	1420.25	192.111	0.478874		96	5.22285	1218	385.5	0.357814		96	5.22285	1463.75	263.333	0.437563		96	5.22285	2114.25	525.75	0.520677
5.16373	0.33339	0.495196	0.46652	0.522706	0.521961	0.560328	0.470133	0.423758	0.3205	0.468776	0.492583	0.592615	0.643498	0.460836	0.447351					97	5.16325	1348.25	311.556	0.397345		97	5.16325	1420	245.889	0.457808		97	5.27379	1276	386.75	0.382206		97	5.27379	1654.5	218	0.523617		97	5.27379	2066.5	554.083	0.495739
5.21468	0.392213	0.384384	0.439012	0.496583	0.515105	0.569246	0.499808	0.441582	0.315012	0.575451	0.489046	0.638324	0.606957	0.461476	0.41413					98	5.2142	1314	344	0.371782		98	5.2142	1401.75	252.556	0.448092		98	5.32474	1293	440.75	0.366303		98	5.32474	1358.25	289.5	0.389569		98	5.32474	1891.25	394.417	0.490631
5.26562	0.372325	0.555255	0.409356	0.501747	0.492324	0.510856	0.505539	0.440769	0.413458	0.447104	0.533239	0.509031	0.605038	0.558424	0.415464					99	5.26514	1508.5	297.111	0.464302		99	5.26514	1502	196.333	0.509104		99	5.37568	1494.33	419.5	0.461971		99	5.37568	1580.5	308.5	0.463655		99	5.37568	1979.5	565.25	0.463562
5.31657	0.357931	0.492716	0.54299	0.492513	0.498743	0.499877	0.403017	0.44249	0.31477	0.461078	0.518714	0.586455	0.521431	0.582042	0.350678					100	5.31609	1242.5	395	0.32483		100	5.31609	1460.25	232.222	0.478831		100	5.42663	1526.33	398.5	0.484751		100	5.42663	1508.75	254.5	0.457185		100	5.42663	2256	533.833	0.564491
5.36751	0.380087	0.495088	0.38389	0.531758	0.613958	0.543479	0.506468	0.398908	0.292519	0.451366	0.514319	0.605088	0.510972	0.537817	0.379136					101	5.36703	1096	290.333	0.308796		101	5.36703	1297	212.444	0.422888		101	5.47757	1453.33	387.25	0.45821		101	5.47757	1593.25	293.333	0.473831		101	5.47757	1912.75	516.167	0.457771
5.41846	0.355344	0.396905	0.422142	0.553871	0.50549	0.534964	0.461545	0.403477	0.239358	0.526714	0.533136	0.57634	0.63284	0.448609	0.454244					102	5.41797	1404.25	366.556	0.397728		102	5.41797	1462.5	212.333	0.487463		102	5.52851	1386.33	344.75	0.44768		102	5.52851	1547	307.5	0.451809		102	5.52851	1987.75	450.667	0.503824
5.4694	0.331282	0.416346	0.503125	0.530391	0.572876	0.527884	0.501254	0.482285	0.311914	0.498641	0.472289	0.63916	0.580611	0.599478	0.370086					103	5.46892	1243.75	303.556	0.360358		103	5.46892	1335.5	173.333	0.45315		103	5.57946	1193.33	376.5	0.351081		103	5.57946	1678.5	292.5	0.505209		103	5.57946	2018.5	478.5	0.50478
5.52034	0.361157	0.441496	0.388438	0.508794	0.554575	0.503238	0.480632	0.412382	0.389248	0.49253	0.558478	0.588508	0.495747	0.554523	0.39269					104	5.51986	1233.25	353.222	0.337298		104	5.51986	1326.25	233.444	0.426105		104	5.6304	1263.67	478.25	0.337578		104	5.6304	1850.25	285.667	0.570305		104	5.6304	1984.75	453.667	0.501857
5.57129	0.449897	0.435539	0.348609	0.496856	0.471401	0.584034	0.442976	0.407468	0.361697	0.507898	0.522183	0.603035	0.580479	0.578975	0.387175					105	5.57081	1331	345.667	0.377659		105	5.57081	1418.75	203	0.474043		105	5.68135	1285.33	421	0.371496		105	5.68135	1596.5	273	0.482428		105	5.68135	2102.25	459.167	0.538569
5.62223	0.347401	0.406956	0.454557	0.429392	0.501065	0.525778	0.46417	0.451613	0.377974	0.524865	0.503228	0.651405	0.64277	0.482042	0.375824					106	5.62175	1146	343	0.307774		106	5.62175	1299.5	189.222	0.432918		106	5.73229	1311	461.25	0.365229		106	5.73229	1711	329	0.503751		106	5.73229	2151.25	587.417	0.512592
5.67318	0.394332	0.447161	0.528806	0.500926	0.577274	0.586498	0.462813	0.412491	0.374539	0.562691	0.556246	0.606381	0.543342	0.481718	0.361653					107	5.6727	1249.5	379.667	0.33339		107	5.6727	1457	187	0.495196		107	5.78324	1498.67	413.25	0.46652		107	5.78324	1770.5	336.5	0.522706		107	5.78324	2107	514.583	0.521961
5.72412	0.349818	0.48013	0.400294	0.519547	0.600273	0.54675	0.527108	0.476292	0.249046	0.537087	0.517925	0.535194	0.597756	0.662876	0.406243					108	5.72364	1348.75	325.444	0.392213		108	5.72364	1152.25	166.444	0.384384		108	5.83418	1484.67	463.25	0.439012		108	5.83418	1670.5	308.167	0.496583		108	5.83418	2073.5	502	0.515105
5.77506	0.318442	0.424914	0.389835	0.46317	0.50631	0.546033	0.529858	0.482098	0.28972	0.483922	0.649784	0.576948	0.54321	0.58014	0.435803					109	5.77458	1304.75	333.333	0.372325		109	5.77458	1659.25	235.222	0.555255		109	5.88512	1340.67	388.25	0.409356		109	5.88512	1656	279.5	0.501747		109	5.88512	1989.75	487.75	0.492324
5.82601	0.383334	0.48143	0.425402	0.490021	0.511035	0.523672	0.472722	0.450127	0.296272	0.54404	0.601847	0.581815	0.512495	0.45945	0.399592					110	5.82553	1230.75	296.889	0.357931		110	5.82553	1467.75	204.111	0.492716		110	5.93607	1667.33	404	0.54299		110	5.93607	1657	305.833	0.492513		110	5.93607	1966	444.417	0.498743
5.87695	0.444552	0.403901	0.538942	0.572583	0.508058	0.561045	0.543552	0.42825	0.334295	0.516947	0.494815	0.613378	0.508721	0.485026	0.402134					111	5.87647	1332	340.333	0.380087		111	5.87647	1453.5	183.778	0.495088		111	5.98701	1393.67	500.5	0.38389		111	5.98701	1758	299.167	0.531758		111	5.98701	2366.75	493.667	0.613958
5.9279	0.375604	0.409241	0.40187	0.52623	0.600137	0.580628	0.53009	0.470408	0.198591	0.474514	0.494094	0.60524	0.65442	0.55116	0.431425					112	5.92742	1253	325.889	0.355344		112	5.92742	1210.25	192.333	0.396905		112	6.03796	1416.67	434.5	0.422142		112	6.03796	1785.5	266	0.553871		112	6.03796	2062.5	520.333	0.50549
5.97884	0.373155	0.455067	0.427837	0.47535	0.518137	0.568349	0.450083	0.43429	0.334108	0.525679	0.556212	0.509108	0.532354	0.539016	0.415517					113	5.97836	1169	304.667	0.331282		113	5.97836	1311	243.222	0.416346		113	6.0889	1630.33	459.75	0.503125		113	6.0889	1714.75	259.667	0.530391		113	6.0889	2301	553.25	0.572876
6.02979	0.439719	0.469895	0.497502	0.488351	0.5705	0.534651	0.548069	0.44008	0.431434	0.489426	0.554289	0.689128	0.533876	0.521112	0.39961					114	6.02931	1255.5	313.222	0.361157		114	6.02931	1336.5	204.222	0.441496		114	6.13984	1376	472.25	0.388438		114	6.13984	1648.5	252.667	0.508794		114	6.13984	2167.25	475.333	0.554575
6.08073	0.436865	0.47778	0.45778	0.51581	0.491614	0.467881	0.482257	0.448953	0.399402	0.529528	0.500618	0.539605	0.49012	0.555736	0.401678					115	6.08025	1584.25	410.444	0.449897		115	6.08025	1337	220	0.435539		115	6.19079	1269.33	458.25	0.348609		115	6.19079	1623.75	260.667	0.496856		115	6.19079	1919.5	481.333	0.471401
6.13167	0.419373	0.454547	0.574294	0.507882	0.558727	0.518429	0.456725	0.424963	0.340156	0.54593	0.611462	0.521885	0.482971	0.448534	0.41515					116	6.13119	1258.5	352.111	0.347401		116	6.13119	1251.25	207.556	0.406956		116	6.24173	1442.33	384.75	0.454557		116	6.24173	1533.5	355.5	0.429392		116	6.24173	2062.5	533.833	0.501065
6.18262	0.33684	0.420765	0.403052	0.490994	0.571265	0.516502	0.400036	0.457857	0.348612	0.488281	0.569947	0.625242	0.730944	0.484351	0.44164					117	6.18214	1410.5	381.667	0.394332		117	6.18214	1297.25	150.444	0.447161		117	6.29268	1610.33	380	0.528806		117	6.29268	1614.25	240	0.500926		117	6.29268	2203.25	442.083	0.577274
6.23356	0.391383	0.427426	0.48561	0.541083	0.580716	0.610428	0.4015	0.453804	0.337244	0.501455	0.517272	0.609499	0.46245	0.503427	0.402107					118	6.23308	1256.25	343.556	0.349818		118	6.23308	1416.25	184.889	0.48013		118	6.34362	1267.33	336	0.400294		118	6.34362	1723.5	298.167	0.519547		118	6.34362	2349.5	518.167	0.600273
6.28451	0.434193	0.413682	0.443095	0.498132	0.558399	0.507316	0.445065	0.474617	0.262653	0.549406	0.533068	0.606533	0.517459	0.477803	0.411113					119	6.28403	1247.5	416.667	0.318442		119	6.28403	1289.75	200	0.424914		119	6.39457	1305	398	0.389835		119	6.39457	1544.5	273.833	0.46317		119	6.39457	2030.25	485.583	0.50631
6.33545	0.470604	0.396244	0.38611	0.484311	0.641983	0.538101	0.462902	0.591813	0.345252	0.592749	0.53475	0.530707	0.67984	0.470884	0.476346					120	6.33497	1413.25	413.111	0.383334		120	6.33497	1435.25	200.556	0.48143		120	6.44551	1364	374.25	0.425402		120	6.44551	1616.5	272.167	0.490021		120	6.44551	2083.5	524.417	0.511035
6.3864	0.434097	0.419812	0.470137	0.524863	0.611609	0.50279	0.460028	0.507997	0.493892	0.460154	0.572523	0.571928	0.541158	0.573717	0.452212					121	6.38592	1570.75	410.889	0.444552		121	6.38592	1184.75	148.889	0.403901		121	6.49645	1638.67	384.75	0.538942		121	6.49645	1893.5	322.667	0.572583		121	6.49645	2125.25	575.25	0.508058
6.43734	0.344473	0.436004	0.444134	0.426658	0.545316	0.520625	0.463706	0.423132	0.461169	0.471052	0.612767	0.579077	0.745044	0.558251	0.429868					122	6.43686	1357.75	377.778	0.375604		122	6.43686	1310	260.444	0.409241		122	6.5474	1351	416	0.40187		122	6.5474	1739	295.333	0.52623		122	6.5474	2335.75	504.833	0.600137
6.48828	0.400954	0.417419	0.644711	0.523769	0.588063	0.484237	0.426479	0.474367	0.281488	0.489661	0.472873	0.605392	0.561811	0.564013	0.401794					123	6.4878	1360.25	386.667	0.373155		123	6.4878	1354.75	187.667	0.455067		123	6.59834	1403.67	408.25	0.427837		123	6.59834	1604.75	300.667	0.47535		123	6.59834	2092	511.25	0.518137
6.53923	0.430871	0.408938	0.491735	0.542237	0.518847	0.569694	0.507646	0.491487	0.438863	0.455077	0.547661	0.625395	0.697382	0.497073	0.390944					124	6.53875	1515.25	368	0.439719		124	6.53875	1387	181.889	0.469895		124	6.64929	1504	346.5	0.497502		124	6.64929	1675.25	335.5	0.488351		124	6.64929	2199.25	458.75	0.5705
6.59017	0.358846	0.407129	0.500081	0.560129	0.52106	0.518743	0.537071	0.421348	0.401587	0.498669	0.508275	0.635738	0.501241	0.544909	0.408347					125	6.58969	1465.25	325.444	0.436865		125	6.58969	1394	168.667	0.47778		125	6.70023	1469.33	404.25	0.45778		125	6.70023	1671.75	256.667	0.51581		125	6.70023	2039.25	539.417	0.491614
6.64112	0.392192	0.453389	0.437973	0.476352	0.631248	0.565078	0.471526	0.536791	0.305511	0.455422	0.645526	0.660532	0.580611	0.557852	0.468433					126	6.64064	1440.5	346.333	0.419373		126	6.64064	1349.75	184	0.454547		126	6.75118	1705.67	369.5	0.574294		126	6.75118	1654	260.667	0.507882		126	6.75118	2250.25	545.667	0.558727
6.69206	0.410568	0.38707	0.48733	0.477355	0.659082	0.536085	0.531197	0.487512	0.297484	0.506573	0.596903	0.688824	0.56671	0.550422	0.362199					127	6.69158	1194.5	315.667	0.33684		127	6.69158	1241	161.889	0.420765		127	6.80212	1335	397.25	0.403052		127	6.80212	1660.5	313.5	0.490994		127	6.80212	2250.25	507.417	0.571265
6.74301	0.421204	0.49016	0.424972	0.499165	0.613521	0.522103	0.514145	0.524866	0.39509	0.591591	0.533102	0.684565	0.643365	0.623572	0.484332					128	6.74252	1383.25	362.111	0.391383		128	6.74252	1280.75	184.556	0.427426		128	6.85306	1524.33	394.5	0.48561		128	6.85306	1728.25	243.833	0.541083		128	6.85306	2296.25	524.583	0.580716
6.79395	0.398665	0.442038	0.47988	0.506607	0.560612	0.622841	0.504772	0.411912	0.390163	0.493923	0.568299	0.569723	0.549168	0.546342	0.391768					129	6.79347	1487.5	354.667	0.434193		129	6.79347	1263.5	202.556	0.413682		129	6.90401	1423.67	392.75	0.443095		129	6.90401	1687.75	321.167	0.498132		129	6.90401	2178.25	474.667	0.558399
6.84489	0.449567	0.44102	0.434463	0.522827	0.559328	0.590307	0.465902	0.500423	0.360315	0.473769	0.448836	0.609499	0.675405	0.531739	0.406207					130	6.84441	1499.5	271.667	0.470604		130	6.84441	1225	208.778	0.396244		130	6.95495	1394.33	496	0.38611		130	6.95495	1667.5	338.833	0.484311		130	6.95495	2517.25	558.667	0.641983
6.89584	0.457935	0.395431	0.437293	0.492907	0.538678	0.533889	0.473919	0.501737	0.256792	0.520851	0.469096	0.626992	0.693013	0.58954	0.346175					131	6.89536	1505.25	372.667	0.434097		131	6.89536	1296	219.333	0.419812		131	7.0059	1463.33	369.5	0.470137		131	7.0059	1759.25	319.333	0.524863		131	7.0059	2404.5	538.583	0.611609
6.94678	0.379948	0.432116	0.444958	0.527839	0.476755	0.618539	0.520805	0.526603	0.382827	0.512588	0.60092	0.639389	0.562275	0.499196	0.379477					132	6.9463	1261.75	363	0.344473		132	6.9463	1297.75	179.556	0.436004		132	7.05684	1471.33	438	0.444134		132	7.05684	1495.5	325	0.426658		132	7.05684	2174	510.333	0.545316
6.99773	0.411526	0.380506	0.402729	0.476899	0.550314	0.554727	0.527554	0.486354	0.378552	0.43524	0.52541	0.626611	0.543475	0.493461	0.393621					133	6.99725	1403	356.889	0.400954		133	6.99725	1278.75	208.222	0.417419		133	7.10779	1884	384	0.644711		133	7.10779	1748.25	311.333	0.523769		133	7.10779	2321.75	527.667	0.588063
7.04867	0.368705	0.455988	0.367593	0.567844	0.513275	0.597208	0.514503	0.536337	0.28664	0.514478	0.559131	0.550861	0.475755	0.560312	0.402018					134	7.04819	1498.5	374.333	0.430871		134	7.04819	1227	178.222	0.408938		134	7.15873	1583.33	439.25	0.491735		134	7.15873	1803.75	316.167	0.542237		134	7.15873	2087.25	504.333	0.518847
7.09962	0.401976	0.417213	0.443812	0.451201	0.545916	0.570276	0.475758	0.44936	0.318559	0.510339	0.538184	0.664106	0.439612	0.553765	0.512388					135	7.09913	1358.25	422	0.358846		135	7.09913	1254.25	210.111	0.407129		135	7.20967	1546	382.5	0.500081		135	7.20967	1827.5	290.833	0.560129		135	7.20967	2150.5	560.833	0.52106
7.15056	0.508507	0.441907	0.494063	0.515841	0.625294	0.573548	0.506075	0.468577	0.269205	0.484515	0.567612	0.658326	0.586503	0.501408	0.398777					136	7.15008	1417.25	394	0.392192		136	7.15008	1327	164.222	0.453389		136	7.26062	1391	372	0.437973		136	7.26062	1555	248.167	0.476352		136	7.26062	2481.75	555.917	0.631248
7.2015	0.421065	0.371917	0.443203	0.546672	0.591041	0.607067	0.441012	0.465604	0.418218	0.52103	0.581519	0.5933	0.457816	0.5524	0.441917					137	7.20102	1433.75	362.556	0.410568		137	7.20102	1176.25	183.556	0.38707		137	7.31156	1506.33	372.5	0.48733		137	7.31156	1646.75	337.167	0.477355		137	7.31156	2471	460.25	0.659082
7.25245	0.387507	0.430784	0.406168	0.498436	0.511527	0.607739	0.474919	0.484116	0.305362	0.589218	0.531008	0.544853	0.539834	0.501408	0.391231					138	7.25197	1454.5	355.556	0.421204		138	7.25197	1458.75	201.667	0.49016		138	7.36251	1377	388.25	0.424972		138	7.36251	1656.75	287.333	0.499165		138	7.36251	2371.25	499.5	0.613521
7.30339	0.368705	0.366166	0.44682	0.539352	0.510789	0.521252	0.47099	0.508857	0.28257	0.551889	0.530802	0.616116	0.528647	0.604688	0.395957					139	7.30291	1419.25	379.111	0.398665		139	7.30291	1346	212.333	0.442038		139	7.41345	1475	358.5	0.47988		139	7.41345	1663.5	273.667	0.506607		139	7.41345	2216.5	506.167	0.560612
7.35434	0.389956	0.404031	0.494959	0.480939	0.5705	0.571352	0.483275	0.498764	0.263325	0.566788	0.54409	0.635282	0.523748	0.51903	0.464512					140	7.35386	1472.5	299.556	0.449567		140	7.35386	1318.5	187.444	0.44102		140	7.4644	1413.33	402.5	0.434463		140	7.4644	1712	277.667	0.522827		140	7.4644	2294.75	588.333	0.559328
7.40528	0.365575	0.38681	0.401368	0.408402	0.545998	0.558625	0.444548	0.458108	0.243651	0.544371	0.536399	0.562574	0.657399	0.543661	0.499219					141	7.4048	1588	393.222	0.457935		141	7.4048	1204.25	190.111	0.395431		141	7.51534	1432.67	415.25	0.437293		141	7.51534	1620.75	268.5	0.492907		141	7.51534	2160	516.583	0.538678
7.45622	0.397377	0.432766	0.342736	0.552019	0.520322	0.578387	0.49813	0.44296	0.251136	0.526741	0.558925	0.653306	0.574256	0.60666	0.389969					142	7.45574	1375.75	384.444	0.379948		142	7.45574	1303	194.778	0.432116		142	7.56628	1458	422.75	0.444958		142	7.56628	1768.25	320.167	0.527839		142	7.56628	1924.75	470.25	0.476755
7.50717	0.400092	0.375177	0.490159	0.550561	0.623983	0.604871	0.491006	0.433711	0.264128	0.498503	0.48884	0.59733	0.552411	0.485426	0.428659					143	7.50669	1440.25	366.556	0.411526		143	7.50669	1146.75	170.889	0.380506		143	7.61723	1314	377	0.402729		143	7.61723	1600.5	292.167	0.476899		143	7.61723	2206.75	527.833	0.550314
7.55811	0.380342	0.466916	0.315801	0.561556	0.542284	0.548722	0.45876	0.462239	0.359923	0.511967	0.600955	0.635053	0.587164	0.600264	0.478934					144	7.55763	1335.75	373.778	0.368705		144	7.55763	1368	198.556	0.455988		144	7.66817	1212	356.75	0.367593		144	7.66817	1831	273.167	0.567844		144	7.66817	2099.5	533.583	0.513275
7.60906	0.485191	0.462194	0.446677	0.529692	0.522234	0.55997	0.477775	0.420519	0.347529	0.483039	0.516689	0.554056	0.641843	0.47484	0.376737					145	7.60858	1433	384.222	0.401976		145	7.60858	1235	165	0.417213		145	7.71912	1461.33	428.75	0.443812		145	7.71912	1538.5	300.667	0.451201		145	7.71912	2240.25	574.75	0.545916
7.66	0.441763	0.378123	0.517452	0.529844	0.53906	0.591069	0.489667	0.491111	0.43457	0.500324	0.603083	0.660303	0.573131	0.551539	0.432732					146	7.65952	1637.5	310.778	0.508507		146	7.65952	1347	213.667	0.441907		146	7.77006	1490	340.5	0.494063		146	7.77006	1705.5	290.333	0.515841		146	7.77006	2421.5	513.833	0.625294
7.71095	0.384207	0.388467	0.41677	0.513046	0.542966	0.576326	0.460242	0.476887	0.354585	0.475797	0.605556	0.619538	0.570483	0.546329	0.386978					147	7.71047	1481.25	382.667	0.421065		147	7.71047	1156.5	202.667	0.371917		147	7.821	1396.67	365.5	0.443203		147	7.821	1835.75	336	0.546672		147	7.821	2311.5	508.333	0.591041
7.76189	0.36417	0.475906	0.504486	0.519091	0.552773	0.601465	0.479132	0.600294	0.364609	0.482888	0.531797	0.606837	0.448284	0.504943	0.44949					148	7.76141	1384.25	373.222	0.387507		148	7.76141	1286.25	181.444	0.430784		148	7.87195	1358	413	0.406168		148	7.87195	1685.25	317.833	0.498436		148	7.87195	2143.25	582.667	0.511527
7.81283	0.482784	0.329579	0.47003	0.500896	0.623354	0.532993	0.475633	0.427608	0.331569	0.505249	0.527024	0.678633	0.618674	0.587921	0.395017					149	7.81235	1349.75	387.778	0.368705		149	7.81235	1188.75	249.667	0.366166		149	7.92289	1436.33	396.75	0.44682		149	7.92289	1705.5	225.833	0.539352		149	7.92289	2151.25	592.917	0.510789
7.86378	0.432351	0.443067	0.481133	0.519456	0.488172	0.549125	0.48997	0.477747	0.300061	0.548923	0.597006	0.602806	0.635687	0.512483	0.412554					150	7.8633	1383.75	366.333	0.389956		150	7.8633	1241.75	205.556	0.404031		150	7.97384	1488.33	336.75	0.494959		150	7.97384	1684.25	364.833	0.480939		150	7.97384	2258	517.5	0.5705
7.91472	0.405021	0.408299	0.501907	0.503873	0.496094	0.574757	0.552033	0.466699	0.319511	0.500779	0.586876	0.634445	0.5775	0.564895	0.37014					151	7.91424	1412.25	458.444	0.365575		151	7.91424	1214.25	222.222	0.38681		151	8.02478	1338.33	404.5	0.401368		151	8.02478	1449.75	329.333	0.408402		151	8.02478	2182.75	517	0.545998
7.96567	0.400741	0.400381	0.461004	0.52225	0.578039	0.507226	0.559532	0.398016	0.328266	0.468996	0.577364	0.661672	0.580081	0.444433	0.439715					152	7.96519	1404	367.222	0.397377		152	7.96519	1327	217.111	0.432766		152	8.07573	1183.67	386.25	0.342736		152	8.07573	1799.75	285.333	0.552019		152	8.07573	2121.25	533.833	0.520322
8.01661	0.419799	0.426029	0.436935	0.620455	0.57752	0.584751	0.635022	0.490423	0.442149	0.50998	0.623412	0.558163	0.684474	0.51679	0.375923					153	8.01613	1404.75	360.889	0.400092		153	8.01613	1164.75	202.556	0.375177		153	8.12667	1616.67	476.25	0.490159		153	8.12667	1833.75	323.333	0.550561		153	8.12667	2409.5	505.833	0.623983
8.06756	0.354098	0.398876	0.466627	0.585553	0.584676	0.589321	0.469419	0.466793	0.402501	0.449435	0.533651	0.683272	0.589018	0.514026	0.383353					154	8.06708	1362	369.667	0.380342		154	8.06708	1360.25	162.778	0.466916		154	8.17761	1089	354.25	0.315801		154	8.17761	1792.75	252.167	0.561556		154	8.17761	2195	540.583	0.542284
8.1185	0.413624	0.479123	0.431849	0.538592	0.639716	0.574489	0.557961	0.558292	0.324103	0.510146	0.614141	0.599536	0.515473	0.513772	0.438784					155	8.11802	1594	328.111	0.485191		155	8.11802	1387.25	201.889	0.462194		155	8.22856	1551	511.75	0.446677		155	8.22856	1699	245.833	0.529692		155	8.22856	2157	563.75	0.522234
8.16944	0.531887	0.421957	0.402765	0.579569	0.593772	0.561493	0.45144	0.419314	0.252181	0.457891	0.591615	0.59619	0.44365	0.611201	0.412071					156	8.16896	1543.25	390.667	0.441763		156	8.16896	1200.75	231	0.378123		156	8.2795	1623.67	419.75	0.517452		156	8.2795	1687.75	234.167	0.529844		156	8.2795	2132.75	488.167	0.53906
8.22039	0.450141	0.38642	0.51036	0.512743	0.563917	0.696601	0.532911	0.42825	0.423669	0.534977	0.532999	0.60159	0.643432	0.547045	0.42276					157	8.21991	1355.75	353.333	0.384207		157	8.21991	1205.5	209.222	0.388467		157	8.33045	1351.67	382	0.41677		157	8.33045	1675.5	268	0.513046		157	8.33045	2272	615.5	0.542966
8.27133	0.373773	0.420137	0.430524	0.557122	0.536056	0.608322	0.45335	0.422945	0.31561	0.483094	0.578978	0.642279	0.651971	0.607755	0.367123					158	8.27085	1277.25	327.111	0.36417		158	8.27085	1420.75	200.222	0.475906		158	8.38139	1534	360.25	0.504486		158	8.38139	1695.25	271.167	0.519091		158	8.38139	2219.75	533.333	0.552773
8.32228	0.42032	0.422444	0.432422	0.574496	0.51292	0.571531	0.488345	0.454102	0.413626	0.519747	0.50673	0.563182	0.665475	0.514041	0.449607					159	8.3218	1657.5	397.889	0.482784		159	8.3218	1092.25	247	0.329579		159	8.43234	1472.33	378.75	0.47003		159	8.43234	1665.5	291.333	0.500896		159	8.43234	2397.75	496	0.623354
8.37322	0.530024	0.411906	0.451692	0.567966	0.603414	0.511842	0.488042	0.443022	0.302748	0.471272	0.489767	0.662357	0.505081	0.543537	0.443797					160	8.37274	1395.25	267.222	0.432351		160	8.37274	1314.75	178.444	0.443067		160	8.48328	1561.67	442.25	0.481133		160	8.48328	1708.25	283.167	0.519456		160	8.48328	2118.25	628.917	0.488172
8.42417	0.387252	0.44416	0.514801	0.552839	0.574925	0.635926	0.502022	0.444384	0.364123	0.557559	0.569191	0.606305	0.455102	0.589196	0.445749					161	8.42368	1398.5	341.778	0.405021		161	8.42368	1214.25	167.111	0.408299		161	8.53422	1547	379.25	0.501907		161	8.53422	1659	276.667	0.503873		161	8.53422	2052	538.5	0.496094
8.47511	0.477152	0.337474	0.423862	0.539564	0.509724	0.536981	0.530322	0.399236	0.451593	0.485785	0.571218	0.656881	0.520107	0.541842	0.38944					162	8.47463	1335	289.444	0.400741		162	8.47463	1220.5	193.667	0.400381		162	8.58517	1536.33	463.75	0.461004		162	8.58517	1706.25	273.5	0.52225		162	8.58517	2262.25	498.75	0.578039
8.52605	0.448662	0.370628	0.508749	0.609884	0.534444	0.541238	0.519877	0.519092	0.314434	0.5239	0.528775	0.647907	0.581405	0.54424	0.422643					163	8.52557	1472.5	377.222	0.419799		163	8.52557	1281.5	188.889	0.426029		163	8.63611	1396.33	379.75	0.436935		163	8.63611	2022	319.833	0.620455		163	8.63611	2229	467.083	0.57752
8.577	0.516694	0.396417	0.463654	0.556635	0.557525	0.549842	0.501236	0.451379	0.27992	0.490778	0.595426	0.632392	0.513488	0.51708	0.41353					164	8.57652	1236.75	312.889	0.354098		164	8.57652	1211.75	188.778	0.398876		164	8.68706	1432.67	347	0.466627		164	8.68706	1915.75	309.333	0.585553		164	8.68706	2335.5	551.75	0.584676
8.62794	0.394726	0.437391	0.363223	0.553811	0.4764	0.644709	0.564282	0.507496	0.417808	0.515154	0.577708	0.672396	0.428491	0.516721	0.469597					165	8.62746	1455.5	376.333	0.413624		165	8.62746	1420	191.222	0.479123		165	8.738	1356	351.25	0.431849		165	8.738	1778.25	300.667	0.538592		165	8.738	2429.25	477.583	0.639716
8.67889	0.506356	0.420408	0.383137	0.555421	0.555914	0.591293	0.514074	0.476104	0.355014	0.5271	0.634263	0.581739	0.676265	0.601029	0.429429					166	8.67841	1689.5	301.778	0.531887		166	8.67841	1303.5	221.333	0.421957		166	8.78895	1307.33	370.25	0.402765		166	8.78895	1899	309	0.579569		166	8.78895	2320.75	509.25	0.593772
8.72983	0.380555	0.407086	0.555848	0.610127	0.579104	0.614819	0.550926	0.475995	0.371291	0.527928	0.573965	0.618017	0.534009	0.596019	0.460054					167	8.72935	1557	382.556	0.450141		167	8.72935	1256.25	265.222	0.38642		167	8.83989	1575.67	388.25	0.51036		167	8.83989	1681	274.333	0.512743		167	8.83989	2243.25	522.833	0.563917
8.78078	0.42673	0.453042	0.435824	0.522524	0.494018	0.635388	0.575191	0.537683	0.386635	0.534425	0.596868	0.620451	0.563069	0.564895	0.391293					168	8.78029	1318.75	343.556	0.373773		168	8.78029	1273.5	196	0.420137		168	8.89083	1518.67	517	0.430524		168	8.89083	1831.75	303.333	0.557122		168	8.89083	2057.25	421.833	0.536056
8.83172	0.449492	0.444713	0.478733	0.607363	0.600164	0.58856	0.561228	0.469469	0.301535	0.635182	0.644152	0.561357	0.503823	0.493599	0.451245					169	8.83124	1429.75	333.111	0.42032		169	8.83124	1292.75	209.333	0.422444		169	8.94178	1397.33	391.25	0.432422		169	8.94178	1880.25	304.167	0.574496		169	8.94178	2086.25	521.417	0.51292
8.88266	0.430786	0.372535	0.450903	0.572158	0.536739	0.612982	0.547462	0.41933	0.452695	0.503814	0.596147	0.634369	0.495614	0.554937	0.458165					170	8.88218	1703.75	320.889	0.530024		170	8.88218	1259.5	203.111	0.411906		170	8.99272	1407.67	356.75	0.451692		170	8.99272	1853.5	295.333	0.567966		170	8.99272	2357.5	516.583	0.603414
8.93361	0.406447	0.389821	0.430309	0.472069	0.624693	0.629338	0.496612	0.474226	0.467852	0.54742	0.60614	0.62471	0.614768	0.490388	0.421703					171	8.93313	1362.25	351.889	0.387252		171	8.93313	1323	183.889	0.44416		171	9.04367	1609	411.25	0.514801		171	9.04367	1826.5	309.833	0.552839		171	9.04367	2224.5	470.5	0.574925
8.98455	0.355738	0.437434	0.42995	0.570092	0.621415	0.507495	0.483507	0.493944	0.461057	0.541005	0.61675	0.622352	0.601264	0.547114	0.410119					172	8.98407	1638.25	393.333	0.477152		172	8.98407	1062.5	197	0.337474		172	9.09461	1366.67	380.5	0.423862		172	9.09461	1772.75	292.5	0.539564		172	9.09461	2072.75	517.667	0.509724
9.0355	0.445372	0.42096	0.493705	0.52061	0.544906	0.578835	0.556425	0.504789	0.403565	0.501828	0.554014	0.527056	0.484692	0.48455	0.43215					173	9.03502	1538.25	367.667	0.448662		173	9.03502	1137.75	187.222	0.370628		173	9.14556	1617.67	434	0.508749		173	9.14556	1920.5	247.333	0.609884		173	9.14556	2126.5	496	0.534444
9.08644	0.46608	0.42083	0.437221	0.51253	0.521196	0.620824	0.452386	0.5164	0.454749	0.522906	0.606621	0.612237	0.637871	0.590374	0.441514					174	9.08596	1747.75	399.667	0.516694		174	9.08596	1283	266.333	0.396417		174	9.1965	1478	399.25	0.463654		174	9.1965	1827.75	300.667	0.556635		174	9.1965	2241.75	540.833	0.557525
9.13738	0.43777	0.389268	0.538047	0.540293	0.645616	0.571665	0.510235	0.535476	0.285389	0.567933	0.614724	0.588965	0.56532	0.564358	0.431712					175	9.1369	1373.75	343.889	0.394726		175	9.1369	1345.75	224	0.437391		175	9.24744	1299.33	454.25	0.363223		175	9.24744	1854.5	335.167	0.553811		175	9.24744	1984.25	530.833	0.4764
9.18833	0.390882	0.4336	0.459106	0.589624	0.5354	0.661782	0.487828	0.474179	0.3373	0.478501	0.615239	0.650188	0.51971	0.566928	0.45735					176	9.18785	1696	374.889	0.506356		176	9.18785	1295.75	217.556	0.420408		176	9.29839	1368.67	477.25	0.383137		176	9.29839	1841.25	317.5	0.555421		176	9.29839	2238	542	0.555914
9.23927	0.394662	0.407086	0.523505	0.547796	0.626659	0.597208	0.467027	0.485822	0.523925	0.551517	0.649852	0.646309	0.564327	0.566611	0.435713					177	9.23879	1422	429.111	0.380555		177	9.23879	1222.25	178.222	0.407086		177	9.34933	1582	288.75	0.555848		177	9.34933	1923.5	249.667	0.610127		177	9.34933	2350.75	584	0.579104
9.29022	0.488469	0.384145	0.453375	0.543695	0.585359	0.561986	0.455296	0.424603	0.402483	0.553586	0.587631	0.525611	0.639725	0.535233	0.444101					178	9.28974	1473.25	359.889	0.42673		178	9.28974	1334	172.111	0.453042		178	9.40028	1399	385	0.435824		178	9.40028	1731	297.5	0.522524		178	9.40028	2059	551.833	0.494018
9.34116	0.449098	0.440467	0.557496	0.559278	0.546189	0.555712	0.562496	0.465119	0.39789	0.601247	0.550237	0.676047	0.516202	0.544647	0.488933					179	9.34068	1465.75	293	0.449492		179	9.34068	1315.75	175.222	0.444713		179	9.45122	1476.33	362.5	0.478733		179	9.45122	2005.75	339.5	0.607363		179	9.45122	2277	446	0.600164
9.39211	0.523572	0.383626	0.473683	0.568422	0.63611	0.55262	0.526465	0.467169	0.370825	0.525776	0.563217	0.60562	0.60186	0.466418	0.428024					180	9.39163	1489.5	365.556	0.430786		180	9.39163	1179.75	224.333	0.372535		180	9.50216	1409.33	360.25	0.450903		180	9.50216	1872	302.333	0.572158		180	9.50216	2172.75	535.25	0.536739
9.44305	0.342631	0.469137	0.561686	0.532517	0.569899	0.58968	0.473419	0.527135	0.334985	0.596971	0.716846	0.588965	0.547248	0.558341	0.435364					181	9.44257	1419	358.556	0.406447		181	9.44257	1234.75	235	0.389821		181	9.55311	1329.67	328.5	0.430309		181	9.55311	1604.25	309.167	0.472069		181	9.55311	2404.75	498.917	0.624693
9.49399	0.476322	0.392366	0.577231	0.499286	0.600382	0.610652	0.590832	0.552847	0.404106	0.545847	0.640547	0.610032	0.57697	0.533489	0.408562					182	9.49351	1262.25	334.111	0.355738		182	9.49351	1338.75	216.889	0.437434		182	9.60405	1374.33	374	0.42995		182	9.60405	1838	274	0.570092		182	9.60405	2357.5	461.667	0.621415
9.54494	0.484339	0.359527	0.475689	0.47134	0.613084	0.566288	0.525198	0.474445	0.3093	0.558676	0.591889	0.608663	0.566842	0.488561	0.484833					183	9.54446	1454	292	0.445372		183	9.54446	1315.5	235.889	0.42096		183	9.655	1450.67	302	0.493705		183	9.655	1771.25	343	0.52061		183	9.655	2121.5	459.083	0.544906
9.59588	0.374572	0.416758	0.491879	0.541691	0.584376	0.5718	0.545445	0.444133	0.281954	0.568802	0.720967	0.64091	0.594645	0.489864	0.451854					184	9.5954	1587.25	371.222	0.46608		184	9.5954	1308.5	229.222	0.42083		184	9.70594	1449	431.75	0.437221		184	9.70594	1709.75	303.667	0.51253		184	9.70594	2108.75	518.667	0.521196
9.64683	0.410845	0.412003	0.292556	0.538714	0.463507	0.543031	0.49238	0.466668	0.344953	0.514947	0.563698	0.615812	0.541687	0.548982	0.435946					185	9.64635	1524.5	382.333	0.43777		185	9.64635	1229	230.667	0.389268		185	9.75689	1590.33	338.5	0.538047		185	9.75689	1784.25	302	0.540293		185	9.75689	2484.75	515.083	0.645616
9.69777	0.47482	0.420722	0.418059	0.563683	0.58921	0.557012	0.571352	0.494977	0.3944	0.524217	0.599478	0.659011	0.605038	0.563476	0.451496					186	9.69729	1318.5	298.667	0.390882		186	9.69729	1327.25	215.222	0.4336		186	9.80783	1481.67	413.5	0.459106		186	9.80783	1900.25	282.667	0.589624		186	9.80783	2153.5	520.083	0.5354
9.74872	0.488139	0.412588	0.408245	0.593299	0.605408	0.608635	0.562282	0.508106	0.310626	0.492696	0.62791	0.638552	0.552411	0.560195	0.470877					187	9.74824	1408.25	378.556	0.394662		187	9.74824	1258.25	214.222	0.407086		187	9.85877	1548	330	0.523505		187	9.85877	1759	256.167	0.547796		187	9.85877	2409.25	497.417	0.626659
9.79966	0.466697	0.465714	0.38543	0.514352	0.689347	0.563465	0.570227	0.48939	0.415773	0.557269	0.600165	0.612085	0.523748	0.53923	0.373192					188	9.79918	1683	408.556	0.488469		188	9.79918	1210.75	225.556	0.384145		188	9.90972	1482.33	427.5	0.453375		188	9.90972	1754.75	263.167	0.543695		188	9.90972	2354.25	568.417	0.585359
9.8506	0.377446	0.416422	0.410716	0.507366	0.556624	0.499877	0.526447	0.588949	0.325876	0.457436	0.572351	0.651405	0.58637	0.554916	0.453841					189	9.85012	1617.5	445.778	0.449098		189	9.85012	1302.75	173.111	0.440467		189	9.96066	1713.33	416.25	0.557496		189	9.96066	1803	268.667	0.559278		189	9.96066	2204.5	538.167	0.546189
9.90155	0.362232	0.447215	0.437293	0.558883	0.583365	0.59564	0.559514	0.463976	0.331233	0.506228	0.592061	0.68563	0.596035	0.574744	0.43984					190	9.90107	1657.25	291.222	0.523572		190	9.90107	1165.75	181.889	0.383626		190	10.0116	1453.33	351.25	0.473683		190	10.0116	1842.25	282.833	0.568422		190	10.0116	2407.25	466.583	0.63611
9.95249	0.538072	0.427459	0.453303	0.533398	0.648484	0.610338	0.481257	0.470799	0.384432	0.482157	0.612561	0.559836	0.574389	0.551084	0.405661					191	9.95201	1289.5	395.556	0.342631		191	9.95201	1382.5	179.333	0.469137		191	10.0625	1686.33	379.5	0.561686		191	10.0625	1729.25	268.333	0.532517		191	10.0625	2223.5	484.833	0.569899
10.0034	0.41636	0.42942	0.459679	0.53516	0.668014	0.572875	0.516627	0.483835	0.318839	0.535846	0.673443	0.623797	0.506338	0.519106	0.45274					192	10.003	1621.75	379	0.476322		192	10.003	1212.5	206.222	0.392366		192	10.1135	1648	305	0.577231		192	10.1135	1657.25	287.5	0.499286		192	10.1135	2361	529.333	0.600382
10.0544	0.440432	0.434781	0.514121	0.504237	0.550423	0.629518	0.478472	0.423962	0.499342	0.533901	0.680173	0.642431	0.549432	0.557976	0.425275					193	10.0539	1597	333.333	0.484339		193	10.0539	1161.5	239.444	0.359527		193	10.1644	1425	318.25	0.475689		193	10.1644	1625.25	332.167	0.47134		193	10.1644	2323.5	453.083	0.613084
10.1053	0.405383	0.437705	0.4225	0.626014	0.631002	0.622393	0.540481	0.424212	0.325764	0.56058	0.594842	0.672852	0.480853	0.526563	0.466079					194	10.1048	1365.5	388.222	0.374572		194	10.1048	1321.5	252.667	0.416758		194	10.2154	1550.67	406.25	0.491879		194	10.2154	1752.25	266.167	0.541691		194	10.2154	2251	468.167	0.584376
10.1563	0.462822	0.435474	0.516091	0.578688	0.556788	0.583541	0.439709	0.503302	0.33394	0.515747	0.531351	0.554512	0.599543	0.563461	0.454987					195	10.1558	1438.25	366.333	0.410845		195	10.1558	1282.75	226.111	0.412003		195	10.2663	1186.67	506	0.292556		195	10.2663	1749.25	271.333	0.538714		195	10.2663	1940.25	526.167	0.463507
10.2072	0.359059	0.406522	0.546607	0.513654	0.636602	0.584258	0.51652	0.496135	0.305026	0.498435	0.556864	0.636346	0.477874	0.469292	0.378188					196	10.2067	1563.5	324.667	0.47482		196	10.2067	1282	203	0.420722		196	10.3173	1344.67	372	0.418059		196	10.3173	1862.25	315.833	0.563683		196	10.3173	2263.5	465.917	0.58921
10.2582	0.408694	0.460223	0.499615	0.488442	0.573969	0.616791	0.395876	0.457341	0.450791	0.554717	0.635911	0.669202	0.605435	0.491711	0.376514					197	10.2577	1637.25	363.667	0.488139		197	10.2577	1258.25	200.111	0.412588		197	10.3682	1320.33	370.5	0.408245		197	10.3682	1900.5	272.833	0.593299		197	10.3682	2432.25	585.25	0.605408
10.3091	0.419245	0.444388	0.426906	0.481364	0.703879	0.581703	0.516913	0.479907	0.377134	0.578568	0.560916	0.607142	0.552676	0.554302	0.480393					198	10.3086	1537.75	320.111	0.466697		198	10.3086	1394.5	200.111	0.465714		198	10.4192	1298	401.25	0.38543		198	10.4192	1715.25	304.167	0.514352		198	10.4192	2622	518.917	0.689347
10.36	0.434001	0.434088	0.484608	0.518575	0.547064	0.612713	0.441441	0.513427	0.357515	0.526866	0.666781	0.617713	0.475226	0.524027	0.441192					199	10.3596	1361	376.222	0.377446		199	10.3596	1290.75	222.778	0.416422		199	10.4701	1400.33	444.75	0.410716		199	10.4701	1614.25	222.333	0.507366		199	10.4701	2248.5	550.333	0.556624
10.411	0.378298	0.464599	0.515088	0.579387	0.677055	0.552441	0.435995	0.493036	0.427271	0.493317	0.690028	0.631631	0.567703	0.579816	0.427111					200	10.4105	1275.75	330.667	0.362232		200	10.4105	1392.5	245.556	0.447215		200	10.5211	1344.67	327.25	0.437293		200	10.5211	1822.25	289	0.558883		200	10.5211	2279.75	500	0.583365
10.4619	0.431627	0.412794	0.504737	0.540172	0.625512	0.559297	0.62056	0.453664	0.37032	0.487274	0.587631	0.587976	0.501969	0.53065	0.461119					201	10.4614	1768.75	364.889	0.538072		201	10.4614	1295.5	199.222	0.427459		201	10.572	1475.67	421	0.453303		201	10.572	1752.5	289.167	0.533398		201	10.572	2428.5	450.083	0.648484
10.5129	0.5084	0.461934	0.487509	0.481334	0.577165	0.662365	0.519573	0.481393	0.400784	0.489274	0.548142	0.611705	0.566908	0.509271	0.41114					202	10.5124	1498.75	412.444	0.41636		202	10.5124	1286.75	185.444	0.42942		202	10.6229	1507	437.5	0.459679		202	10.6229	1783	314.833	0.53516		202	10.6229	2581.5	543.5	0.668014
10.5638	0.440964	0.411906	0.364906	0.563166	0.60153	0.63122	0.551837	0.490908	0.279322	0.586583	0.648067	0.669886	0.605236	0.541863	0.426305					203	10.5633	1512	362.889	0.440432		203	10.5633	1325.5	210.444	0.434781		203	10.6739	1559.67	363.5	0.514121		203	10.6739	1756.5	373.167	0.504237		203	10.6739	2262	582.75	0.550423
10.6148	0.394726	0.416097	0.440946	0.541266	0.763972	0.576371	0.614328	0.437451	0.342545	0.473562	0.682955	0.655056	0.647867	0.502724	0.445632					204	10.6143	1431	373.333	0.405383		204	10.6143	1345	222.444	0.437705		204	10.7248	1354	371	0.4225		204	10.7248	1988.75	271.333	0.626014		204	10.7248	2440.5	515.417	0.631002
10.6657	0.4409	0.449316	0.450617	0.565201	0.621333	0.580762	0.44444	0.493975	0.319194	0.548344	0.613591	0.651177	0.58028	0.513634	0.48358					205	10.6652	1545.75	338.222	0.462822		205	10.6652	1311.5	194.667	0.435474		205	10.7758	1533	332.25	0.516091		205	10.7758	1899.25	311.667	0.578688		205	10.7758	2276.25	577.583	0.556788
10.7167	0.455007	0.445688	0.455452	0.505301	0.598306	0.609711	0.418587	0.445057	0.320314	0.612462	0.591099	0.6384	0.599742	0.500753	0.463832					206	10.7162	1250.25	313.444	0.359059		206	10.7162	1217.25	174.667	0.406522		206	10.8267	1627	355.25	0.546607		206	10.8267	1710.5	301.333	0.513654		206	10.8267	2440.25	498.083	0.636602
10.7676	0.419415	0.375307	0.524436	0.511619	0.624611	0.520938	0.456242	0.448484	0.340193	0.524575	0.657338	0.591018	0.492834	0.589781	0.412921					207	10.7671	1449.75	383.444	0.408694		207	10.7671	1395.75	215.444	0.460223		207	10.8777	1440.67	278.25	0.499615		207	10.8777	1658	318	0.488442		207	10.8777	2261	509.917	0.573969
10.8185	0.37076	0.42956	0.511793	0.54971	0.707594	0.637001	0.55364	0.484445	0.434775	0.551241	0.574857	0.667224	0.555191	0.579568	0.472265					208	10.8181	1437.5	343.667	0.419245		208	10.8181	1368.25	228.556	0.444388		208	10.9286	1381	387.75	0.426906		208	10.9286	1613.25	292.667	0.481364		208	10.9286	2620.75	473.333	0.703879
10.8695	0.415902	0.472646	0.494851	0.607697	0.565747	0.689924	0.549766	0.414792	0.258622	0.523155	0.627189	0.658022	0.592063	0.489078	0.450108					209	10.869	1472	339.667	0.434001		209	10.869	1310.5	197.222	0.434088		209	10.9795	1526	398.5	0.484608		209	10.9795	1702.5	279.833	0.518575		209	10.9795	2234.75	565.75	0.547064
10.9204	0.466005	0.436763	0.512688	0.520063	0.681644	0.604199	0.514735	0.525117	0.305026	0.458857	0.66733	0.653383	0.696919	0.552759	0.437405					210	10.92	1335	348	0.378298		210	10.92	1409.75	218.222	0.464599		210	11.0305	1518.67	320.25	0.515088		210	11.0305	1910.5	321	0.579387		210	11.0305	2579.75	514.167	0.677055
10.9714	0.47086	0.42695	0.510861	0.554752	0.59522	0.5109	0.450261	0.492989	0.262765	0.571216	0.639482	0.679697	0.559296	0.569816	0.436143					211	10.9709	1492.25	366.111	0.431627		211	10.9709	1271	212.333	0.412794		211	11.0814	1567.33	393	0.504737		211	11.0814	1855.25	373.333	0.540172		211	11.0814	2436.5	528.167	0.625512
11.0223	0.338894	0.399244	0.433926	0.610401	0.554958	0.573772	0.550016	0.511048	0.344356	0.45607	0.711009	0.568202	0.631384	0.537383	0.436045					212	11.0218	1650	323.556	0.5084		212	11.0218	1394.25	209.556	0.461934		212	11.1324	1485	350.75	0.487509		212	11.1324	1646.5	326	0.481334		212	11.1324	2256.75	495.917	0.577165
11.0733	0.37208	0.467913	0.358029	0.544091	0.617263	0.645336	0.435031	0.442568	0.455961	0.512395	0.692844	0.548808	0.638864	0.617307	0.438972					213	11.0728	1517.5	367	0.440964		213	11.0728	1216.5	160.111	0.411906		213	11.1833	1301	452	0.364906		213	11.1833	1822.5	277.5	0.563166		213	11.1833	2339.25	504.083	0.60153
11.1242	0.43941	0.514281	0.510253	0.54087	0.64212	0.58	0.467723	0.603252	0.387064	0.579244	0.620974	0.672168	0.584649	0.600739	0.42976					214	11.1237	1387.75	357.889	0.394726		214	11.1237	1291.25	224.111	0.416097		214	11.2343	1382.67	356.75	0.440946		214	11.2343	1820.75	335.833	0.541266		214	11.2343	2828.75	498	0.763972
11.1752	0.520293	0.447561	0.553019	0.561526	0.651898	0.607873	0.506271	0.397468	0.369723	0.555393	0.6048	0.645853	0.59716	0.527514	0.447978					215	11.1747	1445	294.667	0.4409		215	11.1747	1356	203.667	0.449316		215	11.2852	1454.67	406.25	0.450617		215	11.2852	1839.75	289.167	0.565201		215	11.2852	2438.5	542.917	0.621333
11.2261	0.342919	0.501641	0.461792	0.541508	0.659383	0.56463	0.456903	0.483381	0.415138	0.487578	0.618982	0.661596	0.553735	0.432786	0.452713					216	11.2256	1501.25	314.111	0.455007		216	11.2256	1304.25	161.222	0.445688		216	11.3362	1458.67	399	0.455452		216	11.3362	1772.25	386	0.505301		216	11.3362	2332	506.667	0.598306
11.277	0.375764	0.412783	0.49392	0.560706	0.608112	0.59788	0.427764	0.537918	0.297765	0.553793	0.548142	0.642659	0.555787	0.590774	0.440503					217	11.2766	1404.5	310.222	0.419415		217	11.2766	1177.75	215.222	0.375307		217	11.3871	1689.67	469.5	0.524436		217	11.3871	1708.25	304.667	0.511619		217	11.3871	2459.25	553.667	0.624611
11.328	0.464877	0.380376	0.499794	0.53598	0.637667	0.588111	0.446369	0.488091	0.386635	0.539419	0.633301	0.587824	0.581207	0.492062	0.486534					218	11.3275	1357	389.667	0.37076		218	11.3275	1306	204.333	0.42956		218	11.4381	1565	374.25	0.511793		218	11.4381	1790.75	282.667	0.54971		218	11.4381	2661	502.25	0.707594
11.3789	0.367279	0.437445	0.517452	0.520853	0.651024	0.56808	0.381128	0.461942	0.346372	0.554814	0.653939	0.601513	0.517393	0.586687	0.466097					219	11.3785	1420	334.889	0.415902		219	11.3785	1405.5	193.333	0.472646		219	11.489	1488.33	337	0.494851		219	11.489	1909.5	242.333	0.607697		219	11.489	2275.75	549.75	0.565747
11.4299	0.454283	0.404984	0.535969	0.50931	0.658099	0.626202	0.465581	0.569372	0.366177	0.540991	0.62585	0.603871	0.53659	0.529464	0.538339					220	11.4294	1547.5	331.667	0.466005		220	11.4294	1310.25	190.111	0.436763		220	11.5399	1509.33	316.5	0.512688		220	11.5399	1746.75	320	0.520063		220	11.5399	2576.5	496.917	0.681644
11.4808	0.465558	0.445189	0.400545	0.600893	0.707512	0.580449	0.473633	0.441144	0.238817	0.480391	0.554048	0.714302	0.4929	0.534027	0.40337					221	11.4803	1563.5	335	0.47086		221	11.4803	1313.75	218.778	0.42695		221	11.5909	1553.33	364.75	0.510861		221	11.5909	1823.75	301.833	0.554752		221	11.5909	2339	523.083	0.59522
11.5318	0.51581	0.3932	0.414692	0.46803	0.602704	0.566826	0.496041	0.50917	0.458612	0.518851	0.604011	0.616268	0.605832	0.566019	0.473616					222	11.5313	1252.75	368.556	0.338894		222	11.5313	1220.25	196.333	0.399244		222	11.6418	1393.33	383.75	0.433926		222	11.6418	1985.75	311.167	0.610401		222	11.6418	2238	544.917	0.554958
11.5827	0.424781	0.40779	0.501621	0.556453	0.794373	0.611907	0.481846	0.576477	0.483233	0.5243	0.645251	0.65247	0.557177	0.578327	0.420065					223	11.5822	1334	363.222	0.37208		223	11.5822	1389.25	189.222	0.467913		223	11.6928	1348	515	0.358029		223	11.6928	1786	293.333	0.544091		223	11.6928	2390.75	507.583	0.617263
11.6336	0.399197	0.437781	0.496141	0.497525	0.541983	0.543613	0.443012	0.526948	0.406178	0.486212	0.625094	0.568734	0.498262	0.568438	0.496327					224	11.6332	1472	325.556	0.43941		224	11.6332	1506.5	187.556	0.514281		224	11.7437	1548.67	361.5	0.510253		224	11.7437	1783.5	299.667	0.54087		224	11.7437	2482	523	0.64212
11.6846	0.486159	0.483585	0.370601	0.551168	0.593827	0.648159	0.518038	0.44346	0.377544	0.508642	0.601538	0.680534	0.647734	0.612084	0.440592					225	11.6841	1689.25	331.778	0.520292		225	11.6841	1345.5	197.667	0.447561		225	11.7947	1667.67	381	0.553019		225	11.7947	1802.5	262	0.561526		225	11.7947	2522.5	533.667	0.651898
11.7355	0.404989	0.367953	0.416196	0.507366	0.640071	0.590576	0.503183	0.506901	0.378571	0.522713	0.633095	0.600373	0.690564	0.558093	0.392412					226	11.7351	1350.25	455.556	0.342919		226	11.7351	1470.75	184.222	0.501641		226	11.8456	1446.67	372.25	0.461792		226	11.8456	1763.75	278.167	0.541508		226	11.8456	2486.75	475.083	0.659383
11.7865	0.369131	0.432149	0.392736	0.515203	0.598088	0.514575	0.503843	0.426591	0.331681	0.52979	0.618501	0.674145	0.593122	0.532848	0.475299					227	11.786	1336.5	356.111	0.375764		227	11.786	1278.75	220.111	0.412783		227	11.8965	1490.67	341.5	0.49392		227	11.8965	1786.75	248.5	0.560706		227	11.8965	2364.25	509	0.608113
11.8374	0.410238	0.404194	0.412113	0.509401	0.616444	0.599718	0.426443	0.485713	0.335825	0.522023	0.646762	0.653915	0.513885	0.558927	0.47281					228	11.8369	1598	385.111	0.464877		228	11.8369	1194.75	219.222	0.380376		228	11.9475	1510.33	347.5	0.499794		228	11.9475	1730.25	259.833	0.53598		228	11.9475	2421.25	475.833	0.637667
11.8884	0.43431	0.450172	0.354949	0.545852	0.63723	0.569604	0.418301	0.501346	0.29741	0.466927	0.661321	0.672396	0.553868	0.644551	0.441666					229	11.8879	1408.25	450	0.367279		229	11.8879	1348	226.111	0.437445		229	11.9984	1592.67	388.75	0.517452		229	11.9984	1704.75	275.833	0.520853		229	11.9984	2505.5	519.333	0.651024
11.9393	0.411356	0.438246	0.475546	0.558428	0.537394	0.57068	0.50545	0.498294	0.423482	0.525872	0.665442	0.659391	0.596233	0.543951	0.438453					230	11.9388	1552.25	367	0.454283		230	11.9388	1214.75	176.111	0.404984		230	12.0494	1596	349	0.535969		230	12.0494	1704.25	307	0.50931		230	12.0494	2537.75	530	0.658099
11.9903	0.424547	0.399786	0.598005	0.615443	0.55239	0.574757	0.46117	0.469234	0.374184	0.523541	0.634675	0.598091	0.624632	0.601463	0.426958					231	11.9898	1603	388.333	0.465558		231	11.9898	1359.75	218	0.445189		231	12.1003	1327.67	395.75	0.400545		231	12.1003	1923.5	275	0.600893		231	12.1003	2610.5	452	0.707512
12.0412	0.360923	0.404952	0.488548	0.59257	0.642147	0.575609	0.461153	0.470752	0.307546	0.496296	0.588524	0.672624	0.539437	0.485219	0.526379					232	12.0407	1703	357.222	0.51581		232	12.0407	1243.75	235.333	0.3932		232	12.1513	1353.33	388.5	0.414692		232	12.1513	1618.5	334.5	0.46803		232	12.1513	2331.25	492.5	0.602704
12.0922	0.429838	0.382098	0.450223	0.661705	0.582409	0.591696	0.486506	0.491612	0.333324	0.461754	0.62949	0.59733	0.582266	0.46892	0.490437					233	12.0917	1458.5	350.222	0.424781		233	12.0917	1225.5	179.667	0.40779		233	12.2022	1536.33	369.25	0.501621		233	12.2022	1825.75	299.167	0.556453		233	12.2022	2915	491.5	0.794373
12.1431	0.395769	0.386041	0.444743	0.490325	0.586916	0.537743	0.457867	0.386436	0.39468	0.551917	0.590859	0.616953	0.519909	0.555508	0.361823					234	12.1426	1352.75	311.222	0.399197		234	12.1426	1334.75	212	0.437781		234	12.2531	1505.33	351	0.496141		234	12.2531	1680.75	315.833	0.497525		234	12.2531	2140.25	486.75	0.541983
12.194	0.428273	0.39215	0.467523	0.533945	0.661841	0.62181	0.554229	0.43224	0.398525	0.482639	0.598688	0.593376	0.569093	0.568279	0.49716					235	12.1936	1623.75	355.333	0.486159		235	12.1936	1404	163.778	0.483585		235	12.3041	1284	421.75	0.370601		235	12.3041	1757.75	245.667	0.551168		235	12.3041	2294.75	483.083	0.593827
12.245	0.393416	0.448276	0.555203	0.592327	0.63977	0.587574	0.430907	0.421834	0.309599	0.456595	0.623652	0.654904	0.653427	0.517528	0.481449					236	12.2445	1412.75	356.111	0.404989		236	12.2445	1205	261.333	0.367953		236	12.355	1319.33	351	0.416196		236	12.355	1718.25	326.333	0.507366		236	12.355	2479	526.25	0.640071
12.2959	0.44699	0.42812	0.501442	0.557972	0.625867	0.60402	0.512342	0.440158	0.3359	0.497055	0.613626	0.648743	0.665806	0.537714	0.483598					237	12.2955	1310.75	347.667	0.369131		237	12.2955	1320.75	212.444	0.432149		237	12.406	1271	357.25	0.392736		237	12.406	1697.75	284.333	0.515203		237	12.406	2315.25	490.583	0.598088
12.3469	0.430861	0.512472	0.436863	0.463807	0.640563	0.620645	0.566513	0.514882	0.377694	0.481094	0.703008	0.637639	0.637739	0.529685	0.504966					238	12.3464	1427	356.667	0.410238		238	12.3464	1310.5	273.889	0.404194		238	12.4569	1362.33	403.5	0.412113		238	12.4569	1676.5	279	0.509401		238	12.4569	2420.25	539.583	0.616444
12.3978	0.442263	0.41131	0.401261	0.582759	0.682382	0.533172	0.538642	0.522926	0.284829	0.591039	0.618055	0.6438	0.57088	0.487645	0.489175					239	12.3973	1468.25	335.111	0.43431		239	12.3973	1390.75	236.222	0.450172		239	12.5079	1202.33	376.5	0.354949		239	12.5079	1776	278.5	0.545852		239	12.5079	2525.75	581.667	0.63723
12.4488	0.468422	0.457537	0.360286	0.601379	0.603496	0.635926	0.518752	0.485509	0.471249	0.512284	0.640238	0.690573	0.639526	0.522614	0.444092					240	12.4483	1346.25	273	0.411356		240	12.4483	1336.5	212.556	0.438246		240	12.5588	1425.67	319.25	0.475546		240	12.5588	1768	236	0.558428		240	12.5588	2164.75	525.25	0.537394
12.4997	0.439985	0.445287	0.523684	0.56107	0.666758	0.633103	0.480168	0.465291	0.420029	0.50009	0.609608	0.67232	0.671631	0.570519	0.433064					241	12.4992	1455	347.333	0.424547		241	12.4992	1245.75	220.444	0.399786		241	12.6098	1730.33	339	0.598005		241	12.6098	1960.75	272.333	0.615443		241	12.6098	2240.5	555.25	0.55239
12.5506	0.357462	0.453735	0.531886	0.613469	0.669271	0.594878	0.531697	0.438953	0.30693	0.530618	0.557276	0.615507	0.540628	0.558623	0.517786					242	12.5502	1325	383.333	0.360923		242	12.5502	1247	208.444	0.404952		242	12.6607	1539.67	403	0.488548		242	12.6607	1898	272.333	0.59257		242	12.6607	2517.75	558.667	0.642147
12.6016	0.384984	0.449023	0.359856	0.627441	0.656077	0.563375	0.574566	0.411286	0.376089	0.524713	0.583236	0.612313	0.664284	0.60056	0.380041					243	12.6011	1502.25	380.778	0.429838		243	12.6011	1192.5	212.556	0.382098		243	12.7117	1407	359.5	0.450223		243	12.7117	2074	258.667	0.661705		243	12.7117	2376.5	599.667	0.582409
12.6525	0.418393	0.439373	0.385358	0.564594	0.685305	0.532858	0.566585	0.540922	0.320892	0.533184	0.630691	0.638932	0.654156	0.634854	0.450028					244	12.6521	1363.25	330.667	0.395769		244	12.6521	1227.5	237.444	0.386041		244	12.7626	1489	454.25	0.444743		244	12.7626	1596.5	251.333	0.490325		244	12.7626	2352.5	561.917	0.586916
12.7035	0.54067	0.417798	0.435538	0.57641	0.710025	0.551366	0.445512	0.517934	0.478044	0.503124	0.552984	0.698787	0.600338	0.548107	0.459615					245	12.703	1500.5	383.111	0.428273		245	12.703	1189.5	183.778	0.39215		245	12.8135	1470	382.25	0.467523		245	12.8135	1739	274.167	0.533945		245	12.8135	2517.5	498.333	0.661841
12.7544	0.434257	0.460938	0.480811	0.521643	0.705436	0.589366	0.523198	0.459094	0.315871	0.501	0.550821	0.661444	0.528911	0.588003	0.437173					246	12.7539	1343	316.556	0.393416		246	12.7539	1421	271.333	0.448276		246	12.8645	1652	360.25	0.555203		246	12.8645	1910.5	285.5	0.592327		246	12.8645	2482	530.167	0.63977
12.8054	0.423621	0.330781	0.47157	0.559339	0.713412	0.658735	0.484507	0.531173	0.335489	0.514726	0.592507	0.616724	0.567438	0.541194	0.444164					247	12.8049	1616	449.778	0.44699		247	12.8049	1321.75	223.778	0.42812		247	12.9154	1549.67	383	0.501442		247	12.9154	1838.75	308	0.557972		247	12.9154	2417	507.583	0.625867
12.8563	0.404702	0.348078	0.469994	0.596337	0.596203	0.592413	0.443941	0.602219	0.404237	0.483136	0.571252	0.703426	0.682554	0.51486	0.446805					248	12.8558	1489.25	365.111	0.430861		248	12.8558	1517.75	203.444	0.512472		248	12.9664	1368.67	352.25	0.436863		248	12.9664	1570.75	298.333	0.463807		248	12.9664	2395.5	441.25	0.640563
12.9073	0.359624	0.393146	0.375723	0.5546	0.698689	0.625216	0.453243	0.489703	0.312679	0.529142	0.64896	0.627676	0.576308	0.537307	0.46145					249	12.9068	1531	377.111	0.442263		249	12.9068	1276.75	221.889	0.41131		249	13.0173	1353.33	419.75	0.401261		249	13.0173	1817.25	218.5	0.582759		249	13.0173	2513.75	431.917	0.682382
12.9582	0.464514	0.390254	0.471964	0.563197	0.614777	0.55392	0.529697	0.371146	0.400242	0.502669	0.578978	0.621288	0.56062	0.66668	0.427379					250	12.9577	1615.25	393.111	0.468422		250	12.9577	1399.75	226.333	0.457537		250	13.0683	1257	418.75	0.360286		250	13.0683	1918.5	268.667	0.601379		250	13.0683	2426	584.833	0.603496
13.0091	0.420789	0.326502	0.441018	0.639896	0.561404	0.63727	0.523537	0.515305	0.440935	0.53117	0.633645	0.694984	0.626485	0.615578	0.42011					251	13.0087	1551.5	403.556	0.439985		251	13.0087	1398	256	0.445287		251	13.1192	1586.67	368.25	0.523684		251	13.1192	1802.25	263	0.56107		251	13.1192	2538.25	504.083	0.666758
13.0601	0.397919	0.338471	0.404484	0.526928	0.571866	0.596357	0.465259	0.438421	0.393374	0.563242	0.620321	0.687759	0.657995	0.539126	0.520059					252	13.0596	1362.75	430.111	0.357462		252	13.0596	1378	214.333	0.453735		252	13.1701	1594	356.5	0.531886		252	13.1701	1893	210	0.613469		252	13.1701	2509.75	467.917	0.669271
13.111	0.403679	0.395085	0.515411	0.536922	0.616526	0.652327	0.462795	0.472067	0.426264	0.521996	0.659433	0.603035	0.686459	0.488816	0.418758					253	13.1106	1298	293.556	0.384984		253	13.1106	1380.25	228.667	0.449023		253	13.2211	1350	512.75	0.359856		253	13.2211	1936	214.667	0.627441		253	13.2211	2531.25	529.667	0.656077
13.162	0.445425	0.471379	0.510253	0.603475	0.603059	0.676839	0.491684	0.445385	0.358318	0.470817	0.555662	0.62395	0.617019	0.449533	0.484108					254	13.1615	1494.5	402.889	0.418393		254	13.1615	1341.5	214.667	0.439373		254	13.272	1275.33	378.75	0.385358		254	13.272	1851.25	302.333	0.564594		254	13.272	2544	453.25	0.685305
13.2129	0.447395	0.363361	0.391483	0.550287	0.677493	0.5528	0.58094	0.389628	0.450138	0.478777	0.583991	0.583945	0.676464	0.577776	0.41755					255	13.2124	1717.75	307.111	0.54067		255	13.2124	1305.5	234	0.417798		255	13.323	1406.33	393	0.435538		255	13.323	1778.5	197.167	0.57641		255	13.323	2577.75	411.583	0.710025
13.2639	0.403573	0.434705	0.374577	0.59339	0.61964	0.543792	0.497094	0.423837	0.310402	0.565298	0.673717	0.572765	0.592857	0.561339	0.44608					256	13.2634	1466	333	0.434257		256	13.2634	1357.25	175.111	0.460938		256	13.3739	1428.67	310	0.480811		256	13.3739	1687.25	256.167	0.521643		256	13.3739	2629.25	477.083	0.705436
13.3148	0.425388	0.372134	0.467129	0.671	0.632915	0.594923	0.482007	0.405449	0.47306	0.514284	0.541652	0.655968	0.653427	0.522035	0.483911					257	13.3143	1423.25	318	0.423621		257	13.3143	1061	212.667	0.330781		257	13.4249	1475.67	378.5	0.47157		257	13.4249	1846	311.5	0.559339		257	13.4249	2693.75	517.25	0.713412
13.3658	0.385974	0.429809	0.520747	0.607667	0.709369	0.602272	0.601027	0.484711	0.309748	0.513222	0.642641	0.680458	0.629795	0.485246	0.366621					258	13.3653	1401	345.111	0.404702		258	13.3653	1114.25	221.556	0.348078		258	13.4758	1443	349.5	0.469994		258	13.4758	1883	247	0.596337		258	13.4758	2264	445.083	0.596203
13.4167	0.472776	0.424686	0.514049	0.592388	0.742147	0.649862	0.511967	0.454728	0.321265	0.593881	0.61912	0.672624	0.564194	0.539471	0.421363					259	13.4162	1315.5	377.222	0.359624		259	13.4162	1268.5	260.222	0.393146		259	13.5268	1262.67	388.5	0.375723		259	13.5268	1727	205.5	0.5546		259	13.5268	2589.25	457.667	0.698689
13.4677	0.406075	0.421827	0.482029	0.625771	0.69328	0.631579	0.41889	0.438468	0.320799	0.533197	0.636186	0.610716	0.591136	0.53362	0.473742					260	13.4672	1502.5	290.556	0.464514		260	13.4672	1183.75	182.889	0.390254		260	13.5777	1445.33	347.25	0.471964		260	13.5777	1797.75	252.667	0.563197		260	13.5777	2382.5	506.917	0.614777
13.5186	0.396813	0.387146	0.536793	0.619787	0.61658	0.597432	0.5047	0.458796	0.303532	0.550855	0.664515	0.604708	0.596432	0.535887	0.437343					261	13.5181	1425.75	327.889	0.420789		261	13.5181	1082.25	244.889	0.326502		261	13.6287	1360.33	334.25	0.441018		261	13.6287	1984.5	229	0.639896		261	13.6287	2266	553.25	0.561404
13.5695	0.412942	0.441691	0.415623	0.605055	0.66012	0.548991	0.569031	0.464837	0.346726	0.492392	0.65387	0.638856	0.629994	0.670285	0.466061					262	13.5691	1478.75	440.556	0.397919		262	13.5691	1098.5	230.444	0.338471		262	13.6796	1273.33	332.25	0.404484		262	13.6796	1727.75	282.167	0.526928		262	13.6796	2274	529.333	0.571866
13.6205	0.378862	0.348306	0.534788	0.591051	0.716799	0.579552	0.463081	0.521439	0.532941	0.540122	0.67619	0.616496	0.574984	0.5379	0.401848					263	13.62	1401	347.778	0.403679		263	13.62	1277.25	264	0.395085		263	13.7305	1585.67	386.5	0.515411		263	13.7305	1765	292	0.536922		263	13.7305	2396.5	515.583	0.616526
13.6714	0.498051	0.393904	0.500188	0.570639	0.64537	0.591472	0.485596	0.524913	0.426618	0.537915	0.676568	0.634217	0.677986	0.54444	0.414211					264	13.6709	1558.25	396.111	0.445425		264	13.6709	1391.25	182.333	0.471379		264	13.7815	1574.67	387.5	0.510253		264	13.7815	1904.75	249.167	0.603475		264	13.7815	2386.75	546.917	0.603059
13.7224	0.372464	0.41914	0.472394	0.687069	0.66165	0.59434	0.406535	0.580185	0.389323	0.526921	0.650161	0.706164	0.585576	0.529423	0.47213					265	13.7219	1483.5	316.222	0.447395		265	13.7219	1141	209.111	0.363361		265	13.8324	1334.33	423.5	0.391483		265	13.8324	1737	227.333	0.550287		265	13.8324	2563	496.083	0.677493
13.7733	0.485457	0.408179	0.473146	0.564442	0.633242	0.601107	0.584297	0.435542	0.320239	0.524493	0.56617	0.624634	0.669182	0.557259	0.428507					266	13.7728	1447.5	394.556	0.403573		266	13.7728	1335.75	220.889	0.434705		266	13.8834	1253	381.5	0.374577		266	13.8834	1863.75	235.833	0.59339		266	13.8834	2401	510.583	0.61964
13.8243	0.41455	0.442276	0.404735	0.619271	0.68372	0.562479	0.525162	0.434806	0.41217	0.537584	0.691058	0.614823	0.715454	0.717845	0.454638					267	13.8238	1513.75	403.889	0.425388		267	13.8238	1166.5	212.111	0.372134		267	13.9343	1487.33	400.5	0.467129		267	13.9343	2047	206.167	0.671		267	13.9343	2431.25	500.333	0.632915
13.8752	0.363467	0.419097	0.426655	0.577139	0.597733	0.605095	0.430871	0.439282	0.441775	0.530576	0.708742	0.645397	0.600271	0.603386	0.45001					268	13.8747	1323.25	316.222	0.385974		268	13.8747	1300.75	198.444	0.429809		268	13.9853	1505.33	293.75	0.520747		268	13.9853	1950.25	283.167	0.607667		268	13.9853	2713.5	549.333	0.709369
13.9261	0.40386	0.441041	0.42841	0.57474	0.652854	0.618942	0.529197	0.47324	0.384862	0.595164	0.548829	0.646309	0.639725	0.503193	0.459911					269	13.9257	1581.5	348	0.472776		269	13.9257	1294.5	205.333	0.424686		269	14.0362	1504	308	0.514049		269	14.0362	1862	236.833	0.592388		269	14.0362	2733.5	469.333	0.742147
13.9771	0.407299	0.433134	0.419313	0.561708	0.714504	0.678183	0.478489	0.477732	0.391376	0.51663	0.556693	0.629349	0.59524	0.577273	0.433887					270	13.9766	1435.25	375.778	0.406075		270	13.9766	1321.5	239.667	0.421827		270	14.0871	1498	376.5	0.482029		270	14.0871	1959.25	242.5	0.625771		270	14.0871	2613.25	498.167	0.69328
14.028	0.442923	0.398356	0.53117	0.60873	0.666785	0.598687	0.42139	0.459876	0.40293	0.506615	0.660944	0.633608	0.52494	0.484564	0.395438					271	14.0275	1366.75	331.444	0.396813		271	14.0275	1222	229.111	0.387146		271	14.1381	1581.67	332.75	0.536793		271	14.1381	1913.5	213.167	0.619787		271	14.1381	2356.5	475.417	0.61658
14.079	0.425952	0.42513	0.491341	0.62811	0.679514	0.703099	0.379449	0.475259	0.406962	0.567891	0.652153	0.656273	0.550161	0.577183	0.418078					272	14.0785	1467.5	390.111	0.412942		272	14.0785	1374	241.222	0.441691		272	14.189	1344	377	0.415623		272	14.189	1898.75	238.833	0.605055		272	14.189	2545.5	531.583	0.66012
14.1299	0.45505	0.459086	0.429735	0.572309	0.654193	0.611234	0.590242	0.452318	0.513304	0.530024	0.583751	0.630262	0.562142	0.52639	0.415437					273	14.1294	1323.25	334.778	0.378862		273	14.1294	1110.5	217.222	0.348306		273	14.24	1558	313.75	0.534788		273	14.24	1833.5	212	0.591051		273	14.24	2710	523.167	0.716799
14.1809	0.366384	0.430643	0.488655	0.514261	0.593226	0.564182	0.4764	0.488185	0.426618	0.576306	0.600955	0.653459	0.588356	0.505991	0.433583					274	14.1804	1593	293.556	0.498051		274	14.1804	1206	195.778	0.393904		274	14.2909	1602	438.25	0.500188		274	14.2909	1784.5	219	0.570639		274	14.2909	2443.5	474.583	0.64537
14.2318	0.467304	0.430589	0.483282	0.581635	0.63021	0.65999	0.454011	0.414087	0.367689	0.619622	0.641371	0.623341	0.55486	0.622724	0.429706					275	14.2313	1323	351.222	0.372464		275	14.2313	1302.5	227.556	0.41914		275	14.3419	1519.33	420.25	0.472394		275	14.3419	2096.75	211.833	0.687069		275	14.3419	2574.25	555.667	0.66165
14.2828	0.503769	0.401118	0.438403	0.562741	0.580907	0.637315	0.522127	0.485572	0.488945	0.553917	0.633988	0.715595	0.609142	0.513468	0.448989					276	14.2823	1647.25	380.667	0.485457		276	14.2823	1276.5	229.667	0.408179		276	14.3928	1511.33	410.5	0.473146		276	14.3928	1862	313.5	0.564442		276	14.3928	2511.75	579.833	0.633242
14.3337	0.500085	0.429625	0.487867	0.575438	0.608249	0.647935	0.463331	0.582173	0.41456	0.486336	0.647311	0.623721	0.539635	0.61178	0.450359					277	14.3332	1460.25	378.667	0.41455		277	14.3332	1349.5	215.222	0.442276		277	14.4438	1286.67	345	0.404735		277	14.4438	1950.75	251.833	0.619271		277	14.4438	2579.25	493.333	0.68372
14.3846	0.47398	0.477	0.445352	0.548951	0.707566	0.636463	0.53666	0.491456	0.367222	0.492999	0.651226	0.614519	0.612584	0.537576	0.39764					278	14.3842	1372.75	424.444	0.363467		278	14.3842	1287.5	212.667	0.419097		278	14.4947	1400.67	408	0.426655		278	14.4947	1802.5	219.167	0.577139		278	14.4947	2400.5	576.917	0.597733
14.4356	0.37026	0.432864	0.349935	0.542875	0.695739	0.644709	0.521948	0.484414	0.401325	0.518658	0.563663	0.613682	0.525933	0.620919	0.415598					279	14.4351	1414.25	360.556	0.40386		279	14.4351	1338	206.889	0.441041		279	14.5456	1484	487.25	0.42841		279	14.5456	1800.25	223.5	0.57474		279	14.5456	2523.5	531.75	0.652854
14.4865	0.48123	0.450843	0.473647	0.589229	0.66979	0.594251	0.475436	0.524913	0.41133	0.50798	0.641989	0.681294	0.603581	0.629871	0.446644					280	14.4861	1380	317.333	0.407299		280	14.4861	1323.5	212.667	0.433134		280	14.5966	1364.33	388.75	0.419313		280	14.5966	1787.5	246.5	0.561708		280	14.5966	2605.5	425.667	0.714504
14.5375	0.321381	0.455511	0.39202	0.578446	0.691423	0.650266	0.478007	0.454649	0.396771	0.546716	0.594087	0.604784	0.638732	0.537156	0.48973					281	14.537	1541.5	385.889	0.442923		281	14.537	1245.75	224.111	0.398356		281	14.6475	1622.33	386.5	0.53117		281	14.6475	1948.5	278.5	0.60873		281	14.6475	2537.5	503.25	0.666785
14.5884	0.484147	0.41718	0.48998	0.57641	0.70437	0.630728	0.537857	0.443492	0.399645	0.528756	0.65126	0.577632	0.735644	0.55105	0.496462					282	14.5879	1471	359.667	0.425952		282	14.5879	1326.75	236.444	0.42513		282	14.6985	1572.67	429.5	0.491341		282	14.6985	1959	235.833	0.62811		282	14.6985	2598.25	525.167	0.679514
14.6394	0.397228	0.401204	0.526621	0.558367	0.627342	0.617867	0.432942	0.558684	0.352047	0.540605	0.614141	0.716203	0.631384	0.55535	0.461594					283	14.6389	1555.25	368	0.45505		283	14.6389	1408.5	231.111	0.459086		283	14.7494	1414.33	414.5	0.429735		283	14.7494	1789.25	219.167	0.572309		283	14.7494	2512.25	516.417	0.654193
14.6903	0.351255	0.423939	0.449328	0.559734	0.625403	0.635791	0.471419	0.482645	0.550917	0.553903	0.694286	0.651025	0.632443	0.503083	0.483275					284	14.6898	1353.25	397.333	0.366384		284	14.6898	1315	210.556	0.430643		284	14.8004	1404.67	267.75	0.488655		284	14.8004	1658.5	247.667	0.514261		284	14.8004	2272.5	462.667	0.593226
14.7413	0.384782	0.359169	0.494135	0.541873	0.663534	0.690551	0.572459	0.458108	0.355575	0.509663	0.573415	0.668213	0.626551	0.544413	0.442875					285	14.7408	1525	305.778	0.467304		285	14.7408	1355.75	251.444	0.430589		285	14.8513	1432.67	308.25	0.483282		285	14.8513	1895.5	299.833	0.581635		285	14.8513	2471	548.333	0.63021
14.7922	0.376786	0.409945	0.536005	0.586313	0.64832	0.65282	0.594706	0.399784	0.374296	0.531404	0.588696	0.692398	0.597425	0.578086	0.458228					286	14.7917	1644.25	329.889	0.503769		286	14.7917	1227.5	198.778	0.401118		286	14.9023	1329	309	0.438403		286	14.9023	1845.5	301.667	0.562741		286	14.9023	2280	507.75	0.580907
14.8431	0.408076	0.399655	0.521535	0.55293	0.584349	0.661737	0.514431	0.457044	0.460367	0.554883	0.600955	0.609043	0.669513	0.586597	0.45744					287	14.8427	1609.75	305	0.500085		287	14.8427	1313.5	211.667	0.429625		287	14.9532	1531.33	396.25	0.487867		287	14.9532	1845	266.333	0.575438		287	14.9532	2304.75	449.083	0.608249
14.8941	0.446532	0.50268	0.512724	0.557638	0.619394	0.628756	0.513038	0.538246	0.325241	0.537653	0.666644	0.643724	0.671631	0.583145	0.412832					288	14.8936	1648.75	412.111	0.47398		288	14.8936	1481	257.667	0.477		288	15.0041	1463.67	427.5	0.445352		288	15.0041	1734	228	0.548951		288	15.0041	2723.75	565.083	0.707566
14.945	0.408396	0.443229	0.495603	0.600255	0.658672	0.567139	0.507861	0.58175	0.47166	0.527141	0.611325	0.672472	0.659584	0.564764	0.474664					289	14.9445	1281.25	315.222	0.37026		289	14.9445	1342.25	232.111	0.432864		289	15.0551	1175.67	361.5	0.349935		289	15.0551	1744	254.667	0.542875		289	15.0551	2655.25	532.667	0.695739
14.996	0.456253	0.432896	0.470209	0.526169	0.644687	0.584885	0.466705	0.493631	0.387531	0.555104	0.588661	0.622048	0.52163	0.555336	0.523792					290	14.9955	1613	357.444	0.48123		290	14.9955	1407.25	251	0.450843		290	15.106	1385	283	0.473647		290	15.106	1876	259.5	0.589229		290	15.106	2559.25	515.833	0.66979
15.0469	0.375817	0.433654	0.522717	0.527748	0.620513	0.609487	0.443851	0.441317	0.374446	0.485053	0.630314	0.658022	0.644027	0.580601	0.419107					291	15.0464	1174.5	336	0.321381		291	15.0464	1374	205.778	0.455511		291	15.157	1378.33	466.25	0.39202		291	15.157	1807.75	220.833	0.578446		291	15.157	2627.5	518.083	0.691423
15.0979	0.502172	0.440532	0.424864	0.536223	0.703141	0.59322	0.529893	0.456308	0.380568	0.593301	0.618055	0.588356	0.586701	0.520264	0.469373					292	15.0974	1612.5	349.333	0.484147		292	15.0974	1283.25	213.333	0.41718		292	15.2079	1484	344	0.48998		292	15.2079	1794.5	213.167	0.57641		292	15.2079	2605.25	456.333	0.70437
15.1488	0.458254	0.447258	0.475474	0.575377	0.694482	0.6193	0.503593	0.426513	0.410285	0.578582	0.649131	0.613682	0.530037	0.482724	0.447315					293	15.1483	1392.5	356.111	0.397228		293	15.1483	1285.5	256.556	0.401204		293	15.2589	1629	403.75	0.526621		293	15.2589	1814	282.167	0.558367		293	15.2589	2416	502.083	0.627342
15.1997	0.452676	0.382488	0.528555	0.643662	0.618383	0.571262	0.487506	0.467043	0.377731	0.573092	0.499691	0.763129	0.57366	0.588458	0.406735					294	15.1993	1275	358.556	0.351255		294	15.1993	1291.25	204	0.423939		294	15.3098	1353.67	308.25	0.449328		294	15.3098	1787.25	251.667	0.559734		294	15.3098	2372.75	464.75	0.625403
15.2507	0.507314	0.467848	0.53271	0.59746	0.591833	0.591472	0.542552	0.524475	0.376163	0.574044	0.60274	0.645017	0.445967	0.44994	0.411453					295	15.2502	1389.25	385.333	0.384782		295	15.2502	1147.25	226.111	0.359169		295	15.3607	1517.67	368	0.494135		295	15.3607	1771.25	284.667	0.541873		295	15.3607	2535.25	510.917	0.663534
15.3016	0.52404	0.469884	0.522968	0.618116	0.590249	0.567453	0.488756	0.48324	0.301946	0.530301	0.521496	0.668517	0.559627	0.566515	0.483392					296	15.3012	1324.5	341.444	0.376786		296	15.3012	1255.25	203.889	0.409945		296	15.4117	1597.33	350.25	0.536005		296	15.4117	1905	296.5	0.586313		296	15.4117	2475.75	497.833	0.64832
15.3526	0.452984	0.412057	0.524974	0.608092	0.720432	0.590173	0.443637	0.486057	0.319772	0.577782	0.563801	0.606305	0.522358	0.463654	0.413342					297	15.3521	1448.25	383.556	0.408076		297	15.3521	1255.75	230.778	0.399655		297	15.4626	1482.67	269.25	0.521535		297	15.4626	1774.75	257.833	0.55293		297	15.4626	2306.75	524	0.584349
15.4035	0.513521	0.39046	0.490553	0.558033	0.681644	0.611907	0.561211	0.473678	0.419096	0.634631	0.642435	0.634673	0.628868	0.44098	0.422993					298	15.4031	1514.25	349.222	0.446532		298	15.4031	1540.75	251.556	0.50268		298	15.5136	1589.67	396.75	0.512724		298	15.5136	1776.5	246.667	0.557638		298	15.5136	2420.25	530.583	0.619394
15.4545	0.371771	0.395583	0.541342	0.61441	0.639443	0.625485	0.616971	0.509452	0.396528	0.500545	0.604938	0.69255	0.588422	0.557225	0.497232					299	15.454	1388.75	323.222	0.408396		299	15.454	1355.5	218.778	0.443229		299	15.5645	1579.33	426.25	0.495603		299	15.5645	1912.25	265.5	0.600255		299	15.5645	2507.5	498	0.658672
15.5054	0.517588	0.364953	0.470173	0.566052	0.665119	0.580583	0.47374	0.44188	0.325279	0.542067	0.626262	0.637183	0.599278	0.630257	0.482586					300	15.5049	1548.5	358.111	0.456253		300	15.5049	1338	227.778	0.432896		300	15.6155	1423	329	0.470209		300	15.6155	1701.5	258	0.526169		300	15.6155	2481.75	514.917	0.644687
15.5564	0.472659	0.481831	0.563227	0.585462	0.757826	0.669714	0.482435	0.489155	0.415101	0.555931	0.620253	0.608434	0.615232	0.494281	0.416287					301	15.5559	1324.75	344.222	0.375817		301	15.5559	1364.5	252.333	0.433654		301	15.6664	1585.67	369.5	0.522717		301	15.6664	1739	291.167	0.527748		301	15.6664	2436	542.917	0.620513
15.6073	0.417094	0.384362	0.356238	0.578294	0.731794	0.626739	0.577565	0.450941	0.346931	0.577065	0.634778	0.603947	0.538576	0.576729	0.412984					302	15.6068	1670.75	360.556	0.502172		302	15.6068	1351.25	221.444	0.440532		302	15.7174	1377	388.5	0.424864		302	15.7174	1756.75	285.667	0.536223		302	15.7174	2688.75	543.583	0.703141
15.6583	0.464728	0.435441	0.452766	0.616567	0.582027	0.607156	0.563764	0.509655	0.482001	0.554717	0.540176	0.690725	0.625029	0.660602	0.46368					303	15.6578	1574.5	378.889	0.458254		303	15.6578	1420.5	273.444	0.447258		303	15.7683	1520	413.75	0.475474		303	15.7683	1822	243.5	0.575377		303	15.7683	2587.5	468.75	0.694482
15.7092	0.482252	0.401789	0.471212	0.584429	0.609123	0.676705	0.443744	0.51205	0.469252	0.462278	0.662935	0.741682	0.530169	0.55932	0.453832					304	15.7087	1591.5	410.444	0.452676		304	15.7087	1252.5	271.556	0.382488		304	15.8193	1502	272.25	0.528555		304	15.8193	1967	201.167	0.643662		304	15.8193	2392.75	506.167	0.618383
15.7601	0.449971	0.391034	0.505668	0.598615	0.64862	0.631758	0.44869	0.489155	0.371888	0.571216	0.669528	0.699167	0.606891	0.559416	0.471763					305	15.7597	1640.5	316.889	0.507314		305	15.7597	1460.75	260.889	0.467848		305	15.8702	1568.67	329.25	0.53271		305	15.8702	1884.75	245.667	0.597461		305	15.8702	2240.5	434.917	0.591833
15.8111	0.460447	0.438463	0.523147	0.648614	0.59186	0.678273	0.51211	0.429924	0.468654	0.539405	0.642195	0.654067	0.593056	0.530098	0.439715					306	15.8106	1670.25	303	0.52404		306	15.8106	1435.75	230.667	0.469884		306	15.9211	1561	344.25	0.522968		306	15.9211	2001.25	305.5	0.618116		306	15.9211	2243.75	443	0.590249
15.862	0.402476	0.450464	0.521034	0.501595	0.671046	0.697363	0.427086	0.539842	0.477988	0.60911	0.658059	0.629425	0.598418	0.614268	0.433932					307	15.8615	1550.75	368.889	0.452984		307	15.8615	1292	235.222	0.412057		307	15.9721	1566.67	345.25	0.524974		307	15.9721	1870.75	202.5	0.608092		307	15.9721	2672.75	474.833	0.720432
15.913	0.585291	0.412187	0.396282	0.588652	0.663234	0.622437	0.446404	0.456824	0.441757	0.532328	0.57757	0.624102	0.518585	0.571539	0.439768					308	15.9125	1635.25	295.444	0.513521		308	15.9125	1285.5	284.111	0.39046		308	16.023	1478.33	337	0.490553		308	16.023	1761.75	230.833	0.558033		308	16.023	2524	444.417	0.681644
15.9639	0.498957	0.410573	0.573434	0.575651	0.565173	0.66102	0.482953	0.503005	0.314956	0.604516	0.619223	0.59733	0.669579	0.535033	0.375054					309	15.9634	1332.75	362.778	0.371771		309	15.9634	1288.75	274.222	0.395583		309	16.074	1540	280.5	0.541342		309	16.074	1911.75	226.167	0.61441		309	16.074	2446.5	495.667	0.639443
16.0149	0.479622	0.435117	0.511685	0.602746	0.57416	0.603751	0.515056	0.522315	0.396509	0.466582	0.591889	0.61102	0.546387	0.551601	0.404265					310	16.0144	1670.75	320.333	0.517588		310	16.0144	1153.75	217.778	0.364953		310	16.1249	1523.67	429.75	0.470173		310	16.1249	1771.75	218.833	0.566052		310	16.1249	2541.75	512.583	0.665119
16.0658	0.537412	0.356245	0.549759	0.61119	0.743813	0.600121	0.51311	0.388314	0.429381	0.591825	0.626193	0.724265	0.695065	0.545922	0.423977					311	16.0653	1596.75	363.556	0.472659		311	16.0653	1477.5	241.778	0.481831		311	16.1759	1608.67	298.25	0.563227		311	16.1759	1831.5	225.333	0.585462		311	16.1759	2784	472	0.757826
16.1167	0.401912	0.507067	0.450295	0.646882	0.627124	0.603123	0.448833	0.446528	0.370769	0.546054	0.667365	0.624482	0.635488	0.507693	0.462238					312	16.1163	1374	285.778	0.417094		312	16.1163	1259.75	274	0.384362		312	16.2268	1175.33	346.5	0.356238		312	16.2268	1852.5	266	0.578294		312	16.2268	2724.75	492.167	0.731794
16.1677	0.47399	0.457223	0.499078	0.575347	0.637858	0.650266	0.507932	0.405465	0.409632	0.513829	0.668429	0.673005	0.552411	0.556094	0.480384					313	16.1672	1620.5	408	0.464728		313	16.1672	1358.75	242	0.435441		313	16.2778	1371.67	318.25	0.452766		313	16.2778	1949.5	258	0.616567		313	16.2778	2285.25	509.583	0.582027
16.2186	0.441411	0.443738	0.532638	0.571611	0.611773	0.601465	0.447262	0.454493	0.317943	0.550427	0.667811	0.615279	0.608678	0.581139	0.458138					314	16.2182	1575	316.778	0.482252		314	16.2182	1300	269.556	0.401789		314	16.3287	1496.33	400	0.471212		314	16.3287	1866	262.667	0.584429		314	16.3287	2384.5	526.167	0.609123
16.2696	0.472233	0.475072	0.492237	0.537621	0.603524	0.630817	0.60108	0.410832	0.344356	0.50427	0.626983	0.674678	0.551021	0.52087	0.47239					315	16.2691	1529	355	0.449971		315	16.2691	1259.75	256.889	0.391034		315	16.3796	1572	395.5	0.505668		315	16.3796	1831.25	189	0.598615		315	16.3796	2515.5	536.667	0.64862
16.3205	0.479963	0.437478	0.504343	0.600681	0.670473	0.6491	0.500379	0.466136	0.325018	0.504408	0.626296	0.654599	0.591269	0.575929	0.39047					316	16.32	1560	358.667	0.460447		316	16.32	1372.5	248	0.438463		316	16.4306	1553.67	336.5	0.523147		316	16.4306	2023.75	244.333	0.648614		316	16.4306	2240.25	434.583	0.59186
16.3715	0.515022	0.466126	0.465875	0.588652	0.657307	0.637494	0.548837	0.530218	0.432965	0.50587	0.691985	0.703046	0.731341	0.666922	0.449294					317	16.371	1397.75	347.667	0.402476		317	16.371	1419.5	264.222	0.450464		317	16.4815	1587	374.75	0.521034		317	16.4815	1676.25	300.167	0.501595		317	16.4815	2536.5	489.25	0.671046
16.4224	0.44781	0.484614	0.534788	0.582303	0.69033	0.705026	0.58394	0.538669	0.38628	0.533046	0.570565	0.68388	0.633635	0.584495	0.477841					318	16.4219	1869.5	342.444	0.585291		318	16.4219	1256	198.889	0.412187		318	16.5325	1330	408	0.396282		318	16.5325	1855.75	240.833	0.588652		318	16.5325	2491.5	468.083	0.663234
16.4734	0.417275	0.398518	0.567202	0.57158	0.643567	0.53734	0.461902	0.464571	0.391301	0.508973	0.67437	0.608054	0.586238	0.589375	0.435597					319	16.4729	1672.25	370.444	0.498957		319	16.4729	1323.75	270.778	0.410573		319	16.5834	1642.67	308.5	0.573434		319	16.5834	1798.75	219.5	0.575651		319	16.5834	2213.5	489.25	0.565173
16.5243	0.396663	0.475657	0.43518	0.611038	0.662524	0.649997	0.578494	0.461926	0.270157	0.535322	0.631447	0.592691	0.554728	0.572786	0.406207					320	16.5238	1630.25	378.889	0.479622		320	16.5238	1362.25	246.333	0.435117		320	16.6344	1587	396.5	0.511685		320	16.6344	1904.25	250.667	0.602746		320	16.6344	2282.75	531.083	0.57416
16.5752	0.379384	0.431001	0.552839	0.611585	0.642147	0.577222	0.467812	0.440862	0.364441	0.573161	0.608646	0.648667	0.570086	0.477135	0.409152					321	16.5748	1706.25	304.111	0.537412		321	16.5748	1223.75	310.111	0.356245		321	16.6853	1631.33	352.25	0.549759		321	16.6853	1957.75	281	0.61119		321	16.6853	2718	448.75	0.743813
16.6262	0.500149	0.341244	0.51935	0.577504	0.660721	0.675853	0.499915	0.413618	0.338364	0.549641	0.596559	0.666692	0.62728	0.455019	0.465282					322	16.6257	1419.5	370.889	0.401912		322	16.6257	1505	204.556	0.507067		322	16.7362	1412.67	365	0.450295		322	16.7362	1989.5	214.833	0.646882		322	16.7362	2420.25	507	0.627124
16.6771	0.447629	0.44715	0.511435	0.65967	0.678121	0.654209	0.478257	0.485728	0.439647	0.531335	0.610363	0.600221	0.713865	0.575626	0.424604					323	16.6766	1531	294.333	0.47399		323	16.6766	1379.5	206.889	0.457223		323	16.7872	1528.67	367.5	0.499078		323	16.7872	1818.25	239.833	0.575347		323	16.7872	2417.25	471.25	0.637858
16.7281	0.404829	0.421621	0.460574	0.597947	0.635865	0.616029	0.530197	0.404119	0.288488	0.569436	0.676774	0.58501	0.516665	0.534295	0.413987					324	16.7276	1504	352.333	0.441411		324	16.7276	1399.25	261.222	0.443738		324	16.8381	1585	345.75	0.532638		324	16.8381	1856	287.833	0.571611		324	16.8381	2303.5	437.083	0.611773
16.779	0.458893	0.512244	0.423324	0.537104	0.742283	0.595192	0.489756	0.493881	0.412152	0.496558	0.556315	0.691258	0.5446	0.530257	0.487339					325	16.7785	1552.75	320.667	0.472233		325	16.7785	1466.5	248.111	0.475072		325	16.8891	1636	490.75	0.492237		325	16.8891	1746.25	271.333	0.537621		325	16.8891	2341.75	500.5	0.603524
16.83	0.490759	0.414581	0.491699	0.546642	0.6646	0.591338	0.504236	0.402178	0.399514	0.49911	0.598757	0.62722	0.505809	0.608307	0.45718					326	16.8295	1581.25	329	0.479963		326	16.8295	1398.75	276.778	0.437478		326	16.94	1539.67	366.25	0.504343		326	16.94	1904.25	256.333	0.600681		326	16.94	2617.75	572.25	0.670473
16.8809	0.434193	0.465985	0.430739	0.592175	0.617072	0.579732	0.555658	0.42055	0.254459	0.536398	0.546528	0.552306	0.609407	0.581746	0.460484					327	16.8804	1782.5	438.778	0.515022		327	16.8804	1436	240.556	0.466126		327	16.991	1544.67	460.75	0.465875		327	16.991	1860.75	245.833	0.588652		327	16.991	2553	547.667	0.657307
16.9319	0.429998	0.431856	0.419241	0.605996	0.575826	0.641796	0.661072	0.440002	0.437109	0.506794	0.648067	0.647983	0.602919	0.555584	0.474789					328	16.9314	1552.25	383.889	0.44781		328	16.9314	1483.75	240.889	0.484614		328	17.0419	1565	320.75	0.534788		328	17.0419	1867.5	270	0.582303		328	17.0419	2612.25	506.167	0.69033
16.9828	0.409674	0.403338	0.565161	0.533064	0.713521	0.61101	0.496666	0.40631	0.431919	0.544219	0.706819	0.552687	0.644557	0.543413	0.546638					329	16.9823	1475.25	386.556	0.417275		329	16.9823	1254.5	232.444	0.398518		329	17.0929	1679.67	360	0.567202		329	17.0929	1814.25	246.167	0.57158		329	17.0929	2428	464.583	0.643567
17.0337	0.442497	0.471942	0.479307	0.584824	0.627479	0.626202	0.553854	0.493584	0.332689	0.502711	0.559096	0.622733	0.582266	0.535743	0.361071					330	17.0333	1364.25	329.333	0.396663		330	17.0333	1473	253.111	0.475657		330	17.1438	1423	410.5	0.43518		330	17.1438	1938.5	262.167	0.611038		330	17.1438	2559	537.75	0.662524
17.0847	0.574644	0.399526	0.497896	0.597947	0.62909	0.608142	0.517413	0.459923	0.424005	0.583066	0.75012	0.649047	0.518121	0.458954	0.471656					331	17.0842	1344.5	354.667	0.379384		331	17.0842	1346.25	240.889	0.431001		331	17.1947	1645	358.75	0.552839		331	17.1947	1912	234.167	0.611585		331	17.1947	2504.75	545.667	0.642147
17.1356	0.449503	0.323058	0.608929	0.642143	0.540207	0.579463	0.543427	0.496432	0.438061	0.507787	0.671348	0.611401	0.563797	0.58963	0.458818					332	17.1351	1609.25	304.333	0.500149		332	17.1351	1174.5	299.333	0.341244		332	17.2457	1630.33	422	0.51935		332	17.2457	1835	250.667	0.577504		332	17.2457	2551.75	536	0.660721
17.1866	0.38328	0.480596	0.570748	0.614896	0.569216	0.619569	0.556783	0.503991	0.453834	0.547861	0.681444	0.635282	0.565717	0.566384	0.423601					333	17.1861	1519	351.111	0.447629		333	17.1861	1399	252.222	0.44715		333	17.2966	1633.67	443.75	0.511435		333	17.2966	2022.75	213	0.65967		333	17.2966	2557	488.167	0.678121
17.2375	0.358452	0.406089	0.479056	0.63382	0.595575	0.656225	0.585422	0.464821	0.536619	0.533114	0.572042	0.623873	0.567107	0.625957	0.470107					334	17.237	1387	330.778	0.404829		334	17.237	1360.75	279.444	0.421621		334	17.3476	1463.33	391.75	0.460574		334	17.3476	1881.75	241.333	0.597947		334	17.3476	2430.5	490.583	0.635865
17.2885	0.448023	0.461176	0.459714	0.615534	0.652909	0.641124	0.535535	0.394761	0.335657	0.516699	0.567887	0.580066	0.538179	0.578837	0.403334					335	17.288	1628.5	431.222	0.458893		335	17.288	1537.5	223.778	0.512244		335	17.3985	1489.67	504.75	0.423324		335	17.3985	1738	264.5	0.537104		335	17.3985	2807.5	542.917	0.742283
17.3394	0.509518	0.435777	0.560039	0.545427	0.676291	0.619838	0.520698	0.460565	0.467964	0.54931	0.636426	0.653839	0.554132	0.547183	0.511752					336	17.3389	1606.75	326.333	0.490759		336	17.3389	1276.25	213	0.414581		336	17.4495	1574	430	0.491699		336	17.4495	1777.5	277.833	0.546642		336	17.4495	2603.75	576.167	0.6646
17.3904	0.476758	0.419682	0.44922	0.587619	0.666512	0.580897	0.543392	0.499781	0.317532	0.509581	0.69669	0.675514	0.575514	0.588224	0.430092					337	17.3899	1509.5	376.667	0.434193		337	17.3899	1435.75	240.667	0.465985		337	17.5004	1498.67	496.5	0.430739		337	17.5004	1865.75	241.167	0.592175		337	17.5004	2494.25	611.667	0.617072
17.4413	0.456168	0.389604	0.402944	0.57395	0.66673	0.631534	0.525733	0.49518	0.324308	0.526659	0.577398	0.668441	0.634495	0.468513	0.471593					338	17.4408	1459	337.111	0.429998		338	17.4408	1381	273.444	0.431856		338	17.5514	1409.67	434.25	0.419241		338	17.5514	1889	226.5	0.605996		338	17.5514	2329	572.25	0.575826
17.4922	0.492729	0.417635	0.514801	0.520306	0.654766	0.664068	0.493291	0.543301	0.319642	0.583617	0.662798	0.637183	0.532949	0.479712	0.456133					339	17.4918	1441.75	372.889	0.409674		339	17.4918	1266.75	232.333	0.403338		339	17.6023	1690.67	375.75	0.565161		339	17.6023	1711.75	249.333	0.533064		339	17.6023	2727.5	550.667	0.713521
17.5432	0.493516	0.443251	0.544208	0.550317	0.737694	0.608501	0.480043	0.453382	0.34583	0.494379	0.668567	0.661825	0.67706	0.5624	0.47939					340	17.5427	1492.5	338	0.442497		340	17.5427	1428.25	217.889	0.471942		340	17.6532	1476.67	361.5	0.479307		340	17.6532	1838.25	233.833	0.584824		340	17.6532	2375.5	461.167	0.627479
17.5941	0.469497	0.411332	0.521678	0.59099	0.659519	0.716677	0.486363	0.460643	0.420085	0.479067	0.662214	0.635358	0.666865	0.595709	0.442114					341	17.5937	1767.5	268.222	0.574644		341	17.5937	1230.75	206.111	0.399526		341	17.7042	1505.67	347.25	0.497896		341	17.7042	1868.25	227.833	0.597947		341	17.7042	2453.5	534.25	0.62909
17.6451	0.46938	0.433578	0.431562	0.516631	0.64974	0.666577	0.547659	0.5141	0.391656	0.577396	0.605934	0.741377	0.508721	0.494309	0.441989					342	17.6446	1489	316.222	0.449503		342	17.6446	1112.75	284.222	0.323058		342	17.7551	1743	326.25	0.608929		342	17.7551	1989.5	227.833	0.642143		342	17.7551	2218.75	570.667	0.540207
17.696	0.381716	0.361584	0.527731	0.552748	0.6997	0.629786	0.530215	0.510766	0.352831	0.525582	0.630348	0.632315	0.556449	0.600388	0.443269					343	17.6955	1388	388	0.38328		343	17.6955	1497	264.444	0.480596		343	17.8061	1686.67	358.75	0.570748		343	17.8061	1921.75	234.833	0.614896		343	17.8061	2286.75	550.167	0.569216
17.747	0.4055	0.428325	0.617024	0.623645	0.593444	0.600748	0.530572	0.515461	0.338681	0.550496	0.636048	0.648895	0.537385	0.493668	0.504877					344	17.7465	1332	396.778	0.358452		344	17.7465	1279.25	237.778	0.406089		344	17.857	1553.33	438.75	0.479056		344	17.857	1949.5	210.667	0.63382		344	17.857	2322	505	0.595575
17.7979	0.511541	0.433243	0.337255	0.67012	0.643349	0.640497	0.481096	0.499139	0.359401	0.533584	0.585915	0.631327	0.528249	0.525991	0.418812					345	17.7974	1570.25	401.333	0.448023		345	17.7974	1425.75	243	0.461176		345	17.908	1488.33	418.75	0.459714		345	17.908	1905.5	216.833	0.615534		345	17.908	2495	503.083	0.652909
17.8488	0.41175	0.432127	0.454987	0.570912	0.74018	0.639645	0.478311	0.485227	0.348761	0.561504	0.662832	0.674373	0.527918	0.46504	0.447244					346	17.8484	1661.25	331.889	0.509518		346	17.8484	1368.5	250.889	0.435777		346	17.9589	1646	343	0.560039		346	17.9589	1726.5	230.167	0.545427		346	17.9589	2521.5	458.25	0.676291
17.8998	0.397803	0.443987	0.549079	0.602564	0.57151	0.785777	0.511235	0.555507	0.368977	0.543695	0.659707	0.636575	0.704399	0.600188	0.391446					347	17.8993	1593	349.111	0.476758		347	17.8993	1366	289.667	0.419682		347	18.0099	1401.67	356.5	0.44922		347	18.0099	1858.25	246.167	0.587619		347	18.0099	2584.75	551.333	0.666512
17.9507	0.474065	0.470653	0.588693	0.572461	0.728298	0.576774	0.603669	0.442036	0.366886	0.540564	0.609024	0.646233	0.576838	0.555377	0.485236					348	17.9503	1571.5	381.333	0.456168		348	17.9503	1199.75	200.556	0.389604		348	18.0608	1273	335.5	0.402944		348	18.0608	1826.25	251.667	0.57395		348	18.0608	2565.5	531.417	0.66673
18.0017	0.326651	0.45941	0.454485	0.598767	0.696039	0.639376	0.461902	0.50313	0.299277	0.48664	0.705377	0.687987	0.545063	0.596997	0.448067					349	18.0012	1614	328.444	0.492728		349	18.0012	1303.75	232.667	0.417635		349	18.1117	1538	340.25	0.514801		349	18.1117	1696.75	269.333	0.520306		349	18.1117	2503.25	505.667	0.654766
18.0526	0.519824	0.332709	0.485503	0.564928	0.643048	0.608859	0.524126	0.443398	0.268216	0.528273	0.626399	0.641214	0.599345	0.53076	0.472694					350	18.0522	1684.5	396.889	0.493516		350	18.0522	1399	262.222	0.443251		350	18.1627	1603.67	337.5	0.544208		350	18.1627	1731.25	221.5	0.550317		350	18.1627	2726.5	475.917	0.737694
18.1036	0.450003	0.446402	0.494493	0.598919	0.594401	0.60272	0.468044	0.477607	0.364963	0.502545	0.602328	0.744343	0.615298	0.498168	0.449294					351	18.1031	1581.5	356.556	0.469497		351	18.1031	1315.25	260.333	0.411332		351	18.2136	1567	353.25	0.521678		351	18.2136	1856.5	235.167	0.59099		351	18.2136	2500.25	488.167	0.659519
18.1545	0.389615	0.433557	0.521786	0.579235	0.658591	0.644843	0.572459	0.509327	0.335116	0.548648	0.602706	0.721984	0.497733	0.502303	0.445614					352	18.154	1573.75	349.111	0.46938		352	18.154	1384.75	272.778	0.433578		352	18.2646	1374.33	370.25	0.431562		352	18.2646	1673.5	256.167	0.516631		352	18.2646	2469.25	487	0.64974
18.2055	0.377425	0.499128	0.49392	0.570365	0.62289	0.645919	0.579976	0.39811	0.359214	0.608227	0.609024	0.704871	0.579817	0.512124	0.375869					353	18.205	1310.25	314.333	0.381716		353	18.205	1189	261.667	0.361584		353	18.3155	1571.33	343.5	0.527731		353	18.3155	1736.75	220.333	0.552748		353	18.3155	2644.5	509.833	0.6997
18.2564	0.461725	0.400013	0.550726	0.617812	0.539142	0.678631	0.555551	0.506698	0.353129	0.546592	0.585159	0.650264	0.631251	0.511201	0.44565					354	18.2559	1486.75	428.778	0.4055		354	18.2559	1388.5	290	0.428325		354	18.3665	1771.33	335.75	0.617024		354	18.3665	1967.25	256.333	0.623645		354	18.3665	2260	449.5	0.593444
18.3073	0.401731	0.385369	0.458425	0.545822	0.635619	0.566736	0.553801	0.461879	0.415642	0.510767	0.647517	0.543484	0.631384	0.565502	0.412751					355	18.3069	1678.75	344.111	0.511541		355	18.3069	1313	201.889	0.433243		355	18.4174	1219.67	435	0.337255		355	18.4174	2057.25	218.833	0.67012		355	18.4174	2490.5	527.75	0.643349
18.3583	0.3971	0.463126	0.495281	0.528629	0.521579	0.67657	0.487738	0.510954	0.424677	0.555655	0.618913	0.55763	0.684341	0.626053	0.421856					356	18.3578	1522.5	448.222	0.41175		356	18.3578	1375.25	267	0.432127		356	18.4684	1486.33	427.75	0.454987		356	18.4684	1837.25	271	0.570912		356	18.4684	2782	523.833	0.74018
18.4092	0.416764	0.425553	0.624008	0.571884	0.56867	0.650938	0.515967	0.516823	0.418722	0.484364	0.68814	0.68099	0.551551	0.508934	0.388608					357	18.4088	1416	378.111	0.397803		357	18.4088	1447	308.333	0.443987		357	18.5193	1603	325.5	0.549079		357	18.5193	1973.25	320.167	0.602564		357	18.5193	2239.5	495.917	0.57151
18.4602	0.443669	0.444778	0.561292	0.621913	0.57487	0.589949	0.610561	0.460471	0.385198	0.506739	0.651363	0.688139	0.697845	0.602924	0.424846					358	18.4597	1678.75	441.889	0.474065		358	18.4597	1442.5	235.444	0.470653		358	18.5702	1698.67	329	0.588693		358	18.5702	1824.5	254	0.572461		358	18.5702	2799.25	577.333	0.728298
18.5111	0.41406	0.423365	0.351475	0.526563	0.617973	0.563868	0.522091	0.357986	0.327426	0.547737	0.604629	0.66114	0.661967	0.565632	0.418982					359	18.5106	1213.25	361	0.326651		359	18.5106	1453	274.778	0.45941		359	18.6212	1465.67	408.25	0.454485		359	18.6212	1875.5	232.833	0.598767		359	18.6212	2616.75	493.25	0.696039
18.5621	0.487554	0.483261	0.496212	0.531849	0.571319	0.632654	0.54923	0.522519	0.419992	0.478777	0.583305	0.681218	0.612783	0.519726	0.514778					360	18.5616	1661.25	305	0.519824		360	18.5616	1147.5	294.222	0.332709		360	18.6721	1488.33	358.75	0.485503		360	18.6721	1814.5	264.667	0.564928		360	18.6721	2532.75	570.917	0.643048
18.613	0.509923	0.380268	0.529558	0.579296	0.604726	0.726042	0.530304	0.454446	0.396995	0.513002	0.599272	0.695212	0.630788	0.580271	0.464995					361	18.6125	1483.75	309.667	0.450003		361	18.6125	1394.75	249.889	0.446402		361	18.7231	1511	360.5	0.494493		361	18.7231	1952.25	309.167	0.598919		361	18.7231	2345.75	532.333	0.594401
18.664	0.509614	0.43673	0.549688	0.590292	0.615269	0.582196	0.42364	0.447122	0.371534	0.543999	0.621901	0.636194	0.726177	0.529878	0.411525					362	18.6635	1330.75	314.222	0.389615		362	18.6635	1347.25	235.333	0.433557		362	18.774	1600	386	0.521786		362	18.774	1821.25	232.167	0.579235		362	18.774	2519.75	510.5	0.658591
18.7149	0.506963	0.37521	0.438368	0.589684	0.597869	0.603392	0.509932	0.440706	0.466359	0.501097	0.660806	0.678709	0.642505	0.580326	0.465926					363	18.7144	1413.5	428.778	0.377425		363	18.7144	1582.75	302.667	0.499128		363	18.825	1489.67	340.5	0.49392		363	18.825	1839.75	275	0.570365		363	18.825	2420.5	520.167	0.62289
18.7659	0.421747	0.399136	0.455416	0.654355	0.588801	0.619076	0.484757	0.455651	0.303645	0.553269	0.618089	0.623873	0.486215	0.573303	0.453501					364	18.7654	1615	410.333	0.461725		364	18.7654	1300	274.111	0.400013		364	18.8759	1602.33	321	0.550726		364	18.8759	1971.25	276.333	0.617812		364	18.8759	2232.5	587.667	0.539142
18.8168	0.512542	0.406966	0.496177	0.610461	0.554848	0.631848	0.545231	0.503224	0.275291	0.515954	0.648651	0.619538	0.62119	0.537493	0.408669					365	18.8163	1480.25	432.111	0.401731		365	18.8163	1252	263.667	0.385369		365	18.9269	1485.33	418.75	0.458425		365	18.9269	1829.75	332.333	0.545822		365	18.9269	2451.5	512.333	0.635619
18.8677	0.417957	0.479285	0.532603	0.647247	0.664136	0.598104	0.483578	0.541094	0.329665	0.561808	0.61493	0.704187	0.697713	0.54952	0.456437					366	18.8672	1387.5	351.444	0.3971		366	18.8672	1432.75	245	0.463126		366	18.9778	1542.33	390	0.495281		366	18.9778	1764.75	314.5	0.528629		366	18.9778	2213.5	622.25	0.521579
18.9187	0.515501	0.512125	0.504773	0.601045	0.558044	0.62069	0.51336	0.519874	0.321657	0.439696	0.552366	0.667757	0.596035	0.643738	0.482004					367	18.9182	1462.25	374.889	0.416764		367	18.9182	1387.5	296.111	0.425553		367	19.0287	1861.33	409.5	0.624008		367	19.0287	1858.25	289.333	0.571884		367	19.0287	2290.25	555.333	0.56867
18.9696	0.477759	0.431044	0.458067	0.650497	0.549741	0.638211	0.505236	0.511455	0.315554	0.518589	0.567131	0.565616	0.519048	0.571229	0.458013					368	18.9691	1517	359.444	0.443669		368	18.9691	1398.25	257.556	0.444778		368	19.0797	1628.67	322.75	0.561292		368	19.0797	1971	264.833	0.621913		368	19.0797	2366.25	612.417	0.57487
19.0206	0.475587	0.466115	0.443812	0.522068	0.512374	0.670655	0.564014	0.437107	0.385179	0.620656	0.658402	0.61026	0.601	0.51433	0.472515					369	19.0201	1442.75	362.444	0.41406		369	19.0201	1357	271.222	0.423365		369	19.1306	1308	490.25	0.351475		369	19.1306	1732.25	287.667	0.526564		369	19.1306	2390.5	505.167	0.617973
19.0715	0.468315	0.416206	0.472286	0.62571	0.640727	0.626022	0.589135	0.410175	0.411872	0.493289	0.662008	0.646386	0.577765	0.548093	0.488709					370	19.071	1579.5	307.444	0.487554		370	19.071	1481.5	242.111	0.483261		370	19.1816	1439	284.5	0.496212		370	19.1816	1731.25	272.167	0.531849		370	19.1816	2337.75	594.75	0.571319
19.1225	0.423184	0.431802	0.555597	0.626196	0.634499	0.680514	0.526822	0.514757	0.325335	0.551517	0.616338	0.724265	0.679376	0.641973	0.46641					371	19.122	1657.75	327.333	0.509923		371	19.122	1245.25	270	0.380268		371	19.2325	1629.33	397.25	0.529558		371	19.2325	1807.75	218.5	0.579296		371	19.2325	2405.75	560.833	0.604726
19.1734	0.408151	0.426408	0.463117	0.560767	0.581262	0.683471	0.573084	0.597759	0.29196	0.509167	0.600371	0.697038	0.563731	0.66451	0.41635					372	19.1729	1747.5	417.889	0.509614		372	19.1729	1370.5	250.444	0.43673		372	19.2835	1644.67	365.75	0.549688		372	19.2835	1859.75	240.333	0.590292		372	19.2835	2527	649.917	0.615269
19.2243	0.52222	0.442774	0.560755	0.576441	0.618574	0.644216	0.509039	0.513646	0.435298	0.611124	0.608337	0.650721	0.575712	0.562883	0.479524					373	19.2239	1687.25	364.556	0.506963		373	19.2239	1237.5	275.222	0.37521		373	19.3344	1386.67	366.75	0.438368		373	19.3344	1875.25	257.5	0.589684		373	19.3344	2364.25	540.25	0.597869
19.2753	0.507304	0.359472	0.49435	0.60794	0.625867	0.657749	0.469651	0.426904	0.403472	0.533818	0.74727	0.633989	0.604309	0.49065	0.478504					374	19.2748	1469.25	368.889	0.421747		374	19.2748	1339.75	316.111	0.399136		374	19.3853	1479.33	419.75	0.455416		374	19.3853	2020	224.833	0.654355		374	19.3853	2389	592.667	0.588801
19.3262	0.545493	0.426116	0.515339	0.587406	0.663125	0.622841	0.459349	0.48299	0.387139	0.575409	0.617471	0.690801	0.674412	0.554461	0.44266					375	19.3257	1643.25	306	0.512542		375	19.3257	1316.5	272.778	0.406966		375	19.4363	1615.67	461.25	0.496177		375	19.4363	1965.75	291	0.610461		375	19.4363	2294.75	602	0.554848
19.3772	0.429892	0.414461	0.457852	0.584095	0.593226	0.625977	0.533304	0.470658	0.399571	0.559835	0.650745	0.63878	0.61265	0.53331	0.516559					376	19.3767	1477.25	386.778	0.417957		376	19.3767	1504.75	275.556	0.479285		376	19.4872	1636.67	397.5	0.532603		376	19.4872	2026.5	250.833	0.647247		376	19.4872	2565.5	539.333	0.664136
19.4281	0.411824	0.463635	0.474507	0.582637	0.579623	0.666936	0.499112	0.471769	0.319026	0.536701	0.611462	0.636955	0.547314	0.514406	0.451917					377	19.4276	1636.75	291.778	0.515501		377	19.4276	1529.75	216.333	0.512125		377	19.5382	1587.67	413.25	0.504773		377	19.5382	1893.25	244.333	0.601045		377	19.5382	2292.5	590	0.558044
19.4791	0.459894	0.388456	0.437938	0.632332	0.630838	0.568842	0.460724	0.441332	0.391134	0.582279	0.663931	0.659467	0.749876	0.582993	0.446966					378	19.4786	1713.5	467	0.477759		378	19.4786	1352.25	246.778	0.431044		378	19.5891	1490	424.25	0.458067		378	19.5891	2018.25	233.667	0.650497		378	19.5891	2228.5	551.333	0.549741
19.53	0.576816	0.360555	0.4845	0.504237	0.539279	0.63122	0.442084	0.458264	0.359195	0.524976	0.638589	0.675134	0.681561	0.563999	0.45906					379	19.5295	1688.5	447.667	0.475587		379	19.5295	1407.75	212.333	0.466115		379	19.6401	1439.33	406.75	0.443812		379	19.6401	1709.25	277	0.522068		379	19.6401	2280.25	717.083	0.512374
19.581	0.397409	0.390514	0.437042	0.613317	0.649385	0.582555	0.488327	0.440534	0.320444	0.535625	0.503709	0.557706	0.547844	0.498982	0.478907					380	19.5805	1554.75	332.889	0.468315		380	19.5805	1336.75	269.333	0.416206		380	19.691	1434.33	335.5	0.472286		380	19.691	1981.75	265.167	0.62571		380	19.691	2501.75	547	0.640727
19.6319	0.425431	0.367228	0.519995	0.585371	0.543321	0.622796	0.403571	0.432115	0.345812	0.542426	0.590893	0.675666	0.505478	0.524123	0.480259					381	19.6314	1485	380.889	0.423184		381	19.6314	1349.75	242.333	0.431802		381	19.742	1678.67	386	0.555597		381	19.742	1945.25	227.333	0.626196		381	19.742	2563.5	627.75	0.634499
19.6828	0.46542	0.409046	0.465624	0.553264	0.553974	0.638166	0.501201	0.467059	0.363059	0.553007	0.669357	0.638248	0.57419	0.530788	0.456142					382	19.6824	1387	322.111	0.408151		382	19.6824	1351.25	257.667	0.426408		382	19.7929	1430	352.5	0.463117		382	19.7929	1820.75	282.333	0.560767		382	19.7929	2397	623.667	0.581262
19.7338	0.460777	0.474368	0.470854	0.559035	0.689047	0.632878	0.5062	0.447153	0.397181	0.508973	0.564316	0.676275	0.69619	0.494316	0.425866					383	19.7333	1649.5	287	0.52222		383	19.7333	1407	271.444	0.442774		383	19.8438	1682.67	378	0.560755		383	19.8438	1882.25	300.833	0.576441		383	19.8438	2423.5	536.333	0.618574
19.7847	0.48568	0.369686	0.475402	0.547645	0.628326	0.577894	0.490416	0.468264	0.352065	0.54146	0.638486	0.710651	0.598484	0.548093	0.500222					384	19.7843	1607.25	283.667	0.507304		384	19.7843	1212.25	290.333	0.359472		384	19.8948	1512.67	362.5	0.49435		384	19.8948	1959	291.167	0.60794		384	19.8948	2460.5	551.083	0.625867
19.8357	0.429455	0.397728	0.514587	0.571793	0.685059	0.585064	0.502683	0.437435	0.351263	0.566967	0.639963	0.666388	0.570086	0.528141	0.406852					385	19.8352	1762	338.778	0.545493		385	19.8352	1369.5	276.667	0.426116		385	19.9457	1638	439	0.515339		385	19.9457	1895	283.5	0.587406		385	19.9457	2548.25	525.167	0.663125
19.8866	0.445734	0.459952	0.40717	0.566508	0.601967	0.597612	0.563246	0.485744	0.500648	0.574485	0.627876	0.595353	0.604309	0.578017	0.370166					386	19.8861	1484.5	362.889	0.429892		386	19.8861	1352.5	289.556	0.414461		386	19.9967	1526	460.75	0.457852		386	19.9967	1885.25	282.833	0.584095		386	19.9967	2396.75	586.917	0.593226
19.9376	0.472031	0.41418	0.589803	0.548434	0.559574	0.6193	0.480525	0.488654	0.37803	0.527928	0.692191	0.665627	0.783173	0.64799	0.38483					387	19.9371	1492.25	417.778	0.411824		387	19.9371	1392.5	203.444	0.463635		387	20.0476	1501	397	0.474507		387	20.0476	1889.25	290.833	0.582637		387	20.0476	2318.5	550.167	0.579623
19.9885	0.504323	0.434001	0.47311	0.53917	0.650423	0.581166	0.516306	0.406294	0.265621	0.503166	0.578223	0.708902	0.564856	0.608066	0.436134					388	19.988	1612	412.111	0.459894		388	19.988	1246.25	250	0.388456		388	20.0986	1397.67	378.75	0.437938		388	20.0986	2055.25	320.5	0.632332		388	20.0986	2480.5	555.917	0.630838
20.0394	0.463152	0.446847	0.455166	0.573555	0.636247	0.570769	0.57412	0.488138	0.422437	0.607951	0.606277	0.713694	0.572336	0.594978	0.433726					389	20.039	1790.5	285.556	0.576816		389	20.039	1173.25	248.556	0.360555		389	20.1495	1505	377.75	0.4845		389	20.1495	1707.5	324.167	0.504237		389	20.1495	2149.75	504.5	0.539279
20.0904	0.453368	0.444063	0.451262	0.522918	0.696148	0.592189	0.438066	0.4982	0.324513	0.539874	0.636083	0.720006	0.636216	0.570684	0.470187					390	20.0899	1501.75	464.889	0.397409		390	20.0899	1290.75	289.222	0.390514		390	20.2005	1472.33	455.5	0.437042		390	20.2005	1965.75	283.167	0.613317		390	20.2005	2510.75	529.583	0.649385
20.1413	0.46773	0.372665	0.450796	0.531971	0.533078	0.612444	0.451457	0.481049	0.337095	0.506063	0.616269	0.612922	0.546123	0.496184	0.403307					391	20.1409	1513.75	403.778	0.425431		391	20.1409	1155.25	213.444	0.367228		391	20.2514	1526.33	316.5	0.519995		391	20.2514	1935.25	329.333	0.585371		391	20.2514	2219.25	561.667	0.543321
20.1923	0.399251	0.466657	0.479593	0.553537	0.57853	0.642692	0.513306	0.484085	0.354454	0.515181	0.688036	0.682207	0.613246	0.60921	0.447029					392	20.1918	1493.75	279.444	0.46542		392	20.1918	1336.5	287.444	0.409046		392	20.3023	1513.33	430	0.465624		392	20.3023	1795	277.167	0.553264		392	20.3023	2219	528.917	0.553974
20.2432	0.387049	0.388705	0.459929	0.569393	0.667222	0.579508	0.420319	0.564943	0.302879	0.523458	0.680997	0.737118	0.685731	0.542483	0.471298					393	20.2428	1502.75	300.556	0.460777		393	20.2428	1521.25	304.667	0.474368		393	20.3533	1550	454.5	0.470854		393	20.3533	1782	248.333	0.559035		393	20.3533	2619	516.833	0.689047
20.2942	0.573377	0.400739	0.576264	0.55375	0.660557	0.628263	0.385627	0.546869	0.398115	0.526535	0.690921	0.672548	0.477477	0.585633	0.407147					394	20.2937	1627.5	360.333	0.48568		394	20.2937	1197	248.889	0.369686		394	20.4042	1577.33	471.25	0.475402		394	20.4042	1811.25	308.833	0.547645		394	20.4042	2485.75	568.833	0.628326
20.3451	0.447458	0.383626	0.483712	0.605996	0.650697	0.611279	0.508146	0.440456	0.395482	0.535901	0.633301	0.646157	0.600801	0.570202	0.469248					395	20.3446	1448.25	327.778	0.429455		395	20.3446	1295.25	275.222	0.397728		395	20.4552	1635	437.75	0.514587		395	20.4552	1826	257.333	0.571793		395	20.4552	2593.75	503.75	0.685059
20.3961	0.475374	0.441149	0.435395	0.590505	0.671538	0.621989	0.520502	0.476229	0.346483	0.52212	0.645903	0.619614	0.669712	0.604826	0.364822					396	20.3956	1518.5	355.556	0.445734		396	20.3956	1449.5	269.889	0.459952		396	20.5061	1358.33	411	0.40717		396	20.5061	1859	304.833	0.566508		396	20.5061	2394.25	557.75	0.601967
20.447	0.311469	0.371495	0.463225	0.603779	0.681043	0.607425	0.441762	0.415042	0.428877	0.586169	0.599684	0.73073	0.582531	0.644668	0.479355					397	20.4465	1536	304.444	0.472031		397	20.4465	1343	280.778	0.41418		397	20.5571	1772	399.75	0.589803		397	20.5571	1752.75	248.167	0.548434		397	20.5571	2223.5	516.333	0.559574
20.4979	0.454305	0.464425	0.417307	0.62896	0.652636	0.606395	0.41914	0.476574	0.352662	0.56098	0.618261	0.665551	0.557045	0.604213	0.427746					398	20.4975	1714.25	398.444	0.504323		398	20.4975	1365.5	252.444	0.434001		398	20.608	1501	400.25	0.47311		398	20.608	1793	313.833	0.53917		398	20.608	2608.5	624.167	0.650423
20.5489	0.473692	0.416119	0.461577	0.574163	0.637394	0.630459	0.473544	0.467356	0.404722	0.557187	0.594945	0.650188	0.566445	0.509712	0.443851					399	20.5484	1545.5	337.111	0.463152		399	20.5484	1431	285	0.446847		399	20.659	1427	368	0.455166		399	20.659	1893.5	320	0.573555		399	20.659	2410.25	469.167	0.636247
20.5998	0.433586	0.380127	0.417916	0.578294	0.660694	0.591876	0.569102	0.449391	0.268235	0.537405	0.663244	0.578317	0.645881	0.559719	0.505414					400	20.5994	1545.75	362.889	0.453368		400	20.5994	1386.75	247.889	0.444063		400	20.7099	1464.67	414.75	0.451262		400	20.7099	1704.25	269.667	0.522918		400	20.7099	2617.5	493.667	0.696148
20.6508	0.396376	0.481864	0.512008	0.601227	0.669708	0.582017	0.55539	0.449626	0.343497	0.48733	0.692329	0.614595	0.624963	0.62679	0.435123					401	20.6503	1496	275.667	0.46773		401	20.6503	1233.75	278	0.372665		401	20.7608	1445.33	396.5	0.450796		401	20.7608	1756.25	296.833	0.531971		401	20.7608	2195.75	569.417	0.533078
20.7017	0.367577	0.384557	0.547144	0.607545	0.538296	0.604289	0.643628	0.508451	0.467348	0.553434	0.674988	0.692703	0.600867	0.576143	0.462954					402	20.7013	1447	405.333	0.399251		402	20.7013	1384.25	187.444	0.466657		402	20.8118	1510.33	394.5	0.479593		402	20.8118	1809.25	290.667	0.553537		402	20.8118	2274.5	509.5	0.57853
20.7527	0.498978	0.377127	0.550583	0.523617	0.631194	0.689207	0.491988	0.512253	0.329124	0.512629	0.628803	0.609043	0.58968	0.598679	0.471638					403	20.7522	1392.5	382.667	0.387049		403	20.7522	1326	329.111	0.388705		403	20.8627	1418.33	348.25	0.459929		403	20.8627	1916.75	354.667	0.569393		403	20.8627	2474.75	439.167	0.667222
20.8036	0.405873	0.377484	0.566808	0.564959	0.57823	0.673926	0.548998	0.542487	0.297914	0.556345	0.658128	0.688976	0.709033	0.614199	0.459356					404	20.8031	1818.75	322.778	0.573377		404	20.8031	1291.75	264	0.400739		404	20.9137	1716	375.25	0.576264		404	20.9137	1795.5	276.333	0.55375		404	20.9137	2512.5	497.25	0.660557
20.8546	0.445436	0.401833	0.519923	0.64269	0.637094	0.550828	0.525447	0.467341	0.387456	0.515167	0.653286	0.723048	0.608811	0.466638	0.433726					405	20.8541	1520	352.556	0.447458		405	20.8541	1265.75	281.889	0.383626		405	20.9646	1564.67	439.25	0.483712		405	20.9646	1924	261.5	0.605996		405	20.9646	2517.25	532.083	0.650697
20.9055	0.413538	0.420895	0.615197	0.577565	0.633324	0.590486	0.560978	0.414557	0.366606	0.562911	0.609848	0.667224	0.560289	0.656625	0.504438					406	20.905	1567.5	327.222	0.475374		406	20.905	1348.5	217.111	0.441149		406	21.0156	1421	408	0.435395		406	21.0156	1849	229	0.590505		406	21.0156	2559	510.25	0.671538
20.9565	0.418766	0.377473	0.401297	0.649191	0.692516	0.592279	0.522091	0.449767	0.470727	0.506256	0.60947	0.66981	0.602522	0.569775	0.436295					407	20.956	1326.75	514.111	0.311469		407	20.956	1235.75	283	0.371495		407	21.0665	1482	404.25	0.463225		407	21.0665	1932.75	276.333	0.603779		407	21.0665	2529.75	452	0.681043
21.0074	0.426644	0.385716	0.484894	0.598767	0.690248	0.672671	0.508593	0.464414	0.507312	0.598709	0.625472	0.717116	0.612121	0.516962	0.411086					408	21.0069	1580.75	395.444	0.454305		408	21.0069	1424.75	233.667	0.464425		408	21.1175	1355.67	384.75	0.417307		408	21.1175	1946	220.5	0.62896		408	21.1175	2467	475.917	0.652636
21.0583	0.423195	0.443879	0.447895	0.594636	0.664982	0.582913	0.516734	0.452975	0.364739	0.577741	0.621214	0.632011	0.742396	0.610795	0.450565					409	21.0579	1553	317.111	0.473692		409	21.0579	1307.75	240.556	0.416119		409	21.1684	1454.67	380.75	0.461577		409	21.1684	1787	211.833	0.574163		409	21.1684	2469.25	524.667	0.637394
21.1093	0.469891	0.446273	0.412722	0.62325	0.573095	0.629428	0.48681	0.513568	0.39203	0.510946	0.619291	0.652546	0.710158	0.572028	0.423368					410	21.1088	1487.25	356	0.433586		410	21.1088	1221	246.111	0.380127		410	21.2193	1427.33	455	0.417916		410	21.2193	1887.5	301	0.578294		410	21.2193	2553.25	537.583	0.660694
21.1602	0.437504	0.396146	0.574974	0.606209	0.543403	0.628711	0.545516	0.474915	0.426917	0.568746	0.551199	0.690345	0.63284	0.585385	0.422948					411	21.1597	1369.5	335.333	0.396376		411	21.1597	1465.25	229.444	0.481864		411	21.2703	1584	392.75	0.512008		411	21.2703	2011.25	361.833	0.601227		411	21.2703	2546.5	503.333	0.669708
21.2112	0.449045	0.377755	0.395136	0.563045	0.557689	0.605588	0.605312	0.544114	0.319305	0.568154	0.655484	0.668137	0.610863	0.52668	0.493579					412	21.2107	1441.25	482.222	0.367577		412	21.2107	1210.25	224	0.384557		412	21.3212	1632	359	0.547144		412	21.3212	1913.75	247	0.607545		412	21.3212	2178.5	536.25	0.538296
21.2621	0.379245	0.390828	0.504056	0.561739	0.580743	0.659676	0.526501	0.378987	0.279603	0.526369	0.654694	0.690041	0.608943	0.518437	0.528232					413	21.2616	1646.75	344.889	0.498978		413	21.2616	1223.75	256.556	0.377127		413	21.3722	1562	281	0.550583		413	21.3722	1733.5	297	0.523617		413	21.3722	2424	498.333	0.631194
21.3131	0.442529	0.427188	0.577016	0.57158	0.602458	0.589411	0.449351	0.409799	0.508899	0.525321	0.590893	0.679317	0.570218	0.511856	0.468881					414	21.3126	1430.5	371.556	0.405873		414	21.3126	1253	284.889	0.377484		414	21.4231	1607	288.25	0.566808		414	21.4231	1846.75	296.833	0.564959		414	21.4231	2310.5	546.417	0.57823
21.364	0.365458	0.450074	0.382027	0.548161	0.714887	0.606126	0.600152	0.45936	0.377862	0.517016	0.623446	0.715823	0.631847	0.524805	0.39115					415	21.3635	1603.5	441.333	0.445436		415	21.3635	1319	288.444	0.401833		415	21.4741	1541.67	332	0.519923		415	21.4741	1989	225.833	0.64269		415	21.4741	2465.25	521.583	0.637094
																				416	21.4145	1454.5	375.556	0.413538		416	21.4145	1306	226.556	0.420895		416	21.525	1760.33	329	0.615197		416	21.525	1853	268.5	0.577565		416	21.525	2466.25	534.083	0.633324
																				417	21.4654	1407.25	314.667	0.418766		417	21.4654	1236.75	268.667	0.377473		417	21.5759	1313.67	380	0.401297		417	21.5759	2046.5	265.5	0.649191		417	21.5759	2637.75	525	0.692516
																				418	21.5164	1478.25	365.111	0.426644		418	21.5164	1235	245.778	0.385716		418	21.6269	1498.67	370.5	0.484894		418	21.6269	1900	257.333	0.598767		418	21.6269	2611.25	505.417	0.690248
																				419	21.5673	1444.25	340.111	0.423195		419	21.5673	1417.5	279.111	0.443879		419	21.6778	1409.33	367.25	0.447895		419	21.6778	2008	376.667	0.594636		419	21.6778	2557.75	529	0.664982
																				420	21.6182	1578.75	352.778	0.469891		420	21.6182	1385.75	241.222	0.446273		420	21.7288	1347	386.75	0.412722		420	21.7288	2012.5	302.667	0.62325		420	21.7288	2274	525.583	0.573095
																				421	21.6692	1475.25	333.778	0.437504		421	21.6692	1277.75	261.778	0.396146		421	21.7797	1721	383.25	0.574974		421	21.7797	1913.25	250.167	0.606209		421	21.7797	2193.5	535.667	0.543403
																				422	21.7201	1501.25	329.667	0.449045		422	21.7201	1261.25	292.444	0.377755		422	21.8307	1262.33	343	0.395136		422	21.8307	1775	230.333	0.563045		422	21.8307	2218.25	516.833	0.557689
																				423	21.7711	1359.25	369.778	0.379245		423	21.7711	1230	227.667	0.390828		423	21.8816	1451	278.25	0.504056		423	21.8816	1831.25	290.167	0.561739		423	21.8816	2279.25	507.5	0.580743
																				424	21.822	1516.25	361.667	0.442529		424	21.822	1361.25	265.667	0.427188		424	21.9326	1689	346.5	0.577016		424	21.9326	1813.75	245.667	0.57158		424	21.9326	2346.75	508.75	0.602458
																				425	21.873	1285.5	332	0.365458		425	21.873	1440.5	286.222	0.450074		425	21.9835	1358.33	469.5	0.382027		425	21.9835	1878	374.167	0.548161		425	21.9835	2641.75	460.75	0.714887
[truncated: 50 more columns]

## Sheet: ActD 1h then on
	Normalized Data
Seconds	ActD 1h then o/n																			Image162						Image168						Image171						Image172						Image136
0	0.950727	1.06689	1.06012	1.00094	0.880633	0.953623	1.00054	1.11818	1.07915	1.02689	1.04088	1.00769	0.986685	1.07659	1.01489					Time	Time [s]	Intensity Region 1	Intensity Region 2	3126.29		Time	Time [s]	Intensity Region 1	Intensity Region 2	3173		Time	Time [s]	Intensity Region 1	Intensity Region 2	2652.88		Time	Time [s]	Intensity Region 1	Intensity Region 2	2258.33		Time	Time [s]	Intensity Region 1	Intensity Region 2	2595.99
0.05094	1.04232	0.963625	1.01894	1.05832	1.09469	1.03962	1.09913	0.958675	0.930456	0.941463	0.997336	1.01451	0.927236	1.06706	0.958428					1	0	3419.67	54			1	0	3793.5	234.667			1	0	3144.5	37.375			1	0	2732.33	174			1	0	2943.5	214.778
0.10189	1.03173	1.06059	0.890449	0.965957	0.933418	0.959035	1.06029	1.00791	0.96826	0.883238	0.910349	1.03106	1.0646	1.06532	0.955569					2	0.05094	3301.5	37.5			2	0.16293	3651.25	173.167			2	0.05094	3151	35.5			2	0.17686	2790.67	138			2	0.16293	2815.25	173.222
0.15283	1.06719	1.02666	0.928804	0.962593	1.04459	0.960581	0.986287	0.942293	0.949661	1.08268	1.021	1.03452	1.06505	0.998878	1.01247					3	0.10189	3417.83	60.5			3	0.21387	3674.75	201.833			3	0.10189	3271	25.875			3	0.22781	2593	166.571			3	0.21387	3154	118.556
0.20378	0.964881	0.988365	1.01602	0.981497	1.06402	0.881384	0.978646	0.957273	1.04771	0.928246	0.8773	1.00575	1.03376	0.959393	1.05388					4	0.15283	3167.83	43.5			4	0.26481	3435.75	188.5			4	0.15283	2897.5	23.375			4	0.27875	2463.67	165			4	0.26481	3019.25	145.556
0.25472	1.00124	1.07756	1.00269	0.970459	1.02251	1.01254	0.968753	1.00761	0.858688	1.01492	0.985936	1.04474	0.999328	0.913647	1.01528					5	0.20378	3486.83	79			5	0.31576	3448.5	213.167			5	0.20378	2954	27.5			5	0.3297	2777	123.857			5	0.31576	3010.75	162.222
0.30567	0.970319	0.94792	1.15691	1.0506	1.0506	0.983209	1.11265	1.01182	1.01314	1.05568	1.07087	0.95808	1.0004	1.03423	0.995963					6	0.25472	3230.83	26.75			6	0.3667	3624.25	224.667			6	0.25472	3151.5	28.75			6	0.38064	2561.33	174.143			6	0.3667	2831.5	154.889
0.35661	1.03331	1.00583	1.01206	1.09433	1.00432	0.978751	1.05446	0.990023	0.932882	1.04595	1.02862	1.07342	0.954943	1.0308	1.05562					7	0.30567	3580.17	55.75			7	0.41765	3266.25	212.667			7	0.30567	2674.25	38.875			7	0.43158	2398	215.714			7	0.41765	2762.25	196.889
0.40755	1.02392	0.892005	0.942798	1.02387	0.975374	1.09261	1.16716	0.995898	0.9813	1.03245	0.942311	0.934077	0.868774	1.02096	0.992572					8	0.35661	3292	16.5			8	0.46859	3278.75	243.5			8	0.35661	2733.5	43.125			8	0.48253	2470.33	160.429			8	0.46859	2407.25	161.111
0.4585	0.988738	1.03023	0.943081	1.0333	0.998893	1.00862	0.888285	0.965662	1.16466	0.944036	0.993069	1.1168	0.935665	0.980613	1.05831					9	0.40755	3226.17	73.75			9	0.51954	3441.25	241			9	0.40755	2827.75	33.375			9	0.53347	2718.67	148.714			9	0.51954	2680.75	152.222
0.50944	1.02928	0.912202	0.910427	1.00539	0.916104	1.058	0.968165	1.04357	0.898009	0.958853	1.00392	1.05336	0.989016	1.02219	0.928181					10	0.4585	3399.83	61.5			10	0.57048	3188	179.667			10	0.4585	3036.75	17.5			10	0.58442	2620.5	154.857			10	0.57048	2569.75	137.111
0.56039	0.976156	0.982666	0.960891	0.93378	1.0699	0.85056	1.10936	1.00032	1.0277	1.00762	0.866881	0.854277	1.02076	0.985247	1.06753					11	0.50944	2999.5	27.25	0.950727		11	0.62142	3539.25	154	1.06689		11	0.50944	2835.25	22.875	1.06012		11	0.63536	2449.17	188.714	1.00094		11	0.62142	2424	137.889	0.880633
0.61133	1.0369	0.993671	0.923856	0.951197	0.880012	0.98924	1.01038	0.998531	1.06894	1.08344	1.0451	0.951117	1.0082	1.06346	0.97435					12	0.56039	3320.33	61.75	1.04232		12	0.67237	3269.75	212.167	0.963625		12	0.56039	2735.5	32.375	1.01894		12	0.68631	2574.33	184.286	1.05832		12	0.67237	3020.25	178.444	1.09469
0.66228	0.963228	1.00822	1.02064	0.902815	1.02188	1.01535	1.10785	1.02051	0.893561	0.836354	0.968594	0.934515	1.04282	0.94588	1.12497					13	0.61133	3282.5	57	1.03173		13	0.72331	3547.75	182.5	1.06059		13	0.61133	2407.25	45	0.890449		13	0.73725	2340.17	158.714	0.965957		13	0.72331	2594.25	171.111	0.933418
0.71322	1.00284	0.998398	0.933139	0.996689	0.882366	1.00244	0.94975	0.939356	0.993834	1.00198	1.04066	0.992113	0.936382	0.940781	0.972837					14	0.66228	3366.83	30.5	1.06719		14	0.77426	3440.25	182.667	1.02666		14	0.66228	2495.5	31.5	0.928804		14	0.78819	2339	165.143	0.962593		14	0.77426	2855.75	144	1.04459
0.76416	0.989031	1.07377	1.04797	1.01748	1.06899	0.996482	1.11598	0.984823	1.00596	0.866474	0.956107	1.07313	0.924994	0.981571	0.945645					15	0.71322	3065	48.5	0.964881		15	0.8252	3337.75	201.667	0.988365		15	0.71322	2742.5	47.125	1.01602		15	0.83914	2388.83	172.286	0.981497		15	0.8252	2882.75	120.556	1.06402
0.81511	0.993909	1.07346	0.952316	1.00752	0.961249	1.01514	0.994221	1.11007	1.02497	0.972557	1.02062	0.886411	0.880699	0.983943	0.974098					16	0.76416	3181.67	51.5	1.00124		16	0.87614	3555.25	136.167	1.07756		16	0.76416	2685.25	25.25	1.00269		16	0.89008	2389.33	197.714	0.970459		16	0.87614	2795.75	141.333	1.02251
0.86605	1.00537	1.02787	1.049	0.95923	1.02511	0.999678	0.989568	1.06606	0.993025	1.16504	1.0522	0.944252	1.08074	0.919255	0.989404					17	0.81511	3098.5	65	0.970319		17	0.92709	3135.75	128	0.94792		17	0.81511	3102.5	33.375	1.15691		17	0.94103	2560.17	187.571	1.0506		17	0.92709	2879	151.667	1.0506
0.917	1.01513	0.919608	0.99788	1.12653	0.908368	1.01285	0.982124	1.0111	1.06257	1.00636	0.87154	1.01461	1.08164	1.0444	0.922574					18	0.86605	3303.17	72.75	1.03331		18	0.97803	3296	104.5	1.00583		18	0.86605	2722.25	37.375	1.01206		18	0.99197	2695.5	224.143	1.09433		18	0.97803	2712.75	105.556	1.00432
0.96794	0.915515	0.982325	1.04283	1.0771	0.856547	1.01741	1.00171	0.94977	0.945113	1.09909	1.05298	0.991431	1.03717	1.00853	1.06058					19	0.917	3260.33	59.25	1.02392		19	1.02898	2986.5	156.167	0.892005		19	0.917	2538.5	37.375	0.942798		19	1.04292	2440.67	128.429	1.02387		19	1.02898	2624.5	92.444	0.975374
1.01888	0.193733	0.309539	0.282901	0.17243	0.240457	0.226641	0.296454	0.172908	0.212777	0.377796	0.250702	0.283704	0.268101	0.382237	0.189107					20	0.96794	3143.33	52.25	0.988738		20	1.07992	3431.75	162.833	1.03023		20	0.96794	2519	17.125	0.943081		20	1.09386	2533.83	200.286	1.0333		20	1.07992	2721	127.889	0.998893
1.06983	0.214498	0.263893	0.280356	0.160611	0.28574	0.272747	0.329513	0.199757	0.271707	0.294112	0.270256	0.295681	0.358216	0.430863	0.238724					21	1.01888	3292.83	75	1.02928		21	1.13087	3107.25	212.833	0.912202		21	1.01888	2432	16.75	0.910427		21	1.1448	2400.5	130	1.00539		21	1.13087	2501.75	123.556	0.916104
1.12077	0.17814	0.237604	0.242426	0.19787	0.288629	0.277128	0.411989	0.221577	0.14202	0.29592	0.270047	0.257559	0.378391	0.354392	0.264962					22	1.06983	3084.5	32.75	0.976156		22	1.18181	3262.5	144.5	0.982666		22	1.06983	2578.5	29.375	0.960891		22	1.19575	2339.5	230.714	0.93378		22	1.18181	2882	104.556	1.0699
1.17172	0.21847	0.284326	0.378504	0.163743	0.347224	0.297205	0.384024	0.184222	0.353381	0.388925	0.28718	0.414334	0.355526	0.383042	0.291117					23	1.12077	3311.67	70	1.0369		23	1.23275	3280.25	127.333	0.993671		23	1.12077	2480	29.125	0.923856		23	1.24669	2328.83	180.714	0.951197		23	1.23275	2349.5	65	0.880012
1.22266	0.247764	0.230749	0.320313	0.256036	0.314342	0.266845	0.346802	0.269306	0.347114	0.348231	0.277691	0.414334	0.406815	0.35523	0.274521					24	1.17172	3053.33	42	0.963228		24	1.2837	3374.75	175.667	1.00822		24	1.17172	2748.5	40.875	1.02064		24	1.29764	2189	150.143	0.902815		24	1.2837	2766	113.222	1.02188
1.27361	0.237422	0.345756	0.286764	0.185451	0.280604	0.249037	0.363797	0.228828	0.323057	0.320615	0.315308	0.233458	0.396682	0.414886	0.282539					25	1.22266	3174.67	39.5	1.00284		25	1.33464	3340.75	172.833	0.998398		25	1.22266	2516.25	40.75	0.933139		25	1.34858	2441	190.143	0.996689		25	1.33464	2419.5	128.889	0.882366
1.32455	0.219829	0.227519	0.346087	0.220791	0.250055	0.264294	0.411598	0.204335	0.217325	0.381622	0.344221	0.288476	0.418113	0.439301	0.300339					26	1.27361	3144.5	52.5	0.989031		26	1.38559	3576.75	169.667	1.07377		26	1.27361	2818.75	38.625	1.04797		26	1.39952	2448.67	150.857	1.01748		26	1.38559	2895.75	120.667	1.06899
1.37549	0.234143	0.351324	0.314376	0.272662	0.30254	0.363955	0.388775	0.194887	0.299606	0.275121	0.336067	0.301524	0.328805	0.438894	0.305889					27	1.32455	3158	50.75	0.993909		27	1.43653	3553.25	147.167	1.07346		27	1.32455	2582.75	56.375	0.952316		27	1.45047	2470.17	194.857	1.00752		27	1.43653	2616.5	121.111	0.961249
1.42644	0.264371	0.258667	0.354615	0.294729	0.223326	0.292618	0.403468	0.226817	0.195492	0.335292	0.343593	0.323336	0.357767	0.442537	0.298629					28	1.37549	3206.33	63.25	1.00537		28	1.48748	3433.75	172.333	1.02787		28	1.37549	2824.25	41.375	1.049		28	1.50141	2387.83	221.571	0.95923		28	1.48748	2751.5	90.333	1.02511
1.47738	0.224414	0.348382	0.304764	0.19224	0.273146	0.331379	0.369625	0.304875	0.243506	0.433585	0.308607	0.365013	0.416499	0.352316	0.332829					29	1.42644	3218.33	44.75	1.01513		29	1.53842	3115.25	197.333	0.919608		29	1.42644	2691.25	44	0.99788		29	1.55236	2672.5	128.429	1.12653		29	1.53842	2463	104.889	0.908368
1.80141	0.288654	0.366504	0.343778	0.271186	0.241099	0.350811	0.350475	0.261446	0.340948	0.367153	0.313672	0.301134	0.328626	0.483064	0.327166					30	1.47738	2892.67	30.5	0.915515		30	1.58936	3257.75	140.833	0.982325		30	1.47738	2777.5	11	1.04283		30	1.6033	2613.17	180.714	1.0771		30	1.58936	2303.25	79.667	0.856547
1.85236	0.241793	0.320727	0.394855	0.243163	0.388934	0.327101	0.359046	0.246559	0.281613	0.461201	0.300766	0.314816	0.366644	0.443841	0.322513					31	1.84947	652.667	47	0.193733		31	1.9134	1131.5	149.333	0.309539		31	1.80141	792.75	42.25	0.282901		31	1.97395	541.833	152.429	0.17243		31	1.9134	721	96.778	0.240457
1.9033	0.304727	0.322329	0.352071	0.291745	0.34945	0.280994	0.367029	0.26355	0.21308	0.33098	0.395058	0.377623	0.509034	0.433726	0.382418					32	1.90042	731.833	61.25	0.214498		32	1.96434	1032.5	195.167	0.263893		32	1.85236	779.5	35.75	0.280356		32	2.0249	543	180.286	0.160611		32	1.96434	854	112.222	0.28574
1.95425	0.250083	0.370916	0.381143	0.22894	0.360257	0.292025	0.36747	0.202628	0.262105	0.405204	0.373422	0.40036	0.45102	0.45144	0.373476					33	1.95136	604.167	47.25	0.17814		33	2.01528	828.75	74.833	0.237604		33	1.9033	664.5	21.375	0.242426		33	2.07584	696	249.143	0.19787		33	2.01528	859.5	110.222	0.288629
2.00519	0.308353	0.345441	0.31546	0.260053	0.347995	0.29388	0.44833	0.275764	0.268068	0.382386	0.338959	0.389016	0.439094	0.410557	0.36002					34	2.00231	743	60	0.21847		34	2.06623	1076.5	174.333	0.284326		34	1.95425	1037.5	33.375	0.378504		34	2.12678	545.5	175.714	0.163743		34	2.06623	1019.5	118.111	0.347224
2.05614	0.291053	0.385072	0.282995	0.288055	0.436871	0.371816	0.396121	0.208781	0.350652	0.433237	0.339417	0.404694	0.403945	0.390395	0.338379					35	2.05325	808.833	34.25	0.247764		35	2.11717	844.5	112.333	0.230749		35	2.00519	905.25	55.5	0.320313		35	2.17773	772.5	194.286	0.256036		35	2.11717	946.25	130.222	0.314342
2.10708	0.297024	0.389826	0.446968	0.245746	0.387361	0.366919	0.431335	0.319907	0.332761	0.420298	0.381903	0.307366	0.449765	0.433269	0.361926					36	2.1042	810	67.75	0.237422		36	2.16812	1251.25	154.167	0.345756		36	2.05614	776.25	15.5	0.286764		36	2.22867	595.667	176.857	0.185451		36	2.16812	880	151.556	0.280604
2.15802	0.284496	0.374856	0.389153	0.306452	0.321629	0.33241	0.439906	0.224051	0.295866	0.368474	0.36532	0.406057	0.484824	0.505437	0.330194					37	2.15514	762.5	75.25	0.219829		37	2.21906	907.75	185.833	0.227519		37	2.10708	953.25	35.125	0.346087		37	2.27962	647.333	148.714	0.220791		37	2.21906	801.25	152.111	0.250055
2.20897	0.296757	0.441722	0.328087	0.296331	0.297072	0.385346	0.382897	0.302559	0.306884	0.393864	0.351066	0.296704	0.401166	0.427076	0.325372					38	2.20608	781	49	0.234143		38	2.27	1303.25	188.5	0.351324		38	2.15802	883.5	49.5	0.314376		38	2.33056	783.333	167.571	0.272662		38	2.27	920.5	135.111	0.30254
2.25991	0.295424	0.367134	0.384677	0.321076	0.339413	0.299447	0.424331	0.247023	0.317598	0.35004	0.322114	0.442475	0.439901	0.351494	0.350629					39	2.25703	898	71.5	0.264371		39	2.32095	957.75	137	0.258667		39	2.20897	966.25	25.5	0.354615		39	2.38151	874.167	208.571	0.294729		39	2.32095	678.75	99	0.223326
2.31086	0.302382	0.373201	0.358338	0.307095	0.401164	0.40434	0.462435	0.297994	0.393612	0.428159	0.361393	0.35547	0.428962	0.444663	0.372298					40	2.30797	754.833	53.25	0.224414		40	2.37189	1278.25	172.833	0.348382		40	2.25991	852	43.5	0.304764		40	2.43245	589	154.857	0.19224		40	2.37189	846.75	137.667	0.273146
2.3618	0.396316	0.470007	0.378269	0.315593	0.379389	0.34259	0.45073	0.207233	0.309815	0.430872	0.366576	0.355811	0.476754	0.398604	0.320186					41	2.35892	955.167	52.75	0.288654		41	2.42284	1340.25	177.333	0.366504		41	2.31086	952.25	40.25	0.343778		41	2.48339	789	176.571	0.271186		41	2.42284	793	167.111	0.241099
2.41274	0.277539	0.368474	0.412948	0.247243	0.441044	0.383078	0.495396	0.26887	0.387345	0.481305	0.337624	0.363504	0.481417	0.386854	0.420822					42	2.40986	812.667	56.75	0.241793		42	2.47378	1205.5	187.833	0.320727		42	2.3618	1080.5	33	0.394855		42	2.53434	726	176.857	0.243163		42	2.47378	1104	94.333	0.388934
2.46369	0.311098	0.394422	0.441172	0.353168	0.422116	0.31857	0.385689	0.303737	0.369352	0.524643	0.365595	0.352646	0.495674	0.498676	0.365486					43	2.46081	1017.67	65	0.304727		43	2.52473	1178.75	156	0.322329		43	2.41274	985.5	51.5	0.352071		43	2.58528	808	149.143	0.291745		43	2.52473	1027.5	120.333	0.34945
2.51463	0.241634	0.399596	0.476181	0.287043	0.355089	0.377253	0.433833	0.286998	0.304357	0.475392	0.376105	0.465699	0.462946	0.395114	0.40305					44	2.51175	826.333	44.5	0.250083		44	2.57567	1317.75	140.833	0.370916		44	2.46369	1035.75	24.625	0.381143		44	2.63623	765.167	248.143	0.22894		44	2.57567	1073	137.778	0.360257
2.56558	0.344364	0.42754	0.370541	0.360295	0.355677	0.304705	0.426976	0.343037	0.411301	0.410559	0.359561	0.386776	0.487693	0.482996	0.416365					45	2.56269	1040.5	76.5	0.308353		45	2.62661	1252.75	156.667	0.345441		45	2.51463	872.75	35.875	0.31546		45	2.68717	723	135.714	0.260053		45	2.62661	967.5	64.111	0.347995
2.61652	0.279884	0.344837	0.47571	0.325957	0.314064	0.341507	0.512146	0.329977	0.414637	0.425655	0.383212	0.385997	0.395337	0.453083	0.32868					46	2.61364	940.167	30.25	0.291053		46	2.67756	1369	147.167	0.385072		46	2.56558	805.75	55	0.282995		46	2.73812	817.667	167.143	0.288055		46	2.67756	1286	151.889	0.436871
2.66747	0.359185	0.421709	0.380106	0.362657	0.428107	0.322075	0.41816	0.312854	0.211564	0.397065	0.352807	0.433225	0.468863	0.491959	0.391585					47	2.66458	974.333	45.75	0.297024		47	2.7285	1391.75	154.833	0.389826		47	2.61652	1224	38.25	0.446968		47	2.78906	735.833	180.857	0.245746		47	2.7285	1104.25	98.667	0.387361
2.71841	0.310858	0.398755	0.35127	0.371513	0.366624	0.379341	0.481879	0.359061	0.338825	0.516921	0.392833	0.406592	0.438108	0.436725	0.334343					48	2.71553	941.667	52.25	0.284496		48	2.77945	1326.25	136.833	0.374856		48	2.66747	1057.25	24.875	0.389153		48	2.84	874.5	182.429	0.306452		48	2.77945	965.5	130.556	0.321629
2.76935	0.334102	0.364271	0.377656	0.370437	0.369288	0.31741	0.454452	0.289697	0.475083	0.455775	0.418382	0.43376	0.458283	0.409913	0.343117					49	2.76647	965	37.25	0.296757		49	2.83039	1573.75	172.167	0.441722		49	2.71841	932.25	61.875	0.328087		49	2.89095	816.5	147.286	0.296331		49	2.83039	884.75	113.556	0.297072
2.8203	0.349456	0.427829	0.40065	0.327275	0.45733	0.348749	0.455285	0.350778	0.322349	0.500226	0.413421	0.349481	0.562116	0.443223	0.362066					50	2.81742	989.333	65.75	0.295424		50	2.88134	1315.25	150.333	0.367134		50	2.76935	1034.5	14	0.384677		50	2.94189	883.667	158.571	0.321076		50	2.88134	1009	127.889	0.339413
2.87124	0.334075	0.430271	0.405409	0.379599	0.366945	0.330631	0.467137	0.326986	0.250783	0.383987	0.367493	0.371002	0.494687	0.406974	0.359964					51	2.86836	988.333	43	0.302382		51	2.93228	1343.5	159.333	0.373201		51	2.8203	966.5	15.875	0.358338		51	2.99284	873.667	180.143	0.307095		51	2.93228	1162.75	121.333	0.401164
2.92219	0.332982	0.442799	0.429534	0.360949	0.343714	0.325941	0.377216	0.340073	0.353583	0.564224	0.409809	0.392473	0.472809	0.459166	0.37897					52	2.9193	1287.5	48.5	0.396316		52	2.98322	1631.5	140.167	0.470007		52	2.87124	1018	14.5	0.378269		52	3.04378	862	149.286	0.315593		52	2.98322	1156	171.111	0.379389
2.97313	0.288707	0.380213	0.410687	0.26427	0.390999	0.347512	0.424674	0.316056	0.32993	0.434002	0.418709	0.345392	0.442233	0.461834	0.357329					53	2.97025	930.667	63	0.277539		53	3.03417	1367	197.833	0.368474		53	2.92219	1122.25	26.75	0.412948		53	3.09472	710.5	152.143	0.247243		53	3.03417	1320.5	175.556	0.441044
3.02408	0.373046	0.476232	0.3565	0.335414	0.471476	0.382073	0.547703	0.276928	0.327504	0.325693	0.443722	0.49165	0.474781	0.489603	0.338015					54	3.02119	1035.83	63.25	0.311098		54	3.08511	1452.5	201	0.394422		54	2.97313	1208.75	38.375	0.441172		54	3.14567	1005	207.429	0.353168		54	3.08511	1224.25	128.444	0.422116
3.07502	0.316296	0.352401	0.426377	0.323553	0.470277	0.426324	0.44353	0.289658	0.321237	0.495217	0.395385	0.37475	0.450392	0.48009	0.403751					55	3.07214	801.167	45.75	0.241634		55	3.13606	1399.75	131.833	0.399596		55	3.02408	1314.75	51.5	0.476182		55	3.19661	825.667	177.429	0.287043		55	3.13606	1039.25	117.444	0.355089
3.12596	0.336208	0.449653	0.433209	0.279895	0.47337	0.330683	0.485895	0.395623	0.349035	0.392543	0.414377	0.484834	0.455055	0.512036	0.459956					56	3.12308	1128.83	52.25	0.344364		56	3.187	1521.75	165.167	0.42754		56	3.07502	1034.75	51.75	0.370541		56	3.24756	989.667	176	0.360295		56	3.187	1043	119.667	0.355677
3.17691	0.315416	0.330313	0.424822	0.412135	0.372702	0.358079	0.400186	0.366128	0.286566	0.45028	0.469232	0.42782	0.543107	0.403772	0.382446					57	3.17402	903.5	28.5	0.279884		57	3.23795	1265	170.833	0.344837		57	3.12596	1277.25	15.25	0.47571		57	3.2985	915.833	179.714	0.325957		57	3.23795	968.75	153.444	0.314064
3.22785	0.369581	0.4288	0.445083	0.274275	0.492802	0.435086	0.554266	0.372757	0.45234	0.561719	0.333527	0.457617	0.48043	0.406093	0.426541					58	3.22497	1151.67	28.75	0.359185		58	3.28889	1502.25	164.167	0.421709		58	3.17691	1044.5	36.125	0.380106		58	3.34945	960	141	0.362657		58	3.28889	1209.25	97.889	0.428107
3.2788	0.347776	0.453514	0.395373	0.410986	0.415973	0.368646	0.438486	0.307561	0.324472	0.41376	0.3646	0.451239	0.550639	0.476413	0.400779					59	3.27591	1005.33	33.5	0.310858		59	3.33983	1389.75	124.5	0.398755		59	3.22785	962.5	30.625	0.35127		59	3.40039	970	131	0.371513		59	3.33983	1047.75	96	0.366624
3.32974	0.41103	0.434263	0.395184	0.272852	0.427273	0.315374	0.479038	0.288917	0.314869	0.506695	0.349574	0.339014	0.460973	0.417953	0.420907					60	3.32686	1098	53.5	0.334102		60	3.39078	1377	221.167	0.364271		60	3.2788	1028.25	26.375	0.377656		60	3.45133	991	154.429	0.370437		60	3.39078	1067	108.333	0.369288
3.38069	0.367368	0.400593	0.435471	0.39612	0.44114	0.384908	0.423646	0.29589	0.369352	0.51546	0.420712	0.411753	0.59341	0.428813	0.416449					61	3.3778	1108.5	16	0.349456		61	3.44172	1484	126.5	0.427829		61	3.32974	1109	46.125	0.40065		61	3.50228	891.667	152.571	0.327275		61	3.44172	1331	143.778	0.45733
3.43163	0.39621	0.413515	0.503369	0.317153	0.410302	0.422561	0.473798	0.300773	0.377944	0.513373	0.37227	0.433565	0.400628	0.453312	0.416393					62	3.42875	1052.17	7.75	0.334075		62	3.49267	1509.75	144.5	0.430271		62	3.38069	1093.25	17.75	0.405409		62	3.55322	1007.83	150.571	0.379599		62	3.49267	1095.25	142.667	0.366945
3.48257	0.35356	0.3581	0.377044	0.384618	0.458999	0.392279	0.441522	0.352366	0.349944	0.513651	0.435005	0.380836	0.517642	0.445459	0.365879					63	3.47969	1123	82	0.332982		63	3.54361	1529	124	0.442799		63	3.43163	1182.5	43	0.429534		63	3.60417	1006	190.857	0.360949		63	3.54361	1015.5	123.222	0.343714
3.53352	0.340286	0.437572	0.531169	0.328603	0.457887	0.378722	0.438192	0.302453	0.304761	0.518591	0.351433	0.439359	0.492804	0.539381	0.436577					64	3.53063	985.833	83.25	0.288707		64	3.59456	1332.25	125.833	0.380213		64	3.48257	1098.25	8.75	0.410687		64	3.65511	834.667	237.857	0.26427		64	3.59456	1092.25	77.222	0.390999
3.58446	0.37214	0.462102	0.505536	0.391439	0.520782	0.327255	0.538397	0.446237	0.417265	0.43268	0.467805	0.457812	0.471105	0.475024	0.431531					65	3.58158	1228.5	62.25	0.373046		65	3.6455	1634.75	123.667	0.476232		65	3.53352	998	52.25	0.3565		65	3.70606	887.333	129.857	0.335414		65	3.6455	1388.5	164.556	0.471476
3.63541	0.339753	0.461446	0.391651	0.331945	0.424234	0.346146	0.440151	0.309242	0.316284	0.566589	0.480645	0.465894	0.550998	0.449568	0.334567					66	3.63252	1034.83	46	0.316296		66	3.69644	1234	115.833	0.352401		66	3.58446	1157.25	26.125	0.426377		66	3.757	873.833	143.143	0.323553		66	3.69644	1316.5	95.667	0.470277
3.68635	0.344364	0.379557	0.40376	0.393294	0.434934	0.457353	0.528504	0.344228	0.397655	0.464958	0.386642	0.511758	0.454786	0.456506	0.370925					67	3.68347	1081.33	30.25	0.336208		67	3.74739	1619.75	193	0.449653		67	3.63541	1178.25	29	0.433209		67	3.80794	798.667	166.571	0.279895		67	3.74739	1335.75	106.889	0.47337
3.7373	0.364703	0.390403	0.441502	0.338956	0.454281	0.374367	0.49089	0.357884	0.492571	0.479288	0.37816	0.41594	0.605425	0.51484	0.422112					68	3.73441	1017.33	31.25	0.315416		68	3.79833	1208.75	160.667	0.330313		68	3.68635	1165	38	0.424822		68	3.85889	1041.17	110.429	0.412135		68	3.79833	1095.75	128.222	0.372702
3.78824	0.367981	0.436364	0.426	0.345197	0.406589	0.389547	0.557498	0.357288	0.36167	0.478105	0.375974	0.464482	0.457566	0.490451	0.3358					69	3.78536	1202.17	46.75	0.369581		69	3.84928	1547.75	187.167	0.4288		69	3.7373	1226.25	45.5	0.445083		69	3.90983	788.833	169.429	0.274275		69	3.84928	1408.75	129.444	0.492802
3.83918	0.381416	0.433501	0.526363	0.418766	0.522891	0.421839	0.481242	0.356812	0.366219	0.443254	0.41062	0.533814	0.563461	0.421655	0.386567					70	3.8363	1119	31.75	0.347776		70	3.90022	1602	163	0.453514		70	3.78824	1065	16.125	0.395373		70	3.96078	1093	164.857	0.410986		70	3.90022	1169.75	89.889	0.415973
3.89013	0.352361	0.379058	0.492343	0.316816	0.441729	0.44122	0.468018	0.387815	0.403214	0.352057	0.429259	0.373679	0.529567	0.4976	0.353236					71	3.88724	1356.5	71.5	0.41103		71	3.95116	1611.25	233.333	0.434263		71	3.83918	1070.25	21.875	0.395184		71	4.01172	774.333	158.143	0.272852		71	3.95116	1183.75	74.556	0.427273
3.94107	0.352148	0.40427	0.426942	0.382889	0.458239	0.386944	0.481634	0.334529	0.337511	0.526312	0.44507	0.494474	0.519076	0.44479	0.39593					72	3.93819	1190	41.5	0.367368		72	4.00211	1448.25	177.167	0.400593		72	3.89013	1193	37.75	0.435471		72	4.06267	1021	126.429	0.39612		72	4.00211	1270.75	125.556	0.44114
3.99202	0.375045	0.458136	0.469773	0.28233	0.404931	0.396814	0.525076	0.33568	0.431719	0.39783	0.399704	0.415307	0.488949	0.50564	0.434222					73	3.98913	1283.17	44.5	0.39621		73	4.05305	1468.75	156.667	0.413515		73	3.94107	1365.75	30.375	0.503369		73	4.11361	885.667	169.429	0.317153		73	4.05305	1186.25	121.111	0.410302
4.04296	0.349615	0.492121	0.462706	0.372884	0.538534	0.373877	0.459741	0.321389	0.38785	0.451463	0.418212	0.486294	0.56364	0.407905	0.433858					74	4.04008	1150.83	45.5	0.35356		74	4.104	1288.25	152	0.3581		74	3.99202	1020.25	20	0.377044		74	4.16455	1013.17	144.571	0.384618		74	4.104	1284	92.444	0.458999
4.0939	0.300036	0.450914	0.413419	0.304259	0.399302	0.392227	0.484866	0.354324	0.340544	0.477201	0.458198	0.436779	0.526788	0.439343	0.395033					75	4.09102	1144.83	81	0.340286		75	4.15494	1580.75	192.333	0.437572		75	4.04296	1432.5	23.375	0.531169		75	4.2155	955.667	213.571	0.328603		75	4.15494	1320	131.333	0.457887
4.14485	0.354573	0.409392	0.392499	0.40563	0.411929	0.366481	0.510432	0.348873	0.39533	0.3803	0.463787	0.470812	0.476216	0.405491	0.393267					76	4.14197	1194.17	30.75	0.37214		76	4.20589	1656.25	190	0.462102		76	4.0939	1356	14.875	0.505536		76	4.26644	1042	158	0.391439		76	4.20589	1480.5	128.556	0.520782
4.19579	0.311765	0.287215	0.486595	0.424365	0.442895	0.414494	0.453717	0.319669	0.326898	0.409447	0.424154	0.441015	0.481506	0.43387	0.400919					77	4.19291	1088.67	26.5	0.339753		77	4.25683	1611	146.833	0.461446		77	4.14485	1049.5	10.5	0.391651		77	4.31739	938.5	188.857	0.331945		77	4.25683	1207.75	106.444	0.424234
4.24674	0.38768	0.418479	0.425812	0.394918	0.429734	0.393052	0.556764	0.444278	0.33741	0.47414	0.403447	0.378013	0.484196	0.468832	0.511535					78	4.24385	1137.33	60.75	0.344364		78	4.30777	1356	151.667	0.379557		78	4.19579	1106.5	35.375	0.40376		78	4.36833	1055.33	167.143	0.393294		78	4.30777	1252.75	123.667	0.434934
4.29768	0.346177	0.451649	0.441078	0.400242	0.52593	0.390191	0.441669	0.349852	0.358031	0.460367	0.457701	0.561128	0.524994	0.41215	0.449219					79	4.2948	1182.17	42	0.364703		79	4.35872	1413.75	175	0.390403		79	4.24674	1193.25	22	0.441502		79	4.41928	935.333	169.857	0.338956		79	4.35872	1276.75	97.444	0.454281
4.34863	0.359478	0.431006	0.499081	0.407675	0.496129	0.431092	0.457195	0.356773	0.407965	0.52506	0.448198	0.455767	0.467518	0.459615	0.486082					80	4.34574	1198.67	48.25	0.367981		80	4.40966	1521.75	137.167	0.436364		80	4.29768	1166.25	36.125	0.426		80	4.47022	957	177.429	0.345197		80	4.40966	1175.5	120	0.406589
4.39957	0.364836	0.45115	0.394242	0.362024	0.416626	0.358388	0.548829	0.387114	0.459214	0.487774	0.45825	0.477238	0.527326	0.513984	0.433101					81	4.39669	1221.67	29.25	0.381416		81	4.46061	1536	160.5	0.433501		81	4.34863	1415.5	19.125	0.526363		81	4.52116	1127	181.286	0.418766		81	4.46061	1462.75	105.333	0.522891
4.45051	0.358705	0.456771	0.424445	0.39282	0.454163	0.439107	0.524341	0.350699	0.419489	0.456123	0.428316	0.397975	0.449854	0.43836	0.398228					82	4.44763	1165.33	63.75	0.352361		82	4.51155	1431.75	229	0.379058		82	4.39957	1318.25	12.125	0.492343		82	4.57211	882.333	166.857	0.316816		82	4.51155	1252.5	105.778	0.441729
4.50146	0.394797	0.410705	0.52085	0.385725	0.38368	0.384573	0.516799	0.356653	0.363085	0.512956	0.427557	0.495983	0.545438	0.497558	0.512461					83	4.49858	1143.67	42.75	0.352148		83	4.5625	1483.25	200.5	0.40427		83	4.45051	1142.25	9.625	0.426942		83	4.62305	1007.83	143.143	0.382889		83	4.5625	1257.25	67.667	0.458239
4.5524	0.33109	0.391191	0.407388	0.366305	0.60876	0.335142	0.488931	0.352657	0.313757	0.423777	0.426562	0.455572	0.44304	0.481352	0.364954					84	4.54952	1223	50.5	0.375045		84	4.61344	1642	188.333	0.458136		84	4.50146	1275.5	29.25	0.469773		84	4.674	824.167	186.571	0.28233		84	4.61344	1136.75	85.556	0.404931
4.60335	0.372379	0.429457	0.396645	0.374391	0.499125	0.418644	0.504996	0.375377	0.443546	0.574867	0.421863	0.464287	0.432638	0.450508	0.467244					85	4.60046	1156.5	63.5	0.349615		85	4.66438	1794	232.5	0.492121		85	4.5524	1257.5	30	0.462706		85	4.72494	998.667	156.571	0.372884		85	4.66438	1500.25	102.222	0.538534
4.65429	0.360837	0.408157	0.393865	0.390027	0.483107	0.423308	0.456558	0.352591	0.224805	0.580293	0.472163	0.508301	0.569558	0.566219	0.406021					86	4.65141	973	35	0.300036		86	4.71533	1609.75	179	0.450914		86	4.60335	1131.25	34.5	0.413419		86	4.77588	880.833	193.714	0.304259		86	4.71533	1172.25	135.667	0.399302
4.70524	0.403913	0.41643	0.434387	0.410975	0.409147	0.408979	0.504457	0.334185	0.435864	0.480609	0.37748	0.435902	0.549922	0.477862	0.446444					87	4.70235	1161.5	53	0.354573		87	4.76627	1469	170	0.409392		87	4.65429	1075.5	34.25	0.392499		87	4.82683	1114.33	198.286	0.40563		87	4.76627	1200.25	130.889	0.411929
4.75618	0.364809	0.399175	0.453235	0.371144	0.451252	0.495625	0.571359	0.374199	0.385525	0.454384	0.463983	0.481231	0.479892	0.457556	0.437642					88	4.7533	1057.67	83	0.311765		88	4.81722	1106.5	195.167	0.287215		88	4.70524	1312.75	21.875	0.486595		88	4.87777	1088.5	130.143	0.424365		88	4.81722	1252.75	103	0.442895
4.80712	0.378057	0.430061	0.412477	0.382393	0.505417	0.359342	0.468312	0.363336	0.437279	0.397969	0.409494	0.550514	0.471643	0.418927	0.457825					89	4.80424	1269	57	0.38768		89	4.86816	1515	187.167	0.418479		89	4.75618	1183	53.375	0.425812		89	4.92872	1022	130.143	0.394918		89	4.86816	1194.25	78.667	0.429734
4.85807	0.355986	0.420028	0.430194	0.396415	0.463215	0.385681	0.489764	0.376211	0.422925	0.545581	0.412047	0.581723	0.499171	0.495635	0.425588					90	4.85518	1102.5	20.25	0.346177		90	4.91911	1595.25	162.167	0.451649		90	4.80712	1189	18.875	0.441078		90	4.97966	1068.17	164.286	0.400242		90	4.91911	1480.75	115.444	0.52593
4.90901	0.372859	0.480986	0.466852	0.348961	0.459973	0.34826	0.516701	0.412825	0.294956	0.491809	0.550473	0.495107	0.528671	0.3881	0.424046					91	4.90613	1182.83	59	0.359478		91	4.97005	1534.75	167.167	0.431006		91	4.85807	1365.75	41.75	0.499081		91	5.03061	1052.67	132	0.407675		91	4.97005	1396.5	108.556	0.496129
4.95996	0.375818	0.348986	0.429157	0.35688	0.4043	0.51297	0.503428	0.374782	0.264429	0.476436	0.386655	0.424266	0.524187	0.409354	0.382754					92	4.95707	1195.83	55.25	0.364836		92	5.02099	1584	152.5	0.45115		92	4.90901	1078.75	32.875	0.394242		92	5.08155	985	167.429	0.362024		92	5.02099	1220	138.444	0.416626
5.0109	0.35564	0.407711	0.436555	0.322298	0.467998	0.439365	0.461651	0.387141	0.376428	0.50433	0.482975	0.456254	0.539789	0.469188	0.437922					93	5.00802	1188.17	66.75	0.358705		93	5.07194	1615	165.667	0.456771		93	4.95996	1145	19	0.424445		93	5.13249	1032.83	145.714	0.39282		93	5.07194	1305	126	0.454163
5.06185	0.397462	0.449811	0.5462	0.475804	0.432955	0.361507	0.382995	0.35308	0.389872	0.472819	0.475056	0.511028	0.568034	0.517127	0.440978					94	5.05896	1259	24.75	0.394797		94	5.12288	1524	220.833	0.410705		94	5.0109	1399.5	17.75	0.52085		94	5.18344	1018.67	147.571	0.385725		94	5.12288	1078.25	82.222	0.38368
5.11279	0.344071	0.41924	0.467983	0.414929	0.373804	0.373671	0.494123	0.365268	0.452037	0.505304	0.445161	0.436827	0.50751	0.503192	0.459031					95	5.10991	1088.83	53.75	0.33109		95	5.17383	1463.25	222	0.391191		95	5.06185	1114.75	34	0.407388		95	5.23438	969.667	142.429	0.366305		95	5.17383	1686	105.667	0.60876
5.16373	0.396156	0.416667	0.418131	0.425556	0.468116	0.476399	0.51435	0.346557	0.407864	0.377865	0.475396	0.495009	0.606232	0.493746	0.393519					96	5.16085	1202.17	38	0.372379		96	5.22477	1523	160.333	0.429457		96	5.11279	1103	50.75	0.396645		96	5.28533	969.5	124	0.374391		96	5.22477	1406.5	110.778	0.499125
5.21468	0.369527	0.422523	0.480375	0.41087	0.441472	0.416324	0.467235	0.330969	0.313858	0.461966	0.477124	0.447782	0.515759	0.437632	0.427915					97	5.21179	1189.83	61.75	0.360837		97	5.27572	1500.25	205.167	0.408157		97	5.16373	1068.5	23.625	0.393865		97	5.33627	985.667	104.857	0.390027		97	5.27572	1403.25	149.111	0.483107
5.26562	0.411536	0.477256	0.487066	0.444681	0.439364	0.367177	0.505289	0.359141	0.426564	0.605475	0.461457	0.395491	0.509841	0.505691	0.405264					98	5.26274	1317.5	54.75	0.403913		98	5.32666	1534.5	213.167	0.41643		98	5.21468	1205.5	53.125	0.434387		98	5.38722	1094.83	166.714	0.410975		98	5.32666	1199.25	137.111	0.409147
5.31657	0.375445	0.449496	0.458088	0.392293	0.592796	0.423747	0.465472	0.320396	0.496513	0.537303	0.412361	0.482643	0.475857	0.43016	0.368121					99	5.31368	1197	56.5	0.364809		99	5.3776	1417.75	151.167	0.399175		99	5.26562	1243.75	41.375	0.453235		99	5.43816	1010.17	172	0.371144		99	5.3776	1315	143.556	0.451252
5.36751	0.381149	0.454486	0.458324	0.365978	0.421131	0.400706	0.439857	0.329527	0.397857	0.509895	0.481417	0.388724	0.518359	0.441122	0.47086					100	5.36463	1203.67	21.75	0.378057		100	5.42855	1537.75	173.167	0.430061		100	5.31657	1136.75	42.5	0.412477		100	5.4891	1031	167.429	0.382393		100	5.42855	1441.5	129.444	0.505417
5.41846	0.401141	0.439516	0.461245	0.408761	0.401785	0.410371	0.537516	0.29196	0.482058	0.435115	0.416772	0.491066	0.501592	0.478514	0.468646					101	5.41557	1177.17	64.25	0.355986		101	5.47949	1509.75	177	0.420028		101	5.36751	1167.25	26	0.430194		101	5.54005	1032.67	137.429	0.396415		101	5.47949	1352.5	150	0.463215
5.4694	0.41231	0.385466	0.438816	0.348266	0.441643	0.444802	0.599177	0.350461	0.288082	0.574241	0.422832	0.346901	0.47254	0.516356	0.534045					102	5.46652	1216.67	51	0.372859		102	5.53044	1692	165.833	0.480986		102	5.41846	1277.5	39	0.466852		102	5.59099	995.5	207.429	0.348961		102	5.53044	1314.75	120.667	0.459973
5.52034	0.392478	0.384678	0.522546	0.371386	0.436261	0.402665	0.515526	0.29683	0.361063	0.400473	0.440031	0.513414	0.527864	0.473059	0.413786					103	5.51746	1226.17	51.25	0.375818		103	5.58138	1330.5	223.167	0.348986		103	5.4694	1180.5	42	0.429157		103	5.64194	989.667	183.714	0.35688		103	5.58138	1180	130.444	0.4043
5.57129	0.395996	0.439463	0.481412	0.379178	0.534543	0.501372	0.518072	0.314905	0.433033	0.545233	0.445489	0.37738	0.528133	0.435852	0.48639					104	5.5684	1191.83	80	0.35564		104	5.63232	1449.5	155.833	0.407711		104	5.52034	1199.5	41.375	0.436555		104	5.69288	882	154.143	0.322298		104	5.63232	1296.25	81.333	0.467998
5.62223	0.382269	0.518411	0.454318	0.409046	0.435063	0.437664	0.522382	0.29941	0.411604	0.487983	0.499021	0.458201	0.599776	0.455667	0.402069					105	5.61935	1265.83	23.25	0.397462		105	5.68327	1631.75	204.5	0.449811		105	5.57129	1470.5	21.5	0.5462		105	5.74383	1225.67	151.143	0.475804		105	5.68327	1240.5	116.556	0.432955
5.67318	0.3719	0.410994	0.443952	0.397564	0.406835	0.414649	0.547556	0.322514	0.382796	0.556294	0.554322	0.439067	0.45649	0.415098	0.483139					106	5.67029	1151.67	76	0.344071		106	5.73421	1527.25	197	0.41924		106	5.62223	1282.5	41	0.467983		106	5.79477	1082.33	145.286	0.414929		106	5.73421	1128.5	158.111	0.373804
5.72412	0.438619	0.487472	0.53164	0.420928	0.435341	0.419314	0.485846	0.301593	0.45234	0.502035	0.458734	0.530941	0.593948	0.47333	0.451995					107	5.72124	1279.5	41	0.396156		107	5.78516	1512.75	190.667	0.416667		107	5.67318	1140.5	31.25	0.418131		107	5.84571	1093.33	132.286	0.425556		107	5.78516	1315	99.778	0.468116
5.77506	0.401114	0.408052	0.522829	0.394328	0.449412	0.404675	0.51342	0.441791	0.38411	0.554068	0.49342	0.534349	0.560412	0.448085	0.457713					108	5.77218	1202.5	47.25	0.369527		108	5.8361	1519	178.333	0.422523		108	5.72412	1311.75	37.375	0.480375		108	5.89666	1115.17	187.286	0.41087		108	5.8361	1299.5	153.444	0.441472
5.82601	0.36281	0.52952	0.400085	0.388161	0.380598	0.396299	0.614262	0.385103	0.396644	0.4916	0.403565	0.484736	0.500605	0.462292	0.549884					109	5.82313	1371.83	85.25	0.411536		109	5.88705	1690	175.667	0.477256		109	5.77506	1330.25	38.125	0.487066		109	5.9476	1135.67	131.429	0.444681		109	5.88705	1269.25	128.667	0.439364
5.87695	0.420573	0.406214	0.481883	0.413442	0.378084	0.515856	0.519835	0.347589	0.353583	0.638308	0.465672	0.554263	0.492266	0.47056	0.478541					110	5.87407	1211.5	37.75	0.375445		110	5.93799	1578.25	152	0.449496		110	5.82601	1257.25	42	0.458088		110	5.99855	1043.5	157.571	0.392293		110	5.93799	1637	98.111	0.592796
5.9279	0.407538	0.491254	0.488715	0.40564	0.419654	0.463281	0.532031	0.446621	0.340038	0.450002	0.52817	0.556454	0.536292	0.471161	0.439128					111	5.92501	1249.33	57.75	0.381149		111	5.98893	1616.75	174.667	0.454486		111	5.87695	1250	34.125	0.458324		111	6.04949	930.5	104	0.365978		111	5.98893	1194.25	101	0.421131
5.97884	0.37859	0.493592	0.468737	0.400548	0.441344	0.40367	0.459888	0.35791	0.356414	0.480262	0.505042	0.576367	0.487155	0.470365	0.435203					112	5.97596	1320.83	66.75	0.401141		112	6.03988	1619.25	224.667	0.439516		112	5.9279	1254.25	30.625	0.461245		112	6.10044	1136.83	213.714	0.408761		112	6.03988	1104.25	61.222	0.401785
6.02979	0.440671	0.468694	0.472836	0.486631	0.477596	0.384727	0.561759	0.389959	0.478318	0.551216	0.490854	0.546473	0.463215	0.537196	0.475205					113	6.0269	1362.5	73.5	0.41231		113	6.09082	1470.75	247.667	0.385466		113	5.97884	1195.5	31.375	0.438816		113	6.15138	929.5	143	0.348266		113	6.09082	1260.5	114	0.441643
6.08073	0.393011	0.403378	0.496254	0.415118	0.502903	0.307436	0.60525	0.360067	0.399373	0.462106	0.500867	0.547495	0.530464	0.481759	0.492417					114	6.07785	1274	47	0.392478		114	6.14177	1385.75	165.167	0.384678		114	6.02979	1420.75	34.5	0.522546		114	6.20232	1015	176.286	0.371386		114	6.14177	1218.75	86.222	0.436261
6.13167	0.390239	0.422339	0.462611	0.420359	0.451755	0.518588	0.549858	0.341529	0.399171	0.581406	0.468931	0.429135	0.51809	0.474821	0.487315					115	6.12879	1266.5	28.5	0.395996		115	6.19271	1548.75	154.333	0.439463		115	6.08073	1298	20.875	0.481412		115	6.25327	1001.17	144.857	0.379178		115	6.19271	1489	101.333	0.534543
6.18262	0.399728	0.463231	0.448711	0.454707	0.38337	0.355218	0.470957	0.346914	0.448701	0.490139	0.491666	0.386192	0.481596	0.416555	0.489726					116	6.17974	1246.33	51.25	0.382269		116	6.24366	1835.75	190.833	0.518411		116	6.13167	1247.5	42.25	0.454318		116	6.30421	1083.33	159.571	0.409046		116	6.24366	1245.75	116.333	0.435063
6.23356	0.413029	0.417822	0.513829	0.347844	0.480924	0.478719	0.554952	0.350514	0.475791	0.517895	0.527332	0.400798	0.536741	0.456413	0.490062					117	6.23068	1203.17	40.5	0.3719		117	6.2946	1481.25	177.167	0.410994		117	6.18262	1216	38.25	0.443952		117	6.35516	1053.83	156	0.397564		117	6.2946	1223.25	167.111	0.406835
6.28451	0.413536	0.382419	0.450643	0.38602	0.488767	0.393361	0.536781	0.332623	0.389366	0.502661	0.475999	0.50314	0.473436	0.505598	0.45292					118	6.28162	1397	25.75	0.438619		118	6.34554	1685.25	138.5	0.487472		118	6.23356	1441.25	30.875	0.53164		118	6.4061	1107.17	156.571	0.420928		118	6.34554	1235.25	105.111	0.435341
6.33545	0.33826	0.446082	0.472695	0.388339	0.369695	0.457199	0.527574	0.382179	0.334883	0.640673	0.54673	0.438093	0.490473	0.538153	0.357946					119	6.33257	1276	22	0.401114		119	6.39649	1499.25	204.5	0.408052		119	6.28451	1419	32	0.522829		119	6.45704	1020.67	130.143	0.394328		119	6.39649	1298	131.333	0.449412
6.3864	0.395303	0.359807	0.415964	0.332399	0.403229	0.433694	0.552258	0.419256	0.455878	0.48207	0.444284	0.439846	0.491997	0.502488	0.490287					120	6.38351	1192.5	58.25	0.36281		120	6.44743	1901.5	221.333	0.52952		120	6.33545	1092	30.625	0.400085		120	6.50799	1024.17	147.571	0.388161		120	6.44743	1106.25	118.222	0.380598
6.43734	0.407112	0.456193	0.505584	0.440907	0.380245	0.339162	0.514791	0.39868	0.423229	0.510173	0.572842	0.591655	0.481775	0.489595	0.417486					121	6.43446	1359.33	44.5	0.420573		121	6.49838	1468.75	179.833	0.406214		121	6.3864	1290.75	12.375	0.481883		121	6.55893	1085.83	152.143	0.413442		121	6.49838	1156.5	175	0.378084
6.48828	0.407272	0.445688	0.380106	0.409162	0.298174	0.448436	0.555735	0.367027	0.402608	0.493478	0.466195	0.421686	0.475319	0.526971	0.515432					122	6.4854	1312.83	38.75	0.407538		122	6.54932	1763.25	204.5	0.491254		122	6.43734	1305.75	9.25	0.488715		122	6.60988	1064.5	148.429	0.40564		122	6.54932	1214.75	125.333	0.419654
6.53923	0.398102	0.484084	0.45969	0.462161	0.419911	0.44872	0.517093	0.418039	0.371475	0.511425	0.521809	0.489703	0.413181	0.477472	0.518067					123	6.53634	1216.33	32.75	0.37859		123	6.60027	1706.5	140.333	0.493592		123	6.48828	1251.75	8.25	0.468737		123	6.66082	1078	173.429	0.400548		123	6.60027	1345.5	199.778	0.441344
6.59017	0.411483	0.420133	0.456392	0.373463	0.40951	0.396505	0.634538	0.327621	0.453957	0.493757	0.465226	0.426798	0.480789	0.495915	0.483587					124	6.58729	1406.17	28.5	0.440671		124	6.65121	1681.5	194.333	0.468694		124	6.53923	1297.5	43.125	0.472836		124	6.71177	1195.83	96.857	0.486631		124	6.65121	1401.5	161.667	0.477596
6.64112	0.419906	0.455668	0.522782	0.424312	0.395632	0.408361	0.538887	0.403708	0.438795	0.467253	0.442203	0.465115	0.509124	0.501125	0.480223					125	6.63823	1286.67	58	0.393011		125	6.70215	1469.75	189.833	0.403378		125	6.59017	1347	30.5	0.496254		125	6.76271	1096.33	158.857	0.415118		125	6.70215	1442.75	137.222	0.502903
6.69206	0.430515	0.446344	0.498139	0.458197	0.544869	0.426839	0.505877	0.378619	0.477206	0.624396	0.430999	0.440479	0.462766	0.468578	0.535811					126	6.68918	1287.5	67.5	0.390239		126	6.7531	1532.75	192.667	0.422339		126	6.64112	1255.25	28	0.462611		126	6.81365	1063.17	113.857	0.420359		126	6.7531	1281.75	109	0.451755
6.74301	0.425424	0.401959	0.53574	0.457491	0.459096	0.496991	0.575032	0.446078	0.503184	0.415638	0.419468	0.500803	0.583098	0.562322	0.460404					127	6.74012	1297.17	47.5	0.399728		127	6.80404	1639	169.167	0.463231		127	6.69206	1228.5	38.125	0.448711		127	6.8646	1205.17	178.286	0.454707		127	6.80404	1132	136.778	0.38337
6.79395	0.352174	0.388408	0.438675	0.429288	0.473819	0.475703	0.51195	0.421069	0.362984	0.450767	0.42935	0.46828	0.448778	0.458895	0.503574					128	6.79107	1370	78.75	0.413029		128	6.85499	1482.75	157	0.417822		128	6.74301	1389.25	26.125	0.513829		128	6.91554	971.833	186.286	0.347844		128	6.85499	1385.25	136.778	0.480924
6.84489	0.392824	0.467933	0.516845	0.378155	0.501426	0.432561	0.5694	0.410893	0.465784	0.479497	0.49643	0.431618	0.545887	0.456472	0.470076					129	6.84201	1334.33	41.5	0.413536		129	6.90593	1390.75	177.333	0.382419		129	6.79395	1240.75	45.25	0.450643		129	6.96649	1116.33	244.571	0.38602		129	6.90593	1432.5	163.667	0.488767
6.89584	0.348522	0.447815	0.420157	0.373263	0.407263	0.394727	0.54212	0.394485	0.362479	0.56805	0.50194	0.463947	0.517462	0.453888	0.49993					130	6.89295	1108	50.5	0.33826		130	6.95688	1606.75	191.333	0.446082		130	6.84489	1299.75	45.75	0.472695		130	7.01743	1043	166	0.388339		130	6.95688	1145.5	185.778	0.369695
6.94678	0.441924	0.476915	0.449465	0.433738	0.425946	0.435473	0.613772	0.350924	0.408572	0.55059	0.44541	0.489605	0.42672	0.482903	0.398144					131	6.9439	1309.33	73.5	0.395303		131	7.00782	1349.5	207.833	0.359807		131	6.89584	1131.75	28.25	0.415964		131	7.06838	942.667	192	0.332399		131	7.00782	1177	130.222	0.403229
6.99773	0.423851	0.418558	0.499788	0.464238	0.419965	0.468332	0.513566	0.391455	0.380067	0.509965	0.461863	0.459516	0.621565	0.427441	0.487007					132	6.99484	1299	26.25	0.407112		132	7.05876	1679	231.5	0.456193		132	6.94678	1362.75	21.5	0.505584		132	7.11932	1115	119.286	0.440907		132	7.05876	1143	155.889	0.380245
7.04867	0.390718	0.494459	0.430335	0.430079	0.455725	0.401995	0.612205	0.416728	0.444557	0.480679	0.424612	0.435708	0.510289	0.463978	0.420654					133	7.04579	1301	27.75	0.407272		133	7.10971	1552	137.833	0.445688		133	6.99773	1071	62.625	0.380106		133	7.17026	1079.17	155.143	0.409162		133	7.10971	919.5	145.444	0.298174
7.09962	0.399701	0.416483	0.475616	0.442436	0.491956	0.341069	0.493682	0.334767	0.403518	0.493339	0.529008	0.446078	0.615736	0.469188	0.5015					134	7.09673	1294.33	49.75	0.398102		134	7.16065	1752	216	0.484084		134	7.04867	1260	40.5	0.45969		134	7.22121	1212	168.286	0.462161		134	7.16065	1227.75	137.667	0.419911
7.15056	0.428356	0.395288	0.483815	0.416426	0.517187	0.346172	0.451073	0.384243	0.39998	0.57918	0.472713	0.517649	0.441784	0.508359	0.408544					135	7.14768	1358.67	72.25	0.411483		135	7.2116	1537.75	204.667	0.420133		135	7.09962	1244.75	34	0.456392		135	7.27215	1050.83	207.429	0.373463		135	7.2116	1234.75	171.667	0.40951
7.2015	0.473724	0.433344	0.471187	0.40098	0.442628	0.426581	0.506612	0.322712	0.418478	0.392056	0.423198	0.384878	0.523111	0.436234	0.463039					136	7.19862	1376	63.25	0.419906		136	7.26254	1634.5	188.667	0.455668		136	7.15056	1416	29.125	0.522782		136	7.3231	1163.67	205.429	0.424312		136	7.26254	1170.5	143.444	0.395632
7.25245	0.362357	0.497295	0.564246	0.43612	0.468266	0.48676	0.542365	0.419759	0.404124	0.488678	0.429507	0.439213	0.470208	0.480768	0.466263					137	7.24956	1371.17	25.25	0.430515		137	7.31348	1656.25	240	0.446344		137	7.2015	1359.5	38	0.498139		137	7.37404	1154.33	119.571	0.458197		137	7.31348	1496.25	81.778	0.544869
7.30339	0.419666	0.515784	0.46459	0.387496	0.414839	0.355914	0.481046	0.384057	0.513798	0.518869	0.451837	0.523102	0.548397	0.461834	0.436437					138	7.30051	1381.5	51.5	0.425424		138	7.36443	1452.75	177.333	0.401959		138	7.25245	1440	18.75	0.53574		138	7.42499	1207.17	174	0.457491		138	7.36443	1324.25	132.444	0.459096
7.35434	0.355853	0.514103	0.485699	0.415266	0.436079	0.480574	0.428886	0.304346	0.380269	0.584606	0.434965	0.378353	0.476664	0.397841	0.453704					139	7.35145	1168.5	67.5	0.352174		139	7.41537	1413.25	180.833	0.388408		139	7.30339	1197	33.25	0.438675		139	7.47593	1142.33	172.857	0.429288		139	7.41537	1360.25	130.222	0.473819
7.40528	0.430222	0.467381	0.432785	0.38621	0.561957	0.424494	0.518611	0.32512	0.424138	0.52033	0.438918	0.493257	0.493611	0.466875	0.558602					140	7.4024	1290.33	62.25	0.392824		140	7.46632	1726.25	241.5	0.467933		140	7.35434	1402.75	31.625	0.516845		140	7.52687	1006	152	0.378155		140	7.46632	1418.25	116.556	0.501426
7.45622	0.448001	0.420659	0.528012	0.414476	0.546891	0.46359	0.587619	0.374861	0.374507	0.440402	0.547751	0.533668	0.597983	0.476676	0.426457					141	7.45334	1115.83	26.25	0.348522		141	7.51726	1659.75	238.833	0.447815		141	7.40528	1132.75	18.125	0.420157		141	7.57782	1011.67	168.714	0.373263		141	7.51726	1219.25	162	0.407263
7.50717	0.420893	0.447106	0.494699	0.342678	0.454741	0.460936	0.627094	0.383661	0.474881	0.60144	0.467596	0.409514	0.55315	0.524489	0.480111					142	7.50429	1445.33	63.75	0.441924		142	7.56821	1667.25	154	0.476915		142	7.45622	1244.25	51.875	0.449465		142	7.62876	1108.67	129.143	0.433738		142	7.56821	1326.75	221	0.425946
7.55811	0.394477	0.406477	0.435848	0.452377	0.443955	0.495264	0.539524	0.424152	0.457394	0.493131	0.549309	0.534349	0.56113	0.511799	0.447818					143	7.55523	1362.83	37.75	0.423851		143	7.61915	1492.75	164.667	0.418558		143	7.50717	1360.75	34.875	0.499788		143	7.67971	1190.83	142.429	0.464238		143	7.61915	1236	145.778	0.419965
7.60906	0.414735	0.489101	0.414456	0.399251	0.377452	0.527454	0.606083	0.360702	0.487415	0.508713	0.464337	0.496373	0.651154	0.533477	0.563451					144	7.60617	1263.5	42	0.390718		144	7.67009	1733.25	164.333	0.494459		144	7.55811	1171	29.375	0.430335		144	7.73065	1121.83	150.571	0.430079		144	7.67009	1249.5	66.444	0.455725
7.66	0.433741	0.42121	0.43533	0.432609	0.472118	0.388	0.55074	0.399394	0.293642	0.522486	0.453525	0.545937	0.551625	0.457548	0.465058					145	7.65712	1329.83	80.25	0.399701		145	7.72104	1517	195.5	0.416483		145	7.60906	1273.25	11.5	0.475616		145	7.7816	1189.17	190	0.442436		145	7.72104	1478	200.889	0.491956
7.71095	0.430062	0.564345	0.434246	0.427981	0.622318	0.47877	0.553188	0.419362	0.423936	0.617926	0.480344	0.508447	0.506882	0.472161	0.404059					146	7.70806	1367.17	28	0.428356		146	7.77198	1419.75	165.5	0.395288		146	7.66	1306	22.5	0.483815		146	7.83254	1099	158.571	0.416426		146	7.77198	1461.5	118.889	0.517187
7.76189	0.431715	0.50822	0.469067	0.426758	0.539669	0.419649	0.502449	0.369383	0.433337	0.601857	0.48626	0.612104	0.573414	0.491001	0.520337					147	7.75901	1516	35	0.473724		147	7.82293	1536	161	0.433344		147	7.71095	1259.5	9.5	0.471187		147	7.88348	1054.83	149.286	0.40098		147	7.82293	1285.5	136.444	0.442628
7.81283	0.433394	0.480303	0.521133	0.404217	0.401442	0.509697	0.462533	0.390316	0.351663	0.602762	0.464952	0.464385	0.466174	0.510206	0.45648					148	7.80995	1177.33	44.5	0.362357		148	7.87387	1704.75	126.833	0.497295		148	7.76189	1522	25.125	0.564246		148	7.93443	1163.33	178.429	0.43612		148	7.87387	1296.5	80.889	0.468266
7.86378	0.472045	0.42163	0.448947	0.458851	0.478409	0.407381	0.542169	0.434619	0.484181	0.477131	0.510841	0.383173	0.548846	0.410913	0.522216					149	7.8609	1374	62	0.419666		149	7.92482	1750.75	114.167	0.515784		149	7.81283	1249	16.5	0.46459		149	7.98537	1043.67	168.571	0.387496		149	7.92482	1215.25	138.333	0.414839
7.91472	0.406205	0.528811	0.449418	0.431007	0.456431	0.46158	0.531345	0.351837	0.425452	0.670238	0.518733	0.499294	0.508227	0.467815	0.369832					150	7.91184	1153	40.5	0.355853		150	7.97576	1748.25	117	0.514103		150	7.86378	1331.25	42.75	0.485699		150	8.03632	1072.67	134.857	0.415266		150	7.97576	1274.5	142.444	0.436079
7.96567	0.525089	0.362144	0.407058	0.406072	0.605411	0.38014	0.58997	0.379995	0.485899	0.490139	0.461457	0.576902	0.492535	0.492281	0.506686					151	7.96278	1375	30	0.430222		151	8.0267	1627	144	0.467381		151	7.91472	1182.25	34.125	0.432785		151	8.08726	1053.33	181.143	0.38621		151	8.0267	1541.5	82.667	0.561957
8.01661	0.408498	0.414539	0.499175	0.442488	0.580758	0.432019	0.53012	0.357778	0.456181	0.565128	0.451941	0.527582	0.527236	0.433565	0.49124					152	8.01373	1447.33	46.75	0.448001		152	8.07765	1579.75	245	0.420659		152	7.96567	1431	30.25	0.528012		152	8.1382	1114.17	178.143	0.414476		152	8.07765	1538.5	118.778	0.546891
8.06756	0.418573	0.55468	0.354285	0.406589	0.464938	0.473616	0.517632	0.352088	0.433539	0.485409	0.45079	0.553873	0.497646	0.559162	0.497799					153	8.06467	1365.83	50	0.420893		153	8.12859	1588.5	169.833	0.447106		153	8.01661	1330	17.625	0.494699		153	8.18915	959.167	185.286	0.342678		153	8.12859	1312.5	132	0.454741
8.1185	0.446056	0.456744	0.438345	0.424787	0.427594	0.532789	0.54403	0.454375	0.436773	0.609926	0.432557	0.528994	0.624434	0.531494	0.498276					154	8.11562	1318.5	85.25	0.394477		154	8.17954	1515.75	226	0.406477		154	8.06756	1170	13.75	0.435848		154	8.24009	1208.33	186.714	0.452377		154	8.17954	1289.5	137	0.443955
8.16944	0.423771	0.483008	0.417142	0.334317	0.461878	0.412871	0.477128	0.405216	0.360356	0.585927	0.425816	0.543405	0.463842	0.529148	0.479102					155	8.16656	1370.83	74.25	0.414735		155	8.23048	1730.75	178.833	0.489101		155	8.1185	1119.5	20	0.414456		155	8.29104	1100.5	198.857	0.399251		155	8.23048	1126.75	146.889	0.377452
8.22039	0.394503	0.499265	0.471187	0.507507	0.577366	0.378284	0.498727	0.386294	0.421207	0.481653	0.531207	0.475437	0.574131	0.546972	0.459675					156	8.2175	1424	68	0.433741		156	8.28143	1514.5	178	0.42121		156	8.16944	1183.25	28.375	0.43533		156	8.34198	1144.83	167.857	0.432609		156	8.28143	1405.5	179.889	0.472118
8.27133	0.359745	0.405531	0.535692	0.350532	0.454013	0.439236	0.561123	0.435981	0.326595	0.55372	0.485449	0.447003	0.503206	0.47904	0.467665					157	8.26845	1428	83.5	0.430062		157	8.33237	1960	169.333	0.564345		157	8.22039	1188.5	36.5	0.434246		157	8.39293	1098.67	132.143	0.427981		157	8.33237	1759.75	144.222	0.622318
8.32228	0.430142	0.525502	0.450596	0.490901	0.500612	0.423772	0.486091	0.38767	0.432326	0.555181	0.512974	0.477677	0.53423	0.495516	0.502677					158	8.31939	1425.17	75.5	0.431715		158	8.38331	1777.25	164.667	0.50822		158	8.27133	1262.25	17.875	0.469067		158	8.44387	1073.33	109.571	0.426758		158	8.38331	1569.75	168.778	0.539669
8.37322	0.399275	0.46985	0.432879	0.424259	0.552306	0.419082	0.504016	0.363243	0.423633	0.546903	0.447609	0.449097	0.641022	0.593522	0.457152					159	8.37034	1396.67	41.75	0.433394		159	8.43426	1678.5	154.5	0.480303		159	8.32228	1405	22.5	0.521133		159	8.49481	1131	218.143	0.404217		159	8.43426	1167.25	125.111	0.401442
8.42417	0.490624	0.464492	0.39019	0.398282	0.529321	0.502249	0.518219	0.380392	0.389164	0.547946	0.473734	0.477238	0.577539	0.514857	0.422645					160	8.42128	1543.5	67.75	0.472045		160	8.4852	1520.5	182.667	0.42163		160	8.37322	1242.25	51.25	0.448947		160	8.54576	1172.67	136.429	0.458851		160	8.4852	1381.5	139.556	0.478409
8.47511	0.396956	0.480145	0.455685	0.419937	0.477051	0.446168	0.546381	0.389403	0.413828	0.42802	0.457281	0.434198	0.542838	0.497041	0.526056					161	8.47223	1325.17	55.25	0.406205		161	8.53615	1812.25	134.333	0.528811		161	8.42417	1228	35.75	0.449418		161	8.5967	1127.5	154.143	0.431007		161	8.53615	1283	98.111	0.456431
8.52605	0.432595	0.402695	0.476181	0.431123	0.38459	0.475729	0.596679	0.42177	0.517639	0.484922	0.444337	0.515458	0.513517	0.528191	0.468618					162	8.52317	1672.83	31.25	0.525089		162	8.58709	1361.25	212.167	0.362144		162	8.47511	1114.5	34.625	0.407058		162	8.64765	1109.33	192.286	0.406072		162	8.58709	1715.75	144.111	0.605411
8.577	0.413003	0.450231	0.521651	0.416595	0.381636	0.461889	0.562935	0.334449	0.455271	0.560885	0.535657	0.487122	0.440888	0.435454	0.476046					163	8.57411	1326.33	49.25	0.408498		163	8.63804	1481.5	166.167	0.414539		163	8.52605	1364.25	40	0.499175		163	8.69859	1110	110.714	0.442488		163	8.63804	1620.75	113.111	0.580758
8.62794	0.425797	0.460631	0.456062	0.378555	0.466554	0.451838	0.544862	0.434658	0.446477	0.579736	0.495907	0.486197	0.521587	0.487952	0.452275					164	8.62506	1369.83	61.25	0.418574		164	8.68898	1912.5	152.5	0.55468		164	8.577	989.5	49.625	0.354285		164	8.74954	1115.5	197.286	0.406589		164	8.68898	1345.75	138.778	0.464938
8.67889	0.446002	0.423259	0.465486	0.520896	0.464767	0.495806	0.615731	0.417562	0.400283	0.610135	0.414455	0.45119	0.561578	0.419444	0.481905					165	8.676	1415	20.5	0.446056		165	8.73992	1623.75	174.5	0.456744		165	8.62794	1188.25	25.375	0.438345		165	8.80048	1156.17	196.857	0.424787		165	8.73992	1328.25	218.222	0.427594
8.72983	0.419507	0.485056	0.5045	0.432515	0.439717	0.468126	0.471006	0.417337	0.547761	0.5012	0.495121	0.498466	0.52087	0.505157	0.494267					166	8.72695	1375.83	51	0.423771		166	8.79087	1689.25	156.667	0.483008		166	8.67889	1148.5	41.875	0.417142		166	8.85142	954	199	0.334317		166	8.79087	1406.25	207.222	0.461878
8.78078	0.48292	0.522324	0.462517	0.435003	0.463429	0.441684	0.537957	0.403271	0.477307	0.544398	0.549439	0.557817	0.523829	0.461157	0.519805					167	8.77789	1288.83	55.5	0.394503		167	8.84181	1749	164.833	0.499265		167	8.72983	1280.5	30.5	0.471187		167	8.90237	1290.83	144.714	0.507507		167	8.84181	1612.5	113.667	0.577366
8.83172	0.399781	0.442194	0.413137	0.457364	0.483428	0.45457	0.579881	0.391177	0.398666	0.491878	0.482464	0.59	0.531899	0.462859	0.419253					168	8.82884	1171.17	46.5	0.359745		168	8.89276	1450.25	163.5	0.405531		168	8.78078	1430.75	9.625	0.535692		168	8.95331	966.333	174.714	0.350532		168	8.89276	1363.5	184.889	0.454013
8.88266	0.478416	0.550294	0.435377	0.349731	0.49309	0.495754	0.566314	0.402504	0.445062	0.568954	0.451379	0.470081	0.557095	0.367311	0.445099					169	8.87978	1373	28.25	0.430142		169	8.9437	1817.75	150.333	0.525502		169	8.83172	1216.75	21.375	0.450596		169	9.00426	1277.33	168.714	0.490901		169	8.9437	1436.25	136.667	0.500612
8.93361	0.393384	0.494327	0.423456	0.349826	0.5296	0.541783	0.59712	0.362026	0.451936	0.51699	0.514178	0.491504	0.520332	0.434624	0.443697					170	8.93072	1284.5	36.25	0.399275		170	8.99464	1590.5	99.667	0.46985		170	8.88266	1167	18.625	0.432879		170	9.0552	1123.83	165.714	0.424259		170	8.99464	1551	117.222	0.552306
8.98455	0.437206	0.437756	0.512887	0.498144	0.456624	0.394495	0.526839	0.413791	0.473567	0.415638	0.551704	0.560689	0.587402	0.509003	0.598156					171	8.98167	1604.83	71	0.490624		171	9.04559	1672.5	198.667	0.464492		171	8.93361	1057	21.875	0.39019		171	9.10615	1006.17	106.714	0.398282		171	9.04559	1564	189.889	0.529321
9.0355	0.375978	0.463389	0.468266	0.438714	0.491207	0.421582	0.515526	0.376634	0.365309	0.511843	0.46359	0.420955	0.531361	0.591709	0.480111					172	9.03261	1311	70	0.396956		172	9.09653	1634	110.5	0.480145		172	8.98455	1232	23.125	0.455685		172	9.15709	1095.5	147.143	0.419937		172	9.09653	1382.75	144.333	0.477051
9.08644	0.441418	0.556834	0.495076	0.417111	0.465227	0.457637	0.59041	0.417986	0.520671	0.56798	0.459009	0.447003	0.498274	0.561068	0.495641					173	9.08356	1401.17	48.75	0.432595		173	9.14748	1463.25	185.5	0.402695		173	9.0355	1273.25	10	0.476182		173	9.20803	1162.33	188.714	0.431123		173	9.14748	1153.5	155.111	0.38459
9.13738	0.467033	0.551607	0.525986	0.400769	0.397783	0.523382	0.519444	0.390502	0.484787	0.654377	0.504414	0.498564	0.573952	0.457116	0.45107					174	9.1345	1336.17	45	0.413003		174	9.19842	1606.25	177.667	0.450231		174	9.08644	1410.75	26.875	0.521651		174	9.25898	1079.67	138.857	0.416595		174	9.19842	1191.5	200.778	0.381636
9.18833	0.476683	0.497137	0.409744	0.406526	0.331313	0.402175	0.560143	0.428003	0.340847	0.553929	0.510278	0.4063	0.556019	0.510189	0.546015					175	9.18545	1355.17	24	0.425797		175	9.24937	1650.75	189.167	0.460631		175	9.13738	1217	7.125	0.456062		175	9.30992	1023.33	168.429	0.378555		175	9.24937	1308.5	97.333	0.466554
9.23927	0.471618	0.49002	0.511945	0.356394	0.401935	0.405989	0.58277	0.361893	0.395937	0.433933	0.554335	0.525001	0.576732	0.464943	0.48768					176	9.23639	1445.83	51.5	0.446002		176	9.30031	1571	228	0.423259		176	9.18833	1239.5	4.625	0.465486		176	9.36087	1296.5	120.143	0.520896		176	9.30031	1311.75	105.222	0.464767
9.29022	0.465301	0.473211	0.461575	0.344206	0.562032	0.432071	0.507444	0.424694	0.550591	0.490974	0.498943	0.506451	0.592692	0.494314	0.593222					177	9.28733	1381.5	70	0.419507		177	9.35125	1730.75	191.667	0.485056		177	9.23927	1368.25	29.875	0.5045		177	9.41181	1097.33	120.571	0.432515		177	9.35125	1249.5	108	0.439717
9.34116	0.417267	0.443245	0.444471	0.435688	0.403004	0.421195	0.509844	0.393466	0.403821	0.535425	0.520042	0.487852	0.563282	0.461945	0.435231					178	9.33828	1531.5	21.75	0.48292		178	9.4022	1851	193.667	0.522324		178	9.29022	1254.25	27.25	0.462517		178	9.46276	1107.67	125.286	0.435003		178	9.4022	1312.5	109.444	0.463429
9.39211	0.392211	0.497768	0.582952	0.397069	0.451584	0.427767	0.470957	0.401842	0.463055	0.435046	0.468656	0.46531	0.527953	0.497279	0.496117					179	9.38922	1309.33	59.5	0.399781		179	9.45314	1601.25	198.167	0.442194		179	9.34116	1114.75	18.75	0.413137		179	9.5137	1113.17	80.286	0.457364		179	9.45314	1398.75	143.778	0.483428
9.44305	0.446189	0.361855	0.491495	0.44059	0.453274	0.369573	0.547703	0.388649	0.369554	0.549407	0.480789	0.423682	0.560323	0.43332	0.438763					180	9.44017	1553.17	57.5	0.478416		180	9.50409	1890.75	144.667	0.550294		180	9.39211	1186.75	31.75	0.435377		180	9.56464	902.667	112.857	0.349731		180	9.50409	1372.5	92.444	0.49309
9.49399	0.392851	0.505699	0.443764	0.414011	0.542472	0.531165	0.517534	0.401299	0.495603	0.692637	0.509571	0.503822	0.622372	0.527666	0.54994					181	9.49111	1285.83	56	0.393384		181	9.55503	1701	132.5	0.494327		181	9.44305	1139.75	16.375	0.423456		181	9.61559	893.167	103.143	0.349826		181	9.55503	1511.5	136.667	0.5296
9.54494	0.477136	0.463652	0.467135	0.436732	0.442777	0.398799	0.479969	0.395795	0.422723	0.394977	0.5744	0.510784	0.544183	0.486816	0.486502					182	9.54206	1407.83	41	0.437206		182	9.60598	1609.5	220.5	0.437756		182	9.49399	1398.75	38.125	0.512887		182	9.66653	1266.83	141.857	0.498144		182	9.60598	1333.5	148.111	0.456624
9.59588	0.335381	0.517019	0.557367	0.403869	0.394872	0.536551	0.552503	0.420315	0.415243	0.56012	0.526613	0.510249	0.547052	0.414539	0.438791					183	9.593	1229.17	53.75	0.375978		183	9.65692	1691	220.667	0.463389		183	9.54494	1269.25	27	0.468266		183	9.71748	1146.33	155.571	0.438714		183	9.65692	1428.5	153.333	0.491207
9.64683	0.467967	0.518542	0.503793	0.398323	0.39269	0.408386	0.53683	0.368192	0.426362	0.447984	0.479022	0.438775	0.444116	0.452677	0.549295					184	9.64394	1422.5	42.5	0.441418		184	9.70786	1970	203.167	0.556834		184	9.59588	1336.25	22.875	0.495076		184	9.76842	1059.83	117.857	0.417111		184	9.70786	1338.5	130.778	0.465227
9.69777	0.389839	0.483664	0.469773	0.409583	0.54885	0.475987	0.531149	0.42783	0.324573	0.425794	0.48126	0.608063	0.524905	0.539593	0.503714					185	9.69489	1473.33	13.25	0.467033		185	9.75881	1874.75	124.5	0.551607		185	9.64683	1427.5	32.125	0.525986		185	9.81936	1098.5	193.429	0.400769		185	9.75881	1169.75	137.111	0.397783
9.74872	0.473431	0.511582	0.462706	0.35184	0.528016	0.47627	0.501665	0.379254	0.424037	0.565684	0.543288	0.444277	0.458014	0.493983	0.512264					186	9.74583	1539	48.75	0.476683		186	9.80975	1782.25	204.833	0.497137		186	9.69777	1108	21	0.409744		186	9.87031	1102.5	184.429	0.406526		186	9.80975	1017.75	157.667	0.331313
9.79966	0.434247	0.540603	0.400462	0.407423	0.456346	0.42336	0.613086	0.370746	0.503285	0.524364	0.560787	0.581041	0.563371	0.488324	0.529196					187	9.79678	1498.67	24.25	0.471618		187	9.8607	1726	171.167	0.49002		187	9.74872	1380.5	22.375	0.511945		187	9.92125	985	180.143	0.356394		187	9.8607	1157.75	114.333	0.401935
9.8506	0.388	0.512948	0.47637	0.514138	0.484273	0.517145	0.559653	0.393135	0.5234	0.582519	0.55313	0.430206	0.586954	0.526759	0.465787					188	9.84772	1483.67	29	0.465301		188	9.91164	1690	188.5	0.473211		188	9.79966	1252	27.5	0.461575		188	9.9722	959.333	182	0.344206		188	9.91164	1596.25	137.222	0.562032
9.90155	0.395437	0.458872	0.450266	0.44718	0.428289	0.521217	0.580615	0.319219	0.439098	0.68255	0.495632	0.560251	0.49926	0.497812	0.509741					189	9.89866	1330.5	26	0.417267		189	9.96259	1602.25	195.833	0.443245		189	9.8506	1209.25	30.125	0.444471		189	10.0231	1177.5	193.571	0.435688		189	9.96259	1275.75	229.556	0.403004
9.95249	0.470659	0.418216	0.492202	0.414043	0.496151	0.514671	0.519591	0.413936	0.479329	0.653473	0.538327	0.475973	0.48321	0.492789	0.552855					190	9.94961	1271.67	45.5	0.392211		190	10.0135	1760.75	181.333	0.497768		190	9.90155	1586.75	40.25	0.582952		190	10.0741	1033	136.286	0.397069		190	10.0135	1325.75	153.444	0.451584
10.0034	0.451573	0.501366	0.44513	0.374887	0.544591	0.435035	0.505338	0.434698	0.367229	0.549616	0.481941	0.414528	0.618157	0.431558	0.467973					191	10.0006	1429.67	34.75	0.446189		191	10.0645	1370.5	222.333	0.361855		191	9.95249	1329.25	25.375	0.491495		191	10.125	1185	190	0.44059		191	10.0645	1295.25	118.556	0.453274
10.0544	0.413482	0.419529	0.473684	0.425029	0.431564	0.505109	0.561318	0.412216	0.463358	0.468644	0.481365	0.526316	0.572786	0.466951	0.48625					192	10.0515	1287.17	59	0.392851		192	10.1154	1800.25	195.667	0.505699		192	10.0034	1192.5	15.25	0.443764		192	10.176	1061.83	126.857	0.414011		192	10.1154	1584.25	176	0.542472
10.1053	0.498354	0.444768	0.444895	0.419684	0.448759	0.439571	0.445538	0.36937	0.414434	0.619387	0.520225	0.453381	0.435149	0.505521	0.479747					193	10.1024	1521.67	30	0.477136		193	10.1664	1611.5	140.333	0.463652		193	10.0544	1286.25	47	0.467135		193	10.2269	1112	125.714	0.436732		193	10.1664	1334	184.556	0.442777
10.1563	0.407218	0.508194	0.578806	0.458155	0.455564	0.464132	0.501861	0.351175	0.388355	0.608675	0.572894	0.530552	0.595203	0.486867	0.519104					194	10.1534	1093	44.5	0.335381		194	10.2173	1792	151.5	0.517019		194	10.1053	1506.75	28.125	0.557367		194	10.2779	1068.5	156.429	0.403869		194	10.2173	1232.75	207.667	0.394872
10.2072	0.430782	0.447316	0.48994	0.386895	0.526304	0.418025	0.578362	0.411621	0.427676	0.457375	0.473394	0.537563	0.518449	0.504259	0.507078					195	10.2043	1537.5	74.5	0.467967		195	10.2683	1818	172.667	0.518542		195	10.1563	1366.5	30	0.503793		195	10.3288	1107.83	208.286	0.398323		195	10.2683	1222.75	203.333	0.39269
10.2582	0.446829	0.471189	0.444895	0.398187	0.430772	0.460884	0.546919	0.365691	0.533509	0.453062	0.581572	0.567749	0.567406	0.565829	0.540156					196	10.2553	1236.5	17.75	0.389839		196	10.3192	1690	155.333	0.483664		196	10.2072	1267.25	21	0.469773		196	10.3797	1142.83	217.857	0.409583		196	10.3192	1556.25	131.444	0.54885
10.3091	0.431875	0.488444	0.446026	0.405356	0.539829	0.441942	0.48374	0.414572	0.392298	0.599423	0.508563	0.448805	0.55557	0.51035	0.468225					197	10.3062	1520.83	40.75	0.473431		197	10.3701	1815.25	192	0.511582		197	10.2582	1247.25	19.75	0.462706		197	10.4307	964	169.429	0.35184		197	10.3701	1511.5	140.778	0.528016
10.36	0.408098	0.471216	0.473119	0.39922	0.447165	0.430576	0.528945	0.435399	0.308602	0.554068	0.56156	0.53211	0.545618	0.462004	0.551846					198	10.3572	1407.33	49.75	0.434247		198	10.4211	1909.5	194.167	0.540603		198	10.3091	1075.5	13.125	0.400462		198	10.4816	1113.67	193.571	0.407423		198	10.4211	1367	182.333	0.456346
10.411	0.415668	0.456219	0.437874	0.401814	0.558929	0.514697	0.450191	0.409755	0.406954	0.649438	0.560565	0.525829	0.516386	0.513459	0.539035					199	10.4081	1276.5	63.5	0.388		199	10.472	1770.25	142.667	0.512948		199	10.36	1299.5	35.75	0.47637		199	10.5326	1307.67	146.571	0.514138		199	10.472	1421.5	164.333	0.484273
10.4619	0.472045	0.50541	0.558592	0.403817	0.432805	0.521681	0.503428	0.338618	0.460629	0.743348	0.443159	0.511563	0.474871	0.559509	0.521851					200	10.459	1272	35.75	0.395437		200	10.523	1609.5	153.5	0.458872		200	10.411	1241.25	46.75	0.450266		200	10.5835	1166.17	156.286	0.44718		200	10.523	1301.5	189.667	0.428289
10.5129	0.405672	0.454722	0.423833	0.439293	0.478592	0.549283	0.592957	0.447547	0.460932	0.509061	0.515383	0.527192	0.54239	0.570031	0.549771					201	10.51	1514.17	42.75	0.470659		201	10.5739	1560.5	233.5	0.418216		201	10.4619	1328	22.25	0.492202		201	10.6345	1092.33	157.286	0.414043		201	10.5739	1428	140	0.496151
10.5638	0.428409	0.496297	0.395279	0.428181	0.482486	0.362203	0.55696	0.438165	0.525725	0.629683	0.536167	0.451921	0.54768	0.474287	0.472598					202	10.5609	1451.5	39.75	0.451573		202	10.6249	1758.5	167.667	0.501366		202	10.5129	1232.25	51.375	0.44513		202	10.6854	993.333	146.714	0.374887		202	10.6249	1569.75	156	0.544591
10.6148	0.434674	0.460159	0.466051	0.375551	0.459534	0.470884	0.588304	0.428214	0.476094	0.444993	0.484349	0.547787	0.599328	0.43991	0.503686					203	10.6119	1346.17	53.5	0.413482		203	10.6758	1524	192.833	0.419529		203	10.5638	1296.5	39.875	0.473684		203	10.7364	1072	112.143	0.425029		203	10.6758	1300	179.667	0.431564
10.6657	0.462689	0.447762	0.542053	0.445451	0.481641	0.438926	0.590068	0.363561	0.433337	0.579875	0.493969	0.531331	0.514234	0.541872	0.551537					204	10.6628	1613	55	0.498354		204	10.7267	1638.25	227	0.444768		204	10.6148	1221	40.75	0.444895		204	10.7873	1113.5	165.714	0.419684		204	10.7267	1288.75	123.778	0.448759
10.7167	0.464741	0.493119	0.489987	0.389668	0.506144	0.435731	0.563816	0.366604	0.359345	0.600396	0.470396	0.398413	0.603004	0.465443	0.459844					205	10.7138	1317.33	44.25	0.407218		205	10.7777	1774	161.5	0.508194		205	10.6657	1574	38.5	0.578806		205	10.8383	1140.67	106	0.458155		205	10.7777	1328.75	146.111	0.455564
10.7676	0.508003	0.478149	0.4628	0.452704	0.447732	0.477482	0.581448	0.413711	0.389063	0.46454	0.476705	0.487901	0.517193	0.465825	0.444005					206	10.7647	1397.5	50.75	0.430782		206	10.8286	1666.5	247.167	0.447316		206	10.7167	1331.75	32	0.48994		206	10.8892	1041.17	167.429	0.386895		206	10.8286	1491.5	125.222	0.526304
10.8185	0.41119	0.45291	0.495924	0.428118	0.460754	0.523562	0.632089	0.387114	0.443849	0.528886	0.474271	0.496616	0.575028	0.442443	0.50834					207	10.8157	1467.17	70.25	0.446829		207	10.8796	1670.75	175.667	0.471189		207	10.7676	1204.25	24	0.444895		207	10.9401	1029.67	130.429	0.398187		207	10.8796	1274.5	156.222	0.430772
10.8695	0.437046	0.472765	0.48259	0.433896	0.438102	0.409804	0.575424	0.336818	0.512281	0.521582	0.536403	0.467793	0.554315	0.486952	0.502705					208	10.8666	1369.17	19	0.431875		208	10.9305	1673	123.167	0.488444		208	10.8185	1223.75	40.5	0.446026		208	10.9911	1069	153.571	0.405356		208	10.9305	1512.5	111.111	0.539829
10.9204	0.426144	0.443639	0.413749	0.424512	0.459245	0.447148	0.590753	0.360702	0.463661	0.56958	0.499139	0.601928	0.585519	0.466087	0.507106					209	10.9176	1323.83	48	0.408098		209	10.9815	1694	198.833	0.471216		209	10.8695	1280.25	25.125	0.473119		209	11.042	1078	176.429	0.39922		209	10.9815	1278.5	117.667	0.447165
10.9714	0.433821	0.428091	0.489752	0.415161	0.435726	0.437174	0.542903	0.463214	0.484787	0.550103	0.50266	0.526803	0.519704	0.487435	0.521066					210	10.9685	1347.5	48	0.415668		210	11.0324	1641.25	193.667	0.456219		210	10.9204	1179.75	18.125	0.437874		210	11.093	1100	192.571	0.401814		210	11.0324	1560.75	109.778	0.558929
11.0223	0.504858	0.380949	0.463224	0.395277	0.461995	0.419546	0.580027	0.39156	0.485596	0.502939	0.489244	0.50835	0.545976	0.538932	0.492361					211	11.0194	1530	54.25	0.472045		211	11.0834	1747	143.333	0.50541		211	10.9714	1501.5	19.625	0.558592		211	11.1439	1094.67	182.714	0.403817		211	11.0834	1260	136.444	0.432805
11.0733	0.405379	0.481432	0.472412	0.39981	0.523169	0.441091	0.541581	0.369356	0.381583	0.585858	0.541953	0.585764	0.495674	0.578765	0.478822					212	11.0704	1325.5	57.25	0.405672		212	11.1343	1639.5	196.667	0.454722		212	11.0223	1160.75	36.375	0.423833		212	11.1949	1144.5	152.429	0.439293		212	11.1343	1381.75	139.333	0.478592
11.1242	0.460636	0.46851	0.506196	0.404459	0.419825	0.457482	0.523656	0.314627	0.526332	0.610762	0.519349	0.443887	0.533782	0.452109	0.453957					213	11.1213	1395.33	56	0.428409		213	11.1852	1751.75	177	0.496297		213	11.0733	1097.5	48.875	0.395279		213	11.2458	1072.83	105.857	0.428181		213	11.1852	1359.75	107.222	0.482486
11.1752	0.384934	0.428327	0.47637	0.397849	0.480411	0.601961	0.5024	0.455539	0.345497	0.589545	0.499048	0.47013	0.621296	0.471737	0.555462					214	11.1723	1409.67	50.75	0.434674		214	11.2362	1567.75	107.667	0.460159		214	11.1242	1257.25	20.875	0.466051		214	11.2967	1001.83	153.714	0.375551		214	11.2362	1347.5	154.556	0.459534
11.2261	0.426144	0.467328	0.490364	0.430079	0.422447	0.484646	0.473798	0.469235	0.392095	0.488539	0.522228	0.560251	0.556019	0.517186	0.512657					215	11.2232	1488.5	42	0.462689		215	11.2871	1656.25	235.5	0.447762		215	11.1752	1495.75	57.75	0.542053		215	11.3477	1125.83	119.857	0.445451		215	11.2871	1398	147.667	0.481641
11.277	0.420866	0.474419	0.452434	0.355467	0.539133	0.46993	0.537614	0.399354	0.435156	0.535008	0.557005	0.572521	0.579511	0.470983	0.513582					216	11.2742	1512.67	59.75	0.464741		216	11.3381	1704	139.333	0.493119		216	11.2261	1315	15.125	0.489987		216	11.3986	1009	129	0.389668		216	11.3381	1442.5	128.556	0.506144
11.328	0.419693	0.450257	0.362437	0.372557	0.547555	0.467997	0.617788	0.378553	0.511372	0.527634	0.511561	0.484688	0.659942	0.415148	0.529196					217	11.3251	1618.17	30	0.508003		217	11.389	1716.5	199.333	0.478149		217	11.277	1248.25	20.5	0.4628		217	11.4496	1151.5	129.143	0.452704		217	11.389	1361.75	199.444	0.447732
11.3789	0.475483	0.47568	0.484898	0.45534	0.483407	0.434133	0.525174	0.367345	0.344385	0.575563	0.538615	0.461999	0.583457	0.453024	0.535924					218	11.376	1323.5	38	0.41119		218	11.44	1571.25	134.167	0.45291		218	11.328	1350.5	34.875	0.495924		218	11.5005	1101.83	135	0.428118		218	11.44	1369	172.889	0.460754
11.4299	0.45925	0.397941	0.45446	0.383247	0.486124	0.519387	0.520031	0.384362	0.417164	0.518173	0.444769	0.496811	0.583277	0.436674	0.528887					219	11.427	1406.83	40.5	0.437046		219	11.4909	1666.25	166.167	0.472765		219	11.3789	1332.5	52.25	0.48259		219	11.5515	1151.17	171.286	0.433896		219	11.4909	1260.75	123.444	0.438102
11.4808	0.442537	0.448156	0.448052	0.42699	0.360942	0.385681	0.612989	0.356084	0.372688	0.567841	0.515383	0.513608	0.535127	0.498676	0.514815					220	11.4779	1373.5	41.25	0.426144		220	11.5419	1602	194.333	0.443639		220	11.4299	1128	30.375	0.413749		220	11.6024	1083.83	125.143	0.424512		220	11.5419	1334.75	142.556	0.459245
11.5318	0.405459	0.420501	0.490835	0.29903	0.50959	0.536989	0.60814	0.431469	0.543516	0.625717	0.538366	0.42373	0.481417	0.499871	0.408236					221	11.5289	1380	23.75	0.433821		221	11.5928	1599	240.667	0.428091		221	11.4808	1330.25	31	0.489752		221	11.6534	1052	114.429	0.415161		221	11.5928	1285.25	154.111	0.435726
11.5827	0.493769	0.460946	0.410168	0.528856	0.517583	0.477404	0.523117	0.396986	0.51683	0.536607	0.427688	0.600613	0.618337	0.529749	0.499846					222	11.5798	1616.33	38	0.504858		222	11.6438	1441.75	233	0.380949		222	11.5318	1253.25	24.375	0.463224		222	11.7043	1081.67	189	0.395277		222	11.6438	1355	155.667	0.461995
11.6336	0.392104	0.436259	0.510484	0.417079	0.533548	0.501862	0.501126	0.398071	0.385626	0.550659	0.566363	0.51984	0.572517	0.47649	0.629664					223	11.6308	1303.33	36	0.405379		223	11.6947	1703.25	175.667	0.481432		223	11.5827	1299.25	46	0.472412		223	11.7553	1084.33	181.429	0.39981		223	11.6947	1546.25	188.111	0.523169
11.6846	0.454186	0.444033	0.475333	0.432472	0.532981	0.431169	0.515966	0.421995	0.448499	0.533616	0.471653	0.526462	0.565703	0.495398	0.503322					224	11.6817	1473.83	33.75	0.460636		224	11.7456	1660.25	173.667	0.46851		224	11.6336	1350.25	7.375	0.506196		224	11.8062	1060.83	147.429	0.404459		224	11.7456	1266.75	176.889	0.419825
11.7355	0.429342	0.463048	0.522688	0.435593	0.452814	0.522686	0.530561	0.352564	0.484787	0.649995	0.550277	0.537173	0.606142	0.475727	0.610041					225	11.7327	1240.17	36.75	0.384934		225	11.7966	1535.25	176.167	0.428327		225	11.6846	1312.25	48.5	0.47637		225	11.8571	1048.33	149.857	0.397849		225	11.7966	1408.25	161.111	0.480411
11.7865	0.434141	0.46465	0.433822	0.401212	0.542857	0.489723	0.494368	0.403549	0.498534	0.455915	0.528589	0.508253	0.673392	0.521744	0.503911					226	11.7836	1414.5	82.25	0.426144		226	11.8475	1673.5	190.667	0.467328		226	11.7355	1329.25	28.375	0.490364		226	11.9081	1105.83	134.571	0.430079		226	11.8475	1197	100.333	0.422447
11.8374	0.422492	0.522508	0.425906	0.463806	0.508103	0.429055	0.524341	0.393823	0.467603	0.656881	0.474703	0.592385	0.575476	0.481174	0.529897					227	11.8346	1382	66.25	0.420866		227	11.8985	1692.5	187.167	0.474419		227	11.7865	1228.25	28	0.452434		227	11.959	917.333	114.571	0.355467		227	11.8985	1508.25	108.667	0.539133
11.8884	0.452586	0.489363	0.559299	0.4101	0.383541	0.499697	0.507738	0.412666	0.521177	0.596223	0.551848	0.46122	0.589554	0.518813	0.543436					228	11.8855	1354.33	42.25	0.419693		228	11.9494	1585.5	156.833	0.450257		228	11.8374	982.25	20.75	0.362437		228	12.01	1046.5	205.143	0.372557		228	11.9494	1517	95.556	0.547555
11.9393	0.448348	0.478806	0.461245	0.411481	0.438883	0.508511	0.506563	0.421175	0.46073	0.623352	0.552843	0.52729	0.664066	0.502836	0.45149					229	11.9364	1569	82.5	0.475483		229	12.0004	1649.5	140.167	0.47568		229	11.8884	1335	48.625	0.484898		229	12.0609	1139.17	110.857	0.45534		229	12.0004	1402.25	147.333	0.483407
11.9903	0.438059	0.481931	0.513264	0.469172	0.408451	0.498408	0.602606	0.345247	0.430001	0.545511	0.565879	0.503043	0.614571	0.559204	0.468225					230	11.9874	1474	38.25	0.45925		230	12.0513	1456	193.333	0.397941		230	11.9393	1216.5	10.875	0.45446		230	12.1119	1052.5	187	0.383247		230	12.0513	1376.75	114.778	0.486124
12.0412	0.418254	0.470296	0.538425	0.398155	0.36901	0.431762	0.468998	0.418475	0.560699	0.604431	0.482739	0.569891	0.587671	0.595284	0.490707					231	12.0383	1409.5	26	0.442537		231	12.1022	1596	174	0.448156		231	11.9903	1217.75	29.125	0.448052		231	12.1628	1113	148.714	0.42699		231	12.1022	1182	245	0.360942
12.0922	0.443923	0.465411	0.490176	0.390543	0.499607	0.40099	0.482662	0.470531	0.378449	0.567911	0.466745	0.533229	0.461959	0.536408	0.547445					232	12.0893	1311.83	44.25	0.405459		232	12.1532	1595.25	261	0.420501		232	12.0412	1319.5	17.375	0.490835		232	12.2137	872.167	196.857	0.29903		232	12.1532	1487	164.111	0.50959
12.1431	0.487878	0.509717	0.449795	0.427011	0.41424	0.534799	0.578215	0.401141	0.627717	0.449793	0.597462	0.567554	0.549563	0.53656	0.507527					233	12.1402	1580.17	36.5	0.493769		233	12.2041	1707.25	244.667	0.460946		233	12.0922	1122.25	34.125	0.410168		233	12.2647	1302.33	108	0.528856		233	12.2041	1469.75	126.111	0.517583
12.194	0.396476	0.503125	0.467983	0.400137	0.402309	0.426581	0.521109	0.35103	0.491863	0.601509	0.453329	0.477482	0.5102	0.518296	0.55221					234	12.1912	1303.83	78	0.392104		234	12.2551	1613.75	229.5	0.436259		234	12.1431	1380	25.75	0.510484		234	12.3156	1066.33	124.429	0.417079		234	12.2551	1534.75	149.667	0.533548
12.245	0.482707	0.541391	0.458983	0.371175	0.49324	0.531706	0.581791	0.392672	0.507025	0.654864	0.513864	0.496275	0.578884	0.540974	0.558181					235	12.2421	1488.67	68.75	0.454186		235	12.306	1645.25	236.333	0.444033		235	12.194	1290.75	29.75	0.475333		235	12.3666	1155.67	179	0.432472		235	12.306	1529.5	145.889	0.532981
12.2959	0.401647	0.539736	0.476558	0.362815	0.437449	0.503125	0.606279	0.380167	0.414738	0.605266	0.499388	0.510054	0.558888	0.538297	0.466067					236	12.293	1366	23.75	0.429342		236	12.357	1683.75	214.5	0.463048		236	12.245	1401	14.375	0.522688		236	12.4175	1122	138.286	0.435593		236	12.357	1338.5	163	0.452814
12.3469	0.455892	0.471951	0.455968	0.448846	0.402812	0.531861	0.529876	0.422564	0.500859	0.534034	0.56758	0.472321	0.56095	0.612489	0.484989					237	12.344	1422	64.75	0.434141		237	12.4079	1673.5	199.167	0.46465		237	12.2959	1188	37.125	0.433822		237	12.4685	1074.5	168.429	0.401212		237	12.4079	1541.25	132	0.542857
12.3978	0.43462	0.497715	0.420299	0.418039	0.505289	0.497429	0.54976	0.413883	0.442131	0.537164	0.542555	0.518039	0.571262	0.484715	0.535643					238	12.3949	1375.33	54.5	0.422492		238	12.4588	1881.75	223.833	0.522508		238	12.3469	1145.5	15.625	0.425906		238	12.5194	1154	106.571	0.463806		238	12.4588	1506.25	187.222	0.508103
12.4488	0.491797	0.504438	0.523724	0.432979	0.48942	0.439004	0.585513	0.448182	0.488123	0.619457	0.524872	0.528848	0.517104	0.563143	0.55734					239	12.4459	1452.67	37.75	0.452586		239	12.5098	1759.75	207	0.489363		239	12.3978	1492	8.25	0.559299		239	12.5703	1119	192.857	0.4101		239	12.5098	1140	144.333	0.383541
12.4997	0.463462	0.531726	0.553456	0.419135	0.445068	0.441117	0.577138	0.400704	0.526029	0.570415	0.582462	0.489556	0.475319	0.514323	0.509349					240	12.4968	1419.67	18	0.448348		240	12.5607	1707.25	188	0.478806		240	12.4488	1242.5	18.875	0.461245		240	12.6213	1049.83	120.571	0.411481		240	12.5607	1365	225.667	0.438883
12.5506	0.446749	0.489889	0.566508	0.284997	0.588301	0.477275	0.566412	0.410086	0.52805	0.516712	0.509911	0.462145	0.471553	0.485563	0.521291					241	12.5478	1387.5	18	0.438059		241	12.6117	1763.5	234.333	0.481931		241	12.4997	1375.75	14.125	0.513264		241	12.6722	1196.83	137.286	0.469172		241	12.6117	1254	193.667	0.408451
12.6016	0.417507	0.568521	0.482778	0.490227	0.433426	0.452508	0.522137	0.382417	0.424239	0.528329	0.541377	0.557671	0.589195	0.572691	0.470888					242	12.5987	1374.83	67.25	0.418254		242	12.6626	1728.75	236.5	0.470296		242	12.5506	1450.25	21.875	0.538425		242	12.7232	1059.17	160	0.398155		242	12.6626	1121.5	163.556	0.36901
12.6525	0.488784	0.430061	0.478302	0.447633	0.488703	0.535263	0.530267	0.372188	0.479935	0.581614	0.555172	0.476167	0.54239	0.517356	0.457012					243	12.6496	1425.33	37.5	0.443923		243	12.7136	1638.75	162	0.465411		243	12.6016	1327.75	27.375	0.490176		243	12.7741	1035.83	153.857	0.390543		243	12.7136	1439.75	142.778	0.499607
12.7035	0.471512	0.551161	0.487349	0.432166	0.508049	0.459621	0.565922	0.428069	0.488022	0.553998	0.625485	0.566775	0.608384	0.450305	0.530541					244	12.7006	1590.5	65.25	0.487878		244	12.7645	1803	185.667	0.509717		244	12.6525	1235.75	42.5	0.449795		244	12.8251	1113.33	149	0.427011		244	12.7645	1289.25	213.889	0.41424
12.7544	0.41932	0.467985	0.492626	0.358819	0.465206	0.456812	0.536243	0.418303	0.422521	0.543981	0.505108	0.450022	0.589644	0.475871	0.528383					245	12.7515	1315	75.5	0.396476		245	12.8155	1839.75	243.333	0.503125		245	12.7035	1254.25	12.75	0.467983		245	12.876	1093.5	189.857	0.400137		245	12.8155	1215.5	171.111	0.402309
12.8054	0.430595	0.514235	0.406681	0.438313	0.356052	0.400964	0.512293	0.44404	0.367735	0.516086	0.598993	0.505867	0.518987	0.50071	0.495108					246	12.8025	1555.83	46.75	0.482707		246	12.8664	1904.5	186.667	0.541391		246	12.7544	1255.5	37.875	0.458983		246	12.927	994.667	156.429	0.371175		246	12.8664	1352	71.556	0.49324
12.8563	0.41948	0.485713	0.543184	0.461729	0.37115	0.442844	0.538153	0.416861	0.499444	0.519425	0.492896	0.462291	0.544273	0.548725	0.568497					247	12.8534	1290.67	35	0.401647		247	12.9174	1907.75	195.167	0.539736		247	12.8054	1283.5	19.25	0.476558		247	12.9779	991.5	172.143	0.362815		247	12.9174	1307.5	171.889	0.437449
12.9073	0.456745	0.468379	0.36729	0.339484	0.453446	0.42251	0.5335	0.447917	0.376428	0.484087	0.533196	0.49574	0.597086	0.474719	0.538586					248	12.9044	1462.5	37.25	0.455892		248	12.9683	1763	265.5	0.471951		248	12.8563	1254.75	45.125	0.455968		248	13.0289	1167.5	153.857	0.448846		248	12.9683	1200.25	154.556	0.402812
12.9582	0.424385	0.494038	0.432126	0.4705	0.411575	0.431401	0.509257	0.478193	0.386637	0.629752	0.490854	0.609718	0.547501	0.483233	0.558209					249	12.9553	1376	17.25	0.43462		249	13.0192	1744.75	165.5	0.497715		249	12.9073	1141	26	0.420299		249	13.0798	1093.5	149.429	0.418039		249	13.0192	1455.5	143.778	0.505289
13.0091	0.442404	0.50197	0.541441	0.335677	0.509322	0.409314	0.509061	0.358387	0.456383	0.552885	0.535526	0.45455	0.577539	0.616378	0.486446					250	13.0063	1575	37.5	0.491797		250	13.0702	1840.25	239.667	0.504438		250	12.9582	1416.75	27.375	0.523724		250	13.1307	1124.67	146.857	0.432979		250	13.0702	1417.75	147.222	0.48942
13.0601	0.508083	0.531805	0.524337	0.473263	0.484498	0.474569	0.502302	0.36937	0.454261	0.607213	0.532319	0.561614	0.589644	0.46607	0.521066					251	13.0572	1488.67	39.75	0.463462		251	13.1211	1917.5	230.333	0.531726		251	13.0091	1482.5	14.25	0.553456		251	13.1817	1080.83	134.286	0.419135		251	13.1211	1286.5	131.111	0.445068
13.111	0.439312	0.451912	0.49861	0.409805	0.610494	0.54436	0.563571	0.433123	0.40938	0.65076	0.52122	0.468036	0.625062	0.55042	0.483867					252	13.1082	1441.67	45	0.446749		252	13.1721	1713.25	158.833	0.489889		252	13.0601	1539.75	36.875	0.566508		252	13.2326	836.333	192.714	0.284997		252	13.1721	1638	110.778	0.588301
13.162	0.443363	0.52797	0.559864	0.397322	0.499104	0.386377	0.577726	0.446925	0.450723	0.638517	0.532895	0.542237	0.582201	0.537678	0.580411					253	13.1591	1330.5	25.25	0.417507		253	13.223	2023.75	219.833	0.568521		253	13.111	1301.5	20.75	0.482778		253	13.2836	1226.67	119.571	0.490227		253	13.223	1199.5	74.333	0.433426
13.2129	0.414975	0.466751	0.452764	0.467686	0.481095	0.498125	0.487315	0.382205	0.380471	0.641786	0.48842	0.511904	0.671509	0.528606	0.462787					254	13.21	1559.83	31.75	0.488784		254	13.274	1553.75	189.167	0.430061		254	13.162	1287.75	18.875	0.478302		254	13.3345	1121.33	110.429	0.447633		254	13.274	1433	164.333	0.488703
13.2639	0.484253	0.488628	0.478019	0.403184	0.564215	0.469518	0.608336	0.468718	0.495906	0.667664	0.493328	0.541604	0.575925	0.561128	0.487231					255	13.261	1552.33	78.25	0.471512		255	13.3249	1920	171.167	0.551161		255	13.2129	1306.75	13.875	0.487349		255	13.3855	1125.83	149.857	0.432166		255	13.3249	1451	132.111	0.508049
13.3148	0.425984	0.508431	0.541488	0.472219	0.524977	0.572091	0.561514	0.407955	0.46073	0.644917	0.511115	0.521252	0.553777	0.512917	0.500378					256	13.3119	1398.67	87.75	0.41932		256	13.3758	1683.25	198.333	0.467985		256	13.2639	1349.75	42.875	0.492626		256	13.4364	929.333	119	0.358819		256	13.3758	1383	175.333	0.465206
13.3658	0.449121	0.49522	0.461669	0.3969	0.441151	0.459931	0.492605	0.511737	0.369251	0.612431	0.522686	0.494133	0.588568	0.449551	0.438763					257	13.3629	1424.67	78.5	0.430595		257	13.4268	1844	212.333	0.514235		257	13.3148	1117.5	38.625	0.406681		257	13.4873	1142	152.143	0.438313		257	13.4268	1097.75	173.444	0.356052
13.4167	0.421319	0.532777	0.516421	0.494159	0.538781	0.593637	0.539328	0.455658	0.457192	0.586414	0.501273	0.481523	0.548756	0.523184	0.512516					258	13.4138	1345.17	33.75	0.41948		258	13.4777	1703.5	162.333	0.485713		258	13.3658	1461.25	20.25	0.543184		258	13.5383	1134.17	91.429	0.461729		258	13.4777	1140.5	177	0.37115
13.4677	0.431821	0.499107	0.550818	0.478239	0.505321	0.381145	0.533402	0.436895	0.546952	0.575771	0.550748	0.51799	0.535575	0.470763	0.485101					259	13.4648	1499.17	71.25	0.456745		259	13.5287	1662.5	176.333	0.468379		259	13.4167	1011.75	37.375	0.36729		259	13.5892	931.667	165	0.339484		259	13.5287	1284.25	107.111	0.453446
13.5186	0.418121	0.500919	0.512934	0.465451	0.564194	0.445601	0.506661	0.415948	0.526029	0.507252	0.550984	0.519986	0.591347	0.514298	0.588765					260	13.5157	1355	28.25	0.424385		260	13.5796	1793.25	225.667	0.494038		260	13.4677	1175.5	29.125	0.432126		260	13.6402	1181.83	119.286	0.4705		260	13.5796	1250	181.556	0.411575
13.5695	0.457251	0.469745	0.489375	0.451513	0.464991	0.468461	0.563865	0.414664	0.422925	0.523182	0.5255	0.538196	0.613853	0.576715	0.499285					261	13.5666	1432.33	49.25	0.442404		261	13.6306	1747.75	155	0.50197		261	13.5186	1452.5	16.125	0.541441		261	13.6911	953.5	195.429	0.335677		261	13.6306	1487.75	165.556	0.509322
13.6205	0.432515	0.576058	0.400038	0.397796	0.485215	0.46207	0.477667	0.39385	0.438896	0.684915	0.528498	0.575052	0.507868	0.512061	0.578421					262	13.6176	1603.17	14.75	0.508083		262	13.6815	1853.25	165.833	0.531805		262	13.5695	1428.75	37.75	0.524337		262	13.7421	1244.5	175.714	0.473263		262	13.6815	1397.75	140	0.484498
13.6714	0.460503	0.452936	0.488762	0.365957	0.535656	0.535572	0.576354	0.421505	0.409684	0.601301	0.49503	0.466917	0.57458	0.551555	0.533401					263	13.6685	1429.67	56.25	0.439312		263	13.7325	1611.75	177.833	0.451912		263	13.6205	1335.75	13	0.49861		263	13.793	1084.33	158.857	0.409805		263	13.7325	1731.5	146.667	0.610494
13.7224	0.45997	0.501602	0.424398	0.476226	0.462081	0.433257	0.462239	0.442082	0.451228	0.584188	0.548065	0.48498	0.558529	0.455278	0.518123					264	13.7195	1416.83	30.75	0.443363		264	13.7834	1876.25	201	0.52797		264	13.6714	1510	24.75	0.559864		264	13.844	1026	128.714	0.397322		264	13.7834	1451	155.333	0.499104
13.7733	0.463542	0.448576	0.471705	0.563437	0.446062	0.498254	0.595798	0.432462	0.49348	0.577858	0.521652	0.475145	0.558619	0.495923	0.511143					265	13.7704	1330.33	33	0.414975		265	13.8344	1645.5	164.5	0.466751		265	13.7224	1240.5	39.375	0.452764		265	13.8949	1244.33	188.143	0.467686		265	13.8344	1408.25	159.333	0.481095
13.8243	0.518532	0.492909	0.460067	0.40078	0.516267	0.449828	0.587815	0.491968	0.566764	0.543286	0.549727	0.524466	0.446716	0.518652	0.570656					266	13.8214	1534.17	20.25	0.484253		266	13.8853	1747.75	197.333	0.488628		266	13.7733	1297	28.875	0.478019		266	13.9459	1041.67	131.143	0.403184		266	13.8853	1622.25	157.556	0.564215
13.8752	0.425904	0.516073	0.515243	0.405778	0.41898	0.431633	0.490694	0.440772	0.37107	0.568189	0.498969	0.40484	0.582739	0.532596	0.510863					267	13.8723	1366.5	34.75	0.425984		267	13.9362	1803.75	190.5	0.508431		267	13.8243	1458.25	21.75	0.541488		267	13.9968	1231	164.571	0.472219		267	13.9362	1490.5	127.667	0.524977
13.9261	0.405566	0.459922	0.48193	0.394676	0.323213	0.511656	0.554658	0.411951	0.55797	0.621126	0.527254	0.452213	0.626676	0.456887	0.491464					268	13.9233	1446.83	42.75	0.449121		268	13.9872	1788.5	217.167	0.49522		268	13.8752	1236	11.25	0.461669		268	14.0477	1093.33	197	0.3969		268	13.9872	1299	153.778	0.441151
13.9771	0.441577	0.495824	0.505536	0.495424	0.490148	0.588972	0.482564	0.400545	0.462044	0.583562	0.523249	0.509957	0.485093	0.532918	0.540717					269	13.9742	1384.17	67	0.421319		269	14.0381	1853.5	163	0.532777		269	13.9261	1385	15	0.516421		269	14.0987	1252.83	136.857	0.494159		269	14.0381	1567	168.333	0.538781
14.028	0.436113	0.463599	0.477925	0.422341	0.520098	0.412613	0.554952	0.419891	0.532397	0.594136	0.555342	0.536151	0.586864	0.534146	0.564376					270	14.0252	1393.5	43.5	0.431821		270	14.0891	1814	230.333	0.499107		270	13.9771	1480	18.75	0.550818		270	14.1496	1217.17	137.143	0.478239		270	14.0891	1492.25	180.444	0.505321
14.079	0.407645	0.466383	0.483344	0.521898	0.399281	0.552994	0.550299	0.432925	0.438492	0.587945	0.504244	0.447003	0.53154	0.53601	0.530289					271	14.0761	1372.67	65.5	0.418121		271	14.14	1734.25	144.833	0.500919		271	14.028	1370.25	9.5	0.512934		271	14.2006	1202	150.857	0.465451		271	14.14	1591.75	127.111	0.564194
14.1299	0.449441	0.520958	0.546388	0.397533	0.579945	0.482894	0.558086	0.46901	0.465885	0.619944	0.532594	0.541604	0.561399	0.511163	0.537606					272	14.127	1489.5	60	0.457251		272	14.191	1668.5	178	0.469745		272	14.079	1311.75	13.5	0.489375		272	14.2515	1173.67	154	0.451513		272	14.191	1358	150.889	0.464991
14.1809	0.472551	0.522376	0.477077	0.418651	0.526336	0.414752	0.505583	0.328296	0.42151	0.572362	0.60275	0.596572	0.568482	0.469823	0.490259					273	14.178	1404.17	52	0.432515		273	14.2419	1988.5	160.667	0.576058		273	14.1299	1122.75	61.5	0.400038		273	14.3025	1029.5	131.143	0.397796		273	14.2419	1407.5	147.889	0.485215
14.2318	0.441577	0.459555	0.483202	0.446094	0.408943	0.447431	0.562592	0.384494	0.422824	0.52506	0.529165	0.505623	0.558081	0.417487	0.60379					274	14.2289	1500.67	61	0.460503		274	14.2928	1608	170.833	0.452936		274	14.1809	1331.75	35.125	0.488762		274	14.3534	1028.17	201.714	0.365957		274	14.2928	1533	142.444	0.535656
14.2828	0.465434	0.428669	0.519342	0.368698	0.476537	0.505702	0.574101	0.432753	0.454968	0.606448	0.490697	0.511125	0.560861	0.518872	0.595128					275	14.2799	1488	50	0.45997		275	14.3438	1815.75	224.167	0.501602		275	14.2318	1153	27.125	0.424398		275	14.4044	1261.33	185.857	0.476225		275	14.3438	1374	174.444	0.462081
14.3337	0.436673	0.614928	0.472459	0.407317	0.567372	0.422097	0.617641	0.431099	0.466593	0.478105	0.505736	0.552948	0.545528	0.422146	0.485213					276	14.3308	1469.17	20	0.463542		276	14.3947	1640	216.667	0.448576		276	14.2828	1284.25	32.875	0.471705		276	14.4553	1386	113.571	0.563437		276	14.3947	1338.75	180.778	0.446062
14.3846	0.510909	0.542389	0.464166	0.492609	0.527235	0.376583	0.501763	0.445641	0.476903	0.510452	0.517791	0.61483	0.559067	0.455252	0.558686					277	14.3818	1682.33	61.25	0.518532		277	14.4457	1709.5	145.5	0.492909		277	14.3337	1268.25	47.75	0.460067		277	14.5062	1075.67	170.571	0.40078		277	14.4457	1460	119.778	0.516267
14.4356	0.452959	0.521641	0.416058	0.48272	0.479276	0.366481	0.505143	0.408524	0.451329	0.5012	0.453368	0.542724	0.573683	0.579841	0.520282					278	14.4327	1366	34.5	0.425904		278	14.4966	1792	154.5	0.516073		278	14.3846	1400.5	33.625	0.515243		278	14.5572	1092.67	176.286	0.405778		278	14.4966	1224	136.333	0.41898
14.4865	0.484786	0.472529	0.530792	0.439747	0.395654	0.546706	0.60956	0.371976	0.521783	0.65716	0.460789	0.464531	0.533154	0.604196	0.523561					279	14.4837	1354.67	86.75	0.405566		279	14.5476	1636	176.667	0.459922		279	14.4356	1298.75	20.25	0.48193		279	14.6081	1087.17	195.857	0.394676		279	14.5476	1014.5	175.444	0.323213
14.5375	0.433048	0.453567	0.496867	0.39612	0.602511	0.48578	0.523705	0.462301	0.467502	0.670377	0.498747	0.547641	0.545797	0.558484	0.479971					280	14.5346	1401.5	21	0.441577		280	14.5985	1776.25	203	0.495824		280	14.4865	1351.5	10.375	0.505536		280	14.6591	1277.83	159	0.495424		280	14.5985	1365.75	93.333	0.490148
14.5884	0.441311	0.452962	0.482637	0.3901	0.514694	0.419391	0.560633	0.425793	0.526231	0.521095	0.482883	0.623545	0.513427	0.491408	0.570684					281	14.5855	1436.17	72.75	0.436113		281	14.6495	1664	193	0.463599		281	14.5375	1305.5	37.625	0.477925		281	14.71	1087.5	133.714	0.422341		281	14.6495	1488.5	138.333	0.520098
14.6394	0.461862	0.478963	0.460632	0.471998	0.423688	0.453771	0.570771	0.323718	0.413828	0.457097	0.487818	0.588928	0.543286	0.492713	0.496033					282	14.6365	1317.17	42.75	0.407645		282	14.7004	1658	178.167	0.466383		282	14.5884	1320.25	38	0.483344		282	14.761	1300.33	121.714	0.521898		282	14.7004	1168.75	132.222	0.399281
14.6903	0.476043	0.578186	0.40442	0.363131	0.417642	0.400809	0.572583	0.430622	0.493581	0.657647	0.492137	0.53357	0.573773	0.564499	0.546155					283	14.6874	1450.33	45.25	0.449441		283	14.7513	1818	165	0.520958		283	14.6394	1475.5	26	0.546388		283	14.8119	1072.33	174.571	0.397533		283	14.7513	1634.75	129.222	0.579945
14.7413	0.462555	0.450546	0.527871	0.438745	0.473466	0.461374	0.478891	0.433944	0.513697	0.611527	0.504951	0.517065	0.521408	0.586745	0.547333					284	14.7384	1513.83	36.5	0.472551		284	14.8023	1850	192.5	0.522376		284	14.6903	1295.25	29.625	0.477077		284	14.8628	1092.17	146.714	0.418651		284	14.8023	1514.25	147.889	0.526336
14.7922	0.429263	0.485949	0.494416	0.431576	0.551075	0.520753	0.537712	0.450775	0.486607	0.568815	0.545015	0.541409	0.55835	0.509316	0.563928					285	14.7893	1428.5	48	0.441577		285	14.8532	1728	269.833	0.459555		285	14.7413	1319	37.125	0.483202		285	14.9138	1133	125.571	0.446094		285	14.8532	1161.5	99.889	0.408943
14.8431	0.494915	0.475838	0.458088	0.512314	0.519103	0.532918	0.636154	0.482665	0.586475	0.501617	0.50321	0.578266	0.478906	0.620774	0.518543					286	14.8403	1496.33	41.25	0.465434		286	14.9042	1584	223.833	0.428669		286	14.7922	1394.75	17	0.519342		286	14.9647	1050.5	217.857	0.368698		286	14.9042	1351.75	114.667	0.476537
14.8941	0.438459	0.476074	0.55388	0.416025	0.565596	0.440911	0.493437	0.417536	0.496007	0.550798	0.443394	0.534203	0.566689	0.482733	0.560228					287	14.8912	1396.17	31	0.436673		287	14.9551	2152.5	201.333	0.614928		287	14.8431	1270.75	17.375	0.472459		287	15.0157	1101	181.143	0.407317		287	14.9551	1560	87.111	0.567372
14.945	0.479508	0.499737	0.428827	0.453843	0.362536	0.4564	0.571652	0.446964	0.559689	0.551633	0.496482	0.57958	0.531181	0.435734	0.538671					288	14.9421	1619.5	22.25	0.510909		288	15.0061	1919.5	198.5	0.542389		288	14.8941	1245.5	14.125	0.464166		288	15.0666	1292.33	179.857	0.492609		288	15.0061	1503.25	134.556	0.527235
14.996	0.430009	0.447789	0.447486	0.417206	0.446266	0.407201	0.521941	0.449981	0.438492	0.604988	0.508197	0.490092	0.605783	0.505962	0.530289					289	14.9931	1461.83	45.75	0.452959		289	15.057	1849	193.833	0.521641		289	14.945	1133	29.25	0.416058		289	15.1176	1262	171.857	0.48272		289	15.057	1367.75	123.556	0.479276
15.0469	0.477616	0.485897	0.47293	0.502868	0.427465	0.405139	0.432364	0.404555	0.487516	0.499461	0.466705	0.528994	0.525443	0.498939	0.648698					290	15.044	1575.83	60.25	0.484786		290	15.108	1691.5	192.167	0.472529		290	14.996	1426.5	18.375	0.530792		290	15.1685	1139.67	146.571	0.439747		290	15.108	1172	144.889	0.395654
15.0979	0.42801	0.497137	0.401498	0.456215	0.52211	0.494156	0.54403	0.545731	0.558577	0.511078	0.504388	0.583232	0.60677	0.458243	0.583326					291	15.095	1374.83	21	0.433048		291	15.1589	1640	200.833	0.453567		291	15.0469	1327	8.875	0.496867		291	15.2195	1060	165.429	0.39612		291	15.1589	1672	107.889	0.602511
15.1488	0.457224	0.407606	0.459878	0.398239	0.445217	0.504465	0.579734	0.398071	0.469625	0.63796	0.566298	0.564536	0.551805	0.470763	0.500042					292	15.1459	1430.17	50.5	0.441311		292	15.2098	1702.75	265.5	0.452962		292	15.0979	1315.25	34.875	0.482637		292	15.2704	1083.83	202.857	0.3901		292	15.2098	1481.25	145.111	0.514694
15.1997	0.444243	0.490309	0.398813	0.453895	0.459352	0.477714	0.535998	0.402927	0.490549	0.549754	0.508498	0.618385	0.640215	0.415648	0.530317					293	15.1969	1491.67	47.75	0.461862		293	15.2608	1709.25	189.5	0.478963		293	15.1488	1234.25	12.25	0.460632		293	15.3213	1256.5	190.571	0.471998		293	15.2608	1298	198.111	0.423688
15.2507	0.43526	0.51799	0.483815	0.416837	0.434667	0.435911	0.612009	0.469473	0.467199	0.587945	0.55296	0.477287	0.592872	0.446933	0.531522					294	15.2478	1530	41.75	0.476043		294	15.3117	1977.75	143.167	0.578186		294	15.1997	1095.75	22.875	0.40442		294	15.3723	971.5	151.429	0.363131		294	15.3117	1248.75	164.556	0.417642
15.3016	0.45845	0.470506	0.511049	0.413969	0.43914	0.444802	0.543491	0.438509	0.425048	0.60617	0.553667	0.600419	0.58534	0.499769	0.546632					295	15.2988	1464.83	18.75	0.462555		295	15.3627	1634.25	204.667	0.450546		295	15.2507	1419.5	19.125	0.527871		295	15.4232	1135.83	145	0.438745		295	15.3627	1357	127.889	0.473466
15.3526	0.484493	0.440461	0.504217	0.462035	0.348562	0.51797	0.485895	0.467356	0.425857	0.419464	0.545879	0.495399	0.528402	0.531698	0.603818					296	15.3497	1382	40	0.429263		296	15.4136	1696.75	154.833	0.485949		296	15.3016	1340.5	28.875	0.494416		296	15.4742	1126.5	151.857	0.431576		296	15.4136	1542.25	111.667	0.551075
15.4035	0.486599	0.460631	0.475145	0.457722	0.448556	0.514155	0.54354	0.436551	0.479026	0.5092	0.488171	0.542431	0.596907	0.46956	0.534158					297	15.4006	1616.5	69.25	0.494915		297	15.4646	1715.5	205.667	0.475838		297	15.3526	1241	25.75	0.458088		297	15.5251	1281.83	124.857	0.512314		297	15.4646	1439.25	91.667	0.519103
15.4545	0.452666	0.467933	0.456721	0.431787	0.46849	0.46493	0.511314	0.421757	0.512787	0.556293	0.545932	0.511612	0.627303	0.51467	0.52984					298	15.4516	1432	61.25	0.438459		298	15.5155	1748.25	237.667	0.476074		298	15.4035	1495.25	25.875	0.55388		298	15.5761	1058.67	119.143	0.416025		298	15.5155	1589.5	121.222	0.565596
15.5054	0.488571	0.432477	0.416482	0.41067	0.418755	0.451452	0.56269	0.382655	0.551703	0.583215	0.533026	0.516335	0.585519	0.441528	0.568105					299	15.5025	1533.83	34.75	0.479508		299	15.5664	1790	204.333	0.499737		299	15.4545	1158	20.375	0.428827		299	15.627	1147.5	122.571	0.453843		299	15.5664	1124.25	183.111	0.362536
15.5564	0.452666	0.440803	0.366206	0.41883	0.438519	0.44957	0.494025	0.426004	0.474881	0.712949	0.567842	0.607089	0.661287	0.489976	0.517927					300	15.5535	1382.33	38	0.430009		300	15.6174	1588.5	167.667	0.447789		300	15.5054	1220.5	33.375	0.447486		300	15.6779	1147.33	205.143	0.417206		300	15.6174	1354.5	196	0.446266
15.6073	0.484093	0.413646	0.457664	0.352103	0.486349	0.445988	0.536683	0.407479	0.577681	0.477618	0.489532	0.598763	0.567586	0.453617	0.57758					301	15.6044	1540.67	47.5	0.477616		301	15.6683	1753.75	212	0.485897		301	15.5564	1283.25	28.625	0.47293		301	15.7289	1255.5	119.857	0.502868		301	15.6683	1248.25	138.556	0.427465
15.6583	0.474444	0.53606	0.535834	0.371555	0.490469	0.50413	0.473798	0.371341	0.460022	0.576328	0.449533	0.595355	0.532168	0.562729	0.485886					302	15.6554	1381.33	43.25	0.42801		302	15.7193	1803.25	225.833	0.497137		302	15.6073	1094	28.875	0.401498		302	15.7798	1161	130.714	0.456215		302	15.7193	1496.5	141.111	0.52211
15.7092	0.495555	0.528522	0.505442	0.430954	0.413587	0.490574	0.558821	0.548682	0.492571	0.711975	0.523498	0.474025	0.571172	0.44795	0.524626					303	15.7063	1459.67	30.25	0.457224		303	15.7702	1513.5	220.167	0.407606		303	15.6583	1255	35	0.459878		303	15.8308	1062.5	163.143	0.398239		303	15.7702	1364	208.222	0.445217
15.7601	0.457144	0.540813	0.42077	0.455635	0.463419	0.415912	0.547458	0.345935	0.522491	0.654029	0.502987	0.6382	0.59861	0.528978	0.552687					304	15.7573	1426.33	37.5	0.444243		304	15.8212	1716.25	160.5	0.490309		304	15.7092	1078.25	20.25	0.398813		304	15.8817	1185.33	160.286	0.453895		304	15.8212	1326.25	133.778	0.459352
15.8111	0.49846	0.481012	0.531357	0.357554	0.545532	0.488538	0.576109	0.540319	0.483574	0.613822	0.498878	0.586932	0.56104	0.534188	0.555098					305	15.8082	1382	21.25	0.43526		305	15.8721	1838.75	195.167	0.51799		305	15.7601	1315.25	31.75	0.483815		305	15.9327	1114.5	173.143	0.416837		305	15.8721	1260.5	132.111	0.434667
15.862	0.494382	0.479173	0.47048	0.430775	0.531397	0.514181	0.472426	0.395133	0.433842	0.72074	0.569492	0.515653	0.505627	0.48009	0.583494					306	15.8591	1505.5	72.25	0.45845		306	15.9231	1670.75	177.833	0.470506		306	15.8111	1410.25	54.5	0.511049		306	15.9836	1114.17	179.286	0.413969		306	15.9231	1325	185	0.43914
15.913	0.49886	0.478517	0.461009	0.421223	0.453457	0.501089	0.5335	0.474104	0.387446	0.799555	0.523995	0.4193	0.603273	0.511756	0.464525					307	15.9101	1554.67	40	0.484493		307	15.974	1594.75	197.167	0.440461		307	15.862	1359.75	22.125	0.504217		307	16.0346	1235	191.571	0.462035		307	15.974	1083.75	178.889	0.348562
15.9639	0.480121	0.441407	0.450549	0.447644	0.463504	0.407819	0.548046	0.393003	0.469322	0.653125	0.532607	0.571742	0.532168	0.446221	0.550753					308	15.961	1569.5	48.25	0.486599		308	16.025	1666.25	204.667	0.460631		308	15.913	1275.25	14.75	0.475145		308	16.0855	1224.83	191.143	0.457722		308	16.025	1285	120.556	0.448556
16.0149	0.453999	0.52797	0.548886	0.435203	0.470427	0.512042	0.515232	0.466668	0.52987	0.535703	0.515618	0.56736	0.615736	0.565456	0.549043					309	16.012	1459.17	44	0.452666		309	16.0759	1662.25	177.5	0.467933		309	15.9639	1225.5	13.875	0.456721		309	16.1364	1105.83	130.714	0.431787		309	16.0759	1329.75	113.556	0.46849
16.0658	0.527089	0.521562	0.377703	0.376668	0.492352	0.474105	0.488735	0.471735	0.474881	0.576884	0.529414	0.520814	0.651244	0.530198	0.617386					310	16.0629	1602.67	75.25	0.488571		310	16.1268	1541.75	169.5	0.432477		310	16.0149	1134.25	29.375	0.416482		310	16.1874	1050	122.571	0.41067		310	16.1268	1218.75	131.667	0.418755
16.1167	0.457677	0.533538	0.432738	0.361866	0.436882	0.47341	0.515917	0.378368	0.422218	0.55525	0.436798	0.555772	0.600941	0.445493	0.49494					311	16.1139	1452.17	37	0.452666		311	16.1778	1597.5	198.833	0.440803		311	16.0658	992.75	21.25	0.366206		311	16.2383	1114	168.143	0.41883		311	16.1778	1272.5	134.111	0.438519
16.1677	0.45853	0.501234	0.458512	0.471755	0.457148	0.427071	0.536145	0.496136	0.418579	0.592049	0.519453	0.518428	0.578794	0.489112	0.613938					312	16.1648	1552.67	39.25	0.484093		312	16.2287	1531.5	219	0.413646		312	16.1167	1265.25	51.125	0.457664		312	16.2893	996.167	201	0.352103		312	16.2287	1406	143.444	0.486349
16.2186	0.485559	0.578133	0.47637	0.470026	0.564654	0.412871	0.472181	0.470955	0.453553	0.660847	0.461208	0.496616	0.639677	0.473059	0.57102					313	16.2157	1515	31.75	0.474444		313	16.2797	1864.75	163.833	0.53606		313	16.1677	1453.75	32.25	0.535834		313	16.3402	1006.67	167.571	0.371555		313	16.2797	1442.25	169	0.490469
16.2696	0.457038	0.606261	0.510719	0.36757	0.493283	0.453823	0.522627	0.487628	0.419387	0.608814	0.471496	0.584936	0.515938	0.550699	0.581812					314	16.2667	1579	29.75	0.495555		314	16.3306	1900.5	223.5	0.528522		314	16.2186	1372	31.125	0.505442		314	16.3912	1142.67	169.429	0.430954		314	16.3306	1214	140.333	0.413587
16.3205	0.498381	0.506041	0.493238	0.529826	0.483064	0.489904	0.439122	0.333999	0.544324	0.515878	0.542267	0.646964	0.538713	0.559306	0.588877					315	16.3176	1491.17	62	0.457144		315	16.3816	1978	262	0.540813		315	16.2696	1137	20.75	0.42077		315	16.4421	1128.83	99.857	0.455635		315	16.3816	1342.25	139.222	0.463419
16.3715	0.436593	0.451518	0.406163	0.380348	0.476794	0.435009	0.496523	0.419176	0.461538	0.553302	0.48681	0.541068	0.558709	0.453092	0.53982					316	16.3686	1599.83	41.5	0.49846		316	16.4325	1754.25	228	0.481012		316	16.3205	1437.5	27.875	0.531357		316	16.4931	1000.33	192.857	0.357554		316	16.4325	1577.75	161.556	0.545532
16.4224	0.548893	0.536847	0.41554	0.407612	0.441055	0.41818	0.506367	0.43974	0.436773	0.641995	0.437832	0.517455	0.570007	0.528428	0.571272					317	16.4195	1592.83	47.25	0.494382		317	16.4835	1737.75	217.333	0.479173		317	16.3715	1287.75	39.625	0.47048		317	16.544	1118.83	146	0.430775		317	16.4835	1574.5	195	0.531397
16.4734	0.458877	0.467959	0.493286	0.425461	0.506894	0.503537	0.551866	0.396681	0.555746	0.58231	0.5605	0.578266	0.61744	0.470619	0.511199					318	16.4705	1601.83	42.25	0.49886		318	16.5344	1720	201.667	0.478517		318	16.4224	1256.75	33.75	0.461009		318	16.595	1140.83	189.571	0.421223		318	16.5344	1330.5	153.333	0.453457
16.5243	0.485186	0.479987	0.476511	0.460622	0.41501	0.556422	0.524243	0.460144	0.455069	0.616187	0.554596	0.585131	0.638153	0.438063	0.554117					319	16.5214	1574	73	0.480121		319	16.5853	1559.75	159.167	0.441407		319	16.4734	1221	25.75	0.450549		319	16.6459	1156.5	145.571	0.447644		319	16.5853	1342.25	139	0.463504
16.5752	0.480361	0.437283	0.531546	0.457702	0.464306	0.504955	0.573661	0.410218	0.48509	0.56478	0.463931	0.637129	0.659045	0.516644	0.509825					320	16.5724	1445.83	26.5	0.453999		320	16.6363	1861.25	186	0.52797		320	16.5243	1501.25	45.125	0.548886		320	16.6968	1110.83	128	0.435203		320	16.6363	1396	174.778	0.470427
16.6262	0.519599	0.473737	0.460774	0.403585	0.479255	0.475652	0.577579	0.43311	0.592136	0.685263	0.517817	0.532645	0.616364	0.541067	0.520702					321	16.6233	1711.33	63.5	0.527089		321	16.6872	1839.75	184.833	0.521562		321	16.5752	1044.75	42.75	0.377703		321	16.7478	1001.5	150.857	0.376668		321	16.6872	1417.25	139.111	0.492352
16.6771	0.451493	0.486159	0.461104	0.422245	0.402074	0.533175	0.550054	0.393916	0.4766	0.517826	0.565067	0.482399	0.686483	0.529919	0.571413					322	16.6743	1491.33	60.5	0.457677		322	16.7382	1847.75	154.833	0.533538		322	16.6262	1155.25	7.25	0.432738		322	16.7987	1012.5	195.286	0.361866		322	16.7382	1355.25	221.111	0.436882
16.7281	0.522291	0.465726	0.487631	0.405914	0.416048	0.452921	0.488148	0.37588	0.531386	0.622587	0.53317	0.468475	0.517731	0.478997	0.502537					323	16.7252	1474	40.5	0.45853		323	16.7891	1840.25	249.833	0.501234		323	16.6771	1244.5	28.125	0.458512		323	16.8497	1312.67	247.286	0.471755		323	16.7891	1379.75	193	0.457148
16.779	0.489078	0.460132	0.453612	0.40836	0.456496	0.503254	0.561367	0.421346	0.437885	0.679281	0.580473	0.504065	0.584533	0.52271	0.523225					324	16.7761	1557	39	0.485559		324	16.8401	1994.75	160.333	0.578133		324	16.7281	1294.25	30.5	0.47637		324	16.9006	1251.33	189.857	0.470026		324	16.8401	1607.5	141.667	0.564654
16.83	0.479242	0.472739	0.514819	0.45048	0.464018	0.562659	0.507787	0.447454	0.521177	0.551703	0.558314	0.503627	0.557184	0.604018	0.528103					325	16.8271	1470.33	41.5	0.457038		325	16.891	2098.5	174.833	0.606261		325	16.779	1393.75	38.875	0.51072		325	16.9516	1038.67	208.571	0.36757		325	16.891	1401	120.444	0.493283
16.8809	0.532713	0.517649	0.397069	0.502962	0.524324	0.48645	0.518807	0.368801	0.512787	0.617161	0.5469	0.484249	0.568931	0.518237	0.553107					326	16.878	1598.33	40.25	0.498381		326	16.9419	1773	167.333	0.506041		326	16.83	1331.75	23.25	0.493238		326	17.0025	1355.67	159.143	0.529826		326	16.9419	1440.25	186.222	0.483064
16.9319	0.504405	0.440986	0.537342	0.3864	0.525095	0.413335	0.472524	0.495647	0.524108	0.470731	0.511233	0.650957	0.63089	0.664131	0.536877					327	16.929	1396.67	31.75	0.436593		327	16.9929	1605.5	172.833	0.451518		327	16.8809	1102	24.5	0.406163		327	17.0535	1032.67	173.714	0.380348		327	16.9929	1354.75	117	0.476794
16.9828	0.492863	0.510899	0.449701	0.385788	0.445314	0.482765	0.472279	0.456227	0.518144	0.596849	0.489624	0.523395	0.584533	0.468984	0.556023					328	16.9799	1748	32	0.548893		328	17.0438	1909.75	206.333	0.536847		328	16.9319	1113.5	11.125	0.41554		328	17.1044	1086.67	166.143	0.407612		328	17.0438	1320.75	175.778	0.441055
17.0337	0.492276	0.48566	0.508364	0.449194	0.48804	0.522583	0.569155	0.425793	0.407359	0.624535	0.562947	0.525975	0.573324	0.495678	0.548202					329	17.0309	1477.83	43.25	0.458877		329	17.0948	1674	189.167	0.467959		329	16.9828	1338.75	30.125	0.493286		329	17.1553	1152.83	192	0.425461		329	17.0948	1437	121.111	0.506894
17.0847	0.512828	0.414434	0.440277	0.47165	0.544912	0.468822	0.556813	0.401141	0.577277	0.561441	0.570931	0.546813	0.615378	0.486664	0.535531					330	17.0818	1551.83	35	0.485186		330	17.1457	1701	178	0.479987		330	17.0337	1279.75	15.625	0.476511		330	17.2063	1190.67	150.429	0.460622		330	17.1457	1175.25	97.889	0.41501
17.1356	0.457491	0.488943	0.49371	0.405873	0.499307	0.481579	0.565188	0.336183	0.501668	0.54099	0.533	0.571839	0.540327	0.450652	0.495136					331	17.1328	1537.5	35.75	0.480361		331	17.1967	1593.5	206	0.437283		331	17.0847	1447	36.875	0.531546		331	17.2572	1203.5	169.857	0.457702		331	17.1967	1344	138.667	0.464306
17.1866	0.54079	0.476888	0.501767	0.456689	0.47108	0.366764	0.566706	0.423212	0.457798	0.562067	0.431562	0.594235	0.636898	0.50281	0.521487					332	17.1837	1693.17	68.75	0.519599		332	17.2476	1758.5	255.333	0.473737		332	17.1356	1254.75	32.375	0.460774		332	17.3082	1113	201.571	0.403585		332	17.2476	1410.25	166.111	0.479255
17.2375	0.488758	0.460264	0.553126	0.507559	0.562867	0.36746	0.567538	0.44846	0.466593	0.54892	0.488236	0.594917	0.700202	0.448179	0.555574					333	17.2346	1452	40.5	0.451493		333	17.2986	1709.25	166.667	0.486159		333	17.1866	1235.5	12.25	0.461104		333	17.3591	1111	157.429	0.422245		333	17.2986	1220	176.222	0.402074
17.2885	0.457544	0.44876	0.49616	0.421297	0.537432	0.515263	0.546723	0.439978	0.484282	0.639004	0.455462	0.445056	0.600403	0.56294	0.522916					334	17.2856	1666.83	34	0.522291		334	17.3495	1769.75	292	0.465726		334	17.2375	1309.25	15.625	0.487631		334	17.4101	1094.83	178.143	0.405914		334	17.3495	1225.5	145.444	0.416048
17.3394	0.472151	0.486238	0.499128	0.428655	0.412603	0.45323	0.51342	0.409689	0.448196	0.514417	0.57724	0.573154	0.655996	0.566151	0.608275					335	17.3365	1587.5	58.5	0.489078		335	17.4004	1670	210	0.460132		335	17.2885	1248.25	44.875	0.453612		335	17.461	1083.5	161.286	0.40836		335	17.4004	1344.5	159.444	0.456496
17.3904	0.522078	0.533564	0.459737	0.392241	0.431489	0.505496	0.585366	0.392315	0.38502	0.496122	0.460462	0.423341	0.513876	0.508978	0.572309					336	17.3875	1548.5	50.25	0.479242		336	17.4514	1744	244	0.472739		336	17.3394	1393	27.25	0.514819		336	17.5119	1127.33	110	0.45048		336	17.4514	1338.25	133.667	0.464018
17.4413	0.46698	0.535981	0.473778	0.492325	0.502292	0.507893	0.540112	0.431086	0.409178	0.559842	0.528864	0.5399	0.665411	0.596292	0.450313					337	17.4384	1704.67	39.25	0.532713		337	17.5023	1798	155.5	0.517649		337	17.3904	1090	36.625	0.397069		337	17.5629	1269	133.143	0.502962		337	17.5023	1474.25	113.111	0.524324
17.4922	0.486785	0.455326	0.378787	0.452156	0.526935	0.418618	0.56553	0.444609	0.506823	0.647212	0.519649	0.400652	0.580677	0.50675	0.512629					338	17.4894	1645.67	68.75	0.504405		338	17.5533	1562.75	163.5	0.440986		338	17.4413	1448.5	23	0.537342		338	17.6138	1018.33	145.714	0.3864		338	17.5533	1519.25	156.111	0.525095
17.5432	0.473618	0.55363	0.463318	0.449773	0.560791	0.505316	0.532275	0.427063	0.508238	0.508225	0.489009	0.521934	0.723067	0.489485	0.579991					339	17.5403	1580.33	39.5	0.492863		339	17.6042	1812.25	191.167	0.510899		339	17.4922	1210.75	17.75	0.449701		339	17.6648	1042.67	171.429	0.385788		339	17.6042	1306.25	150.222	0.445314
17.5941	0.379497	0.552632	0.470103	0.448213	0.475381	0.460987	0.548291	0.482943	0.463055	0.562206	0.483302	0.609183	0.685497	0.496728	0.580719					340	17.5912	1574	35	0.492276		340	17.6552	1752.5	211.5	0.48566		340	17.5432	1365.25	16.625	0.508364		340	17.7157	1170	155.571	0.449194		340	17.6552	1401.5	134.556	0.48804
17.6451	0.486332	0.449049	0.534609	0.473748	0.492652	0.448256	0.527182	0.434103	0.427474	0.626621	0.539126	0.561712	0.626586	0.532341	0.543745					341	17.6422	1660.5	57.25	0.512828		341	17.7061	1535	220	0.414434		341	17.5941	1189	21	0.440277		341	17.7667	1248	182.857	0.47165		341	17.7061	1508.25	93.667	0.544912
17.696	0.449148	0.482955	0.494039	0.481381	0.55314	0.462637	0.560535	0.417152	0.541292	0.572363	0.478263	0.666245	0.660121	0.436047	0.502453					342	17.6931	1486	55.75	0.457491		342	17.757	1767.75	216.333	0.488943		342	17.6451	1332.25	22.5	0.49371		342	17.8176	1053.17	136.571	0.405873		342	17.757	1436.75	140.556	0.499307
17.747	0.487798	0.472844	0.535033	0.392051	0.420007	0.48596	0.526839	0.437503	0.498736	0.525338	0.492778	0.48498	0.538534	0.516644	0.570347					343	17.7441	1720.17	29.5	0.54079		343	17.808	1711	197.833	0.476888		343	17.696	1356.5	25.375	0.501767		343	17.8686	1133.5	102.143	0.456689		343	17.808	1356.25	133.333	0.47108
17.7979	0.497794	0.476205	0.574518	0.491544	0.473541	0.432535	0.543148	0.36712	0.474376	0.636778	0.511783	0.583475	0.622282	0.545633	0.502565					344	17.795	1563	35	0.488758		344	17.8589	1662.25	201.833	0.460264		344	17.747	1489	21.625	0.553126		344	17.9195	1259.67	113.429	0.507559		344	17.8589	1616.75	155.556	0.562867
17.8488	0.528048	0.511241	0.444094	0.433695	0.588537	0.44274	0.549417	0.422723	0.462145	0.583841	0.584517	0.560203	0.605245	0.567066	0.597539					345	17.846	1497.67	67.25	0.457544		345	17.9099	1682.75	258.833	0.44876		345	17.7979	1335.25	19	0.49616		345	17.9704	1145	193.571	0.421297		345	17.9099	1482.5	87.333	0.537432
17.8998	0.457571	0.532015	0.414173	0.415245	0.513228	0.419649	0.539279	0.366538	0.440311	0.47894	0.536298	0.53357	0.613226	0.470424	0.581364					346	17.8969	1495.83	19.75	0.472151		346	17.9608	1731	188.167	0.486238		346	17.8488	1349.5	25.375	0.499128		346	18.0214	1118.33	150.286	0.428655		346	17.9608	1206	134.889	0.412603
17.9507	0.445762	0.582257	0.491495	0.432789	0.539979	0.41751	0.535312	0.46291	0.501365	0.578832	0.473145	0.53766	0.603631	0.485563	0.443781					347	17.9479	1656.67	24.5	0.522078		347	18.0118	1870	177	0.533564		347	17.8998	1252.75	33.125	0.459737		347	18.0723	1062.67	176.857	0.392241		347	18.0118	1252.25	132.111	0.431489
18.0017	0.485293	0.440409	0.498092	0.478091	0.442286	0.496347	0.547801	0.387551	0.51774	0.561719	0.53228	0.589513	0.606142	0.455582	0.482241					348	17.9988	1491.17	31.25	0.46698		348	18.0627	1888	187.333	0.535981		348	17.9507	1277.5	20.625	0.473778		348	18.1233	1240.83	129	0.492325		348	18.0627	1428.5	124.556	0.502292
18.0526	0.413962	0.445609	0.458795	0.402995	0.535998	0.495058	0.481634	0.389906	0.483979	0.616048	0.505474	0.549394	0.56113	0.484072	0.525692					349	18.0497	1552.33	30.5	0.486785		349	18.1137	1604.25	159.5	0.455326		349	18.0017	1038	33.125	0.378787		349	18.1742	1158.83	137.714	0.452156		349	18.1137	1488.25	120.333	0.526935
18.1036	0.473858	0.457007	0.509447	0.426515	0.507108	0.463101	0.539034	0.408366	0.429293	0.670516	0.607959	0.501826	0.584622	0.503641	0.506041					350	18.1007	1545.17	64.5	0.473618		350	18.1646	1913.5	156.833	0.55363		350	18.0526	1260.75	31.625	0.463318		350	18.2252	1181.17	165.429	0.449773		350	18.1646	1604.25	148.444	0.560791
18.1545	0.447362	0.446082	0.44758	0.450617	0.538887	0.485136	0.44735	0.384362	0.434449	0.621057	0.47537	0.577341	0.583546	0.500396	0.616629					351	18.1516	1232.67	46.25	0.379497		351	18.2156	1922.5	169	0.552632		351	18.1036	1261.5	14.375	0.470103		351	18.2761	1145.5	133.286	0.448213		351	18.2156	1341.75	107.667	0.475381
18.2055	0.445442	0.505226	0.424869	0.415941	0.484765	0.471193	0.562396	0.476526	0.413221	0.552259	0.513171	0.513414	0.605245	0.56965	0.493146					352	18.2026	1570.67	50.25	0.486332		352	18.2665	1606.5	181.667	0.449049		352	18.1545	1441.5	23.25	0.534609		352	18.327	1270.17	200.286	0.473748		352	18.2665	1427.25	148.333	0.492652
18.2564	0.474124	0.551581	0.480705	0.414264	0.585937	0.479363	0.473847	0.428426	0.41686	0.723035	0.536743	0.452359	0.612508	0.556443	0.480335					353	18.2535	1440.17	36	0.449148		353	18.3174	1738.75	206.333	0.482955		353	18.2055	1337.75	27.125	0.494039		353	18.378	1211.83	124.714	0.481381		353	18.3174	1598.5	162.556	0.55314
18.3073	0.50006	0.447894	0.527211	0.392567	0.514887	0.408773	0.61196	0.471153	0.533407	0.697159	0.552175	0.556648	0.655638	0.467603	0.573907					354	18.3045	1624.5	99.5	0.487798		354	18.3684	1714.5	214.167	0.472844		354	18.2564	1427	7.625	0.535033		354	18.4289	1053.67	168.286	0.392051		354	18.3684	1197	106.667	0.420007
18.3583	0.437393	0.489783	0.515855	0.516879	0.429531	0.426685	0.47943	0.516117	0.46538	0.563041	0.577646	0.539948	0.586685	0.506962	0.524655					355	18.3554	1608.5	52.25	0.497794		355	18.4193	1682.5	171.5	0.476205		355	18.3073	1541	16.875	0.574518		355	18.4799	1223.5	113.429	0.491544		355	18.4193	1390.75	161.444	0.473541
18.4092	0.4685	0.518988	0.562644	0.44427	0.496707	0.47408	0.554903	0.459601	0.595472	0.568467	0.442216	0.601198	0.636987	0.565541	0.494351					356	18.4063	1693.83	43	0.528048		356	18.4703	1811.5	189.333	0.511241		356	18.3583	1193.25	15.125	0.444094		356	18.5308	1091	111.571	0.433695		356	18.4703	1673.5	145.667	0.588537
18.4602	0.448135	0.511661	0.416294	0.481972	0.481973	0.419443	0.556715	0.409133	0.507834	0.616048	0.578483	0.596378	0.48321	0.600231	0.474757					357	18.4573	1462	31.5	0.457571		357	18.5212	1966.75	278.667	0.532015		357	18.4092	1109.75	11	0.414173		357	18.5818	1114.33	176.571	0.415245		357	18.5212	1409	76.667	0.513228
18.5111	0.479508	0.465306	0.470622	0.509541	0.547715	0.55753	0.608826	0.509448	0.456484	0.646517	0.49338	0.484006	0.651513	0.56721	0.573907					358	18.5082	1430.83	37.25	0.445762		358	18.5722	2033.5	186	0.582257		358	18.4602	1323	19.125	0.491495		358	18.6327	1143.67	166.286	0.432789		358	18.5722	1487	85.222	0.539979
18.5621	0.46682	0.507012	0.468171	0.429879	0.445057	0.42336	0.558429	0.419229	0.510462	0.526938	0.51283	0.551828	0.584353	0.485266	0.454602					359	18.5592	1548.17	31	0.485293		359	18.6231	1580.75	183.333	0.440409		359	18.5111	1352.5	31.125	0.498092		359	18.6837	1237.83	158.143	0.478091		359	18.6231	1297.5	149.333	0.442286
18.613	0.497794	0.502259	0.564341	0.387095	0.463354	0.46426	0.518072	0.490565	0.437885	0.517408	0.47893	0.539802	0.622372	0.534578	0.568553					360	18.6101	1381.67	87.5	0.413962		360	18.6741	1633.75	219.833	0.445609		360	18.5621	1235.5	18.375	0.458795		360	18.7346	1110.67	200.571	0.402995		360	18.6741	1497	105.556	0.535998
18.664	0.50907	0.502574	0.494888	0.401634	0.502164	0.408361	0.487315	0.463717	0.52714	0.708706	0.495527	0.521447	0.601928	0.52099	0.589129					361	18.6611	1542.17	60.75	0.473858		361	18.725	1693.25	243.167	0.457007		361	18.613	1368.25	16.75	0.509447		361	18.7856	1146.5	183.286	0.426515		361	18.725	1448	131.556	0.507108
18.7149	0.485639	0.482194	0.454224	0.405482	0.424309	0.473281	0.48423	0.476526	0.456585	0.69048	0.590904	0.509275	0.643802	0.537221	0.49494					362	18.712	1458.83	60.25	0.447362		362	18.7759	1580.25	164.833	0.446082		362	18.664	1217.5	30.125	0.44758		362	18.8365	1153.5	135.857	0.450617		362	18.7759	1518.5	119.556	0.538887
18.7659	0.518212	0.526893	0.403619	0.453094	0.552958	0.425009	0.47561	0.432396	0.42525	0.694306	0.495802	0.619504	0.66299	0.504123	0.515404					363	18.763	1452.33	59.75	0.445442		363	18.8269	1777.25	174.167	0.505226		363	18.7149	1181.5	54.375	0.424869		363	18.8874	1128.33	189	0.415941		363	18.8269	1399	140.556	0.484765
18.8168	0.425877	0.487683	0.498422	0.430943	0.484626	0.495187	0.557449	0.392116	0.522592	0.557755	0.494637	0.580067	0.581394	0.579316	0.497828					364	18.8139	1517	34.75	0.474124		364	18.8778	1931	180.833	0.551581		364	18.7659	1298.25	23	0.480705		364	18.9384	1152.83	217.286	0.414264		364	18.8778	1595.75	74.667	0.585937
18.8677	0.503685	0.522402	0.514442	0.422225	0.58966	0.512609	0.507102	0.500212	0.434348	0.636221	0.52406	0.527192	0.63098	0.488807	0.566451					365	18.8649	1607.83	44.5	0.50006		365	18.9288	1642.5	221.333	0.447894		365	18.8168	1416	17.375	0.527211		365	18.9893	1036.83	150.286	0.392567		365	18.9288	1443.75	107.111	0.514887
18.9187	0.486146	0.446764	0.501202	0.469531	0.515711	0.45506	0.565383	0.418607	0.410998	0.599701	0.591782	0.567749	0.536023	0.544896	0.57758					366	18.9158	1403.17	35.75	0.437393		366	18.9797	1840.75	286.667	0.489783		366	18.8677	1384.25	15.75	0.515855		366	19.0403	1277	109.714	0.516879		366	18.9797	1238.5	123.444	0.429531
18.9696	0.49105	0.51975	0.447298	0.482984	0.619525	0.455472	0.537761	0.485233	0.402911	0.610831	0.451915	0.542626	0.575207	0.47322	0.582009					367	18.9667	1534.67	70	0.4685		367	19.0307	1817.75	171	0.518988		367	18.9187	1507.5	14.875	0.562644		367	19.0912	1171.17	167.857	0.44427		367	19.0307	1425	135.556	0.496707
19.0206	0.508057	0.474393	0.436178	0.439916	0.461321	0.48895	0.541581	0.481197	0.363085	0.633091	0.478525	0.519451	0.615198	0.599799	0.582598					368	19.0177	1432.5	31.5	0.448135		368	19.0816	1810.5	187	0.511661		368	18.9696	1130.5	26.125	0.416294		368	19.1422	1251.17	162.714	0.481972		368	19.0816	1398.75	147.556	0.481973
19.0715	0.515467	0.465621	0.525797	0.42854	0.517337	0.422278	0.49569	0.444596	0.463863	0.548433	0.536495	0.438775	0.634387	0.479277	0.521683					369	19.0686	1540.83	41.75	0.479508		369	19.1325	1639.25	162.833	0.465306		369	19.0206	1276.25	27.75	0.470621		369	19.1931	1305	154.286	0.509541		369	19.1325	1493.75	71.889	0.547715
19.1225	0.526796	0.490571	0.454036	0.486147	0.441964	0.447174	0.599765	0.430278	0.420297	0.576884	0.546141	0.592823	0.664246	0.532698	0.51902					370	19.1196	1528.17	68.75	0.46682		370	19.1835	1794.25	185.5	0.507012		370	19.0715	1258.5	16.5	0.468171		370	19.2441	1079.67	108.857	0.429879		370	19.1835	1253.25	97.889	0.445057
19.1734	0.482974	0.481826	0.455355	0.436679	0.464702	0.343595	0.485944	0.474448	0.431315	0.520886	0.485239	0.638103	0.652948	0.519787	0.527317					371	19.1705	1589.5	33.25	0.497794		371	19.2344	1785	191.333	0.502259		371	19.1225	1529.25	32.125	0.564341		371	19.295	1043.33	169.143	0.387095		371	19.2344	1347.75	144.889	0.463354
19.2243	0.470072	0.537346	0.462706	0.413674	0.471283	0.403902	0.54114	0.494019	0.505913	0.558172	0.556206	0.479624	0.607039	0.504081	0.438595					372	19.2215	1622.5	31	0.50907		372	19.2854	1772.5	177.833	0.502574		372	19.1734	1340	27.125	0.494888		372	19.3459	1003.17	96.143	0.401634		372	19.2854	1461.5	157.889	0.502164
19.2753	0.455252	0.504255	0.540404	0.478608	0.387682	0.515495	0.603781	0.45415	0.544425	0.554137	0.595604	0.470325	0.572159	0.522506	0.485101					373	19.2724	1567	48.75	0.485639		373	19.3363	1725	195	0.482194		373	19.2243	1248	43	0.454224		373	19.3969	1108	192.286	0.405482		373	19.3363	1289.5	188	0.424309
19.3262	0.493556	0.564109	0.402676	0.430037	0.449551	0.478667	0.518268	0.414558	0.51117	0.576606	0.612946	0.546813	0.553329	0.497363	0.603846					374	19.3234	1652.83	32.75	0.518212		374	19.3873	1859.5	187.667	0.526893		374	19.2753	1108	37.25	0.403619		374	19.4478	1162.67	139.429	0.453094		374	19.3873	1539.25	103.778	0.552958
19.3772	0.46898	0.460552	0.54865	0.437902	0.491335	0.492507	0.618131	0.412296	0.423026	0.610761	0.5783	0.606164	0.651244	0.47377	0.516721					375	19.3743	1389.67	58.25	0.425877		375	19.4382	1742.75	195.333	0.487683		375	19.3262	1341.25	19	0.498422		375	19.4988	1095.5	122.286	0.430943		375	19.4382	1413.75	155.667	0.484626
19.4281	0.515733	0.472896	0.399567	0.485736	0.423795	0.42604	0.57322	0.424192	0.554938	0.693332	0.545304	0.580311	0.567317	0.562525	0.607714					376	19.4252	1631.67	57	0.503685		376	19.4892	1833.75	176.167	0.522402		376	19.3772	1417	52.25	0.514442		376	19.5497	1083.67	130.143	0.422225		376	19.4892	1637.75	107	0.58966
19.4791	0.41031	0.460159	0.494228	0.481666	0.454837	0.510109	0.463806	0.452178	0.408167	0.552259	0.524702	0.543649	0.615019	0.445637	0.560872					377	19.4762	1606.33	86.5	0.486146		377	19.5401	1639.25	221.667	0.446764		377	19.4281	1366.25	36.625	0.501202		377	19.6007	1188.5	128.143	0.469531		377	19.5401	1472	133.222	0.515711
19.53	0.450534	0.496061	0.463271	0.528139	0.534682	0.558277	0.571016	0.417046	0.396139	0.561719	0.574609	0.498028	0.569648	0.60057	0.607799					378	19.5271	1547.67	12.5	0.49105		378	19.591	1882	232.833	0.51975		378	19.4791	1201.25	14.625	0.447298		378	19.6516	1206.17	115.429	0.482984		378	19.591	1742.5	134.222	0.619525
19.581	0.481667	0.528049	0.649673	0.424945	0.5374	0.345141	0.554413	0.442439	0.561508	0.64596	0.579399	0.630313	0.49388	0.523709	0.523001					379	19.5781	1636.83	48.5	0.508057		379	19.642	1675.75	170.5	0.474393		379	19.53	1181.5	24.375	0.436178		379	19.7025	1170.33	176.857	0.439916		379	19.642	1305.25	107.667	0.461321
19.6319	0.444456	0.527708	0.517128	0.441782	0.533388	0.484723	0.582035	0.483724	0.501264	0.524364	0.539976	0.407469	0.526608	0.530808	0.542567					380	19.629	1640.5	29	0.515467		380	19.6929	1652.75	175.333	0.465621		380	19.581	1407.25	12.375	0.525797		380	19.7535	1088.5	120.714	0.42854		380	19.6929	1523	180	0.517337
19.6828	0.478389	0.536375	0.526787	0.488403	0.542483	0.433772	0.588109	0.380405	0.533407	0.517826	0.56546	0.539364	0.666129	0.505987	0.439128					381	19.68	1690.67	43.75	0.526796		381	19.7439	1747.25	190.667	0.490571		381	19.6319	1215.25	10.75	0.454036		381	19.8044	1240.17	142.286	0.486147		381	19.7439	1268	120.667	0.441964
19.7338	0.409057	0.507774	0.561702	0.478672	0.497221	0.482816	0.502743	0.487085	0.534823	0.684359	0.550264	0.617654	0.590271	0.523862	0.52087					382	19.7309	1542.17	32.25	0.482974		382	19.7948	1720	191.167	0.481826		382	19.6828	1233.75	25.75	0.455355		382	19.8554	1201.17	215	0.436679		382	19.7948	1352.25	145.889	0.464702
19.7847	0.493369	0.46134	0.512604	0.498124	0.483257	0.441967	0.507738	0.395279	0.459112	0.655769	0.595289	0.551147	0.61735	0.589701	0.528719					383	19.7818	1514.33	44.75	0.470072		383	19.8458	1924	219	0.537346		383	19.7338	1250.5	23	0.462706		383	19.9063	1063.5	129.286	0.413674		383	19.8458	1362	138.556	0.471283
19.8357	0.463968	0.491044	0.49649	0.417459	0.566708	0.486347	0.468263	0.473879	0.451632	0.591214	0.557856	0.488047	0.594217	0.533163	0.48227					384	19.8328	1451.5	28.25	0.455252		384	19.8967	1789.5	189.5	0.504255		384	19.7847	1453.75	20.125	0.540404		384	19.9573	1199	118.143	0.478608		384	19.8967	1134.75	128.333	0.387682
19.8866	0.493876	0.553524	0.459125	0.427654	0.58965	0.410113	0.468802	0.428836	0.481452	0.527703	0.503956	0.400555	0.495315	0.55762	0.589325					385	19.8837	1613.5	70.5	0.493556		385	19.9477	1966.75	176.833	0.564109		385	19.8357	1103.5	35.25	0.402676		385	20.0082	1114.17	143	0.430037		385	19.9477	1269.25	102.222	0.449551
19.9376	0.483773	0.455852	0.490364	0.461307	0.507846	0.453848	0.520423	0.444464	0.447387	0.581267	0.579478	0.608063	0.58265	0.520236	0.536877					386	19.9347	1492.67	26.5	0.46898		386	19.9986	1660.5	199.167	0.460552		386	19.8866	1477.75	22.25	0.54865		386	20.0592	1095.5	106.571	0.437902		386	19.9986	1356.5	81	0.491335
19.9885	0.490704	0.536663	0.46214	0.486906	0.460465	0.455446	0.516897	0.446911	0.540786	0.524086	0.61076	0.625396	0.514145	0.462258	0.516441					387	19.9856	1652.83	40.5	0.515733		387	20.0495	1717	216.5	0.472896		387	19.9376	1093.5	33.5	0.399567		387	20.1101	1274.67	177.714	0.485736		387	20.0495	1241.5	141.333	0.423795
20.0394	0.4355	0.499764	0.445083	0.500886	0.476569	0.424236	0.501861	0.467581	0.500152	0.582588	0.566651	0.524125	0.655548	0.516254	0.544277					388	20.0366	1303	20.25	0.41031		388	20.1005	1664.25	204.167	0.460159		388	19.9885	1335.75	24.625	0.494228		388	20.161	1253.33	165.571	0.481666		388	20.1005	1308.75	128	0.454837
20.0904	0.451173	0.541759	0.451256	0.421866	0.3979	0.450292	0.548829	0.439316	0.482665	0.636012	0.547594	0.447393	0.546694	0.518237	0.591203					389	20.0875	1453.5	45	0.450534		389	20.1514	1838	264	0.496061		389	20.0394	1238.25	9.25	0.463271		389	20.212	1386	193.286	0.528139		389	20.1514	1502.25	114.222	0.534682
20.1413	0.477269	0.48524	0.476229	0.518229	0.498537	0.485806	0.477177	0.421651	0.396947	0.55052	0.601559	0.610935	0.556019	0.562872	0.56931					390	20.1385	1538.83	33	0.481667		390	20.2024	1862	186.5	0.528049		390	20.0904	1732	8.5	0.649673		390	20.2629	1147.67	188	0.424945		390	20.2024	1573.75	178.667	0.5374
20.1923	0.4343	0.531963	0.521698	0.478303	0.600767	0.587297	0.513615	0.409596	0.459214	0.558867	0.506246	0.54545	0.55557	0.509359	0.537353					391	20.1894	1444.5	55	0.444456		391	20.2533	1874.75	200.333	0.527708		391	20.1413	1396	24.125	0.517128		391	20.3139	1192.83	195.143	0.441782		391	20.2533	1537	152.333	0.533388
20.2432	0.479588	0.554365	0.512416	0.447496	0.501084	0.478255	0.511901	0.486543	0.484383	0.444228	0.532594	0.552997	0.670164	0.499879	0.614414					392	20.2403	1563.83	68.25	0.478389		392	20.3043	1860.75	158.833	0.536375		392	20.1923	1432.5	35	0.526787		392	20.3648	1237.83	134.857	0.488403		392	20.3043	1538.5	130.222	0.542483
20.2942	0.434061	0.44574	0.513075	0.447612	0.556853	0.490986	0.550348	0.44535	0.491155	0.532573	0.524741	0.502264	0.576194	0.549589	0.481737					393	20.2913	1328.33	49.5	0.409057		393	20.3552	1780.5	169.333	0.507774		393	20.2432	1506	15.875	0.561702		393	20.4158	1218	137	0.478672		393	20.3552	1443	152.222	0.497221
20.3451	0.462049	0.561194	0.4211	0.511776	0.479105	0.378516	0.609903	0.430821	0.530678	0.523043	0.557044	0.44861	0.670433	0.551419	0.552266					394	20.3422	1587.67	45.25	0.493369		394	20.4062	1684	220.167	0.46134		394	20.2942	1380	20.125	0.512604		394	20.4667	1287.5	162.571	0.498124		394	20.4062	1410.75	156.222	0.483257
20.3961	0.438245	0.516914	0.40753	0.434254	0.452996	0.441658	0.562396	0.432634	0.415445	0.697506	0.52338	0.55363	0.654831	0.446027	0.53256					395	20.3932	1479.5	29	0.463968		395	20.4571	1764.75	206.667	0.491044		395	20.3451	1346	28.875	0.49649		395	20.5177	1075.33	132.571	0.417459		395	20.4571	1592.5	121.333	0.566708
20.447	0.500193	0.483638	0.449984	0.483964	0.492673	0.469698	0.560486	0.503943	0.525523	0.520608	0.503878	0.56327	0.611612	0.56028	0.565834					396	20.4441	1576.5	32.5	0.493876		396	20.508	1909.5	153.167	0.553524		396	20.3961	1230.5	12.5	0.459125		396	20.5686	1090.5	124.714	0.427654		396	20.508	1671.5	140.778	0.58965
20.4979	0.483027	0.466436	0.515337	0.445915	0.445185	0.509052	0.545499	0.455936	0.434246	0.6381	0.604033	0.476703	0.551446	0.538365	0.493146					397	20.4951	1567.67	55.25	0.483773		397	20.559	1645.25	198.833	0.455852		397	20.447	1334.5	33.625	0.490364		397	20.6195	1158.5	116.714	0.461307		397	20.559	1439.25	120.889	0.507846
[truncated: 28 more rows]
[truncated: 50 more columns]
