# Supplementary material for: A nuclear protein quality control system for elimination of nucleolus-related inclusions
Source: EMBO J. 2024 Dec 17;44(3):801–23. doi: 10.1038/s44318-024-00333-9 (PMC11791210; doi:10.1038/s44318-024-00333-9)
Supplement: Supplementary file 15 — Source data Fig. 7 [file 44318_2024_333_MOESM15_ESM.zip › Figure 7/Figure 7.xlsx]

## Sheet: 45S
	45S
	CTR	ActD	MG132	MG132+ActD
	1.29834	0.171546	0.0458056	0.188373
	0.618423	0.0138082	0.0109849	0.0533513
	1.24545	0.0919292	0.133662	0.195016
45S
Sample	GOI Ct1	GOI Ct2	GOI Average Ct	HKG Ct1	HKG Ct2	HKG Average Ct	∆Ct	∆∆Ct	2^-(∆∆Ct)
Control 1	28.78	30	29.39	17.26	16.92	17.09	12.3	-0.376667	1.29834
Control 2	30.25	31.29	30.77	17.62	17.18	17.4	13.37	0.693333	0.618423
Control 3	29.48	29.15	29.315	16.98	16.93	16.955	12.36	-0.316667	1.24545
ActD 1h	31.15	32.68	31.915	16.69	16.7	16.695	15.22	2.54333	0.171546
ActD 1h	34.71	37.18	35.945	16.97	17.21	17.09	18.855	6.17833	0.0138082
ActD 1h	30.89	35.06	32.975	16.9	16.81	16.855	16.12	3.44333	0.0919292
MG	33.95	35.54	34.745	17.63	17.61	17.62	17.125	4.44833	0.0458056
MG	36.02	38.03	37.025	17.84	17.84	17.84	19.185	6.50833	0.0109849
MG	31.7	33.15	32.425	16.89	16.8	16.845	15.58	2.90333	0.133662
MG ActD	31.06	32.53	31.795	16.85	16.57	16.71	15.085	2.40833	0.188373
MG ActD	33.24	34.22	33.73	16.87	16.78	16.825	16.905	4.22833	0.0533513
MG ActD	31.81	32.72	32.265	17.26	17.2	17.23	15.035	2.35833	0.195016
Calibrator (average ∆Ct control group)	12.6767
		n°1		n°2		n°3
45S pre-rRNA		Ct	Ct	Ct	Ct	Ct	Ct
A1/B1	UNT	28.78	30	30.25	31.29	29.48	29.15
A2/B2	ActD 1h	31.15	32.68	34.71	37.18	30.89	35.06
A4/B4	MG132	33.95	35.54	36.02	38.03	31.7	33.15
A5/B5	MG132 ActD	31.06	32.53	33.24	34.22	31.81	32.72
A8/B8	H2O
A9	no RT_UNT
B9	no RT_ActD 1h
B10	no RT_MG
A11	no RT_MG ActD

## Sheet: p16
		p16
		CTR	ActD	MG132	MG132+ActD
		0.922316	0.915945	2.31071	2.58172
		0.828362	0.436282	2.26315	1.93634
		1.30888	1.03407	2.08252	5.29024
p16
Sample	GOI Ct1	GOI Ct2	GOI Average Ct	HKG Ct1	HKG Ct2	HKG Average Ct	∆Ct	∆∆Ct	2^-(∆∆Ct)
Control 1	30.71	30.88	30.795	17.26	16.92	17.09	13.705	0.116667	0.922316
Control 2	31.34	31.18	31.26	17.62	17.18	17.4	13.86	0.271667	0.828362
Control 3	30.58	29.73	30.155	16.98	16.93	16.955	13.2	-0.388333	1.30888
ActD 1h	30.48	30.34	30.41	16.69	16.7	16.695	13.715	0.126667	0.915945
ActD 1h	31.88	31.87	31.875	16.97	17.21	17.09	14.785	1.19667	0.436282
ActD 1h	30.45	30.34	30.395	16.9	16.81	16.855	13.54	-0.0483333	1.03407
MG	29.98	30.02	30	17.63	17.61	17.62	12.38	-1.20833	2.31071
MG	30.28	30.22	30.25	17.84	17.84	17.84	12.41	-1.17833	2.26315
MG	28.79	29.96	29.375	16.89	16.8	16.845	12.53	-1.05833	2.08252
MG ActD	29.11	28.75	28.93	16.85	16.57	16.71	12.22	-1.36833	2.58172
MG ActD	29.44	29.48	29.46	16.87	16.78	16.825	12.635	-0.953333	1.93634
MG ActD	28.65	28.18	28.415	17.26	17.2	17.23	11.185	-2.40333	5.29024
Calibrator (average ∆Ct control group)	13.5883
		n°1		n°2		n°3
p16		Ct	Ct	Ct	Ct	Ct	Ct
C1/D1	UNT	30.71	30.88	31.34	31.18	30.58	29.73
C2/D2	ActD 1h	30.48	30.34	31.88	31.87	30.45	30.34
C4/D4	MG132	29.98	30.02	30.28	30.22	28.79	28.96
C5/D5	MG132 ActD	29.11	28.75	29.44	29.48	28.65	28.18
C8/D8	H2O					38.3	40
C9	no RT_UNT	38.89		40		40
D9	no RT_ActD 1h		38.87		37.37		40
D10	no RT_MG		40		40		40
C11	no RT_MG ActD	40		40		40

## Sheet: p18
				p18
				CTR	ActD	MG132	MG132+ActD
				1.07798	0.723635	1.90308	1.74513
				0.964821	0.412748	0.897095	0.749154
				0.961483	1.02693	2.03967	2.41719
p18
Sample	GOI Ct1	GOI Ct2	GOI Average Ct	HKG Ct1	HKG Ct2	HKG Average Ct	∆Ct	∆∆Ct	2^-(∆∆Ct)
Control 1	29.27	28.97	29.12	17.26	16.92	17.09	12.03	-0.108333	1.07798
Control 2	29.57	29.61	29.59	17.62	17.18	17.4	12.19	0.0516667	0.964821
Control 3	29.12	29.18	29.15	16.98	16.93	16.955	12.195	0.0566667	0.961483
ActD 1h	29.46	29.14	29.3	16.69	16.7	16.695	12.605	0.466667	0.723635
ActD 1h	30.55	30.46	30.505	16.97	17.21	17.09	13.415	1.27667	0.412748
ActD 1h	28.96	28.95	28.955	16.9	16.81	16.855	12.1	-0.0383333	1.02693
MG	28.83	28.83	28.83	17.63	17.61	17.62	11.21	-0.928333	1.90308
MG	30.1	30.17	30.135	17.84	17.84	17.84	12.295	0.156667	0.897095
MG	28.19	27.72	27.955	16.89	16.8	16.845	11.11	-1.02833	2.03967
MG ActD	28.19	27.9	28.045	16.85	16.57	16.71	11.335	-0.803333	1.74513
MG ActD	29.5	29.26	29.38	16.87	16.78	16.825	12.555	0.416667	0.749154
MG ActD	28.1	28.09	28.095	17.26	17.2	17.23	10.865	-1.27333	2.41719
Calibrator (average ∆Ct control group)	12.1383
		n°1		n°2		n°3
p18		Ct	Ct	Ct	Ct	Ct	Ct
E1/F1	UNT	29.27	28.97	29.57	29.61	29.12	29.18
E2/F2	ActD 1h	29.46	29.14	30.55	30.46	28.96	28.95
E4/F4	MG132	28.83	28.83	30.1	30.17	28.19	27.72
E5/F5	MG132 ActD	28.19	27.9	29.5	29.26	28.1	28.09
E8/F8	H2O
E9	no RT_UNT	37.77		37.64		40
F9	no RT_ActD 1h		39.52		36.73		40
F10	no RT_MG		40		37.96		38.27
E11	no RT_MG ActD	40		38.83		38.39

## Sheet: p20
					p20
					CTR	ActD	MG132	MG132+ActD
					1.04608	0.622006	1.64148	1.14076
					0.867539	0.319746	0.609205	0.51943
					1.10191	1.16878	2.20381	2.42839
p20
Sample	GOI Ct1	GOI Ct2	GOI Average Ct	HKG Ct1	HKG Ct2	HKG Average Ct	∆Ct	∆∆Ct	2^-(∆∆Ct)
Control 1	31.65	31.93	31.79	17.26	16.92	17.09	14.7	-0.065	1.04608
Control 2	31.94	32.8	32.37	17.62	17.18	17.4	14.97	0.205	0.867539
Control 3	31.7	31.46	31.58	16.98	16.93	16.955	14.625	-0.14	1.10191
ActD 1h	31.57	32.72	32.145	16.69	16.7	16.695	15.45	0.685	0.622006
ActD 1h	33.21	33.79	33.5	16.97	17.21	17.09	16.41	1.645	0.319746
ActD 1h	31.19	31.6	31.395	16.9	16.81	16.855	14.54	-0.225	1.16878
MG	31.47	31.87	31.67	17.63	17.61	17.62	14.05	-0.715	1.64148
MG	33.22	33.42	33.32	17.84	17.84	17.84	15.48	0.715	0.609205
MG	30.45	30.49	30.47	16.89	16.8	16.845	13.625	-1.14	2.20381
MG ActD	30.87	31.7	31.285	16.85	16.57	16.71	14.575	-0.19	1.14076
MG ActD	32.33	32.74	32.535	16.87	16.78	16.825	15.71	0.945	0.51943
MG ActD	30.5	30.93	30.715	17.26	17.2	17.23	13.485	-1.28	2.42839
Calibrator (average ∆Ct control group)	14.765
		n°1		n°2		n°3
p20		Ct	Ct	Ct	Ct	Ct	Ct
G1/H1	UNT	31.65	31.93	31.94	32.8	31.7	31.46
G2/H2	ActD 1h	31.57	32.72	33.21	33.79	31.19	31.6
G4/H4	MG132	31.47	31.87	33.22	33.42	30.45	30.49
G5/H5	MG132 ActD	30.87	31.7	32.33	32.74	30.5	30.93
G8/H8	H2O					40	40
G9	no RT_UNT	40		40
H9	no RT_ActD 1h		40		40		40
H10	no RT_MG		40		40		40
G11	no RT_MG ActD	40		40		40

## Sheet: p21,5
					p21.5
					CTR	ActD	MG132	MG132+ActD
					1.15136	0.668191	5.09236	3.30198
					0.731198	0.517035	1.86391	1.36446
					1.18783	1.03049	9.63533	8.10231
p21,5
Sample	GOI Ct1	GOI Ct2	GOI Average Ct	HKG Ct1	HKG Ct2	HKG Average Ct	∆Ct	∆∆Ct	2^-(∆∆Ct)
Control 1	29.91	29.74	29.825	17.26	16.92	17.09	12.735	-0.203333	1.15136
Control 2	31.05	30.53	30.79	17.62	17.18	17.4	13.39	0.451667	0.731198
Control 3	29.82	29.47	29.645	16.98	16.93	16.955	12.69	-0.248333	1.18783
ActD 1h	30.44	29.99	30.215	16.69	16.7	16.695	13.52	0.581667	0.668191
ActD 1h	31.25	30.71	30.98	16.97	17.21	17.09	13.89	0.951667	0.517035
ActD 1h	29.73	29.77	29.75	16.9	16.81	16.855	12.895	-0.0433333	1.03049
MG	28.48	27.94	28.21	17.63	17.61	17.62	10.59	-2.34833	5.09236
MG	29.93	29.83	29.88	17.84	17.84	17.84	12.04	-0.898333	1.86391
MG	26.69	26.34	26.515	16.89	16.8	16.845	9.67	-3.26833	9.63533
MG ActD	27.97	27.88	27.925	16.85	16.57	16.71	11.215	-1.72333	3.30198
MG ActD	29.35	29.28	29.315	16.87	16.78	16.825	12.49	-0.448333	1.36446
MG ActD	27.17	27.13	27.15	17.26	17.2	17.23	9.92	-3.01833	8.10231
Calibrator (average ∆Ct control group)	12.9383
		n°1		n°2		n°3
p21,5		Ct	Ct	Ct	Ct	Ct	Ct
A1/B1	UNT	29.91	29.74	31.05	30.53	29.82	29.47
A2/B2	ActD 1h	30.44	29.99	31.25	30.71	29.73	29.77
A4/B4	MG132	28.48	27.94	29.93	29.83	26.69	26.34
A5/B5	MG132 ActD	27.97	27.88	29.35	29.28	27.17	27.13
A8/B8	H2O	37.83		37.64	37.87	36.86	36.68
A9	no RT_UNT	36.03		37.1		37.25
B9	no RT_ActD 1h		38.28		34.53		36.15
A10	no RT_ActD 2h	35.53		40		40
B10	no RT_MG		40		36.23		35.53
A11	no RT_MG ActD	38.35		36.57		35.72

## Sheet: p24
					p24
					CTR	ActD	MG132	MG132+ActD
					1.15402	0.705475	1.94756	1.23685
					0.7457	0.376747	0.658231	0.339543
					1.16205	0.688566	1.82978	1.00116
	p24
	Sample	GOI Ct1	GOI Ct2	GOI Average Ct	HKG Ct1	HKG Ct2	HKG Average Ct	∆Ct	∆∆Ct	2^-(∆∆Ct)
	Control 1	33.95	33.69	33.82	17.26	16.92	17.09	16.73	-0.206667	1.15402
	Control 2	34.96	34.56	34.76	17.62	17.18	17.4	17.36	0.423333	0.7457
	Control 3	33.78	33.57	33.675	16.98	16.93	16.955	16.72	-0.216667	1.16205
	ActD 1h	34.1	34.17	34.135	16.69	16.7	16.695	17.44	0.503333	0.705475
	ActD 1h	35.57	35.3	35.435	16.97	17.21	17.09	18.345	1.40833	0.376747
	ActD 1h	34.1	34.56	34.33	16.9	16.81	16.855	17.475	0.538333	0.688566
	MG	33.47	33.72	33.595	17.63	17.61	17.62	15.975	-0.961667	1.94756
	MG	35.5	35.26	35.38	17.84	17.84	17.84	17.54	0.603333	0.658231
	MG	33.06	32.76	32.91	16.89	16.8	16.845	16.065	-0.871667	1.82978
	MG ActD	33.43	33.25	33.34	16.85	16.57	16.71	16.63	-0.306667	1.23685
	MG ActD	35.31	35.33	35.32	16.87	16.78	16.825	18.495	1.55833	0.339543
	MG ActD	34.24	34.09	34.165	17.26	17.2	17.23	16.935	-0.00166667	1.00116
	Calibrator (average ∆Ct control group)	16.9367
			n°1		n°2		n°3
	p24		Ct	Ct	Ct	Ct	Ct	Ct
	E1/F1	UNT	33.95	33.69	34.96	34.56	33.78	33.57
	E2/F2	ActD 1h	34.1	34.17	35.57	35.3	34.1	34.56
	E4/F4	MG132	33.47	33.72	35.5	35.26	33.06	32.76
	E5/F5	MG132 ActD	33.43	33.25	35.31	35.33	34.24	34.09
	E8/F8	H2O
	E9	no RT_UNT	40		40
	F9	no RT_ActD 1h		40		40
	F10	no RT_MG						40
	E11	no RT_MG ActD	40		40		40

## Sheet: p27,5
					p27.5
					CTR	ActD	MG132	MG132+ActD
					1.00928	0.575678	1.76949	0.789129
					0.935191	0.390483	1.1434	0.456388
					1.05946	0.772889	1.34568	1.40282
p27,5
Sample	GOI Ct1	GOI Ct2	GOI Average Ct	HKG Ct1	HKG Ct2	HKG Average Ct	∆Ct	∆∆Ct	2^-(∆∆Ct)
Control 1	27.33	27.35	27.34	17.26	16.92	17.09	10.25	-0.0133333	1.00928
Control 2	27.54	27.98	27.76	17.62	17.18	17.4	10.36	0.0966667	0.935191
Control 3	27.02	27.25	27.135	16.98	16.93	16.955	10.18	-0.0833333	1.05946
ActD 1h	27.52	27.99	27.755	16.69	16.7	16.695	11.06	0.796667	0.575678
ActD 1h	28.54	28.88	28.71	16.97	17.21	17.09	11.62	1.35667	0.390483
ActD 1h	27.3	27.68	27.49	16.9	16.81	16.855	10.635	0.371667	0.772889
MG	26.88	27.24	27.06	17.63	17.61	17.62	9.44	-0.823333	1.76949
MG	27.82	28	27.91	17.84	17.84	17.84	10.07	-0.193333	1.1434
MG	26.67	26.69	26.68	16.89	16.8	16.845	9.835	-0.428333	1.34568
MG ActD	27.28	27.35	27.315	16.85	16.57	16.71	10.605	0.341667	0.789129
MG ActD	28.19	28.25	28.22	16.87	16.78	16.825	11.395	1.13167	0.456388
MG ActD	26.86	27.15	27.005	17.26	17.2	17.23	9.775	-0.488333	1.40282
Calibrator (average ∆Ct control group)	10.2633
		n°1		n°2		n°3
p27,5		Ct	Ct	Ct	Ct	Ct	Ct
G1/H1	UNT	27.33	27.35	27.54	27.98	27.02	27.25
G2/H2	ActD 1h	27.52	27.99	28.54	28.88	27.3	27.68
G4/H4	MG132	26.88	27.24	27.82	28	26.67	26.69
G5/H5	MG132 ActD	27.28	27.35	28.19	28.25	26.86	27.15
G8/H8	H2O			40	40	38.69	37.47
G9	no RT_UNT			34.7		37.71
H9	no RT_ActD 1h		35.7		34.14		36.75
H10	no RT_MG		36.05		35.55		34.89
G11	no RT_MG ActD	35.97		34.58		35.31

## Sheet: p28
					p28
					CTR	ActD	MG132	MG132+ActD
					9.1873e-05	0.587095	1.2072	0.796456
					1.04367	0.111234	0.88987	0.509328
					0.934111	0.777366	1.33484	0.856584
	p28
	Sample	GOI Ct1	GOI Ct2	GOI Average Ct	HKG Ct1	HKG Ct2	HKG Average Ct	∆Ct	∆∆Ct	2^-(∆∆Ct)
	Control 1	30.54	30.46	30.5	17.26	16.92	17.09	13.41	13.41	9.1873e-05
	Control 2	30.86	30.71	30.785	17.62	17.18	17.4	13.385	-0.0616667	1.04367
	Control 3	30.67	30.33	30.5	16.98	16.93	16.955	13.545	0.0983333	0.934111
	ActD 1h	31.03	30.79	30.91	16.69	16.7	16.695	14.215	0.768333	0.587095
	ActD 1h	35.52	31.89	33.705	16.97	17.21	17.09	16.615	3.16833	0.111234
	ActD 1h	30.72	30.61	30.665	16.9	16.81	16.855	13.81	0.363333	0.777366
	MG	30.85	30.74	30.795	17.63	17.61	17.62	13.175	-0.271667	1.2072
	MG	31.57	31.34	31.455	17.84	17.84	17.84	13.615	0.168333	0.88987
	MG	30.2	29.55	29.875	16.89	16.8	16.845	13.03	-0.416667	1.33484
	MG ActD	30.44	30.53	30.485	16.85	16.57	16.71	13.775	0.328333	0.796456
	MG ActD	31.44	31.05	31.245	16.87	16.78	16.825	14.42	0.973333	0.509328
	MG ActD	31.29	30.51	30.9	17.26	17.2	17.23	13.67	0.223333	0.856584
	Calibrator (average ∆Ct control group)	13.4467
			n°1		n°2		n°3
	p28		Ct	Ct	Ct	Ct	Ct	Ct
	A1/B1	UNT	30.54	30.46	30.86	30.71	30.67	30.33
	A2/B2	ActD 1h	31.03	30.79	35.52	31.89	30.72	30.61
	A4/B4	MG132	30.85	30.74	31.57	31.34	30.2	29.55
	A5/B5	MG132 ActD	30.44	30.53	31.44	31.05	31.29	30.51
	A8/B8	H2O			40	40		40
	A9	no RT_UNT	39.55		39.16		40
	B9	no RT_ActD 1h				37.95
	B10	no RT_MG		40		39.21		40
	A11	no RT_MG ActD	40		40		40

## Sheet: p30
				p30
				CTR	ActD	MG132	MG132+ActD
				0.603601	0.538369	2.0586	1.00116
				1.57644	0.440333	3.09871	0.967053
				1.05093	1.11858	3.60917	1.09556
	30
	Sample	GOI Ct1	GOI Ct2	GOI Average Ct	HKG Ct1	HKG Ct2	HKG Average Ct	∆Ct	∆∆Ct	2^-(∆∆Ct)
	Control 1	32.01	31.83	31.92	17.26	16.92	17.09	14.83	0.728333	0.603601
	Control 2	30.95	30.74	30.845	17.62	17.18	17.4	13.445	-0.656667	1.57644
	Control 3	30.76	31.21	30.985	16.98	16.93	16.955	14.03	-0.0716667	1.05093
	ActD 1h	31.54	31.84	31.69	16.69	16.7	16.695	14.995	0.893333	0.538369
	ActD 1h	32.27	32.48	32.375	16.97	17.21	17.09	15.285	1.18333	0.440333
	ActD 1h	31.25	30.34	30.795	16.9	16.81	16.855	13.94	-0.161667	1.11858
	MG	30.68		30.68	17.63	17.61	17.62	13.06	-1.04167	2.0586
	MG	30.11	30.51	30.31	17.84	17.84	17.84	12.47	-1.63167	3.09871
	MG	29.01	29.18	29.095	16.89	16.8	16.845	12.25	-1.85167	3.60917
	MG ActD	30.66	30.96	30.81	16.85	16.57	16.71	14.1	-0.00166667	1.00116
	MG ActD	30.6	31.35	30.975	16.87	16.78	16.825	14.15	0.0483333	0.967053
	MG ActD	31.33	31.07	31.2	17.26	17.2	17.23	13.97	-0.131667	1.09556
	Calibrator (average ∆Ct control group)	14.1017
			n°1		n°2		n°3
	p30		Ct	Ct	Ct	Ct	Ct	Ct
	C1/D1	UNT	32.01	31.83	30.95	30.74	30.76	31.21
	C2/D2	ActD 1h	31.54	31.84	32.27	32.48	31.25	30.34
	C4/D4	MG132	30.68		30.11	30.51	29.01	29.18
	C5/D5	MG132 ActD	30.66	30.96	30.6	31.35	31.33	31.07
	C8/D8	H2O
	C9	no RT_UNT	40		40
	D9	no RT_ActD 1h		40		37.99		40
	D10	no RT_MG		40		40		40
	C11	no RT_MG ActD	40		40		40

## Sheet: p40
					p40
					CTR	ActD	MG132	MG132+ActD
					1.03646	0.911722	1.33484	1.80458
					0.627056	0.353962	2.35653	3.84149
					1.53865	2.49955	1.79212	6.19742
p40
Sample	GOI Ct1	GOI Ct2	GOI Average Ct	HKG Ct1	HKG Ct2	HKG Average Ct	∆Ct	∆∆Ct	2^-(∆∆Ct)
Control 1	33.84	33.75	33.795	17.26	16.92	17.09	16.705	-0.0516667	1.03646
Control 2	35.53	34.13	34.83	17.62	17.18	17.4	17.43	0.673333	0.627056
Control 3	33.18	33	33.09	16.98	16.93	16.955	16.135	-0.621667	1.53865
ActD 1h	33.61	33.56	33.585	16.69	16.7	16.695	16.89	0.133333	0.911722
ActD 1h	35.13	35.56	35.345	16.97	17.21	17.09	18.255	1.49833	0.353962
ActD 1h	32.29		32.29	16.9	16.81	16.855	15.435	-1.32167	2.49955
MG	33.91	34.01	33.96	17.63	17.61	17.62	16.34	-0.416667	1.33484
MG	33.28	33.44	33.36	17.84	17.84	17.84	15.52	-1.23667	2.35653
MG	33.02	32.5	32.76	16.89	16.8	16.845	15.915	-0.841667	1.79212
MG ActD	32.62	32.61	32.615	16.85	16.57	16.71	15.905	-0.851667	1.80458
MG ActD	31.59	31.69	31.64	16.87	16.78	16.825	14.815	-1.94167	3.84149
MG ActD	31.35	31.36	31.355	17.26	17.2	17.23	14.125	-2.63167	6.19742
Calibrator (average ∆Ct control group)	16.7567
p40		Ct	Ct	Ct	Ct	Ct	Ct
E1/F1	UNT	33.84	33.75	35.53	34.13	33.18	33
E2/F2	ActD 1h	33.61	33.56	35.13	35.56	32.29
E4/F4	MG132	33.91	34.01	33.28	33.44	33.02	32.5
E5/F5	MG132 ActD	32.62	32.61	31.59	31.69	31.35	31.36
E8/F8	H2O						40
E9	no RT_UNT	40		40
F9	no RT_ActD 1h		40		40		40
F10	no RT_MG		40		40
E11	no RT_MG ActD	40		40		40

[truncated: 1 more sheets: p42]
