# Supplementary material for: A nuclear protein quality control system for elimination of nucleolus-related inclusions
Source: EMBO J. 2024 Dec 17;44(3):801–23. doi: 10.1038/s44318-024-00333-9 (PMC11791210; doi:10.1038/s44318-024-00333-9)
Supplement: Supplementary file 16 — Source data Fig. 8 [file 44318_2024_333_MOESM16_ESM.zip]

Archive with 57 entries (37 files):
- Figure 8/
- Figure 8/.DS_Store
- __MACOSX/
- __MACOSX/Figure 8/
- __MACOSX/Figure 8/._.DS_Store
- Figure 8/Figure 8A/
- Figure 8/Figure 8A/.DS_Store
- __MACOSX/Figure 8/Figure 8A/
- __MACOSX/Figure 8/Figure 8A/._.DS_Store
- Figure 8/Figure 8A/CTR siRNA/
- Figure 8/Figure 8A/CTR siRNA/.DS_Store
- __MACOSX/Figure 8/Figure 8A/CTR siRNA/
- __MACOSX/Figure 8/Figure 8A/CTR siRNA/._.DS_Store
- Figure 8/Figure 8A/CTR siRNA/CTR/
- Figure 8/Figure 8A/CTR siRNA/CTR/Composite.jpg
- __MACOSX/Figure 8/Figure 8A/CTR siRNA/CTR/
- __MACOSX/Figure 8/Figure 8A/CTR siRNA/CTR/._Composite.jpg
- Figure 8/Figure 8A/CTR siRNA/CTR/series1_control_untreated_2_w1AF-546.jpg
- __MACOSX/Figure 8/Figure 8A/CTR siRNA/CTR/._series1_control_untreated_2_w1AF-546.jpg
- Figure 8/Figure 8A/CTR siRNA/CTR/series1_control_untreated_2_w3DAPI.jpg
- __MACOSX/Figure 8/Figure 8A/CTR siRNA/CTR/._series1_control_untreated_2_w3DAPI.jpg
- Figure 8/Figure 8A/CTR siRNA/MG132/
- Figure 8/Figure 8A/CTR siRNA/MG132/Composite.jpg
- Figure 8/Figure 8A/CTR siRNA/MG132/series1_control_MG_ON__w1AF-546.jpg
- __MACOSX/Figure 8/Figure 8A/CTR siRNA/MG132/
- __MACOSX/Figure 8/Figure 8A/CTR siRNA/MG132/._series1_control_MG_ON__w1AF-546.jpg
- Figure 8/Figure 8A/CTR siRNA/MG132/series1_control_MG_ON__w3DAPI.jpg
- Figure 8/Figure 8A/CTR siRNA/R.8h/
- Figure 8/Figure 8A/CTR siRNA/R.8h/Composite.jpg
- Figure 8/Figure 8A/CTR siRNA/R.8h/series1_control_recovery__w1AF-546.jpg
- Figure 8/Figure 8A/CTR siRNA/R.8h/series1_control_recovery__w3DAPI.jpg
- Figure 8/Figure 8A/p42 siRNA/
- Figure 8/Figure 8A/p42 siRNA/.DS_Store
- __MACOSX/Figure 8/Figure 8A/p42 siRNA/
- __MACOSX/Figure 8/Figure 8A/p42 siRNA/._.DS_Store
- Figure 8/Figure 8A/p42 siRNA/CTR/
- Figure 8/Figure 8A/p42 siRNA/CTR/Composite.jpg
- Figure 8/Figure 8A/p42 siRNA/CTR/series1_si42_untreated_5_w1AF-546.jpg
- Figure 8/Figure 8A/p42 siRNA/CTR/series1_si42_untreated_5_w2DAPI.jpg
- Figure 8/Figure 8A/p42 siRNA/MG132/
- Figure 8/Figure 8A/p42 siRNA/MG132/Composite.jpg
- Figure 8/Figure 8A/p42 siRNA/MG132/series1_si42_MG_ON_2_w1AF-546.jpg
- Figure 8/Figure 8A/p42 siRNA/MG132/series1_si42_MG_ON_2_w2DAPI.jpg
- Figure 8/Figure 8A/p42 siRNA/R.8h/
- Figure 8/Figure 8A/p42 siRNA/R.8h/.DS_Store
- __MACOSX/Figure 8/Figure 8A/p42 siRNA/R.8h/
- __MACOSX/Figure 8/Figure 8A/p42 siRNA/R.8h/._.DS_Store
- Figure 8/Figure 8A/p42 siRNA/R.8h/composite.tif
- __MACOSX/Figure 8/Figure 8A/p42 siRNA/R.8h/._composite.tif
- Figure 8/Figure 8A/p42 siRNA/R.8h/si42_recov8h_DAPI.tif
- __MACOSX/Figure 8/Figure 8A/p42 siRNA/R.8h/._si42_recov8h_DAPI.tif
- Figure 8/Figure 8A/p42 siRNA/R.8h/si4_recov8h_Ub.tif
- __MACOSX/Figure 8/Figure 8A/p42 siRNA/R.8h/._si4_recov8h_Ub.tif
- Figure 8/Figure 8B/
- Figure 8/Figure 8B/figure 8.xlsx
- __MACOSX/Figure 8/Figure 8B/
- __MACOSX/Figure 8/Figure 8B/._figure 8.xlsx
