# Supplementary material for: A nuclear protein quality control system for elimination of nucleolus-related inclusions
Source: EMBO J. 2024 Dec 17;44(3):801–23. doi: 10.1038/s44318-024-00333-9 (PMC11791210; doi:10.1038/s44318-024-00333-9)
Supplement: Supplementary file 16 — Source data Fig. 8 [file 44318_2024_333_MOESM16_ESM.zip › Figure 8/Figure 8B/figure 8.xlsx]

## Sheet: Feuil1
CTR			p42 - CTR
CTR	MG132	R. 8h	p42 - CTR	p42 - MG132	p42 - R. 8h
0	57.5758	33.3333	0	45.4545	65.1685
0	49.4845	15.4639	0	52.9412	41.1765
0	47.5248	7.76699	0	30.5556	20.4082
0	33	8.25688	0	30	24.2718
