# Supplementary material for: A nuclear protein quality control system for elimination of nucleolus-related inclusions
Source: EMBO J. 2024 Dec 17;44(3):801–23. doi: 10.1038/s44318-024-00333-9 (PMC11791210; doi:10.1038/s44318-024-00333-9)
Supplement: Supplementary file 17 — Source data Fig. 9 [file 44318_2024_333_MOESM17_ESM.zip]

Archive with 89 entries (78 files):
- Figure 9/
- Figure 9/.DS_Store
- __MACOSX/
- __MACOSX/Figure 9/
- __MACOSX/Figure 9/._.DS_Store
- Figure 9/9A/
- Figure 9/9A/Cy3_IGS42_CTR.8-bit.tif
- __MACOSX/Figure 9/9A/
- __MACOSX/Figure 9/9A/._Cy3_IGS42_CTR.8-bit.tif
- Figure 9/9A/Cy3_IGS42_MG132.8-bit.tif
- __MACOSX/Figure 9/9A/._Cy3_IGS42_MG132.8-bit.tif
- Figure 9/9A/Fig. 9A.xlsx
- __MACOSX/Figure 9/9A/._Fig. 9A.xlsx
- Figure 9/9A/HOECHST_CTR.8-bit.tif
- __MACOSX/Figure 9/9A/._HOECHST_CTR.8-bit.tif
- Figure 9/9A/HOECHST_MG132.8-bit.tif
- __MACOSX/Figure 9/9A/._HOECHST_MG132.8-bit.tif
- Figure 9/9A/RPL11_CTR.8-bit.tif
- __MACOSX/Figure 9/9A/._RPL11_CTR.8-bit.tif
- Figure 9/9A/RPL11_MG132.8-bit.tif
- __MACOSX/Figure 9/9A/._RPL11_MG132.8-bit.tif
- Figure 9/9B/
- Figure 9/9B/.DS_Store
- __MACOSX/Figure 9/9B/
- __MACOSX/Figure 9/9B/._.DS_Store
- Figure 9/9B/H12-RPL11GFP-IGS42cy3-zstack-2_2024-10-23T15-28-19.336.tif
- __MACOSX/Figure 9/9B/._H12-RPL11GFP-IGS42cy3-zstack-2_2024-10-23T15-28-19.336.tif
- Figure 9/9B/H12-RPL11GFP-IGS42cy3-zstack-2_2024-10-23T15-28-22.510.tif
- __MACOSX/Figure 9/9B/._H12-RPL11GFP-IGS42cy3-zstack-2_2024-10-23T15-28-22.510.tif
- Figure 9/9B/H12-RPL11GFP-IGS42cy3-zstack-2_2024-10-23T15-28-25.959.tif
- __MACOSX/Figure 9/9B/._H12-RPL11GFP-IGS42cy3-zstack-2_2024-10-23T15-28-25.959.tif
- Figure 9/9B/H12-RPL11GFP-IGS42cy3-zstack-2_2024-10-23T15-30-02.259.tif
- __MACOSX/Figure 9/9B/._H12-RPL11GFP-IGS42cy3-zstack-2_2024-10-23T15-30-02.259.tif
- Figure 9/9B/H12-RPL11GFP-IGS42cy3-zstack-2_2024-10-23T15-30-10.849.tif
- __MACOSX/Figure 9/9B/._H12-RPL11GFP-IGS42cy3-zstack-2_2024-10-23T15-30-10.849.tif
- Figure 9/9B/H12-RPL11GFP-IGS42cy3-zstack-2_2024-10-23T15-30-14.436.tif
- __MACOSX/Figure 9/9B/._H12-RPL11GFP-IGS42cy3-zstack-2_2024-10-23T15-30-14.436.tif
- Figure 9/9B/unstressed_2024-10-23T19-12-48.733.tif
- __MACOSX/Figure 9/9B/._unstressed_2024-10-23T19-12-48.733.tif
- Figure 9/9B/unstressed_2024-10-23T19-12-53.711.tif
- __MACOSX/Figure 9/9B/._unstressed_2024-10-23T19-12-53.711.tif
- Figure 9/9B/unstressed_2024-10-23T19-12-57.576.tif
- __MACOSX/Figure 9/9B/._unstressed_2024-10-23T19-12-57.576.tif
- Figure 9/9B/unstressed_2024-10-23T19-13-18.629.tif
- __MACOSX/Figure 9/9B/._unstressed_2024-10-23T19-13-18.629.tif
- Figure 9/9B/unstressed_2024-10-23T19-13-22.425.tif
- __MACOSX/Figure 9/9B/._unstressed_2024-10-23T19-13-22.425.tif
- Figure 9/9B/unstressed_2024-10-23T19-13-26.503.tif
- __MACOSX/Figure 9/9B/._unstressed_2024-10-23T19-13-26.503.tif
- Figure 9/9C/
- Figure 9/9C/Cy3_ITS1_CTR.8-bit.tif
- __MACOSX/Figure 9/9C/
- __MACOSX/Figure 9/9C/._Cy3_ITS1_CTR.8-bit.tif
- Figure 9/9C/Cy3_ITS1_MG132.8-bit.tif
- __MACOSX/Figure 9/9C/._Cy3_ITS1_MG132.8-bit.tif
- Figure 9/9C/Cy5_ITS2_CTR.8-bit.tif
- __MACOSX/Figure 9/9C/._Cy5_ITS2_CTR.8-bit.tif
- Figure 9/9C/Cy5_ITS2_MG132.8-bit.tif
- __MACOSX/Figure 9/9C/._Cy5_ITS2_MG132.8-bit.tif
- Figure 9/9C/HOECHST_CTR.8-bit.tif
- __MACOSX/Figure 9/9C/._HOECHST_CTR.8-bit.tif
- Figure 9/9C/HOECHST_MG132.8-bit.tif
- __MACOSX/Figure 9/9C/._HOECHST_MG132.8-bit.tif
- Figure 9/9C/RPL11_CTR.8-bit.tif
- __MACOSX/Figure 9/9C/._RPL11_CTR.8-bit.tif
- Figure 9/9C/RPL11_MG132.8-bit.tif
- __MACOSX/Figure 9/9C/._RPL11_MG132.8-bit.tif
- Figure 9/9D/
- Figure 9/9D/RIM_Cy3_ITS1_CTR.8-bit.tif
- __MACOSX/Figure 9/9D/
- __MACOSX/Figure 9/9D/._RIM_Cy3_ITS1_CTR.8-bit.tif
- Figure 9/9D/RIM_Cy3_ITS1_MG132_A.8-bit.tif
- __MACOSX/Figure 9/9D/._RIM_Cy3_ITS1_MG132_A.8-bit.tif
- Figure 9/9D/RIM_Cy3_ITS1_MG132_B.8-bit.tif
- __MACOSX/Figure 9/9D/._RIM_Cy3_ITS1_MG132_B.8-bit.tif
- Figure 9/9D/RIM_Cy3_ITS2_CTR.8-bit.tif
- __MACOSX/Figure 9/9D/._RIM_Cy3_ITS2_CTR.8-bit.tif
- Figure 9/9D/RIM_Cy3_ITS2_MG132_A_B.8-bit.tif
- __MACOSX/Figure 9/9D/._RIM_Cy3_ITS2_MG132_A_B.8-bit.tif
- Figure 9/9D/RIM_RPL11_ITS1_CTR.8-bit.tif
- __MACOSX/Figure 9/9D/._RIM_RPL11_ITS1_CTR.8-bit.tif
- Figure 9/9D/RIM_RPL11_ITS1_MG132_A.8-bit.tif
- __MACOSX/Figure 9/9D/._RIM_RPL11_ITS1_MG132_A.8-bit.tif
- Figure 9/9D/RIM_RPL11_ITS1_MG132_B.8-bit.tif
- __MACOSX/Figure 9/9D/._RIM_RPL11_ITS1_MG132_B.8-bit.tif
- Figure 9/9D/RIM_RPL11_ITS2_CTR.8-bit.tif
- __MACOSX/Figure 9/9D/._RIM_RPL11_ITS2_CTR.8-bit.tif
- Figure 9/9D/RIM_RPL11_ITS2_MG132_A_B.8-bit.tif
- __MACOSX/Figure 9/9D/._RIM_RPL11_ITS2_MG132_A_B.8-bit.tif
