# Supplementary material for: A nuclear protein quality control system for elimination of nucleolus-related inclusions
Source: EMBO J. 2024 Dec 17;44(3):801–23. doi: 10.1038/s44318-024-00333-9 (PMC11791210; doi:10.1038/s44318-024-00333-9)
Supplement: Supplementary file 17 — Source data Fig. 9 [file 44318_2024_333_MOESM17_ESM.zip › Figure 9/9A/Fig. 9A.xlsx]

## Sheet: Feuil1
		MG132		Replicate 1	Replicate 2	Total
		GFP +		158	156	350
		RPL11 inclusions +		43	41	110
		IGS42 inclusions +		35	35	79
		% Cells with RPL11 inclusions		27.2152	26.2821
		% of RPL11 inclusions co-stained IGS42		81.3953	85.3659	83.3806
